# Supplementary material for: Potential molecular and cellular mechanisms of the effects of cuproptosis-related genes in the cardiomyocytes of patients with diabetic heart failure: a bioinformatics analysis
Source: Front Endocrinol (Lausanne). 2024 May 31;15:1370387. doi: 10.3389/fendo.2024.1370387 (PMC11176466; doi:10.3389/fendo.2024.1370387)
Supplement: Supplementary Table 1 — The list of diabetic heart failure-related genes obtained from the Gene Expression Omnibus (GEO) database. [file DataSheet_1.zip]

Archive with 35 entries (34 files):
- supplements/
- supplements/Supplement Table 1.xlsx
- supplements/Supplement Table 10.xlsx
- supplements/Supplement Table 11.xlsx
- supplements/Supplement Table 12.xls
- supplements/Supplement Table 13.xls
- supplements/Supplement Table 14.xls
- supplements/Supplement Table 15.xls
- supplements/Supplement Table 16.xls
- supplements/Supplement Table 17.xls
- supplements/Supplement Table 18.xls
- supplements/Supplement Table 19.xls
- supplements/Supplement Table 2.xlsx
- supplements/Supplement Table 20.xls
- supplements/Supplement Table 21.xls
- supplements/Supplement Table 22.xlsx
- supplements/Supplement Table 23.xlsx
- supplements/Supplement Table 24.xlsx
- supplements/Supplement Table 25.xlsx
- supplements/Supplement Table 26.xlsx
- supplements/Supplement Table 27.xlsx
- supplements/Supplement Table 28.xlsx
- supplements/Supplement Table 29.xlsx
- supplements/Supplement Table 3.xlsx
- supplements/Supplement Table 30.xlsx
- supplements/Supplement Table 31.xlsx
- supplements/Supplement Table 32.xlsx
- supplements/Supplement Table 33.xlsx
- supplements/Supplement Table 34.xlsx
- supplements/Supplement Table 4.xlsx
- supplements/Supplement Table 5.xlsx
- supplements/Supplement Table 6.xlsx
- supplements/Supplement Table 7.xlsx
- supplements/Supplement Table 8.xlsx
- supplements/Supplement Table 9.xlsx
