# Supplementary material for: Potential molecular and cellular mechanisms of the effects of cuproptosis-related genes in the cardiomyocytes of patients with diabetic heart failure: a bioinformatics analysis
Source: Front Endocrinol (Lausanne). 2024 May 31;15:1370387. doi: 10.3389/fendo.2024.1370387 (PMC11176466; doi:10.3389/fendo.2024.1370387)
Supplement: Supplementary Table 1 — The list of diabetic heart failure-related genes obtained from the Gene Expression Omnibus (GEO) database. [file DataSheet_1.zip › supplements/Supplement Table 1.xlsx]

## Sheet: Sheet1
geneNames	GSM662170	GSM662171	GSM662172	GSM662173	GSM662174	GSM662175	GSM662176	GSM662177	GSM662178	GSM662179	GSM662180	GSM662181	GSM662163	GSM662164	GSM662165	GSM662166	GSM662167	GSM662168	GSM662169
A1BG	6.22	5.99	6.02	6.13	6.3	6.17	5.89	5.9	6.18	6.23	6.32	5.95	6.05	6.04	6.47	6.11	5.57	5.96	6.29
A1CF	4.31	4.41	4.35	4.34	4.52	4.56	4.23	4.39	4.53	4.54	4.75	4.47	4.38	4.49	4.36	4.29	4.09	4.37	4.6
A2M	11.18	11.13	11.16	11.09	10.39	11.24	11.36	11.53	11	11.06	11.1	11.28	11.39	11.3	10.91	11.09	11.17	11.4	11.24
A2ML1	4.73	4.87	4.64	4.66	4.87	4.64	4.44	4.72	4.67	4.95	4.98	4.35	4.54	4.97	4.62	4.64	4.24	4.42	4.88
A3GALT2	4.84	4.73	4.75	5.2	4.89	4.93	4.12	4.91	5.06	5	4.87	4.59	4.84	4.88	5.14	4.96	4.89	4.79	5.02
A4GALT	7.33	7.35	7.05	7.04	7.51	7.42	7.52	7.47	7.49	7.62	7.22	7.64	7.29	7.31	7.92	7.68	7.35	7.2	7.29
A4GNT	4.5	3.94	4.11	4.08	4.6	4.4	4.17	3.86	4.38	4.38	4.3	3.91	4.16	4.12	4.32	4.15	4.1	4.15	4.46
AAAS	8.04	8.06	8.29	8.23	7.93	8.19	8.14	8.18	8.02	8.05	7.8	8.15	8.18	8.19	7.96	8.24	8.14	8.24	7.77
AACS	6.02	6.7	6.57	6.68	6.61	6.69	6.88	6.37	6.22	6.6	6.62	6.63	6.79	6.8	6.63	6.9	6.62	6.45	6.25
AADAC	2.65	2.69	2.7	2.71	3.31	2.9	3.32	2.65	2.97	2.87	2.83	2.86	2.66	3.03	2.62	3.01	2.76	2.56	2.85
AADACL2	3.86	3.65	3.75	3.86	4.58	3.69	3.66	3.51	4.08	4.21	4.22	3.77	3.85	4.11	3.56	3.63	3.55	3.47	4.07
AADACL3	4.63	4.89	4.41	4.39	4.6	4.49	4.37	4.45	4.65	4.61	4.51	4.17	4.16	4.34	4.39	4.76	4.2	4.48	4.96
AADACL4	3.74	3.2	3.71	3.63	3.61	3.72	3.71	3.7	3.7	3.57	3.67	3.54	3.91	3.59	3.64	3.74	3.62	3.58	3.88
AADAT	5.98	6.2	6.48	6.1	5.9	6.16	6.47	6.43	5.93	6.13	6.41	6.24	6.17	6.11	5.64	6.25	6.34	6.21	6.23
AAED1	7.86	7.7	8.09	8.26	7.78	8.03	7.75	8.07	7.32	7.82	7.76	7.69	7.93	7.88	7.3	7.74	7.88	8.02	7.57
AAGAB	6.14	6.16	6.2	6.07	5.61	5.91	6.39	6.14	6.1	6.31	6.01	6.17	6.31	5.95	5.82	5.95	6.13	6.15	6
AAK1	10.19	10.3	10.56	10.49	9.69	10.27	10.48	10.27	10.59	10.49	10.53	10.61	10.71	10.52	10.15	10.58	10.4	10.31	10.2
AAK1	8.54	8.71	9.06	9.08	7.89	8.71	9.02	8.73	9.12	8.78	8.99	9.26	9.12	8.95	8.13	9.12	9.03	8.99	8.34
AAMDC	7.25	7.52	7.24	7.46	7.34	7.64	6.43	7.55	7.58	7.73	7.43	7.01	7.14	7.6	7.36	7.62	7.02	7.05	6.8
AAMP	7.75	7.94	7.84	8.27	7.61	8	7.53	7.75	7.76	7.95	7.62	7.85	8.03	7.72	7.88	8.03	7.85	7.79	7.39
AANAT	5.45	4.68	4.86	5.16	5.75	5.09	5.08	5.3	5.04	5.05	5.39	5.21	5.2	4.93	5.73	4.95	5.05	5.24	5.45
AAR2	7.39	7.13	7.36	7.43	7.35	7.28	7.3	7.26	7.18	7.24	7.21	7.51	7.26	7.3	7.36	7.39	7.51	7.44	7.25
AARD	4.8	5.19	5.12	4.96	5.32	5.12	4.4	4.84	4.84	5.25	5.09	4.77	4.83	4.76	5.51	4.88	4.51	4.78	4.99
AARS	7.93	8.48	8.56	8.51	7.65	8.43	8.26	8.27	8.34	8.46	8.06	8.48	8.35	8.47	8.48	8.39	9.19	8.53	8
AARS2	5.79	6.04	5.91	5.82	5.42	6.04	5.74	5.82	5.69	5.77	5.6	5.6	5.8	5.83	6.23	5.78	5.78	5.83	5.53
AASDH	6.34	6.49	6.66	6.42	5.68	6.23	6.4	6.69	6.38	6.24	6.06	6.25	6.35	6.35	5.97	6.09	6.41	6.63	6.04
AASDHPPT	7.64	7.82	8.06	7.82	6.76	7.75	7.26	7.44	7.53	7.72	7.49	7.38	7.76	7.71	6.52	7.46	7.67	7.59	6.94
AASS	8.01	8.71	8.81	8.76	7.9	8.46	8.18	8.07	8.25	8.51	8.75	8.08	8.63	8.29	7.67	8.36	7.83	8.16	7.87
AATBC	5.44	5.54	5.21	5.19	5.74	5.51	4.99	5.01	5.17	5.39	5.05	5.01	5.3	4.9	5.64	5.13	4.53	4.88	5.43
AATF	7.45	7.5	7.64	7.82	7.28	7.58	7.31	7.53	7.54	7.47	7.16	7.64	7.51	7.57	6.99	7.35	7.72	7.29	7.28
AATK	6.21	6.14	6.21	6.17	6.43	5.97	6.32	6.3	6.13	6.26	6.21	5.98	6.13	6.1	6.59	6.42	5.97	6.16	6.31
AATK-AS1	6.71	6.69	6.38	6.29	7.14	6.54	6.43	6.37	6.71	6.58	6.73	6.19	6.31	6.51	6.91	6.51	6.06	6.57	6.87
ABAT	7.05	7.63	8.21	8.38	6.82	7.78	7.54	7.41	8.54	8.32	8.6	7.72	8.09	7.38	7.83	7.65	6.82	7.05	7.16
ABCA1	7.61	7.03	7.51	7.44	6.81	7.37	7.13	6.94	7.39	6.98	7.24	6.77	6.92	7.25	7.31	6.97	7.82	7.98	7.46
ABCA10	6.59	7.36	6.87	6.21	5.79	6.71	8.18	7.86	6.73	6.23	6.94	7.11	6.55	6.94	5.79	6.42	7.01	6.78	5.78
ABCA11P	4.39	5.21	5.09	4.41	5.1	5.02	5.15	5.09	4.79	4.94	4.66	5.2	5.18	5.01	4.58	5.14	5.26	4.94	4.78
ABCA12	4.17	4.18	4.15	4.31	4.79	4.24	3.84	4.02	4.63	4.69	4.49	4.18	4	4.29	4.29	4.16	3.91	4.14	4.55
ABCA13	4.91	4.88	4.68	4.59	4.86	4.7	4.67	4.38	5.05	4.73	5.09	4.78	4.51	4.81	4.75	4.63	4.41	4.67	5.03
ABCA2	6.61	7.03	6.94	6.83	6.54	7.06	7.35	7.04	7.01	6.74	7.01	7.3	6.95	6.93	7.6	7.3	7.18	7.17	7.1
ABCA3	6	6.21	6.24	6.1	6.11	6.25	6.42	6.27	6.05	6.09	6.14	6.37	6.13	6.34	6.78	6.48	6.8	6.56	6.29
ABCA4	4.74	4.64	4.73	4.63	5.08	4.68	4.73	4.46	4.84	4.9	4.63	4.55	4.51	4.85	4.92	4.65	4.41	4.73	4.87
ABCA5	6.6	7.14	7.32	7.16	6.2	7.12	7.28	6.99	7.06	6.92	7	6.74	6.97	7.01	6.22	6.72	7.17	7	6.42
ABCA6	8.41	8.86	8.47	8.27	7.43	8.35	9.38	9.43	8.57	7.88	8.53	9.03	8.8	8.42	7.66	8.31	9.15	8.63	8.13
ABCA7	5.93	6.03	5.96	5.85	6.17	5.98	6.11	5.8	5.9	5.91	5.88	5.59	6.05	5.84	6.37	5.97	5.49	5.96	6.06
ABCA8	8.38	9.24	8.84	8.62	7.81	8.47	8.69	9.02	8.42	8.11	8.69	8.33	8.69	8.61	7.9	8.31	8.33	8.26	7.88
ABCA9	8.39	9.12	8.4	8.39	7.53	8.5	8.85	9.05	7.97	7.61	8.56	8.56	8.32	8.44	7.44	8.06	8.69	8.66	7.62
ABCB1	5.6	5.34	5.51	5.24	5.5	5.26	5.82	5.84	6	5.22	5.38	5.92	5.41	5.25	5.35	5.49	5.13	5.01	5.68
ABCB10	7.19	7.12	6.97	7.2	7.57	7.2	7.06	7.03	7.08	6.95	6.85	6.92	7.09	7.16	7.42	7.17	7.06	7.03	6.94
ABCB11	4.42	4.03	3.99	4.12	4.43	4.34	3.88	3.72	4.19	4.39	4.4	4.22	4.21	4.33	4.31	3.85	3.95	3.91	4.31
ABCB4	6.32	6.68	6.81	6.94	6.33	6.46	6.74	6.47	6.59	7	6.69	6.28	6.72	6.54	6.1	6.58	6.91	6.69	6.19
ABCB5	3.6	3.46	3.46	3.54	3.98	3.74	3.51	3.56	3.84	3.69	3.76	3.45	3.32	3.33	3.43	3.61	3.56	3.33	3.93
ABCB6	6.17	6.12	5.93	6.16	5.78	6.1	6.23	6.24	6.09	6.2	6.05	6.19	6.25	6.13	6.47	6.35	6.45	6.36	6.13
ABCB7	8.08	8.17	8.32	8.53	7.37	8.3	7.86	8.02	8.09	8.26	7.9	7.77	8.39	8.19	6.77	7.97	7.77	8.13	7.29
ABCB8	7.96	7.86	7.8	7.72	8.23	7.86	7.43	7.83	7.89	8.08	8.08	7.56	7.76	7.73	8.4	7.78	7.3	7.7	8.29
ABCB8	6.56	6.71	6.63	6.75	6.88	6.98	6.65	6.64	6.6	6.69	6.61	6.57	6.74	6.59	7.22	6.99	6.48	6.76	6.76
ABCB8	6.5	6.77	6.46	6.23	6.34	6.71	6.16	6.48	6.6	6.54	6.47	6.53	6.45	6.46	6.83	6.53	6.16	6.59	6.77
ABCB8	6.21	6.34	6.08	6.21	5.95	6.26	6.19	6.24	6.2	6.26	6.18	5.96	5.96	5.99	6.45	6.32	5.75	6.01	6.29
ABCB9	5.84	5.8	5.55	5.41	5.8	5.56	5.7	5.51	5.52	5.51	5.42	5.54	5.47	5.65	5.79	5.77	5.44	5.49	5.38
ABCC1	7.42	7.94	7.87	7.45	6.76	7.69	7.8	7.85	7.54	7.55	7.58	7.85	7.82	7.81	7.8	7.99	7.93	7.94	7.43
ABCC10	6.66	6.93	6.55	6.56	6.53	6.83	6.77	6.77	6.68	6.73	6.63	6.59	6.86	7.01	7.03	7.02	6.62	6.95	6.64
ABCC11	4.95	5.01	4.9	4.77	5.01	4.97	4.29	4.69	4.94	4.97	5.13	4.73	5	4.77	5.12	5.06	4.78	4.7	5.27
ABCC12	4.34	4.32	4.02	4.35	4.24	4.28	4.32	4.25	4.43	4.32	4.24	3.78	4.13	4.23	4.62	4.13	3.79	4.11	4.81
ABCC13	3.6	3.76	3.7	3.59	3.79	3.6	3.63	3.72	4.18	3.63	3.71	3.61	3.59	3.6	3.81	3.73	3.59	3.4	3.75
ABCC2	4.96	4.7	4.68	4.58	4.97	4.79	4.73	4.78	4.87	4.9	5.16	4.83	4.6	4.72	5.03	4.9	4.83	4.68	4.9
ABCC3	5.46	5.13	5.24	5.11	5.47	5.23	5.75	5.22	5.44	5.5	5.45	5.3	5.19	5.11	5.63	5.34	5.15	5.28	6.14
ABCC4	6.42	6.25	6.72	6.24	5.88	6.31	6.2	6.23	6.14	5.94	6.46	6.23	6.43	6.8	6.18	6.31	6.1	6.03	6.18
ABCC5	7.17	7.58	7.68	7.66	6.51	7.39	7.57	7.88	7.39	7.37	7.61	7.43	7.34	7.69	7.4	7.48	7.11	7.35	6.76
ABCC6	7.01	6.69	6.87	6.71	7.24	6.88	6.72	6.72	7.23	6.77	6.76	6.71	6.77	6.89	6.83	6.7	6.51	6.63	6.66
ABCC6	5.98	5.79	5.75	5.4	5.72	5.58	5.89	5.45	5.79	5.86	6.11	5.56	5.63	5.74	5.85	5.57	5.08	5.73	6
ABCC8	5.95	6.65	6.37	5.86	6.27	6.22	6.52	5.53	6.3	6.27	6.04	6.34	5.76	6.32	6.5	6.26	6.33	6.19	6.19
ABCC9	10.21	10.48	10.55	10.24	9.63	10.27	9.65	9.95	9.83	9.79	9.63	9.47	10.32	10.26	8.74	9.66	10.24	10.12	9.2
ABCD1	6.74	7.02	6.82	6.77	6.33	7.03	6.72	6.77	6.83	6.84	6.44	7.06	7.03	6.86	7.36	7.23	6.98	6.92	6.81
ABCD2	7.46	8.12	7.33	7.34	6.81	7.87	7.67	8.02	8.02	8.08	7.35	7.3	8.26	8.08	6.46	7.37	6.1	7.12	6.88
ABCD3	8.48	8.42	8.35	8.41	7.53	8.45	8.41	8.6	8.24	8.45	8.31	8.38	8.51	8.57	7.29	8.11	8.45	8.31	7.92
ABCD4	6.69	6.85	6.81	6.62	6.51	6.94	7.06	7.08	6.62	6.91	6.72	6.69	6.88	6.81	7.33	7.04	6.83	6.93	6.69
ABCE1	7.46	7.23	7.47	7.56	5.89	7.29	7.43	7.39	6.69	6.61	7.17	7.37	7.45	7.18	5.66	7.05	7.91	7.65	7.08
ABCF1	7.65	8.19	8.12	7.96	7.06	8.05	7.98	8.03	7.91	8.26	7.98	8.27	8.03	8.17	8.31	8.02	7.88	8.05	7.84
ABCF2	6.55	6.69	6.76	6.94	6.64	6.73	6.71	6.7	6.93	6.93	6.91	6.91	7.03	6.94	7.18	7.06	6.96	6.95	6.62
ABCF3	7.09	7.45	7.34	7.77	6.59	7.34	7.14	7.26	7.28	7.43	7.26	7.38	7.63	7.49	8.04	7.74	7.15	7.28	6.86
ABCG1	6.55	6.57	6.85	6.24	6.5	6.72	6.41	6.08	6.07	6.14	6.25	6.05	6.35	7.03	7	6.57	6.97	6.73	6.52
ABCG2	5.21	5.7	5.67	5.76	5.1	5.34	5.73	5.32	5.27	5.21	5.69	5.64	5.16	4.71	4.88	5.45	6.25	6.09	5.14
ABCG4	5.79	6.18	5.92	5.89	6.09	6.02	6.03	5.87	6.13	6.02	5.8	5.94	6.04	6.28	6.33	5.93	5.78	6.04	6.04
ABCG5	4.5	4.52	4.41	4.33	4.95	4.4	4.49	4.19	4.42	4.32	4.6	4.32	4.42	4.59	4.47	4.38	3.95	4.32	4.3
ABCG8	5.44	5.13	5.1	4.85	5.48	5.08	4.94	4.77	5.11	4.95	5.22	4.91	5.08	5.13	5.49	5.02	4.74	4.87	5.34
ABHD1	6.59	6.27	6.84	6.59	7.22	6.48	6.26	6.29	6.41	6.59	6.42	6.63	6.55	6.74	6.3	7.03	6.03	6.44	6.12
ABHD10	7.86	8.24	8.2	8.17	7.49	8.08	7.52	8.02	7.73	7.98	8.05	7.57	8.03	8.22	7.04	7.69	7.59	7.64	6.79
ABHD11	7.75	7.7	7.81	7.92	8.25	8.07	7.77	7.76	7.96	8.11	7.66	7.84	7.98	7.75	7.5	7.96	7.8	7.78	7.83
ABHD12	7.4	7.41	7.35	7.48	7.34	7.35	7.45	7.47	7.15	7.42	7.3	7.27	7.19	7.42	7.47	7.46	7.24	7.28	7.46
ABHD12B	4.43	4.13	4.49	4.22	4.05	4.44	4.13	3.71	4.38	4.18	4.38	3.88	3.95	4.22	4.18	4.08	4.1	3.97	4.11
ABHD13	8.16	7.97	8.24	8.09	8.03	8.15	8.28	8.52	8.42	8.25	8.51	8.22	8.04	8.24	7.45	8.09	8.57	8.2	8.21
ABHD14A	8.06	7.68	7.97	8.23	9.02	8.13	7.91	8	7.98	8.06	8.1	7.9	7.98	7.87	8.39	8.26	8.07	7.87	8.11
ABHD14B	6.49	6.31	6.43	6.38	6.8	6.25	6.66	6.46	6.6	6.43	6.37	6.57	6.32	6.45	6.76	6.39	6.51	6.48	6.7
ABHD15	6.6	6.39	6.25	6.29	6.66	6.45	6.45	6.4	6.57	6.31	6.29	6.19	6.19	6.22	6.84	6.37	5.89	6.34	6.5
ABHD16A	6.7	6.39	6.66	6.66	6.64	6.7	6.7	6.51	6.53	6.44	6.5	6.65	6.61	6.69	6.7	6.75	6.7	6.53	6.31
ABHD16B	5.43	5.51	5.45	5.16	5.78	5.57	5.01	4.96	5.03	5.38	5.62	4.86	5.31	4.93	5.68	5.4	5.09	5.52	5.81
ABHD17A	8.15	7.76	8.07	8.28	8.75	8.17	7.91	7.88	7.88	7.92	8.02	8.06	8.07	8.05	8.63	8.25	8.15	8.21	8.2
ABHD17A	8.765	8.025	8.325	8.795	9.21	8.715	8.425	8.28	8.565	8.59	8.215	8.355	8.405	8.555	9.03	8.745	8.455	8.45	8.545
ABHD17A	8.21	8.02	7.95	7.7	8.37	8.09	7.74	7.57	8.03	7.98	8.23	7.39	7.63	8.03	8.63	7.87	7.4	7.5	8.49
ABHD17B	6.62	6.46	6.29	6.7	6.15	6.53	6.48	6.53	6.44	6.48	6.43	6.42	6.73	6.71	6.43	6.33	6.33	6.11	6.06
ABHD17C	6.45	6.47	6.62	6.7	6.92	6.58	6.55	6.4	6.47	6.76	6.68	6.42	6.56	6.64	6.99	6.58	6.5	6.56	6.57
ABHD18	7.8	9.25	8.77	9.51	7.8	8.91	8.19	8.11	8.45	8.49	8.9	8.35	8.61	8.28	7.32	8.08	8.19	8.64	6.94
ABHD2	8.84	8.44	8.87	8.65	7.87	8.64	9.15	8.77	8.65	9.39	9.07	9.26	9.16	8.79	8.69	8.6	9.33	8.78	9.21
ABHD3	5.17	5.23	5.09	5.17	4.98	5.06	4.61	5.24	5.03	5.16	5.32	4.69	5.16	4.74	4.55	5.27	5.06	4.98	5.34
ABHD4	8.11	7.86	7.97	7.8	7.4	7.84	8.27	8.25	7.92	7.82	8.08	8.41	8.43	7.93	7.97	8.08	8.34	8.25	8
ABHD5	8.85	8.36	8.37	8.9	8.2	8.6	8.09	8.3	8.48	8.52	8.33	8.77	8.8	8.32	8.13	8.69	8.59	8.53	8.34
ABHD6	6.56	6.46	6.33	6.66	6.5	6.65	6.68	6.78	6.49	6.54	5.91	6.58	6.76	6.69	6.6	6.45	6.67	6.52	6.57
ABHD8	6.37	6.34	6.47	6.36	6.47	6.43	6.07	6.16	6.25	6.29	6.27	6.15	6.37	6.26	6.9	6.37	6.28	5.99	6.46
ABI1	7.88	8.11	7.87	7.91	7.27	7.79	7.59	7.81	7.9	7.79	7.79	7.66	7.96	7.85	6.91	7.64	7.92	7.71	7.6
ABI2	9.09	9.11	9.22	9.39	8.95	9.23	9.31	9.16	9.41	9.26	9.46	9.52	9.18	9.19	8.93	9.27	9.37	9.32	8.96
ABI3	6.63	6.38	6.42	6.42	6.82	6.41	6.55	6.23	6.08	6.35	6.36	6.52	6.48	6.38	6.79	6.72	6.47	6.5	6.6
ABI3BP	9.57	9.31	8.54	7.86	8.14	8.39	10.21	10.27	8.88	8.18	9.16	10.13	8.96	8.33	8.98	9.21	10.42	9.42	10.59
ABL1	7.68	8.01	7.97	7.67	7.09	7.88	8.25	7.78	7.49	7.75	7.77	8.12	7.91	8.02	8.29	7.88	8.01	8.16	7.92
ABL2	6.63	6.71	6.78	6.67	6.76	6.54	6.77	6.68	6.45	6.53	6.6	6.76	6.66	6.53	6.59	6.43	6.95	6.78	7
ABLIM1	11.13	11.28	11.49	11.4	10.7	11.46	11.32	11.3	11.48	11.44	11.32	11.28	11.39	11.26	11.09	11.44	11.22	11.42	10.98
ABLIM2	6.67	6.87	6.78	6.75	6.75	6.79	7.22	6.83	6.93	6.61	6.72	6.67	6.91	6.91	7.06	7	7.21	7.11	6.81
ABLIM3	9.24	9.83	9.8	9.51	8.54	9.71	9.57	9.82	9.92	9.62	9.41	9.81	9.73	9.94	9.31	9.88	9.14	9.27	8.77
ABO	6.76	6.77	6.86	6.67	7.09	7.07	6.71	7.07	6.88	6.94	6.86	6.99	6.83	6.8	7.32	7.26	6.39	6.88	6.95
ABR	8.28	8.82	8.8	8.7	7.55	8.69	8.63	8.53	8.58	8.62	8.55	8.93	8.66	8.62	8.89	8.95	8.27	8.38	8.15
ABRA	5.92	6.45	7.01	6.81	6.15	6.26	6.19	5.55	6.34	7.15	6.63	6.97	6.86	5.97	6.35	6.54	6.3	6.08	6.14
ABRACL	5.71	5.09	4.86	5.02	5.04	4.84	5.31	5.48	4.86	4.62	5.02	5.08	5.28	4.93	4.4	5.01	5.61	5.08	5.4
ABT1	6.45	6.3	6.52	6.39	6.61	6	6.43	6.36	6.2	6.41	6.42	6.26	6.34	6.46	6.39	6.42	6.68	6.5	6.08
ABTB1	6.53	6.63	6.57	6.6	6.55	6.57	6.4	6.75	6.76	6.56	6.52	6.77	6.6	6.34	7.23	6.8	6.41	6.56	6.63
ABTB2	6.93	7.03	6.97	7.17	6.63	7	7.61	7.26	7.29	7.54	7.23	7.76	7.51	7.3	7.97	7.41	7.15	6.99	7.04
ACAA1	2.9	2.45	2.32	2.72	3.44	2.75	2.58	2.12	2.13	3.69	3.25	2.74	3.03	2.37	3.68	3.37	2.65	3.21	3.35
ACAA1	7.24	7.42	7.4	7.54	7.7	7.64	7.12	7.24	7.26	7.5	7.43	6.78	7.66	7.64	7.55	7.68	6.96	7.03	6.88
ACAA2	7.65	8.01	8.28	8.02	7.41	8.21	7.56	7.9	7.93	8.11	7.86	7.98	8.02	7.89	6.99	7.9	7.73	7.48	7.1
ACACA	6.38	6.4	6.54	6.56	5.86	6.33	6.49	6.7	6.53	6.56	6.45	6.65	6.51	6.6	6.06	6.49	6.47	6.51	6.25
ACACB	8.17	8.95	9.5	9.17	7.67	9.12	8.81	9.04	8.9	9.25	8.94	8.73	9.13	9.17	8.95	9.22	8.47	8.79	7.77
ACAD10	6.87	7.19	7.37	7.26	6.54	7.15	6.83	7.26	7.07	7.18	7.08	7.02	7.31	7.08	6.97	7.32	6.77	6.96	6.3
ACAD8	7.8	8.42	8.54	8.55	7.56	8.32	7.78	8.05	8.1	8.27	7.81	7.9	8.56	8.36	7.58	8.09	7.69	7.92	7.24
ACAD9	8.1	8.4	8.85	8.83	8.06	8.72	8.37	8.55	8.31	8.55	8.33	8.45	8.58	8.71	8.04	8.61	8.16	8.26	7.73
ACADL	4.3	4.96	4.52	4.59	4.49	4.65	4.69	4.94	4.75	4.79	4.61	5.98	4.57	4.35	4.32	4.39	4.55	4.55	4.53
ACADM	11.02	11.63	11.3	11.6	9.97	11.46	10.78	11.35	11	11.29	10.77	11.33	11.41	11.64	9.27	10.85	10.7	11.36	10.63
ACADS	7.24	7.38	7.58	7.79	7.58	7.43	7.05	7.15	7.31	7.41	7.06	7.12	7.81	7.56	7.65	7.51	6.96	7.2	6.68
ACADSB	7.81	8.71	8.7	8.54	7.51	8.62	8.31	8.53	8.73	8.54	8.44	8.4	8.8	8.71	7.52	8.51	7.74	8.44	7.32
ACADVL	9.84	10.42	10.67	10.52	9.62	10.35	10.08	10.44	10.23	10.69	9.89	10.24	10.66	10.76	10.5	10.53	9.65	10.27	9.56
ACAN	5.45	5.34	5.36	5.21	5.96	5.26	5.27	5.43	5.29	5.45	5.31	5.37	5.13	5.29	5.83	5.4	4.99	5.25	5.98
ACAP2	7.59	7.55	7.47	7.62	6.74	7.59	7.51	7.81	7.41	7.24	7.28	7.46	7.57	7.64	6.65	7.1	7.89	7.52	7.32
ACAP3	6.26	6.74	6.6	6.42	6.41	6.6	6.5	6.66	6.35	6.67	6.26	6.6	6.55	6.68	7.39	6.8	6.33	6.53	6.74
ACAT1	9.32	9.84	10.02	9.96	9.37	10.01	9.54	9.99	10.02	10.06	9.82	9.5	9.81	10.03	8.65	9.92	9.29	9.77	8.63
ACAT2	5.12	5.2	4.97	5.18	4.9	5.1	5.33	5.07	5.25	5.09	5.27	5.14	4.78	5.15	5.22	5.01	5.07	4.99	5.05
ACBD3	9.28	9.52	9.25	9.24	8.07	9.14	9.26	9.18	9.2	9.04	8.83	9.36	9.53	9.24	8.35	9.06	9.33	9.19	9.21
ACBD4	5.87	6.15	6.15	6.04	6.18	6.25	6.16	6.08	6.22	6.11	6	6.03	6.1	6.04	6.34	6.37	6.1	5.87	6.21
ACBD5	8.22	8.61	8.66	8.47	7.36	8.52	8.29	8.23	8.34	8.25	7.88	8.31	8.58	8.44	7.9	8.23	8.15	8.48	7.64
ACBD6	5.05	5.15	5.3	5.43	5.23	5.11	5.09	5.26	5.09	5.06	4.86	5	5.21	5.19	5.11	5.02	5.33	5.22	4.87
ACBD7	3.58	3.94	3.64	3.8	3.59	3.7	3.8	3.69	3.74	3.92	3.88	3.59	3.43	3.41	3.58	3.47	3.56	3.49	4.03
ACCS	6.23	6.51	6.04	5.93	6.34	6.34	6.29	6.4	6.12	6.1	6.07	6.02	6.35	6.43	6.51	6.42	5.73	6.49	6.23
ACCSL	4.63	4.2	4.22	4.54	5.11	4.47	4.22	4.06	4.12	4.78	4.63	4.39	4.36	4.21	4.94	4.58	3.97	4.26	4.41
ACD	6.39	6.37	6.44	6.62	6.79	6.57	6.51	6.39	6.34	6.29	6.51	6.24	6.35	6.34	7.05	6.64	6.66	6.36	6.5
ACE	6.49	6.55	6.47	6.32	6.46	6.73	6.46	6.94	6.48	6.41	6.4	6.07	6.63	6.77	7.04	6.64	6.39	6.64	6.52
ACE2	8.35	8.34	8.4	8.23	6.5	8.04	8.6	8.55	8.43	7.71	8.25	9.07	8.44	7.33	7.61	7.8	9.04	9.34	9.26
ACER1	5.61	5.54	5.57	5.29	5.99	5.46	5.5	5.17	5.3	5.47	5.54	5.23	5.31	5.45	6.06	5.22	5.06	5.46	5.3
ACER2	6.38	6.65	7.08	6.59	6.09	6.39	6.17	6.36	5.93	6.12	6.04	6.2	6.26	6.36	6.39	6.29	6.53	6.14	6.26
ACER3	7.22	6.73	7.04	7.17	6.37	6.68	7.23	7.14	6.87	6.92	6.96	7.34	7.05	7.32	5.53	6.81	7.67	7.59	6.85
ACHE	5.16	5.06	4.9	4.97	5.15	4.96	5.02	5.03	4.98	5.27	4.74	4.95	4.85	4.98	5.42	4.84	4.73	4.93	4.98
ACIN1	7.28	7.46	7.67	7.73	6.63	7.58	7.85	7.78	7.5	7.73	7.58	7.78	7.59	7.5	7.99	7.72	7.56	7.81	7.45
ACKR1	6.37	6.33	6.09	6.74	6.64	6	6.36	6.45	6.03	6.17	6.38	6.82	6.17	6.23	6.57	6.08	5.31	5.47	6.28
ACKR2	5.21	5.38	5.09	5.08	5.39	4.91	4.89	5.03	5.16	5.01	5.37	5.3	5.02	5.2	5.37	5.12	5.74	4.97	5.5
ACKR3	5.15	4.84	5.07	4.73	4.65	4.77	4.9	4.8	5.01	4.75	5.06	5.02	4.89	5.11	4.98	5.11	5	5.53	4.84
ACKR4	8.7	8.11	7.17	6.82	7.17	7.53	8.36	8.57	7.7	6.99	7.76	7.98	7.8	7.74	7.14	7.96	7.96	7.89	8.96
ACKR4	3.56	4	3.71	3.51	3.34	3.65	5.04	4.3	4.29	3.69	4.01	4.19	3.91	3.88	4.11	4.03	4.61	4.05	4.33
ACLY	7.31	7.6	7.51	7.69	6.82	7.75	7.85	7.79	7.33	7.53	7.39	7.6	7.76	7.98	7.9	7.46	7.83	7.64	7.69
ACMSD	4.23	4.23	4.14	4.22	4.43	4.15	4.4	4.19	4.51	4.59	4.49	4.3	4.25	4.06	4.54	4.33	4.36	4.37	4.63
ACO1	9.93	9.99	10.2	10.03	9.15	10.19	10.04	9.8	9.91	9.99	9.84	9.88	10.05	10.28	9.44	9.91	9.77	9.9	9.23
ACO2	10.92	11.57	11.6	11.58	10.85	11.56	11.29	11.08	11.58	11.6	11.36	11.34	11.58	11.48	11.25	11.6	11.14	11.22	10.91
ACOD1	3.67	3.5	3.67	3.38	3.92	3.48	3.47	3.49	3.44	3.39	3.6	3.5	3.63	3.5	3.42	3.69	3.26	3.3	3.38
ACOT1	6.89	6.79	6.88	6.95	7.15	7.24	6.41	6.7	6.99	7.03	6.45	6.85	6.81	6.79	6.89	7.12	6.29	6.46	6.57
ACOT11	7.27	7.95	8.28	8.09	7.67	8.45	7.72	7.81	7.96	8.15	7.56	7.76	8.23	8.15	8.33	8.14	7.76	7.9	7.83
ACOT12	4.35	4.26	4.14	4.03	4.91	4.29	4.31	4.03	4.33	4.26	4.21	4.04	4.15	4.16	4.39	3.98	3.95	4.02	4.12
ACOT13	9.74	9.73	9.62	9.55	10.01	9.7	8.98	9.45	9.42	9.43	9.47	9.44	9.43	9.3	8.6	9.5	9.35	9.4	9.07
ACOT2	8.37	8.59	8.72	8.61	8.69	8.91	8.03	8.22	8.99	8.92	8.19	8.56	8.76	8.73	7.68	8.64	7.95	8.24	8.07
ACOT4	4.35	4.22	4.32	4.22	5.56	4.3	3.98	4.39	4.18	4.28	4.03	4.69	4.76	4.08	4.71	4.45	4.49	4.16	4.3
ACOT6	4.66	4.8	4.84	4.82	5.15	4.81	4.65	4.64	4.75	4.97	4.76	4.56	4.62	4.53	4.84	4.56	4.67	4.56	4.83
ACOT7	6.06	6.03	6.07	6.06	6.67	6.32	6.03	6.24	6.11	6.27	6.22	5.78	6.03	6.03	6.68	6.12	5.95	6.07	6.47
ACOT7	6.48	6.57	6.61	6.19	7.2	6.59	6.82	5.83	6.57	6.44	5.99	6.24	6.65	6.06	6.41	6.54	6.12	6.81	6.49
ACOT8	7.16	7.03	6.78	6.98	7.49	7.22	7.04	6.79	7.05	7.01	6.65	7.19	6.86	6.99	7.19	7.32	6.99	6.93	6.68
ACOT9	8.81	9.1	8.97	9.15	8.24	8.96	9.16	9	8.89	9.18	8.94	9.02	8.99	8.89	8.34	8.94	9.07	9.48	8.58
ACOX1	7.95	8.4	8.48	8.49	7.43	8.39	8.14	8.35	8.58	8.51	8.26	8.27	8.51	8.23	7.65	8.53	8.08	8.34	7.89
ACOX2	7.36	7.75	7.62	7.96	7.5	7.79	7.8	7.66	7.5	7.58	7.55	7.39	7.87	7.58	7.46	7.86	7.22	7.6	6.99
ACOX3	7.68	7.77	7.78	7.59	7.46	7.63	7.81	7.78	7.8	7.92	7.36	7.93	7.79	7.73	7.68	7.76	7.72	7.83	7.55
ACOXL	4.28	4.41	4.22	4.24	4.55	4.11	4.16	3.93	4.02	4.33	4.31	4.11	4.21	4.1	4.62	4.25	4.04	3.99	4.09
ACP1	8.41	8.43	8.47	8.24	8.45	8.34	8.05	8.52	8.66	8.67	8.26	8.54	8.41	8.63	8.05	8.3	8.25	8.13	7.91
ACP2	7.52	7.43	7.37	7.69	7.55	7.77	7.57	7.58	7.66	7.8	7.54	7.71	7.67	7.69	7.99	7.77	7.81	7.55	7.92
ACP5	5.88	5.3	5.12	5.07	5.81	5.37	5.22	5.07	4.92	5.51	5.27	5.07	5.51	5.05	5.94	5.71	4.92	5.22	6.02
ACP6	6.75	6.67	6.98	7.09	6.78	6.82	6.84	6.79	6.87	7	6.56	6.72	6.74	6.51	6.89	6.88	6.52	6.64	6.38
ACP7	5.13	4.78	4.74	4.73	4.9	4.46	3.97	4.78	4.5	4.82	5.04	4.32	4.5	4.61	5.36	4.79	4.58	4.36	4.64
ACPP	4.77	4.74	4.86	4.84	5.14	4.93	5.13	4.82	4.54	4.54	4.86	4.91	4.55	4.41	4.65	4.55	4.65	4.55	4.67
ACPT	6.44	6.28	6.21	6.19	6.37	6.29	6.14	6.12	6.39	6.16	6.25	5.91	6.13	6.22	6.61	6.21	5.88	6.2	6.61
ACR	6.19	5.93	6.14	6.18	6.7	6.57	6.29	6.11	6.39	6.12	6.25	6.14	6.55	6.45	6.78	6.46	6.02	6.31	6.43
ACR	5.93	5.99	6.12	5.62	6.41	6.06	5.63	5.83	5.54	5.81	5.89	5.67	5.78	5.76	6.3	6.21	5.4	6.19	6.35
ACRBP	6.13	5.84	5.6	5.81	6.22	5.75	5.56	5.68	5.85	5.87	5.66	5.64	5.67	5.82	5.83	5.68	5.52	5.77	6.06
ACRC	4.92	4.92	5.12	5.18	4.96	5.25	4.67	5.24	4.97	4.66	4.86	5.28	4.88	4.57	5.21	5.08	4.77	4.89	5.08
ACRV1	4.14	3.9	3.85	3.89	4.34	3.94	3.94	3.78	4	4	4.11	3.92	3.79	3.83	4.09	3.78	3.88	3.64	4.07
ACSBG1	5.33	5.02	5.03	5.17	5.28	5.08	4.85	5.06	5.04	5.14	5.13	4.81	4.98	5.06	5.48	5.13	4.55	4.95	5.3
ACSBG2	4.06	3.98	4.04	4.02	4.33	4.12	3.96	4.11	4.08	4.07	4	4.03	3.95	3.86	4.23	3.9	4.09	3.97	4.22
ACSF2	6.41	6.62	6.41	6.63	6.48	6.74	6.23	6.88	6.59	6.6	6.53	6.36	7.01	6.76	6.66	7.02	5.92	6.23	5.82
ACSF3	6.32	6.49	6.44	6.11	6.28	6.27	6.41	6.33	6.18	6.43	5.98	6.27	6.39	6.21	6.89	6.58	6.35	6.36	6.27
ACSL1	10.1	10.21	10.71	10.95	8.66	10.16	9.66	9.96	10.03	10.22	9.84	9.56	10.58	10.79	9.33	10.28	10.06	10.22	8.98
ACSL3	8	7.84	8.29	8.26	7.18	8.04	7.83	8.06	8.3	8.11	7.9	8.1	8.07	8.1	7.39	8.09	8.17	8.21	7.83
ACSL4	7.32	7.36	7.48	7.46	6.26	7.13	7.34	7.4	7.29	7.4	7.4	7.59	7.74	7.4	6.73	7.18	7.55	7.51	7.09
ACSL5	7.24	7.48	7.37	7.15	6.35	7.29	7.26	7.12	6.82	6.92	6.91	7.42	7.34	7.26	6.71	7.35	6.91	7.31	6.83
ACSL6	5.32	5.39	5.49	5.37	5.41	5.38	5.23	5.2	5.43	5.7	5.59	5.25	5.3	5.54	5.53	5.4	5.04	5.08	5.32
ACSM1	5.17	5.01	4.89	4.86	5.16	4.83	4.86	4.87	4.93	4.8	5.1	4.86	4.96	5.09	4.93	5.13	4.69	4.58	4.98
ACSM2A	4.69	4.9	4.37	4.45	4.93	4.47	4.72	4.02	4.67	4.49	4.46	4	4.57	4.44	4.58	4.43	4.02	3.77	5.05
ACSM2A	4.33	4.52	4.54	4.5	4.95	4.43	4.49	3.96	4.7	4.65	4.19	4.38	4.55	4.46	4.58	4.32	4.2	4.03	4.77
ACSM2B	5.07	4.37	4.59	4.21	5.09	4.96	4.77	4.09	4.74	4.9	4.57	3.95	4.46	5.05	4.96	4.94	4.29	4.61	4.69
ACSM3	5.36	5.66	6.31	6.09	5.51	5.5	5.6	5.98	6.24	5.88	6.28	6.38	6.64	5.81	5.5	5.66	5.61	5.66	5.52
ACSM5	5.98	5.91	5.9	6.08	6	5.82	5.51	6.07	5.23	5.66	5.7	5.54	5.95	5.78	5.83	5.5	6.32	5.58	5.8
ACSM6	4.38	4.56	4.04	4.52	4.37	4.42	4.05	3.83	4.37	4.79	4.42	4.19	4.2	4.37	4.32	4.37	4.14	3.96	4.9
ACSS1	7.07	7.54	7.79	7.82	6.92	7.78	6.97	7.13	7.65	7.6	7.07	7.3	7.81	7.91	7.8	7.74	6.95	7.36	6.73
ACSS2	8.43	8.53	8.64	8.8	8.27	8.63	8.26	8.37	8.58	8.41	8.25	8.15	8.62	8.63	8.71	8.78	8.19	8.39	8.22
ACSS3	8.32	8.71	8.78	8.7	7.6	8.53	8.51	8.4	8.66	8.85	8.55	8.46	8.51	8.65	7.82	8.35	8.46	8.32	7.89
ACTA1	12.93	13.16	12.97	13.13	12.92	13.07	13.35	13.07	12.96	13.18	13.19	13.4	13.24	13.26	13.26	13.24	13.25	13.3	13.25
ACTA2	11.26	10.95	9.86	10.33	10.77	10.24	11.42	11.47	10.04	10.26	10.93	11.06	10.78	11	11.26	10.31	10.65	11.39	11.33
ACTA2-AS1	6.02	5.83	5.38	5.8	6.17	5.81	5.98	6.03	5.89	5.75	6.15	5.9	5.85	5.86	6.15	5.71	5.65	6.15	6.14
ACTB	11.87	11.33	11.3	11.14	11.3	11.64	12.22	11.78	11.06	11.23	11.35	11.89	11.52	11.85	11.68	11.65	12.44	12.02	12.24
ACTBL2	4.36	4.27	3.93	4.2	4.15	3.87	4.37	4.08	4.46	4.1	4.13	4.03	3.97	4.27	3.89	3.86	3.96	4.24	4.6
ACTC1	13.06	12.97	13.11	13.03	13.04	13.18	13.17	13.09	13.17	13.12	13.1	13.24	13.16	13.14	12.79	13.2	12.96	13.19	13.04
ACTG1	10.86	10.63	10.22	10.13	10.68	10.67	11.18	10.72	10.44	10.3	10.49	10.98	10.53	10.79	10.82	10.68	11.48	10.87	11.23
ACTG1P17	6.09	5.84	5.55	5.81	6.02	6.14	6.02	5.81	5.82	5.88	5.9	5.72	5.74	5.75	6.03	5.86	5.44	5.71	6.05
ACTG2	7.48	7.26	5.59	7.01	7.23	6.88	8.58	7.47	6.92	7.65	6.97	8.23	7.41	6.47	7.22	6.72	6.86	7.49	7.6
ACTL10	6.46	6.22	6.19	6.06	6.42	6.21	5.85	6	6.27	6.31	6.4	6.1	6.28	6.12	6.55	5.97	5.77	5.96	6.28
ACTL6A	6.47	6.65	6.75	6.64	6.37	6.58	6.84	6.87	6.62	6.74	6.58	6.87	6.67	6.62	6.11	6.44	6.78	6.95	6.42
ACTL6B	5.5	5.46	5.16	5.41	5.9	5.37	5.51	5.26	5.27	5.4	5.51	5.27	5.26	5.13	5.73	5.2	5.17	5.42	5.55
ACTL7A	4.61	4.39	4.63	4.51	4.76	4.39	4.82	4.37	4.71	4.4	4.51	4.29	4.38	4.49	4.7	4.52	4.14	4.54	4.51
ACTL7B	6.66	6.59	6.25	6.45	6.64	6.46	6.27	6.31	6.64	6.54	6.49	6.03	6.27	6.54	6.74	6.43	5.7	6.46	6.79
ACTL8	5.16	5.21	4.92	4.72	5.08	5.09	4.71	4.59	5.07	5.15	4.97	5	5.04	4.77	5.66	4.76	4.7	4.9	4.98
ACTL9	6.86	6.44	6.32	6.44	7.09	6.58	6.57	6.44	6.7	6.75	6.76	6.09	6.51	6.59	7.04	6.52	6.11	6.36	6.76
ACTN1	10.05	9.71	9.69	9.49	9.02	9.77	10.73	10.22	9.43	9.58	9.6	10.58	9.79	9.57	10.23	9.81	10.57	10.52	10.8
ACTN2	11.65	12.14	12.14	12.26	11.36	12.05	12.03	11.93	12.04	12.11	12.03	12.22	12.16	12.04	11.59	11.95	11.7	12.09	11.67
ACTN3	5.58	5.54	5.22	5.5	6.24	5.59	5.71	5.41	5.15	5.58	5.47	5.31	5.34	5.48	5.79	5.25	5.39	5.58	5.72
ACTN4	10.17	10.37	10.29	9.8	9.04	10.21	10.77	10.43	9.93	10.17	9.85	10.54	10.27	10.49	10.5	10.21	10.32	10.5	10.55
ACTR10	8.11	8.07	7.93	8.14	7.99	8	8.4	8.54	8.31	8.36	8.29	8.26	8.15	8.38	6.99	8.1	8.17	8.2	7.66
ACTR1A	9.06	9	9.15	9.28	8.63	9.19	9.09	9.06	9.1	9.23	9.02	9.38	9.19	8.95	8.99	9.1	9.05	8.97	8.99
ACTR1B	7.61	7.72	7.42	8.07	7.54	7.47	7.61	7.29	7.31	7.63	7.24	7.61	7.83	7.57	8.07	7.71	7.67	7.49	7.18
ACTR2	10.26	10.31	10.31	10.1	9.35	10.23	10.04	10.2	10.14	10.18	10.04	10.17	10.21	10.19	9.69	10.15	10.12	10.15	10.2
ACTR3	9.7	9.44	9.51	9.43	8.76	9.42	9.55	9.6	9.33	9.3	9.44	9.48	9.63	9.53	8.45	9.33	9.58	9.6	9.5
ACTR3B	6.7	6.92	6.85	6.6	6.6	6.91	7.06	6.55	6.63	6.74	6.82	6.84	6.76	6.83	7.04	6.96	6.61	6.94	6.64
ACTR3BP2	3.8875	3.2975	3.255	3.2825	4.4	3.75	3.3025	3.1675	4.205	3.3025	3.925	3.3375	3.21	3.4625	3.11	3.4325	3.21	3.5275	3.6125
ACTR3C	4.75	5.05	5.03	4.97	5.26	4.92	4.92	4.66	4.91	4.6	4.88	4.82	4.63	4.7	3.86	3.88	4.85	4.53	4.75
ACTR5	6.09	6.17	6.36	5.84	6.66	6.29	6.28	6.29	5.95	6.28	6.19	6.24	6.22	6.02	6.29	6.17	6.17	6.33	6.4
ACTR6	4.65	4.74	4.74	4.73	4.81	4.51	4.68	5.1	4.39	4.7	4.74	4.76	4.85	4.37	5.05	4.81	5.19	4.85	4.56
ACTR8	7.22	7.66	7.53	7.51	6.78	7.5	7.18	7.75	7.54	7.24	7.4	7.67	7.52	7.43	7.17	7.29	7.29	7.56	6.55
ACTRT1	4.42	4.01	4.12	3.88	4.14	4.22	4.19	3.95	4.2	4.31	4.13	3.94	4.2	4	4.23	4.23	4.1	4	4.52
ACTRT2	5.97	5.81	5.77	5.77	6.17	5.85	5.63	5.82	5.8	6.02	6.01	5.57	5.74	5.88	6.31	6.02	5.67	5.6	6.13
ACTRT3	4.31	4.37	4.14	4.01	4.8	4.28	4.44	4.18	4.78	4.63	4.39	4.17	4.16	3.95	4.53	4.33	4.34	3.98	4.68
ACVR1	7.39	7.33	7.19	7.23	6.75	7.21	7.47	7.51	7.32	6.92	7.27	7.28	7.4	7.19	6.91	7.13	7.54	7.46	6.86
ACVR1B	6.41	6.72	6.65	6.47	6.54	6.64	6.77	6.68	6.5	6.76	6.65	6.55	6.69	6.92	6.88	6.67	6.67	6.76	6.79
ACVR1C	5.73	5.75	5.96	5.9	6.5	5.82	5.76	5.67	6.1	5.95	6.25	5.89	5.75	5.93	5.89	5.86	5.56	5.48	5.77
ACVR2A	6.75	7.11	7.12	7.16	6.05	7.22	6.7	7.3	7.14	7.02	7.14	6.97	6.9	7.19	6.22	6.56	7.18	7.15	6.72
ACVR2B	5.19	5.63	5.66	5.52	5.67	5.38	5.65	5.55	5.64	5.76	5.41	5.33	5.53	5.28	5.93	5.69	5.61	5.54	5.51
ACVRL1	7.63	7.63	7.62	7.39	7.29	7.69	8	7.7	7.42	7.43	7.48	7.75	7.49	7.64	7.89	7.72	7.76	7.94	7.61
ACY1	7.56	7.44	7.32	7.28	7.99	7.77	7.56	7.66	7.22	7.26	7.04	7.74	7.61	7.65	7.35	7.66	7.75	7.64	6.92
ACY3	5.18	4.76	4.97	4.86	5.43	5.12	4.83	4.6	5.06	4.98	5.03	4.64	4.72	4.81	5.32	5.01	4.73	4.97	5.12
ACYP1	6.15	6.06	6.12	6.17	6.06	6.33	6.02	6.34	6.12	5.97	5.99	6.07	6.21	6.21	6.14	6.1	6.06	6.04	5.91
ACYP2	7.45	7.41	7.3	7.68	8	7.45	7.06	7.27	7.53	7.49	7.52	7.44	7.58	7.38	7.32	7.43	7.13	6.99	7.15
ADA	7.14	6.86	6.76	6.66	6.95	6.82	6.76	6.92	6.75	6.9	6.61	6.66	6.89	6.78	6.94	6.68	7.06	7.19	6.85
ADAD1	3.59	3.41	3.24	3.56	4.1	3.36	3.61	3.32	3.97	3.64	3.4	3.54	3.18	3.33	3.7	3.39	3.21	3.48	3.74
ADAD2	6.96	6.74	7	6.77	7.23	6.98	6.93	6.78	6.83	7.13	7.05	6.62	6.91	6.77	7.6	6.91	6.45	6.82	7.21
ADAL	7.71	8.77	8.63	8.25	7.67	8.42	8.18	8.28	8.22	8.24	7.91	8.23	8.35	7.6	7.18	8.18	7.89	8.56	7.08
ADAM10	9.61	9.39	9.57	9.66	8.56	9.32	9.58	9.82	9.59	9.48	9.31	9.56	9.63	9.5	8.49	9.35	9.6	9.51	9.28
ADAM11	6.28	6.72	6.41	6.42	6.56	6.89	6.29	6.31	6.18	6.52	6.08	6.09	6.5	6.71	6.8	7.2	5.92	6.22	6.24
ADAM12	5.76	5.29	5.25	5.19	5.75	5.25	5.18	5.25	5.22	5.04	5.37	5.06	5.33	5.39	5.33	5.14	5.82	6.05	5.96
ADAM15	7.83	7.52	7.82	7.53	7.76	7.91	7.96	7.9	7.54	7.41	7.61	7.69	7.69	7.85	8.43	8.02	7.81	7.85	7.87
ADAM17	7.36	7.57	7.65	7.41	6.39	7.39	7.37	7.54	7.09	7.15	7.1	7.53	7.53	7.29	6.53	6.98	7.88	7.67	7.57
ADAM18	3.89	3.97	3.44	3.83	3.86	3.7	3.54	3.79	4.38	3.75	3.69	4.19	3.5	3.77	3.52	3.72	4.11	3.47	4.09
ADAM19	7.72	7.64	7.64	7.82	6.79	7.3	8.13	7.76	7.75	7.91	7.69	8.5	7.79	7.68	8.35	7.14	8.48	8.07	8.32
ADAM2	3.13	2.85	2.98	3.23	2.9	3.2	3.13	2.72	3.66	2.73	3.19	3.22	2.61	3.05	2.95	2.95	3.02	2.84	3.43
ADAM20	5.6	5.82	5.98	5.75	5.42	5.41	5.51	6.1	5.8	5.66	5.67	5.63	5.73	5.49	5.77	5.52	5.75	5.62	5.94
ADAM20P1	3.66	4.47	4.52	4.12	3.26	4.08	3.66	3.93	4.26	4.25	3.73	3.88	3.91	4.33	3.62	4.14	4.38	4.18	3.61
ADAM21	4.12	4.07	4.19	4.48	3.92	3.49	4.45	4.45	4.33	4.78	4.52	4.74	3.92	3.66	4.18	4.45	3.95	3.74	4.45
ADAM21	5.22	5.25	4.93	4.52	4.74	4.63	3.99	4.58	4.68	4.41	4.54	5.52	4.88	5.19	3.85	4.98	4.48	4.47	5.27
ADAM22	5	5.17	5.15	5.24	4.64	5.05	5.16	5.54	5.12	5	5.26	5.47	5.2	5.36	4.78	5.16	5.01	5.23	4.9
ADAM23	8.95	9.13	9.45	9.18	8.51	9.39	8.91	8.93	9.45	9.07	8.96	9.51	9.02	8.95	7.58	9.08	8.25	8.95	8.26
ADAM28	6.3	5.93	5.69	6.86	5.65	6.38	5.82	6.15	5.95	5.68	5.98	5.94	5.96	7.3	5.63	6.5	6.03	5.86	6.21
ADAM29	3.87	3.48	3.49	3.6	4.11	3.86	3.4	3.33	4.14	4.01	3.96	3.63	3.46	3.47	3.68	3.48	3.47	3.48	4.01
ADAM30	3.93	3.94	3.63	3.76	4.24	3.86	4.02	3.38	3.93	3.84	3.85	3.59	3.88	4.01	3.44	3.7	3.66	3.99	4.03
ADAM32	6.93	6.11	6.61	6.6	7.57	6.41	6.46	6.54	6.44	6.68	6.47	6.94	6.64	5.83	5.6	6.4	6.82	6.57	6.21
ADAM33	6.77	7.14	6.81	6.65	7.08	6.91	7.02	6.93	6.87	6.97	6.74	6.7	6.88	6.8	7.29	6.84	6.67	6.59	6.84
ADAM3A	3.02	3.18	2.96	2.99	3.65	3.18	3.22	3.02	3	3.2	3.15	2.81	2.99	3.05	2.83	2.96	2.99	2.63	2.85
ADAM5	3.02	3.34	3.04	3.34	3.64	2.87	3.23	2.78	3.46	3.68	3.24	3.01	3.06	2.9	2.8	3.09	2.74	3.08	2.97
ADAM6	4.94	4.88	4.84	4.84	5.1	4.98	4.49	4.82	4.95	4.95	4.92	4.8	4.67	4.97	5.25	4.78	4.79	4.77	4.88
ADAM7	3.58	3.25	3.27	3.37	4.04	3.3	3.01	3.14	3.67	3.65	3.77	3.28	3.12	3.53	3.43	3.53	2.86	3.27	3.57
ADAM8	6.46	6.26	6.07	6.22	6.47	6.24	6.37	6.29	6.23	6.51	6.36	6.22	6.36	6.3	6.84	6.35	6.18	6.14	6.59
ADAM9	9.44	9.55	9.61	9.37	8.04	9.27	9.17	9.19	9.34	9.15	8.98	9.32	9.59	9.43	8.43	8.93	9.11	9.12	9.08
ADAMDEC1	4.03	4.22	3.76	3.91	4.26	3.91	3.85	3.85	4.27	4.09	4.32	4.03	3.68	4.1	3.86	3.78	3.86	4.01	4.16
ADAMTS1	7.85	7.9	8.17	7.29	6.13	7.43	8.39	7.68	7.66	7.45	7.27	9.08	7.81	7.98	7.84	7.54	7.45	8.17	8.22
ADAMTS10	6.65	6.82	6.63	6.5	6.56	6.71	7.24	6.89	6.45	6.58	6.71	6.71	6.75	6.79	7.32	6.89	6.84	6.72	7.14
ADAMTS12	5.79	5.8	5.75	5.39	5.82	6.12	6.08	5.95	5.45	5.46	5.63	5.53	5.71	5.9	5.76	5.46	5.98	6.01	6.01
ADAMTS13	5.9	6	5.87	5.66	6.26	5.91	6.02	5.84	5.99	6.07	6.02	5.8	5.79	5.84	6.5	5.98	5.74	5.84	6.07
ADAMTS14	5.85	5.7	5.73	5.38	6.2	5.55	5.53	5.42	5.62	5.48	5.57	5.4	5.6	5.59	5.87	5.59	5.45	5.86	5.8
ADAMTS15	6.7	6.08	6.47	6.36	6.12	6.68	5.97	6.29	6.28	6.51	6.03	5.65	6.08	6.32	7.13	6.72	6.13	6.5	6.54
ADAMTS16	5.62	5.5	5.41	5.48	5.54	5.53	5.71	5.25	5.54	5.57	5.54	5.51	5.33	5.51	5.82	5.48	5.23	5.38	5.67
ADAMTS17	5.72	5.77	5.85	5.52	5.64	5.58	5.9	6.18	5.77	5.85	5.7	5.6	5.61	5.66	6.32	5.81	5.77	5.76	6.03
ADAMTS18	4.9	4.51	4.53	4.6	5.18	4.63	4.71	4.59	4.54	4.85	5	4.35	4.46	4.82	4.95	4.38	4.63	4.66	4.65
ADAMTS19	5.63	5.51	4.99	5.15	5.62	5.39	4.88	5.2	5.43	5.19	5.36	5.04	5.26	5.42	5.37	4.96	4.82	5.01	5.71
ADAMTS2	7.81	6.64	6.63	6.44	7.2	7.05	7.87	7.48	6.43	6.73	6.77	6.52	7.02	6.7	7.59	6.67	7.66	7.32	8.77
ADAMTS20	4.05	4.04	3.78	4.04	4.29	4	3.64	3.72	4.29	4.07	4.18	3.87	3.72	3.85	3.93	3.85	3.71	3.7	4.3
ADAMTS3	5.79	5.27	5.59	5.3	5.81	5.27	5.31	5.56	5.58	5.51	6	5.53	5.29	5.59	5.68	5.31	5.74	5.46	5.92
ADAMTS4	6.38	5.6	6.89	5.63	5.52	6.22	6.72	5.72	5.92	6.22	5.52	6.76	6.78	6.46	6.37	6.06	6.28	6.76	7.32
ADAMTS5	6.51	6.46	6.62	6.37	5.27	5.83	6.73	5.96	6.16	5.84	5.99	5.87	6.22	6.49	5.76	6.11	7.81	7.08	6.9
ADAMTS6	5.32	5.35	4.93	5.57	5.29	5.28	5.21	5.71	5.33	4.95	5.39	5.06	4.83	5.06	5.06	4.95	4.78	4.92	5.69
ADAMTS7	7.75	7.74	7.55	7.3	7.97	7.85	7.79	8.02	7.74	7.71	7.52	7.39	7.74	7.71	8.38	7.69	7.48	7.55	7.82
ADAMTS8	6	5.81	5.6	5.54	6.15	5.86	5.63	5.69	5.79	5.82	5.83	5.54	5.69	5.82	6.4	5.7	5.53	5.8	6.04
ADAMTS9	8.5	7.34	8.31	7.45	6.36	7.71	8.93	7.82	7.74	7.91	6.9	8.19	8.51	8.32	7.5	7.6	8	8.14	9.03
ADAMTSL1	5.81	5.9	5.62	5.69	5.75	5.46	6.4	6.01	5.77	5.82	6.14	5.81	5.39	5.93	6.83	5.92	5.46	5.86	5.58
ADAMTSL1	6.01	6.23	5.2	6.27	5.18	5.24	7.3	6.64	5.97	6.37	6.93	6.54	4.89	6.03	6.94	6.06	6.27	6.46	5.75
ADAMTSL2	6.58	6.51	6.06	5.89	6.51	6.28	6.66	6.61	6.56	6.43	6.5	6.63	6.17	6.39	7.2	6.55	6.52	6.34	6.85
ADAMTSL3	7.49	7.83	7.45	7.24	6.96	7.92	7.66	8.15	7.06	6.97	7.74	7.48	7.43	7.93	7.68	7.49	8.1	7.69	7.18
ADAMTSL4	6.23	6.48	6.39	6.26	6.45	6.86	6.8	6.72	6.42	6.54	6.49	7.06	6.36	6.76	7.08	6.58	6.23	6.5	6.62
ADAMTSL4-AS1	5.47	5.59	5.79	5.36	5.43	5.38	5.7	5.15	5.48	5.66	5.6	5.69	5.51	5.75	5.97	5.62	5.72	5.91	6
ADAMTSL5	7.43	7.64	7.68	7.86	7.29	7.68	8.07	7.39	7.75	7.96	8.04	7.91	7.79	7.58	8.29	8.2	8	8.45	7.63
ADAP1	5.97	6.1	6.1	6.69	6.68	6.02	6.23	5.63	6.03	6.03	6.07	6.08	6.21	5.92	6.41	6.17	5.93	6.12	6.29
ADAP2	7.15	7.17	6.74	6.62	6.87	7.36	7.12	7.47	6.73	6.83	6.79	6.98	7.23	7.3	7.07	6.96	7.01	7.03	7.24
ADAR	7.93	8.3	8.11	7.93	7.38	8.05	8.17	8.21	7.82	7.66	7.76	8.03	8.19	8.12	7.99	8.14	8.29	7.98	7.79
ADARB1	7.16	7.2	7.22	6.98	6.77	7.06	7.69	7.54	7.09	7.24	7.03	7.24	7.18	7.31	7.42	7.22	7.16	7.28	7.24
ADARB2	5.52	5.31	5.54	5.39	6.03	5.6	5.52	5.38	5.45	5.57	5.51	4.99	5.53	5.47	5.93	5.4	5.15	5.5	5.64
ADAT1	6.52	6.93	6.77	6.71	6.11	6.83	6.6	7.14	6.51	6.22	6.71	6.93	6.74	6.98	6.52	6.55	6.5	6.79	6.67
ADAT2	5.99	6.37	5.89	6.02	6.11	6.14	6.24	6.02	6.04	6.17	6.44	6.26	5.95	6.29	6.02	6.16	6.11	6.43	6.21
ADAT3	5.73	6.04	6.19	6.14	5.91	6.22	6.3	6.3	6.2	5.99	6.07	6.17	5.95	6.16	6.77	6.37	6.3	6.22	6.57
ADAT3	6.27	6.08	6.32	5.93	6.57	6.4	6.2	6.14	6.27	6.37	6.42	6.04	6.23	6.09	6.89	6.1	6.07	6.19	6.32
ADCK1	6.3	6.57	6.52	6.44	5.87	6.43	6.4	6.31	6.3	6.42	6.38	6.27	6.65	6.4	6.52	6.37	6.02	6.49	6.19
ADCK2	6.21	6.14	5.63	5.74	5.64	5.94	6.16	5.98	5.61	5.5	5.77	6.01	5.57	5.68	6.08	6.22	6.31	6.08	5.99
ADCK3	8.18	9.05	8.85	9.33	8.57	8.99	8.48	9.06	9.29	8.96	8.61	8.71	9.22	9.13	8.81	8.96	8.13	8.11	8.3
ADCK4	6.7	6.94	6.92	6.88	6.64	6.95	6.85	6.97	6.75	6.91	6.51	6.5	7.04	6.87	7.06	6.68	6.68	6.82	6.58
ADCK5	6.25	6.39	6.14	6.01	6.63	6.37	6.2	6.17	5.95	6.27	6.38	5.99	6.29	6.12	6.78	6.3	6.11	6.22	6.47
ADCY1	6.39	6.3	6.28	5.88	6.45	6.22	6.32	6.27	6.2	6.22	6.25	6.25	6.27	6.32	6.56	6.34	6.36	6.38	6.48
ADCY10	3.87	4.21	4.2	3.98	4.57	3.94	3.94	3.58	4.52	4.01	4.13	4.01	3.8	3.96	3.96	3.98	3.72	4	4.25
ADCY2	5.11	5.23	4.89	5.32	5.72	5.34	5.26	5.24	5.36	5.4	5.56	5.51	5.05	5.31	5.76	5.4	5.29	5.35	5.23
ADCY3	7.36	7.21	7.08	6.78	6.82	7.29	8	7.55	6.78	7.22	6.7	7.47	7.23	7.42	7.47	7.33	7.65	7.45	7.36
ADCY4	7.49	8.35	8.27	7.66	7.02	8.43	8.42	8.27	7.94	7.91	7.82	8.02	8.06	8.2	8.71	8.43	7.68	8.17	7.85
ADCY5	9.67	10.03	10.32	9.93	9.42	10.41	9.89	9.85	10.35	10.36	10.08	10.08	10.22	10.21	10.42	10.24	9.29	9.65	9.29
ADCY6	8.14	8.34	8.69	8.7	7.66	8.31	8.28	8.12	8.25	8.58	8.35	8.1	8.37	8.44	8.84	8.54	8.16	8.47	8.24
ADCY7	6.34	6.34	6.18	6.09	6.05	6.4	6.33	6.35	6.18	6.18	5.88	5.91	6.22	5.98	6.97	6.36	6.21	5.99	6.59
ADCY8	5.22	4.91	5.17	5.05	5.16	5.03	4.94	4.97	5.33	5.24	5.09	5.12	4.98	5.21	5.4	5.12	4.88	4.71	4.97
ADCY9	7.45	8.04	7.89	7.91	6.69	8.04	7.95	7.87	7.93	7.92	7.77	8.48	8.05	7.86	8.2	8.06	7.77	7.97	7.55
ADCYAP1	5.77	5.59	5.67	5.42	6.03	5.87	5.32	5.37	5.65	5.82	5.52	5.35	5.21	5.52	5.97	5.61	5.47	5.77	5.55
ADCYAP1R1	5.64	6.7	6.07	5.96	6.04	6.7	6.05	5.9	5.91	6.03	5.97	5.05	5.8	6.33	6.41	6.23	5.38	6.14	5.64
ADD1	8.22	8.73	8.88	8.71	7.77	8.87	8.68	8.97	8.8	8.85	8.52	8.75	8.98	8.92	8.84	9.03	8.56	8.58	8.43
ADD2	6.04	6.07	6.06	5.89	6.27	6.05	6.19	5.85	6.19	6.1	5.85	6.04	6.51	6.2	6.28	6.17	5.48	5.85	5.89
ADD3	8.29	8.67	8.22	8.4	7.55	8.4	8.32	8.57	8.29	8.07	8.23	8.38	8.54	8.02	7.84	8.24	8.47	8.3	8.07
ADGB	3.81	3.44	3.52	3.55	4.14	3.71	3.63	3.44	3.72	3.5	3.65	3.5	3.52	3.7	3.5	3.47	3.36	3.43	3.7
ADGRA1	5.92	5.92	5.96	6.05	6.19	5.89	5.44	5.91	6	5.9	6.02	5.54	5.91	5.61	6.41	5.95	5.83	5.83	5.98
ADGRA2	7.59	7.66	7.41	7.2	6.88	7.81	8.36	8.03	7.31	6.81	7.42	7.63	7.53	7.77	8.19	7.8	8.09	7.73	8.19
ADGRA3	6.63	6.88	6.9	7.06	6.67	6.81	6.48	6.83	6.88	6.67	6.55	6.72	6.79	7.01	6.07	6.54	6.66	6.62	6.08
ADGRB1	5.79	5.72	5.59	5.71	6.36	5.77	5.77	5.63	5.94	5.89	5.81	5.6	5.75	5.64	6.37	5.74	5.55	5.88	5.87
ADGRB2	6.49	6.59	6.5	6.93	6.59	6.34	6.55	6.45	6.53	6.69	6.56	6.76	6.61	6.46	7.03	6.76	6.26	6.33	6.35
ADGRB3	5.46	5.51	5.85	5.33	5.33	5.38	5.83	5.51	5.48	5.33	5.51	5.26	5.63	5.98	5.48	4.9	5.42	5.14	5.37
ADGRD1	7.57	7.57	8.3	8.29	7.7	8.05	7.58	7.82	8.24	8.24	8.09	7.94	7.66	7.86	8.42	7.79	7.23	7.35	7.39
ADGRD2	6.59	6.26	6.22	6.34	6.93	6.35	6.17	6.41	6.42	6.41	6.39	6.01	6.4	6.22	6.81	6.25	6.13	6.52	6.66
ADGRE1	4.88	4.77	4.4	4.54	4.97	4.55	4.57	4.45	4.44	4.53	4.57	4.3	4.46	4.6	4.49	4.23	4.22	4.46	4.65
ADGRE2	5.32	5.59	5.26	4.97	5.54	5.35	5.88	5.3	5.59	5.32	5.45	5.53	5.24	5.59	5.6	5.39	6.36	5.44	6.52
ADGRE3	4.49	4.54	4.77	4.47	4.71	4.44	4.41	4.22	4.46	4.36	4.52	4.19	4.32	4.37	4.31	4.46	4.13	4.35	4.6
ADGRE4P	5.42	5.09	5.04	4.91	5.25	5.02	4.75	4.74	5.38	5.16	5.41	5.08	4.72	5.44	5.02	4.85	4.69	4.88	5.48
ADGRE5	7.94	8.05	7.69	8.01	7.68	8.08	7.94	8.05	7.85	7.83	8.17	7.95	8	7.77	8.21	8.14	8.04	7.86	8.17
ADGRF1	4.19	4.3	4.23	3.9	3.86	4.08	5.01	3.74	4.15	4.8	4.86	4.28	3.88	3.98	4.23	3.87	3.98	3.82	4.27
ADGRF2	4.58	4.44	4.77	4.25	4.72	4.4	4.26	4.09	4.52	3.93	4.49	4.72	4.25	4.33	4.46	4.37	4.22	4.32	4.49
ADGRF3	5.83	5.53	5.62	5.66	5.81	5.59	5.41	5.28	5.6	5.6	5.69	5.43	5.53	5.42	5.97	5.66	5.24	5.53	5.95
ADGRF4	4.02	3.97	4.37	3.89	4.14	4.21	3.93	3.7	4.11	4	4.19	4.22	4	4.16	3.99	4.13	3.76	3.46	4.32
ADGRF5	8.87	9.3	9.4	9.29	7.92	9.31	8.77	9.18	9.13	9.21	8.88	8.38	9.4	9.29	8.28	9.27	9.2	9.35	8.54
ADGRG1	7.35	7.31	7.93	7.56	6.83	7.68	7.72	6.98	7.38	7.53	7.38	7.52	7.99	7.97	8.12	8.3	7.88	7.9	7.64
ADGRG2	4.71	4.58	4.46	4.38	4.66	4.69	4.52	4.92	4.54	4.53	4.73	4.73	4.55	4.27	4.84	4.78	5.05	4.56	5.11
ADGRG3	5.17	5.1	5.23	4.91	5.15	5.16	4.9	5	5.38	4.94	5.37	4.72	5.04	5.37	5.55	5.12	4.83	5.14	5.43
ADGRG4	4.55	4.31	3.79	3.84	3.46	3.61	4.53	3.93	4.21	4.24	4.37	3.83	3.95	3.86	4.05	3.95	3.38	3.9	4.11
ADGRG5	5.99	5.68	5.75	5.72	6.03	6.04	5.91	5.49	5.75	5.79	6.13	5.4	5.55	5.74	6.18	5.71	5.79	5.57	5.83
ADGRG6	6.18	6.41	5.93	6	6.05	6.06	6.6	6.47	5.98	5.64	6.12	6.04	6.05	6.19	5.83	5.95	5.97	5.9	5.52
ADGRG7	3.88	3.78	3.85	3.79	3.82	3.63	3.27	3.4	3.99	4.25	3.87	4.11	3.64	3.55	3.86	3.73	3.4	3.47	3.97
ADGRL1	6.82	7.49	7.13	7.01	7.27	7.46	7.32	7.29	6.92	7.25	6.96	7.07	7.28	7.19	7.64	7.76	7.26	7.59	7.16
ADGRL2	9.25	9.24	9.01	9.38	8.96	9.11	9.12	9.24	9.33	9.13	9.18	8.74	9.27	9.31	8.22	8.79	9.14	9.15	8.59
ADGRL3	7.28	7.46	6.83	6.59	6.92	6.59	7.52	7.03	7.53	6.52	6.94	8.51	7.57	6.93	6.09	7.02	7.28	6.7	7.15
ADGRL4	8.86	8.44	8.6	8.38	7.1	8.56	9.28	9.03	8.51	8.58	8.32	8.53	8.62	8.86	6.72	8.3	9.29	9.18	8.98
ADGRV1	4.13	4.18	3.96	4.18	4.57	4.05	3.94	3.84	4.4	4.23	4.29	4.03	3.8	4.18	4.03	3.94	3.74	3.92	4.53
ADH1A	7.38	7.5	7.08	7.1	6.76	6.93	7.65	7.23	6.78	6.73	6.97	7.14	7.18	7.39	7.26	7.06	7.72	7.07	6.39
ADH1B	8.25	8.81	7.79	7.74	7.35	7.8	8.68	8.36	7.28	7.6	8.08	7.96	8.04	8.61	7.93	7.96	8.75	8.07	6.87
ADH1C	6.55	6.81	6.36	6.18	6.4	6.49	7.15	6.71	6.16	6.01	6.66	6.95	6.46	6.91	6.34	6.38	7.16	6.49	5.8
ADH4	3.5	3.11	3.28	3.25	4.09	3.52	3.1	2.9	3.11	3.2	3.21	3.02	3.03	3.22	3.17	3.24	3.03	3.02	3.29
ADH5	8.73	8.92	9.26	9.2	8.44	9.07	8.29	8.41	9	8.94	8.73	8.93	9.02	8.61	7.89	9.18	8.45	8.64	8.1
ADH6	3.57	3.31	3.21	3.56	4.13	3.47	3.31	2.88	3.78	3.46	3.73	3.26	3.3	3.41	3.46	3.41	3.55	3.18	4.25
ADH7	4.55	4.62	4.16	4.64	5.46	4.86	4.55	4.36	4.86	5.01	4.68	4.27	4.7	4.62	4.82	4.45	4.22	4.18	5.05
ADHFE1	9.02	9.19	9.93	9.71	8.78	9.62	9.37	9.37	9.44	9.38	9.88	9.36	9.74	9.21	8.59	9.92	8.8	9.08	8.53
ADI1	9.53	9.68	9.7	10.03	9.63	9.62	9.7	9.87	10.09	9.74	9.79	10.17	9.9	9.72	9.17	9.84	9.08	9.82	9.33
ADIG	6.22	6.11	6.07	5.81	6.52	5.96	5.79	5.9	6.09	6.22	6.24	5.65	5.96	5.9	6.42	5.99	5.61	6.01	6.32
ADIPOQ	5.15	5.08	4.93	4.78	5.44	4.96	4.71	4.79	4.88	4.87	5.11	4.85	4.67	5.02	5.15	4.73	4.47	4.66	5.04
ADIPOR1	10.25	9.93	10.25	10.37	10.48	9.96	10.01	9.79	10.2	10.01	9.98	10.17	10.15	9.87	9.09	9.89	10.35	10.27	10.13
ADIPOR2	7.35	7.78	8.28	8.09	7.57	7.64	7.51	7.7	7.77	7.86	8.01	7.81	7.86	7.94	7.05	8.02	7.9	7.78	7.01
ADIRF	7.62	7.57	7.18	7.27	8.29	7.29	7.82	7.51	7.47	7.37	7.74	7.57	7.3	7.21	8.46	7.84	7.17	7.02	7.59
ADK	8.14	8.36	8.04	8.31	8.07	8.31	8.07	7.9	8.03	8.14	8.09	8.03	8.25	8.22	6.77	7.83	7.69	8.11	7.52
ADM	7.63	7.76	7.21	7.63	7.63	7.69	7.58	7.53	7.63	7.81	7.34	7.29	7.35	7.84	7.91	7.88	8.74	7.84	7.55
ADM2	7.13	7.13	7.07	7	7.59	7.05	6.72	6.69	7	7.04	7	6.56	6.8	6.81	7.27	6.97	6.63	6.74	7.27
ADNP	7.34	7.46	7.62	7.7	6.74	7.59	7.82	7.83	7.58	7.29	7.72	7.64	7.61	7.61	7.09	7.53	7.87	7.87	7.43
ADNP2	6.32	6.38	6.79	6.39	5.69	6.54	7.05	6.58	6.6	6.54	6.63	6.78	6.74	6.48	6.03	6.55	6.88	7.01	6.32
ADO	7.4	7.39	7.61	7.41	7.39	7.39	7.54	7.38	7.28	7.48	7.46	7.2	7.49	7.24	7.76	7.56	7.48	7.46	7.08
ADORA1	6.85	7.13	6.77	6.99	7.22	7.2	6.98	6.65	6.93	7.08	7.02	6.85	6.9	7	7.58	7.07	6.62	6.76	7.11
ADORA2A	6.65	6.8	6.51	6.58	6.27	6.76	6.53	6.64	6.51	6.66	6.47	6.54	6.62	6.6	6.86	6.71	6.36	6.53	6.55
ADORA2A-AS1	6.31	6.26	5.86	5.84	6.46	6.13	5.94	5.58	6.15	6.04	6.03	5.57	5.69	6	6.26	6	5.83	5.78	6.53
ADORA2B	5.91	5.94	6.08	6.01	6.24	6.12	5.86	6.13	6.14	6.22	6.23	5.63	5.95	5.66	6.21	5.73	6.07	6.02	6.41
ADORA3	6.42	5.86	6.19	6.09	6.18	5.9	5.48	5.57	5.98	6.02	5.9	6.27	6.17	5.66	5.97	6.24	6.11	6.04	6.55
ADPGK	6.61	6.87	6.78	6.75	6.52	6.66	6.71	6.8	6.49	6.44	6.62	6.78	6.6	6.82	6.06	6.36	7.06	6.84	6.78
ADPRH	4.76	4.59	5.04	5.15	4.44	4.88	4.98	4.98	4.69	4.69	4.75	4.95	4.86	5.1	4.99	4.91	5.07	4.84	4.96
ADPRHL1	10.37	11.26	11.01	10.89	10.66	11.06	10.17	10.08	10.55	10.85	10.71	10.82	11.05	10.65	10.78	11.07	9.56	10.53	10.17
ADPRHL2	6.29	6.19	6.18	6.16	6.8	6.2	5.84	6.03	6.18	6.24	6.24	6.16	6.22	6.12	6.65	6.49	6.49	6.3	6.35
ADPRM	5.24	5.43	5.4	5.34	5.53	5.18	5.75	5.34	5.23	5.47	5.32	5.43	5.51	5.13	5.32	5.31	5.74	5.43	5.33
ADRA1A	7.41	7.78	8.11	8.06	7.2	7.7	7.03	7.53	8	7.66	7.68	7.43	7.88	7.52	7.45	7.82	7.32	7.55	6.9
ADRA1B	6.51	6.6	6.55	6.47	6.54	6.73	6.43	6.42	6.49	6.53	6.44	6.64	6.46	6.52	6.99	6.72	6.68	6.55	6.27
ADRA1D	6.21	5.68	5.86	5.96	6.53	6.01	5.95	6.04	6.05	6.06	6.23	5.85	5.71	6.14	6.41	6.01	5.96	6.13	6.14
ADRA2A	6.55	6.43	6.32	6.28	6.93	6.63	6.71	6.67	6.16	6.3	6.61	6.32	6.39	6.48	7.22	6.52	6.08	6.15	6.43
ADRA2B	6.56	6.39	6.5	6.4	6.31	6.46	6.08	6.24	6.36	6.62	6.39	6.37	6.46	6.2	6.69	6.43	6.36	6.09	6.37
ADRA2C	6.93	6.95	7.14	7.08	7.35	7.07	7.03	6.93	6.93	7.1	6.7	6.73	7.06	7.06	7.9	7.08	6.46	7.16	7.15
ADRB1	7.84	7.99	8.05	8.06	8.02	8.46	7.72	7.61	7.88	7.98	7.95	7.46	7.81	7.65	8.48	8.45	7.85	7.79	7.59
ADRB2	7.11	7.2	7.04	7.19	6.62	6.97	6.5	6.86	7.18	7.12	6.99	6.45	6.92	6.92	6.89	6.95	6.55	6.62	6.81
ADRB3	5.27	5.06	5.18	4.99	5.82	5.18	4.82	5.04	5.28	5.23	5.49	4.94	4.86	4.82	5.51	5.05	4.99	4.91	5.17
ADRM1	8.21	8.14	8.36	8.64	8.93	8.36	8.12	8.34	8.41	8.61	8.2	8.52	8.37	8.45	8.77	8.58	8.37	8.24	8.21
ADSL	7.93	7.76	7.76	8.04	7.97	7.69	7.61	7.79	7.48	7.77	7.61	7.75	8	7.78	7.43	7.71	7.91	7.69	7.46
ADSS	6.12	6.45	6	5.95	5.78	5.91	6.74	6.2	6.17	6.06	5.61	6.03	6.01	6.21	5.7	6.01	6.36	6.19	5.93
ADSSL1	9.31	9.2	9.37	9.46	9.62	9.33	9.04	9.06	9.18	9.44	9.27	8.85	9.31	9.63	9.35	9.34	9.59	9.08	8.7
ADTRP	3.95	3.97	3.64	3.7	4.26	3.97	3.6	3.47	3.9	3.92	4.01	3.93	3.53	3.81	3.98	3.98	3.57	3.87	4.12
AEBP1	8.47	7.81	7.63	7.02	7.76	7.74	9.87	8.91	8.13	7.61	8.54	9.26	8.02	7.96	9.34	8.24	9.25	8.41	9.95
AEBP2	7.75	7.67	7.89	7.78	7	7.67	7.91	8.1	7.97	7.85	7.91	8.06	7.87	8.08	7.66	7.67	7.91	7.98	7.83
AEN	6.43	6.39	6.37	6.39	6.27	6.38	6.3	6.35	6.1	6.03	6.53	6.37	6.51	6.38	6.77	6.5	6.61	6.39	6.49
AES	9.21	9.11	9.26	9.62	9.61	9.49	9.38	9.49	9.54	9.45	9.64	9.56	9.41	9.33	9.87	9.82	9.18	9.4	9.22
AFAP1	6.44	6.48	6.34	5.82	6.11	6.42	6.92	6.85	6.12	6.29	6.44	6.41	6.44	6.39	6.79	6.38	7.01	6.72	6.99
AFAP1-AS1	5.66	4.75	5.17	5.18	5.62	5.2	5.19	5.03	5.35	5.12	4.93	4.77	4.88	5.06	5.27	4.93	5.21	5.11	5.48
AFAP1L1	7.41	7.65	7.56	7.56	6.93	7.76	7.72	7.82	7.56	7.48	7.5	7.37	7.66	8.03	7.85	7.72	7.85	7.83	7.2
AFAP1L2	5.35	5.82	5.53	5.23	5.4	5.5	5.88	5.69	5.14	5.42	5.49	5.26	5.27	5.58	5.93	5.29	4.93	5.73	5.43
AFF1	9.22	9.28	9.44	9.5	8.81	9.02	9.5	9.25	9.3	9.31	9.38	9.35	9.2	9.09	8.81	9.39	9.62	9.25	9.09
AFF2	5.84	5.43	5.35	5.55	6.04	5.59	5.76	5.44	5.55	5.78	5.88	5.42	5.48	5.43	6.17	5.31	5.38	5.36	5.9
AFF3	6.66	7.2	6.5	6.54	6.82	6.65	7.1	7.18	6.79	6.99	6.61	7.2	6.83	6.84	6.78	6.86	7.03	7.07	6.67
AFF4	8.96	8.95	9.1	9	8.55	8.78	9	8.98	8.82	8.91	8.98	9.21	9	8.84	8.5	8.93	9.35	9.17	9.02
AFG3L1P	5.57	5.86	5.86	5.55	5.93	5.67	5.59	5.78	5.66	5.75	5.54	5.62	5.71	5.7	6.04	5.68	5.47	5.75	5.7
AFG3L2	8.15	8.67	8.6	8.46	8.08	8.51	7.84	8.09	8.06	8.38	8.01	7.89	8.34	8.31	8.33	8.35	8.14	8.28	7.49
AFM	4.02	4.23	4.05	4.27	4.48	4.04	3.95	3.88	4.32	4.18	4.14	4.08	3.88	4.23	3.98	3.95	3.88	3.93	4.46
AFMID	6.51	6.44	6.96	6.66	7.1	6.68	6.32	6.56	6.6	6.76	6.47	6.36	6.56	6.54	6.73	6.88	6.39	6.51	6.49
AFP	4.25	3.86	4.01	3.95	3.95	3.76	3.78	3.7	4.15	4.04	3.91	3.59	3.73	4.22	3.59	4.14	3.71	3.54	3.69
AFTPH	7.04	7.04	6.94	6.96	6.15	6.93	7.06	7.17	6.85	6.76	6.88	7.12	7.16	7.12	7.1	6.81	7.25	7.24	6.88
AGA	6.84	6.91	6.55	6.48	6.55	6.46	6.6	6.98	6.44	6.19	6.38	6.47	6.83	6.62	6.08	6.65	6.58	6.85	6.48
AGAP1	7.8	7.63	7.78	7.69	7.58	7.75	7.92	8.15	7.74	7.75	7.46	7.57	7.72	7.66	7.86	7.82	8.08	8.06	7.95
AGAP2	6.33	6.72	6.59	6.32	6.34	6.99	6.15	6.37	6.47	6.33	6.43	6.15	6.69	6.92	7.01	6.77	6.3	6.47	6.04
AGAP3	6.83	6.75	6.71	6.72	6.93	6.81	6.81	6.87	6.96	6.9	6.64	6.74	6.64	6.88	7.33	6.96	6.6	6.72	6.94
AGAP5	7.31	6.75	7.09	7.28	7.19	7.28	6.92	7.04	7.26	7.06	6.95	6.84	7.35	7.66	7.58	7.98	6.78	7.66	6.92
AGAP5	8.36	8.44	8.29	8.45	7.91	8.67	8.53	8.76	8.54	8.58	8.66	8.53	8.54	8.55	7.78	8.39	8.45	8.75	8.5
AGAP5	7.64	7.86	7.76	7.63	7.45	7.87	7.97	8.01	7.7	7.7	7.99	7.79	7.84	7.74	7.44	7.93	7.83	7.87	7.62
AGAP6	7.23	7.675	7.845	7.495	6.07	7.675	7.93	7.89	7.375	7.54	7.725	8.005	7.775	7.775	6.9	7.69	7.925	7.82	7.235
AGAP6	8.55	9.15	8.68	8.51	8.45	8.95	8.94	8.81	9.02	8.9	8.83	9.21	8.75	8.96	7.56	8.93	8.93	9.1	8.88
AGAP7P	8.14	9.03	8.77	8.94	8.37	7.54	7.03	9.45	9.1	9.25	9.72	9.53	9.26	8.96	8.56	9.12	9.2	9.53	9.35
AGBL1	3.99	4.1	3.96	3.97	4.08	4.09	4.24	3.81	4.32	4.15	4.34	3.92	3.81	4.05	4.33	4	3.98	3.69	4.11
AGBL2	4.95	4.49	4.38	4.34	4.8	4.41	4.64	4.32	4.6	4.32	4.66	4.4	4.23	4.72	4.41	4.46	4.88	4.34	4.57
AGBL3	4.35	4.05	4.33	4.29	4.65	4.35	4.68	4.2	4.35	4.28	4.2	4.52	4.08	4.49	4.17	4.38	4.31	4.2	4.3
AGBL4	5.1	5.01	4.77	4.42	4.86	4.96	4.76	4.61	5.35	4.99	5.13	4.6	4.99	5.14	4.99	4.86	4.14	4.81	4.59
AGBL5	6.53	6.2	6.22	6.43	6.62	6.36	6.44	6.61	6.4	6.38	6.5	6.46	6.3	6.3	6.71	6.43	6.61	6.31	6.13
AGER	6.18	6.27	6.31	6.06	6.39	6.17	6.4	6.2	6.25	6.1	6.2	5.97	6.15	6.45	6.62	6.22	6.12	6.35	6.46
AGFG1	9.98	9.96	9.94	9.97	9.42	9.94	9.81	9.9	9.77	9.85	9.84	9.89	9.96	9.96	9.38	9.73	10.23	10.13	9.98
AGFG2	6.33	6.53	6.42	6.47	6.34	6.56	6.27	6.35	6.49	6.64	6.53	6.35	6.35	6.42	6.7	6.54	6.61	6.22	6.49
AGGF1	7.82	7.64	7.56	7.93	6.94	7.7	7.39	7.61	7.58	7.53	7.47	7.64	7.83	7.42	6.88	7.59	7.6	7.49	7.26
AGK	7.76	7.91	8.13	8.3	7.73	8.05	7.95	8.24	8.11	8.15	7.96	8.04	8.1	7.98	6.72	7.92	7.95	8.1	7.5
AGL	8.69	9.03	9.06	9.07	8.31	8.91	8.8	8.74	8.89	8.87	7.97	8.67	8.94	9.2	7.66	8.82	8.19	8.8	7.71
AGMAT	5.34	5.29	4.98	5.01	5.41	5.46	5.12	5.19	5.29	5.47	5.47	4.77	5.27	5.33	5.87	5.28	4.71	5.21	5.61
AGMO	4.68	5.41	5.07	4.7	4.78	5	5.39	4.96	5.08	5.13	4.54	5.19	4.81	5.03	4.49	4.76	5.59	4.76	4.98
AGO1	7.9	8.2	8.14	8.16	7.52	8.05	8.16	8.35	8.12	7.92	8.03	8.22	8.16	8.21	7.84	8.29	8.08	8.18	7.59
AGO2	7.44	7.35	7.62	7.71	6.8	7.44	7.8	7.8	7.43	7.51	7.52	7.58	7.62	7.59	7.74	7.6	7.79	7.71	7.4
AGO3	7.93	7.89	8.09	7.93	7.55	7.72	8.17	8.25	7.73	7.8	7.84	8.07	7.93	7.91	7.15	7.78	8.38	8.2	7.66
AGO4	7.82	7.95	7.68	7.85	7.21	7.79	7.9	8.02	7.81	7.73	7.67	8.12	8.06	7.7	7.65	7.91	7.9	7.96	7.58
AGPAT1	8.52	8.12	8.1	8.54	8.49	8.19	8.55	8.37	8.16	8.19	8.32	8.37	8.17	8.31	8.63	8.59	8.7	8.42	8.48
AGPAT2	7.9	7.72	7.82	8.15	8.48	7.93	7.83	7.43	7.76	7.77	7.53	7.57	7.88	7.82	8.32	8.09	8.41	7.96	7.61
AGPAT3	7.41	7.77	7.76	7.84	7.08	7.82	7.36	7.52	7.53	7.72	7.53	7.47	7.61	7.67	7.63	7.7	7.15	7.59	7.11
AGPAT4	5.65	5.74	5.99	5.74	5.48	5.9	6	6.15	5.46	5.76	5.72	5.66	5.78	5.58	5.85	5.74	5.89	5.87	5.87
AGPAT4-IT1	5.4	4.84	5.64	5.3	5.02	5.53	5.57	5.3	5.4	5.35	5.57	5.12	5.5	5.3	5.93	5.38	5.5	5.19	5.92
AGPAT5	6.06	5.79	5.7	5.65	5.13	5.76	6.18	5.88	6	5.72	5.98	5.68	5.8	5.86	5.49	5.61	6.47	6.19	6.26
AGPS	7.52	7.49	7.38	7.47	6.29	7.3	7.34	7.89	7.44	6.97	7.24	7.46	7.53	7.56	6.45	7.11	7.48	7.87	7.16
AGR2	3.65	3.57	3.59	3.37	4.48	3.65	3.32	3.25	3.5	3.54	3.87	3.36	3.53	3.6	3.82	3.22	3.16	3.42	4.03
AGR3	2.88	2.8	2.71	2.86	3.39	2.73	2.68	2.53	3.02	3	2.74	2.73	2.65	2.57	2.62	2.71	2.82	2.64	2.9
AGRN	6.59	6.59	6.55	6.32	6.47	6.76	6.89	6.93	6.53	6.44	6.62	6.6	6.63	6.69	7.56	6.92	6.92	6.99	6.8
AGRP	6.71	6.56	6.49	6.43	6.94	6.55	6.48	6.39	6.82	6.62	6.82	6.44	6.5	6.49	6.93	6.51	6.33	6.5	6.84
AGT	9.1	8.47	8.44	8.56	8.34	8.92	8.56	8.9	8.98	8.32	8.74	8.87	8.57	8.73	9.13	8.54	8.55	8.46	9.04
AGTPBP1	8.28	8.25	8.31	8.45	8.83	8.27	7.93	8.49	8.49	8.22	8.17	8.06	8.45	8.39	7.96	8.15	7.35	7.85	7.37
AGTR1	5.88	6.04	6.18	5.86	5.94	6.21	5.7	6.07	5.92	6	5.81	5.7	5.83	5.91	5.91	6.12	5.72	5.95	5.94
AGTR2	4.18	3.93	3.82	3.97	3.95	4.18	3.63	5.19	3.98	3.51	3.87	3.4	4.15	4.04	3.62	3.7	3.58	3.82	4.12
AGTRAP	7.49	7.47	7.22	7.51	7.86	7.56	7.46	7.4	7.53	7.5	7.38	7.56	7.37	7.36	7.82	7.68	7.95	7.57	7.77
AGVR6190	7.01	6.34	6.59	6.52	7.45	6.61	6.12	6.53	6.74	6.92	6.98	6.19	6.42	6.68	7.22	6.7	6.26	6.56	7.21
AGXT	6.06	5.6	5.69	5.78	6.44	5.92	5.58	5.84	6.09	5.72	5.92	5.36	5.68	5.75	6.33	5.83	5.44	5.62	6.2
AGXT2	4.94	4.75	4.77	4.74	5.15	4.78	4.5	4.77	4.78	4.79	5.03	4.56	4.78	4.7	4.98	4.81	4.62	4.74	5.1
AHCTF1	7.01	7.19	7.36	7.3	6.57	7.01	7.15	7	7.04	7.07	6.76	7.08	7.18	7.02	6.47	6.97	7.67	7.17	6.59
AHCTF1	7.93	8.13	8.36	8.3	7.17	7.96	7.73	7.69	7.53	7.58	7.47	7.66	8.26	8.11	6.19	7.51	8.22	8.04	7.35
AHCY	7.32	6.95	7.54	7.39	7.46	7.38	7.18	6.96	7.39	7.66	7.44	7.14	7.45	7.38	8.24	7.32	7.08	7.15	7.16
AHCYL1	8.68	8.71	8.93	8.93	7.58	8.8	9.12	8.94	8.56	8.94	8.45	8.94	8.98	9.19	8.35	8.71	9.08	8.94	8.46
AHCYL2	7.37	7.69	7.51	7.46	6.78	7.27	7.6	7.69	7.5	7.18	7.38	7.68	7.56	7.58	6.78	7.39	7.68	7.75	7.32
AHDC1	6.47	6.68	6.67	6.61	6.38	6.84	7.02	6.69	6.68	6.81	6.71	6.71	6.71	6.92	7.52	7.02	6.99	6.78	6.86
AHI1	7.27	7.21	7.36	7.33	6.43	7	7.65	7.55	7.1	6.98	7.04	7.26	7.2	7.2	6.72	7.23	7.35	7.21	7.22
AHNAK	9.58	10.07	9.92	9.97	9.42	9.98	10.2	10.3	10.11	9.82	10.03	10.14	9.99	9.92	10.41	10.19	9.97	9.92	9.98
AHNAK2	5.51	5.33	4.97	5.31	5.14	5.35	6.31	6.02	5.54	5.26	5.28	6.41	5.25	5.13	5.64	5.93	6.72	5.31	6.47
AHR	8.81	8.39	8.49	8.82	7.43	8.46	9.15	9.02	8.53	8.13	8.6	8.31	8.6	8.36	7.65	8.25	8.94	8.92	8.97
AHRR	6.07	5.9	6.2	6.3	6.51	6.23	6.2	6.33	6.28	5.97	6.32	6.18	6.15	6.21	6.64	6.08	5.88	5.93	6.22
AHSA1	7.7	7.82	7.97	8.15	7.88	7.75	7.59	7.76	8.05	8.21	8.02	8.09	7.79	7.65	8.14	7.94	7.54	7.77	7.52
AHSA2	6.93	7.24	7.56	7.33	5.9	7.34	7.74	7.51	7.12	6.9	7.1	7.28	7.45	7.33	7.33	7.32	7.06	7.28	6.9
AHSG	4.34	4.23	4.14	4.08	4.6	4.3	3.88	4.09	4.04	4.42	4.34	3.99	3.93	4.11	4.24	4.01	4.16	4.19	4.16
AHSP	3.96	3.79	3.67	3.52	4.45	3.92	4.05	3.85	3.91	3.71	4	3.86	3.86	3.69	4.37	3.87	3.73	3.74	4.09
AICDA	4.81	4.49	4.64	4.68	5.09	4.3	4.21	4.01	4.46	4.59	5.04	4.11	4.23	4.98	4.58	4.65	4.51	4.26	4.89
AIDA	5.72	5.61	5.7	5.77	5.85	5.73	5.73	5.48	5.34	5.75	5.73	5.42	5.64	5.57	5.83	5.53	5.38	5.46	5.73
AIDA	8.51	8.45	8.45	8.43	7.86	8.36	8.32	8.73	8.48	8.23	8.33	8.26	8.35	8.38	7.23	8.07	8.49	8.41	8.11
AIF1	6.84	5.91	6.07	6.28	6.51	5.92	5.3	6.1	5.72	5.28	5.92	5.82	6.11	5.92	5.78	5.93	5.92	5.7	5.99
AIF1L	6.65	6.89	6.89	6.82	6.63	6.97	6.8	7.05	6.63	6.91	6.83	6.68	6.88	6.88	7.53	7.33	6.26	6.42	6.43
AIFM1	8.24	8.94	8.93	8.93	7.95	9.03	8.58	8.84	8.92	9.26	8.76	8.72	9.17	9.37	8.44	8.78	7.97	8.54	7.62
AIFM2	5.89	5.71	5.98	5.87	5.97	5.85	5.39	6.06	6.03	6.04	5.99	5.97	6.07	5.95	6.49	5.89	5.89	5.91	5.75
AIFM3	5.58	5.55	5.42	5.27	5.89	5.5	5.64	5.25	5.58	5.47	5.5	5.19	5.41	5.32	5.91	5.46	5.06	5.28	5.74
AIG1	8.19	8.52	8.54	8.67	8.24	8.08	7.41	7.74	8.19	8.32	8.12	7.75	8.49	8.23	7.31	8.15	7.61	7.54	7.45
AIM1	6.08	5.96	5.7	5.89	5.57	5.95	6.33	5.86	5.86	5.57	5.71	5.93	5.73	6.01	5.77	6.08	5.93	6.05	5.92
AIM1L	5.69	5.63	5.66	5.64	6.08	5.64	5.08	5.56	5.42	5.75	5.81	5.43	5.7	5.55	6	5.71	5.24	5.54	5.74
AIM2	3.91	4.14	4.09	4.14	4.49	4.31	3.83	3.73	4.2	3.99	4.11	4.47	3.94	4.23	4.26	4.03	3.96	3.87	4.27
AIMP1	6.85	7.09	7.08	7.14	6.6	6.81	6.64	6.55	6.6	6.66	6.49	6.69	6.89	6.63	6.46	6.59	6.86	6.82	6.53
AIMP2	7.77	7.48	7.46	7.77	8.07	7.92	7.56	7.94	7.95	8.06	7.77	8.02	7.77	8.07	7.61	8.05	7.87	7.72	7.54
AIP	6.86	6.94	6.87	7.07	7.11	6.72	6.81	6.94	6.68	6.9	6.79	6.79	6.85	6.78	7.33	6.94	7.22	7.05	6.82
AIPL1	6.32	6.15	6.02	5.82	6.46	6.1	5.97	5.95	6.09	6.31	6.32	5.85	5.98	5.87	6.57	6.15	5.64	6.04	6.46
AIRE	6.94	6.72	6.66	6.5	7.05	6.78	6.43	6.53	6.56	6.85	6.77	6.18	6.68	6.55	7.2	6.63	6.23	6.6	6.91
AJAP1	4.55	4.72	4.86	4.65	5.11	4.6	4.29	4.59	4.77	4.66	4.85	4.42	4.71	4.52	5.21	4.52	4.27	4.52	4.89
AJUBA	5.94	6.1	6	5.83	5.92	6.06	5.66	5.92	5.8	5.81	5.94	5.87	5.88	5.86	6.33	6.02	6.1	6.17	6.12
AK1	8.85	8.98	8.78	9.05	9.76	9.02	8.75	8.76	9.06	9.23	9.09	8.96	8.94	9.06	9.38	9.23	8.57	8.63	8.67
AK2	7.12	7.67	7.7	7.59	7.17	7.52	7.47	7.65	7.51	7.39	7.42	7.51	7.59	7.68	7.54	7.59	7.86	7.55	7.33
AK2	9.63	9.72	9.63	9.61	9.56	9.54	9.36	9.44	9.24	9.48	9.22	9.34	9.57	9.58	9.73	9.5	9.75	9.51	9.26
AK3	9.98	10.03	10.07	10.42	9.34	10.05	9.77	10.08	9.82	9.89	9.65	10.02	10.24	9.87	9.53	9.82	9.69	9.82	9.63
AK4	9.34	9.53	9.46	9.35	8.94	9.79	9.42	9.46	9.45	9.08	9.24	9.4	9.38	9.15	8.68	9.04	9.43	9.4	8.61
AK4	7.43	7.34	7.26	7.17	7.03	7.6	7.27	7.06	7.15	7.13	6.97	7.11	7.15	7.12	7.75	7.11	6.63	6.92	6.81
AK5	5.19	5.09	4.87	4.77	4.63	4.34	5.33	4.85	5.33	4.63	5	4.86	4.9	4.5	4.72	4.81	4.72	4.85	4.86
AK6	6.87	6.88	6.83	6.91	6.97	6.92	6.59	6.82	7.13	7.08	6.94	7.12	7	6.88	6.28	6.78	6.91	6.65	6.55
AK7	3.42	3.18	3.34	3.2	3.37	3.18	3.64	3.11	3.15	3.29	3.12	3.27	3.28	3.19	3.27	3.35	3.12	3.33	3.5
AK8	5.57	5.41	5.16	5.27	5.96	5.25	5.08	5.35	5.16	5.5	5.68	5.19	5.3	5.41	5.8	5.36	5.03	5.14	5.38
AK9	5.17	4.7	4.96	4.69	4.45	4.89	4.74	5.12	4.58	4.48	4.78	5.07	4.83	4.85	4.46	4.78	4.74	4.67	4.63
AK9	3.79	3.69	3.91	3.67	4.39	3.91	3.9	4.02	3.77	3.83	4.04	4.04	3.83	3.79	3.95	3.94	3.96	3.73	4.06
AK9	6.24	6.38	6.64	6.73	6.43	6.58	6.2	6.44	6.41	6.54	6.34	6.47	6.76	6.19	5.45	6.39	6.41	6.29	6.04
AKAP1	9.17	9.73	9.63	9.77	8.74	9.63	9.54	9.33	9.62	9.84	9.53	9.5	9.42	9.7	8.93	9.8	9.22	9.23	8.49
AKAP10	6.45	6.71	6.53	6.7	6.15	6.37	6.9	6.77	6.62	6.5	6.54	6.66	6.6	6.56	6.23	6.46	7.01	6.76	6.44
AKAP11	7.79	7.92	8	8.03	7.23	7.86	8.12	8.22	8.23	8.08	8.15	8.26	8.07	7.88	7.58	8.13	8.19	8.05	7.5
AKAP12	6.41	6.57	6.4	6.11	6.14	6.31	7.03	7.07	6.02	6.18	6.19	6.63	6.63	6.39	6.76	6.1	6.76	6.43	7.33
AKAP13	9.67	10.03	10.13	9.87	9.32	9.73	9.88	9.79	9.77	10.06	9.89	9.88	9.94	9.65	9.57	9.9	9.97	9.91	9.47
AKAP14	2.99	3.17	2.97	3	3.78	3.01	2.93	3.14	3.32	3.44	3.24	3.04	3.29	3.38	3.05	3.34	2.94	2.86	3.02
AKAP2	8.46	8.68	8.7	8.91	7.91	8.58	9.02	8.88	8.78	8.99	8.96	9.27	8.94	8.73	9.13	8.93	8.84	9.17	8.38
AKAP3	5.25	5.37	5.19	5.13	5.18	5.13	5.06	5.23	5.09	5.2	5.3	5.28	5.02	5.13	4.75	4.8	4.81	4.91	4.77
AKAP4	4.36	4.42	4.59	4.38	4.52	4.4	4.28	4.28	4.38	4.47	4.67	3.86	4.17	4.43	4.48	4.05	4.16	4.06	4.45
AKAP5	4.3	4.46	4.23	4.41	4.2	4.48	4.07	4.17	4.56	4.4	4.6	4.66	4.03	4.48	4.54	4.3	4.15	4.35	4.82
AKAP6	10.02	10.36	10.64	10.57	9.89	10.19	9.86	10.1	10.33	10.25	10.32	10.25	10.18	9.91	9.79	10.2	9.79	10.13	9.51
AKAP7	5.67	5.59	5.48	5.87	5.99	5.77	5.29	5.81	5.44	5.61	5.9	5.7	5.57	5.58	5.57	5.74	5.42	5.25	5.27
AKAP8	7.4	7.6	7.59	7.38	6.85	7.65	7.57	7.45	7.42	7.71	7.41	7.42	7.6	7.61	8	7.52	7.55	7.47	7.59
AKAP8L	7.75	7.94	8.25	8.25	7.74	8.04	8.12	8.35	8.23	8.37	8.21	8.09	8.16	8.27	8.38	8.16	7.89	7.97	7.79
AKAP9	7.48	8.06	8.02	8.19	6.87	7.68	7.77	8.03	7.76	7.63	7.6	7.63	7.86	7.69	6.95	7.69	7.71	7.52	7.49
AKIP1	6.86	7.14	7.11	7.13	6.86	7.04	7.25	7.51	7.22	7.32	7.34	7.3	7.1	7.31	6.87	7.24	7.02	6.98	6.84
AKIRIN1	8.52	8.54	8.74	8.46	8.49	8.71	8.43	8.43	8.62	8.85	8.75	8.79	8.7	8.6	8.05	8.46	8.44	8.67	8.12
AKIRIN2	8.04	8.03	8.23	8.24	7.69	8.03	8.27	8.35	8.31	8.21	8.49	8.45	8.4	8.04	8.07	8.52	8.33	8.21	7.97
AKNA	6.51	6.69	6.34	6.35	6.51	6.52	6.59	6.56	6.39	6.51	6.55	6.3	6.28	6.51	7.08	6.49	6.3	6.38	6.75
AKNAD1	4.57	4.5	4.32	4.47	4.94	4.41	4.34	4.15	4.46	4.43	4.24	3.91	4.32	4.8	4.06	4.33	4.28	4.18	4.33
AKR1A1	7.02	6.76	6.64	6.83	7.09	6.83	6.93	7.13	7.06	7.01	6.64	7.15	6.8	6.59	7.19	6.86	7.13	6.76	6.98
AKR1B1	10.54	10.59	10.43	10.91	10.47	10.56	10.65	10.61	10.64	10.68	10.01	10.57	10.56	10.52	10.01	10.72	10.21	10.22	10.24
AKR1B10	3.48	3.01	2.86	2.95	3.66	3.22	3.41	3.14	3.42	3.33	3.18	3.43	3.36	3.17	3.22	3.39	2.85	3.33	3.23
AKR1C1	6.45	7.02	6.93	6.8	5.93	6.49	5.83	7.06	6.83	6	6.41	6.51	6.59	6.7	5.98	6.59	6.14	6.63	5.8
AKR1C2	7.84	7.56	6.97	6.72	6.91	7.2	7.45	7.47	7.61	6.82	6.52	7.12	7.07	6.98	7.17	7.03	7.17	6.94	7.5
AKR1C3	6.16	5.58	5.49	5.64	5.64	5.59	6.26	7.08	6.02	5.51	5.68	5.66	5.72	5.92	5.95	5.75	5.97	5.72	6.29
AKR1C4	4.18	4.12	3.73	3.66	4.45	3.8	4.54	3.8	4.31	3.67	4.11	3.99	3.96	3.74	3.9	4.15	4.14	3.72	3.95
AKR1C6P	4.49	4.51	3.95	3.96	4.36	4	3.28	4.09	4.2	3.83	4.34	3.98	3.75	3.86	4.18	3.78	4.06	3.66	4.4
AKR1C8P	5.21	5.18	5.24	5.19	5.83	5.27	5.25	5.17	5.22	5.57	5.57	5.22	5.15	5.18	5.18	5.05	5.09	4.52	5.56
AKR1D1	3.62	3.71	3.69	3.46	4.38	3.64	3.56	3.24	3.52	3.3	3.74	3.39	3.39	3.37	3.72	3.75	3.31	3.62	3.99
AKR1E2	6.34	6.65	6.26	6.33	6.41	6.3	5.38	6.5	6.34	6.28	5.91	6.18	6.41	6.32	6.33	6.39	6.25	6.4	5.41
AKR7A2	7.82	7.71	7.71	7.92	8.36	7.78	7.82	7.84	7.73	7.63	7.82	7.74	7.79	7.86	7.93	8.06	7.77	7.76	7.72
AKR7A2P1	5.62	5.47	5.63	5.75	6.12	5.64	5.73	5.64	5.7	5.5	5.77	5.37	5.66	5.77	5.82	5.73	5.46	5.72	5.63
AKR7A3	7.29	7.12	6.9	7	7.42	7.2	7.05	6.84	7.04	7.31	7.22	6.94	6.68	7	7.39	7.13	7.07	6.99	7.14
AKR7L	4.38	4.67	4.28	4.33	4.93	4.41	4.86	4.53	4.66	4.77	4.4	4.37	4.63	4.53	4.68	4.59	4.42	3.88	4.52
AKT1	8.94	8.94	9.06	9.48	9.01	9.22	9.2	9.21	9.14	9.2	9.04	9.32	9.15	9.2	9.42	9.18	8.89	9.07	8.85
AKT1S1	7.18	6.96	7.15	7.36	8	7.43	7.12	7.22	7.2	7.28	7.18	7.32	7.2	7.24	7.6	7.5	7.19	6.95	7.66
AKT2	8.75	9.07	9.07	9.25	8.82	9.17	9.09	8.97	9.04	9	8.9	9.16	9.24	9.24	9.11	9.35	8.98	9.03	8.74
AKT3	7.49	7.43	7.29	7.23	6.58	7.24	7.87	7.87	7.18	7.05	7.13	7.51	7.23	7.3	6.57	7.29	7.98	7.63	7.42
AKTIP	8.21	8.31	8.74	8.61	7.82	8.31	7.82	8.21	8.19	8.27	8.11	8.21	8.33	8.24	7.07	7.95	8.25	8.12	7.77
ALAD	7.2	7.56	7.45	7.46	6.66	7.76	7.42	7.59	7.66	7.06	7.25	7.66	7.8	7.55	7.81	7.79	7.33	6.87	7.4
ALAS1	8.16	8.74	8.64	8.76	8.17	8.7	8.29	8.48	8.57	8.73	8.59	8.53	8.66	8.96	8.77	8.64	7.9	8.26	7.84
ALAS2	5.41	5.14	5.33	5.2	5.64	5.23	5.34	5.01	5.26	5.51	5.82	5.1	5.14	5.16	5.86	5.1	4.62	5.29	5.87
ALB	3.87	4.11	3.55	3.85	3.98	3.71	3.95	3.59	4.45	4.01	3.98	3.92	3.76	3.9	3.67	3.89	3.98	3.86	4.19
ALCAM	6.84	6.98	6.77	6.85	6.15	6.76	7.49	7.01	6.46	5.87	6.84	8.15	6.62	6.63	6.4	6.71	7.18	6.73	6.93
ALDH16A1	6.7	6.66	6.55	6.38	6.91	6.76	6.53	6.42	6.59	6.53	6.5	6.23	6.5	6.61	7.09	6.71	6.4	6.52	6.83
ALDH18A1	6.32	6.31	6.13	6.05	5.82	5.94	6.42	6.59	6.09	5.98	6.01	6.45	6.34	5.84	6.46	6.16	6.83	6.42	6.61
ALDH1A1	7.23	7.36	6.83	7.03	6.43	7.4	7.11	7.53	6.84	7.02	7.34	6.89	7.49	7.12	6.64	6.75	6.72	6.36	6.39
ALDH1A2	6.66	7.21	6.15	6.54	6.28	6.63	6.97	7.28	6.26	6.43	6.53	6.62	6.46	6.9	6.71	6.11	6.61	6.28	6.25
ALDH1A3	6.22	5.84	5.88	5.73	5.97	6.23	6.11	5.76	6.07	6.02	5.83	5.8	6.04	6.07	6.37	5.75	6.73	6.25	6.55
ALDH1A3	5.88	5.74	5.81	5.73	5.71	5.71	5.81	5.6	5.73	6.06	5.95	5.53	5.68	6.03	5.8	5.78	5.36	5.75	6.11
ALDH1B1	8.26	8.48	8.11	7.94	7.67	8.41	7.68	8.11	8.01	8.39	7.82	8.63	8.65	8.47	7.77	8.66	8.83	8.18	7.57
ALDH1L1	6	6.45	6.48	6.78	6.26	6.49	5.99	5.86	6.51	6.6	6.37	6.46	6.73	6.27	6.8	6.63	5.96	5.67	6.04
ALDH1L2	5.96	5.55	5.27	5.33	5.46	5.21	6.26	6.2	5.38	5.08	5.04	6.14	5.61	5.77	5.17	4.9	7.06	5.79	6.68
ALDH2	10.12	10.52	10.58	10.81	10.21	10.55	10.16	10.43	10.58	10.68	10.31	10.22	10.57	10.49	10.66	10.69	9.72	10.22	9.67
ALDH3A1	6.28	6.18	6.16	6.05	6.79	6.08	5.79	5.89	6.11	6.07	6.22	5.86	6.07	6.09	6.47	6	5.85	5.86	6.46
ALDH3A2	8.12	8.3	8.1	8.16	7.62	7.82	8.08	8.08	7.91	8.04	7.78	8.3	8.14	7.83	7.6	7.94	8.07	8.06	8.07
ALDH3B1	7.03	7.1	6.95	6.97	7.19	6.94	6.92	6.87	7.07	7.02	7.14	6.96	6.99	7.05	7.55	7.13	6.79	6.9	7.35
ALDH3B2	5.42	5.33	5.3	5.06	5.66	5.38	5.21	4.95	4.9	5.44	5.13	4.79	5.08	5.41	5.59	5.22	5.07	5.23	5.31
ALDH4A1	6.39	6.74	7.3	7	6.19	6.87	6.63	6.63	7.04	6.75	6.91	6.83	6.88	6.33	7.29	7.26	6.41	6.47	6.31
ALDH5A1	6.87	7.55	7.21	7.31	6.4	7.27	7.08	7.01	7.11	7.16	6.98	6.89	7.32	7.32	6.68	7.41	6.75	6.96	6.15
ALDH6A1	4.91	5.23	5.92	5.51	5.07	5.47	5.7	5.55	5.79	5.63	6.08	5.55	5.61	5.33	5.38	5.65	4.83	5.65	5.08
ALDH6A1	8.71	9.14	9.65	9.53	8.07	9.25	8.84	9	9.47	9.3	9.44	9.05	9.39	8.99	9.03	9.43	8.09	9.05	8.35
ALDH7A1	7.42	8.11	8.22	7.76	7.18	8.37	7.29	7.56	8	7.78	8.14	7.63	8.38	7.89	7.71	7.57	7.42	7.88	7.25
ALDH8A1	4.88	4.71	4.57	4.78	4.59	4.86	4.29	4.51	4.96	5	4.76	4.6	4.67	4.72	4.79	4.7	4.29	4.53	4.95
ALDH9A1	8.23	8.5	8.67	8.56	7.58	8.49	8.47	8.58	8.48	8.33	8.35	8.43	8.41	8.45	7.92	8.44	8.29	8.61	7.9
ALDOA	9.42	9.54	9.41	9.37	9.48	9.54	9.37	9.23	9.29	9.47	9.34	9.31	9.48	9.38	9.71	9.63	9.56	9.46	9.19
ALDOAP2	6.26	6.43	6.18	6.26	6.37	6.37	6.18	5.92	6.01	6.15	6.22	6.06	6.25	6.37	6.05	6.48	6.42	6.41	6.16
ALDOB	5.78	5.36	5.64	5.54	6.06	5.49	5.04	5.3	5.54	5.76	5.5	5.19	5.49	5.59	5.53	5.5	4.91	5.47	5.65
ALDOC	9.98	10.5	10.71	10.72	10.46	10.62	10.5	10.45	10.62	10.84	10.34	11.01	10.47	10.3	9.81	10.54	9.88	9.95	9.86
ALG1	6.95	7.09	6.86	6.73	6.72	7.06	6.82	6.86	6.79	6.85	6.76	6.68	7.03	6.98	6.92	6.96	6.95	6.69	6.78
ALG10B	5.83	6.19	6.49	6.615	6.54	6.105	6.27	6.245	6.51	6.42	6.455	6.145	6.23	6.51	6.16	6.24	6.56	6.61	6.035
ALG11	7.37	7.92	7.54	7.69	6.83	7.38	7.53	7.69	7.44	7.33	7.3	7.59	7.63	7.54	6.48	7.36	7.67	7.53	6.93
ALG12	7.32	7.47	7.53	7.55	7.18	7.6	7.61	7.44	7.42	7.36	7.47	7.37	7.43	7.54	7.68	7.7	7.44	7.46	7.27
ALG13	6.44	6.02	6.52	6.29	5.94	6.28	6.87	6.66	6.33	6.19	6.31	6.68	6.54	6.34	5.55	6.45	6.96	6.59	6.12
ALG13	6.27	6.27	6.63	6.34	5.51	6.33	6.83	6.66	6.45	6.41	6.68	6.57	6.5	6.38	5.73	6.65	6.76	6.67	6.17
ALG14	6.52	6.43	6.48	6.66	6.62	6.45	6.72	6.87	6.61	6.76	6.59	6.74	6.67	6.82	6.27	6.72	6.64	6.74	6.5
ALG1L	5.15	5.04	4.39	4.73	5.21	4.78	4.45	4.63	4.42	4.47	4.92	4.53	4.64	4.79	5.12	4.43	4.46	5.02	4.62
ALG2	6.87	6.93	7.04	6.97	6.44	7.09	6.71	6.84	7.1	7.15	6.92	7.04	7.16	7.27	6.61	6.77	7.39	6.97	6.94
ALG3	8.77	8.15	8.21	8.3	8.71	8.39	8.34	8.12	8.16	8.25	8.06	8.19	8.22	8.29	8.54	8.47	8.78	8.48	8.78
ALG5	6.14	6.03	6.23	6.13	5.44	6.15	6.22	6.27	6.22	6.46	6.25	5.99	6.19	6.28	6.12	6.2	6.73	6.37	6.26
ALG6	5.54	5.6	5.34	5.42	5.48	5.27	5.64	5.52	5.33	5.14	5.19	5.19	5.25	5.39	5.14	5.04	5.55	5.38	4.99
ALG8	8.29	8.16	8.13	8.22	7.76	8.01	8.04	8.15	8.02	8.13	7.96	8.1	8.16	8.07	7.33	7.95	8.18	8.33	7.84
ALG9	7.79	7.94	7.95	7.92	7.63	7.82	7.77	7.77	7.7	7.81	7.72	7.89	7.85	7.94	6.84	7.65	8.18	8.02	7.7
ALK	5.34	5.19	5.25	5.22	5.55	5.28	5.32	5.05	5.37	5.27	5.36	5.09	5.3	5.27	5.61	5.3	4.98	5.3	5.33
ALKBH1	6.95	7.13	7.45	7.34	6.99	7.13	7.13	7.12	7.05	7.19	7.22	7.34	7.12	7.25	6.76	7.21	7.33	7	6.59
ALKBH2	5.88	6.09	6	6.06	6.04	6.09	6	5.57	5.86	6.04	6.02	5.93	6.12	5.89	6.26	6.03	6.07	5.9	6.24
ALKBH3	6.7	7.04	6.84	6.77	6.67	6.93	7.15	7.55	7.1	6.98	6.9	7.39	7.06	7.07	6.89	7.07	7.24	6.82	6.66
ALKBH4	5.73	5.54	5.61	5.53	6.03	5.6	5.41	5.6	5.56	5.77	5.72	5.24	5.44	5.49	6.42	5.5	5.27	5.4	5.73
ALKBH5	9.16	9.38	9.52	9.35	8.88	9.44	9.39	9.15	9.2	9.3	9.2	9.26	9.43	9.54	9.11	9.34	9.38	9.36	9.01
ALKBH6	6.67	6.42	6.43	6.56	6.85	6.5	6.61	6.6	6.47	6.72	6.26	6.69	6.47	6.33	6.85	6.67	6.61	6.53	6.55
ALKBH7	6.31	5.73	6.15	6.38	7.1	6.23	5.75	5.82	6.03	6.32	6.03	5.85	6.18	5.72	7.25	6.52	6.12	5.91	6.09
ALKBH8	5.57	6	5.87	5.64	5.04	5.94	6.17	5.95	5.95	5.84	5.88	5.89	5.91	5.89	5.4	5.55	5.91	5.77	5.26
ALLC	4.32	4.32	4.04	3.98	4.5	4.47	4.46	3.95	4.35	4.01	4.38	3.84	4.06	4.15	4.15	4.39	3.82	4.25	4.15
ALMS1	6.81	6.83	7.13	7.03	6.59	6.67	7.06	7.04	6.65	6.91	6.91	6.98	6.72	6.68	6.55	6.74	7.11	6.93	6.91
ALMS1P1	5.25	5.18	5.14	5.35	5.64	5.16	5.1	5.26	4.91	5.13	5.38	4.82	5.1	5.07	5.09	5.07	5.01	4.77	5.03
ALOX12	4.86	4.73	4.75	4.79	5.08	4.56	4.7	4.58	4.7	4.69	4.96	4.29	4.77	4.6	4.88	4.59	4.52	4.61	4.59
ALOX12B	5.97	5.5	5.54	5.29	6.22	5.54	5.54	5.44	5.54	5.56	5.53	5.1	5.56	5.28	6.04	5.6	5.02	5.39	5.72
ALOX12P2	4.75	4.96	4.78	4.63	4.97	4.75	4.71	4.67	4.81	4.81	5.06	4.66	4.83	4.83	4.98	4.86	4.62	4.69	4.82
ALOX15	5.37	5.07	4.84	4.77	5.46	5.02	4.45	4.78	5.2	5.41	4.78	4.28	4.98	4.91	5.55	5.04	4.69	4.83	5.4
ALOX15B	6.08	5.8	5.84	5.72	6.29	5.89	5.75	5.73	5.81	6.05	5.9	5.56	5.69	5.66	6.27	5.77	5.57	5.96	6.23
ALOX5	6.93	6.44	6.38	6.29	6.29	6.41	6.49	6.6	6.3	5.89	6.2	6.71	6.5	6.42	6.54	6.44	6.56	6.04	7.12
ALOX5AP	7.9	6.97	7.03	7.09	7.47	6.63	6.39	7.5	6.67	6.34	6.86	7.4	7.17	6.78	6.64	7.01	7.87	6.99	7.75
ALOXE3	5.08	5.12	5.03	5.11	5.28	5.06	4.92	5.15	5.08	5.23	5.23	4.88	4.99	4.95	5.45	4.97	4.64	5.01	5.25
ALPI	6.34	6.46	6.3	6.1	6.63	6.36	6.27	6.26	6.25	6.36	6.34	5.97	6.2	6.25	6.34	6.27	5.81	6.16	6.43
ALPK1	5.78	6	5.56	5.8	5.72	5.88	6.32	6.2	5.57	5.57	5.86	5.96	6.05	6.04	5.75	5.58	6.37	5.76	5.71
ALPK2	9.33	9.56	9.77	9.73	9.72	9.48	9.29	9.51	9.8	9.98	9.81	9.9	9.18	9.34	8.81	9.65	9.02	9.32	9.21
ALPK3	7.99	8.79	9.05	9.24	7.37	8.62	8.82	8.26	8.77	8.93	8.73	8.75	8.81	8.68	9.1	8.91	8.97	9.1	8.36
ALPL	6.94	6.93	7.21	6.81	6.54	6.95	6.48	6.58	6.44	6.74	6.94	6.7	6.94	6.84	7.61	7.27	5.88	6.56	6.69
ALPP	4.61	4.79	3.82	3.34	4.61	3.62	2.78	3.52	4.34	2.2	3.9	2.53	4.64	4.19	3.99	4.72	3.3	3.69	4.62
ALPPL2	6.65	6.25	6.5	5.78	6.99	6.43	6.23	6.08	6.37	6.5	6.63	6.04	6.33	6.38	6.7	6.35	6.16	6.09	6.58
ALS2	6.94	7.42	7.54	7.66	6.58	7.19	7.24	7.28	7.45	7.37	7.38	7.43	7.44	7.17	6.72	7.2	7.39	7.42	6.76
ALS2CL	6.09	6.76	6.82	6.56	6.53	6.91	6.45	6.32	6.53	6.56	6.38	6.36	6.65	6.52	6.87	6.81	6.03	6.32	6.22
ALS2CR11	6.2	6.9	5.57	5.9	6.15	6.11	6.18	5.97	6.21	5.67	6.8	6.41	5.68	6.08	5.73	6.04	5.21	6.15	5.34
ALS2CR12	7.61	8.13	7.83	7.97	7.59	7.55	7.59	7.51	7.33	7.41	7.4	7.9	7.76	7.48	7.1	7.46	7.58	7.41	7.01
ALX1	4.76	5.13	4.76	4.62	5.07	4.5	4.63	4.58	4.86	4.9	4.98	4.71	4.4	4.85	4.57	4.65	4.51	4.56	5.19
ALX3	6.7	6.34	6.49	6.49	7.36	6.62	6.53	6.3	6.75	6.54	6.62	6.29	6.61	6.3	7.06	6.63	6.26	6.45	6.64
ALX4	5.96	6.16	6.08	6.03	6.46	6.19	6.07	6	6.32	6.28	6.14	5.64	5.9	6.17	6.42	6.23	5.73	5.98	6.46
ALYREF	7.395	7.345	7.325	7.66	7.695	7.415	7.5	7.575	7.71	7.89	7.625	7.69	7.645	7.515	7.775	7.595	7.86	7.445	7.445
AMACR	7.65	7.87	8.06	7.36	7.05	7.54	7.2	7.57	7.42	7.16	7.05	7.56	7.9	7.81	6.9	7.39	7.41	7.38	7.61
AMBN	3.14	3.37	3.41	3.16	3.28	3.29	3.06	2.67	3.85	3.72	3.38	3.17	2.91	3.4	3.5	3.1	2.63	3.07	3.34
AMBP	5.73	5.47	5.42	5.47	5.79	5.28	5.13	5.38	5.44	5.67	5.84	5.37	5.31	5.69	6.13	5.26	4.88	5.17	5.76
AMBRA1	7	7.15	7.23	7.18	6.92	7.17	7.16	7.16	6.96	7.15	7.16	7.21	7.14	7.21	7.49	7.25	7.26	7.34	7.12
AMD1	7.69	8.47	8.7	8.63	7.52	8	7.64	8	7.74	8.34	7.92	7.8	8.28	7.87	6.97	7.95	7.8	8.27	7.34
AMDHD1	5.7	5.57	5.48	5.4	5.75	5.54	4.88	5.53	5.9	5.94	5.88	5.51	5.59	5.92	5.71	5.52	5.25	5.12	6.07
AMDHD2	6.94	6.61	6.83	6.9	7.36	6.93	7.03	6.86	6.81	6.82	6.77	6.75	6.89	6.72	7.31	7.01	6.93	6.99	7.03
AMELX	4.04	3.9	3.9	4.12	4.28	3.94	4.37	3.92	4.13	3.84	3.87	3.79	3.85	4.05	4.22	4.05	3.77	3.73	4.01
AMELY	3.75	3.92	3.88	3.98	4.4	4.18	3.84	3.71	4.43	4.05	4.36	4.01	3.86	4.03	4.04	3.81	3.97	3.83	4.29
AMER1	5.95	6.44	6.2	6.47	5.95	6.46	6.34	6.3	6.71	6.37	6.02	5.89	6.18	6.38	6.23	6.43	5.8	6.18	6.1
AMER2	5.53	5.32	5.42	5.41	5.45	5.47	5.2	5.36	5.3	5.47	5.43	5.25	5.21	5.63	5.66	5.48	5.05	5.21	5.39
AMER3	5.51	5.41	5.16	5.07	5.65	5.44	5.06	5.14	5.52	5.4	5.32	4.96	5.14	5.51	5.77	5.2	4.89	5.3	5.53
AMFR	8.49	8.49	8.24	8.55	8.25	8.17	8.45	8.18	7.94	8.1	8.36	8.32	8.32	8.16	8.27	8.34	8.6	8.44	8.06
AMH	7.08	6.93	7	7	7.46	7.08	6.84	6.87	7.04	7.12	7.01	6.65	6.98	6.94	7.55	7.04	6.78	6.87	7.25
AMHR2	5.81	5.61	5.42	5.62	5.99	5.65	5.46	5.35	5.6	5.42	5.68	5.5	5.55	5.93	5.74	5.66	5.25	5.75	5.92
AMIGO1	7.76	7.57	7.7	8.05	7.71	7.68	7.59	7.58	7.92	7.92	7.88	7.29	7.77	7.73	8.26	8	7.45	7.5	7.55
AMIGO2	5.05	4.61	4.62	4.62	5.05	4.81	4.86	5.18	4.76	4.69	4.9	4.77	4.89	4.82	4.9	4.78	4.62	4.88	5.23
AMIGO3	6.23	6.09	5.92	6.08	6.18	6.07	6.1	6.05	6.23	6.19	6.05	5.8	5.86	6.13	6.47	6.03	6.06	6.07	6.15
AMMECR1	6.28	6.12	6.29	6.38	6.36	6.31	6.5	6.22	6.18	6.21	6.15	6.09	6.3	6.37	6.79	6.42	6.72	6.29	6.56
AMMECR1L	6.45	6.69	6.87	6.83	5.77	6.66	6.9	6.77	7.06	6.78	6.51	6.93	6.73	6.56	6.67	6.92	7.15	6.94	6.33
AMN	6.74	6.46	6.5	6.52	6.95	6.59	6.4	6.55	6.5	6.6	6.49	6.13	6.45	6.33	7.08	6.61	6.35	6.41	6.96
AMN1	6.92	6.7	7.18	7.17	6.85	6.75	6.78	7.04	7.2	6.95	7.04	7	6.94	7.15	6.35	6.8	6.8	6.74	6.58
AMOT	6.04	6.72	6.28	6.41	5.83	6.4	6.53	6.69	6.39	6.11	6.5	6.4	6.31	6.23	6.63	6.59	6.24	6.24	6.28
AMOTL1	7.22	7.61	7.47	7.45	6.77	7.32	7.6	7.48	7.45	7.51	7.53	7.74	7.48	7.3	7.73	7.54	7.6	7.16	7.62
AMOTL2	6.77	7.05	6.94	6.76	6.39	7.11	7.12	6.79	6.93	7.06	6.58	7.49	7.12	6.91	7.42	7.11	7.13	7.23	6.58
AMPD1	4.13	4.12	3.84	4.15	4.27	3.94	4.14	4.02	4.64	4.01	4.34	4.12	4	4.27	4.08	4.15	4.29	3.71	4.38
AMPD2	6.04	6.24	6.01	5.87	5.47	6.22	6.6	6.38	5.93	5.78	5.93	6.06	6.03	6.43	6.68	6.1	6.28	6.17	6.41
AMPD3	6.15	5.72	5.94	5.69	6.11	6.04	6.06	5.74	5.95	6.01	5.64	5.85	5.8	5.84	5.99	5.94	5.87	5.79	5.99
AMPH	5.41	5.6	5.26	5.69	5.54	5.53	5.76	5.46	5.61	5.31	5.83	5.72	5.44	5.6	5.53	5.49	5.3	5.76	5.65
AMT	7.12	7.68	7.72	7.5	7.24	7.53	7.08	7.19	7.61	7.62	7.31	7.37	7.66	7.62	7.46	7.4	6.76	6.91	6.8
AMTN	3.5	3.66	3.49	3.7	3.77	3.46	3.49	3.28	3.73	3.67	3.37	3.69	3.52	3.7	3.51	3.74	3.44	3.44	3.92
AMY2A	8.25	8.04	8.29	8.38	7.39	7.75	7.82	8.35	8.11	8.13	8.65	8.38	7.89	7.97	6.33	7.91	7.57	8.09	6.78
AMY2A	7.68	7.47	7.68	8.2	8.48	7.68	7.44	7.81	8.09	7.99	8.22	8.16	7.4	8.18	6.51	7.64	7.54	7.64	7.83
AMY2B	7.2	7.52	8.1	7.89	6.8	7.86	8.01	8.26	8.03	7.9	7.91	8.1	7.76	7.99	6.46	7.74	7.71	7.82	7.34
AMZ1	6.27	6.11	6.1	6.01	6.65	6.15	6.15	5.97	6.35	6.29	6.23	6	6.11	6.13	6.56	6	5.95	6	6.23
AMZ2	9.41	9.59	9.41	9.52	9.57	9.25	9.27	9.27	9.43	9.33	9.46	9.46	9.33	9.36	8.58	9.31	9.31	9.21	8.79
AMZ2P1	7.29	7.61	7.57	7.54	7.64	7.1	7.59	7.41	7.64	7.76	7.89	7.66	7.84	7.82	6.78	7.56	8	7.59	7.26
ANAPC1	7.64	7.98	7.78	7.93	7.46	7.69	7.95	7.8	7.82	7.81	7.79	7.77	7.73	7.82	7.13	7.67	8.06	7.98	7.42
ANAPC10	5.66	5.24	5.54	5.76	5.33	5.42	5.8	5.94	5.46	5.71	5.85	5.82	5.67	5.61	5.54	5.96	5.99	5.68	5.45
ANAPC11	6.61	6.19	6.37	6.22	6.85	6.43	6.13	6.38	6.28	6.31	6.32	6.3	6.48	6.31	6.72	6.51	6.34	6.28	6.18
ANAPC11	6.86	6.66	6.87	6.8	7.19	6.71	6.71	6.96	6.9	6.82	6.41	6.57	6.64	6.59	7.37	6.81	6.69	6.69	6.44
ANAPC13	8.19	7.87	7.92	8.04	7.86	7.84	7.75	7.97	7.93	7.93	7.4	8.23	8.03	7.93	6.95	7.81	7.48	7.81	7.65
ANAPC15	8.43	8.3	8.13	8.44	8.97	8.25	8.25	8.24	8.29	8.2	8.25	8.38	8.19	8.11	8.29	8.33	7.97	7.98	8.07
ANAPC16	8.6	8.53	8.64	8.79	8.38	8.39	8.13	8.55	8.61	8.67	8.34	8.34	8.45	8.14	7.75	8.56	8.29	8.39	8.02
ANAPC1P1	6.12	6.205	6.215	6.055	5.655	6.235	6.445	6.225	6.18	6.255	5.995	6.21	6.005	6.275	5.215	5.88	6.115	6.205	5.69
ANAPC2	6.51	6.36	6.49	6.47	6.32	6.62	6.41	6.59	6.45	6.4	6.52	6.33	6.52	6.48	7.02	6.72	6.36	6.53	6.27
ANAPC4	7.6	7.93	7.56	7.6	7.06	7.51	7.51	7.77	7.41	7.51	7.46	7.78	7.67	7.54	6.6	7.49	7.79	7.56	7.47
ANAPC5	8.42	8.33	8.36	8.53	8.33	8.26	8.31	8.29	8.19	8.03	7.94	8.22	8.65	8.37	7.16	7.9	8.15	8.17	8.14
ANAPC7	7.68	7.93	8.02	7.88	7.13	7.68	7.66	7.91	7.74	7.81	7.75	7.81	7.92	7.86	7.02	7.79	7.63	7.68	7.5
ANG	6.02	6.02	5.85	5.84	5.69	5.42	6.38	6.4	5.98	5.72	6.27	6.42	5.94	5.82	6.25	6.06	6.83	5.92	6.49
ANGEL1	7.48	7.69	7.78	7.64	7.08	7.73	7.59	7.69	7.41	7.54	7.43	7.58	7.71	7.83	7.36	7.82	7.53	7.5	7.48
ANGEL2	6.48	6.75	6.52	6.65	5.99	6.58	7.09	7.04	6.5	6.58	6.62	6.66	6.82	6.74	5.89	6.23	7.05	6.68	6.24
ANGPT1	5.13	5.88	5.15	6.05	4.81	5.53	5.81	5.75	4.99	5.43	6.24	5.64	5.29	5.26	5.35	5.1	5.11	5.35	5.08
ANGPT2	7.27	6.09	5.72	5.91	5.23	6.07	7.89	6.62	5.48	6.23	5.88	5.83	6.62	6.96	5.65	5.76	9.26	8.45	7.33
ANGPT4	5.52	5.33	5.27	5.16	5.65	5.34	5.37	5.11	5.32	5.45	5.47	5.13	5.16	5.45	5.6	5.51	4.89	5.37	5.57
ANGPTL1	7.31	7.1	7.08	7.42	6.02	6.62	7.02	7.08	6.77	6.37	6.96	7.59	7.46	6.33	6.02	6.88	7.49	7.05	7.58
ANGPTL2	8.7	8.38	8.46	8.73	7.84	8.42	9.12	8.54	7.89	8.19	7.96	8.24	8.3	8.68	8.71	8.52	9.98	9.49	9.12
ANGPTL3	3.23	3.1	3.14	3.11	3.51	3.31	3.48	3.1	3.5	3.21	3.49	2.95	3.06	3.31	3.33	3.11	3.3	3.18	3.62
ANGPTL4	6.13	5.4	5.99	6.1	6	5.76	5.66	6.46	5.02	6.11	5.91	6.58	6.11	5.76	6.53	5.76	7.06	6.01	5.75
ANGPTL5	2.79	3.17	2.81	3.24	3.57	2.93	3.75	3.28	3.24	3.07	3.17	3.72	3.42	2.93	3	2.98	3.17	3.01	3.06
ANGPTL6	6.19	6.01	6.11	6.08	6.18	6.04	5.84	6	5.93	6.08	5.95	5.93	6	6.06	6.71	6.1	6.04	5.81	6.04
ANGPTL7	4.55	5.22	4.13	4.29	4.4	4.36	4.08	4.69	4.27	4.28	4.05	3.85	4.41	4.37	4.65	4.36	4.2	4.14	4.33
ANGPTL8	5.84	5.83	5.85	5.76	6.12	5.84	5.67	5.7	5.37	5.76	5.92	5.62	5.75	5.83	6.24	5.79	5.75	5.78	5.9
ANK1	6.29	6.26	5.95	6.09	6.12	6.27	6.09	5.68	5.85	5.95	5.87	5.87	6.01	5.99	6.16	6.34	5.36	5.92	6.05
ANK2	9.69	10.06	10.06	10.06	9.46	9.75	9.8	9.96	9.87	9.91	9.77	9.82	10.08	9.99	9.45	9.9	9.71	9.78	9.1
ANK3	8.7	9.45	9.51	9.48	8.56	9.2	9.13	8.93	9.48	9.37	9.41	9.34	9.24	9.11	8.16	9.29	8.99	9.03	8.9
ANKAR	5.59	5.83	5.75	5.88	5.32	5.67	6.11	6.35	5.76	5.61	5.98	5.8	5.94	5.69	5.48	5.7	6.11	5.8	5.53
ANKDD1A	6.33	6.63	6.24	6.13	6.14	6.37	6.33	6.3	6.27	6.28	6.31	6.2	6.06	6.38	6.59	6.31	6.2	6.26	6.49
ANKDD1B	4.71	4.6	4.34	4.54	4.57	4.5	4.41	4.48	4.55	4.51	4.85	4.45	4.51	4.71	4.84	4.44	4.27	4.33	4.8
ANKEF1	4.99	4.98	4.84	5.6	4.87	5.26	5.01	5.2	5.21	4.87	4.9	4.89	4.81	5.03	4.94	4.78	4.78	4.75	4.95
ANKFN1	3.78	3.87	3.61	3.58	4.26	3.71	4.04	3.59	3.9	3.94	4.05	3.39	3.52	3.49	3.68	3.57	3.31	3.71	3.83
ANKFY1	7.28	7.84	7.67	7.92	6.94	7.64	7.34	7.76	7.48	7.65	7.25	7.6	7.73	7.5	7.44	7.58	7.74	7.6	7.05
ANKH	8.82	9.3	9.39	9.64	9.09	9	9.27	9.11	9.27	9.23	9.23	9.31	9.26	9.11	8.67	9.13	9.43	9.05	8.84
ANKHD1	8.04	8.21	8.28	8.31	7.37	8.03	8.18	8.19	8.14	8.08	8.16	8.18	8.13	8.06	7.76	8.13	8.19	8.11	7.82
ANKIB1	8.77	8.77	8.55	8.73	8.45	8.34	8.77	8.82	8.8	8.42	8.61	9.12	8.72	8.55	7.86	8.49	8.92	8.79	8.65
ANKK1	6.1	6.15	5.82	6.09	6.6	6.22	5.78	5.84	6.1	5.93	6.22	5.7	5.89	5.98	6.31	5.92	5.66	5.91	5.96
ANKLE1	5.26	5.37	5.3	5.2	5.28	4.99	5.13	5.08	5.18	5.31	5.21	5.07	5.23	4.91	5.89	5.21	5.08	5.09	5.68
ANKLE2	7.66	7.4	7.46	7.61	7.37	7.51	7.5	7.35	7.09	7.35	7.16	7.27	7.52	7.49	7.62	7.46	7.59	7.31	7.32
ANKMY1	6.04	6.27	6.08	6.14	5.88	6.22	6.03	6.01	6.08	6.05	6	6.03	6.11	5.89	6.45	6.06	5.94	5.79	6.26
ANKMY2	7.68	8.21	7.91	7.98	6.98	7.83	7.88	7.7	8.05	8.01	7.87	8.08	7.91	7.93	7.12	7.7	7.69	7.87	7.19
ANKRA2	5.26	5.4	5.99	5.71	5.18	5.43	5.88	5.82	5.8	5.93	5.66	5.95	5.79	5.64	4.84	5.45	5.82	5.5	5.26
ANKRD1	12.81	12.9	12.84	12.57	12.17	12.77	12.97	12.81	13	12.89	12.93	13.05	12.96	12.87	12.71	12.99	12.91	12.99	12.81
ANKRD10	7.86	7.96	7.9	7.67	6.85	7.86	8.27	8.11	7.85	7.59	7.68	8.05	7.9	7.83	7.61	7.44	8.25	8.12	8.07
ANKRD11	6.74	7.2	7.18	7.06	6.53	7.32	7.32	7.24	7.13	7.2	6.92	7.19	7.46	7.25	7.55	7.46	7.17	7.04	6.85
ANKRD11	5.47	5.95	6	5.87	5.31	5.59	5.6	5.95	5.96	5.98	5.34	6.31	5.65	5.35	6.31	6.23	5.85	6.29	6.36
ANKRD12	7.81	8.12	7.84	7.87	7.3	7.78	7.97	8.14	7.98	7.75	8.06	8.36	7.89	7.9	7.25	7.54	8.3	7.73	7.75
ANKRD13A	7.61	7.54	7.64	7.44	6.86	7.61	7.51	7.7	7.5	7.42	7.22	7.63	7.63	7.67	7.25	7.36	7.54	7.44	7.15
ANKRD13B	6.19	6.37	6.34	6.01	6.72	6.47	6.39	6.36	6.18	6.11	6.4	6.39	6.24	6.12	6.77	6.37	6.32	6.17	6.4
ANKRD13C	7.32	7.36	7.5	7.4	6.89	7.35	7.43	7.53	7.28	7.2	7.2	7.45	7.47	7.39	6.47	7.17	7.85	7.58	7.33
ANKRD13D	6.33	6.42	6.23	6.09	6.13	6.44	6.52	6.27	6.33	6.39	6.39	6.36	6.35	6.38	6.9	6.28	6.35	6.32	6.66
ANKRD16	5.35	5.62	5.81	5.55	4.77	5.56	5.59	5.75	5.49	5.55	5.4	5.82	5.46	5.48	5.35	5.69	5.64	5.54	5.43
ANKRD17	9.15	9.49	9.51	9.54	8.7	9.21	9.32	9.25	9.29	9.34	9.32	9.36	9.42	9.27	8.66	9.23	9.27	9.29	8.95
ANKRD18A	5.02	5.31	5.17	4.95	4.91	5.44	4.88	4.55	4.8	5.32	5.12	4.81	4.55	4.84	4.89	5.26	4.91	5.36	4.8
ANKRD18B	4.39	4.92	4.94	5.27	4.84	4.49	5.41	4.5	5.42	5.22	4.84	4.66	4.6	4.56	4.49	4.99	4.1	4.52	4.7
ANKRD18DP	3.4	3.29	3.06	3.8	3.78	3.29	3.43	3.06	3.23	3.6	3.57	3.23	3.28	3.31	3.53	3.32	2.95	3.41	3.4
ANKRD19P	3.89	3.84	4	4.05	4.23	4.04	4.01	3.85	3.77	3.88	3.9	3.83	3.76	3.87	4.11	3.85	3.74	3.63	4.17
ANKRD2	7.11	8.66	8.1	8.75	7.73	8.89	7.09	7.11	8.38	8.52	7.74	8.56	8.77	8.4	7.51	8.35	7.17	7.33	7.33
ANKRD20A11P	5.99	5.83	5.54	5.91	5.95	6.09	5.49	5.89	5.95	5.82	6.28	5.83	5.79	6.05	6.07	6.27	5.91	5.73	6.19
ANKRD20A12P	6.94	7.64	6.54	7.8	5.74	7.65	7.2	7.49	7.42	6.66	7.55	6.44	7.54	7.09	5.99	7.39	6.42	5.13	5.4
ANKRD20A12P	7.87	8.57	7.91	8.66	7.36	8.3	7.47	8.52	8.63	7.92	8.32	7.36	8.11	7.96	6.25	8.03	7.13	7.01	7.43
ANKRD20A19P	5.45	5.36	5.18	5.36	5.51	5.39	5.67	5.14	5.43	5.34	5.52	5.03	5.04	5.22	5.47	5.39	4.98	5.02	5.59
ANKRD20A3	5.97	6.78	6.7	7.02	6.53	6.71	6.17	6.34	7.17	6.33	6.92	6.1	6.33	6.39	5.34	6.35	6.06	5.89	5.88
ANKRD20A3	5.3	6.11	5.9	5.14	5.07	4.88	4.97	4.65	5.33	4.9	4.52	5.38	4.83	5.57	5.72	6.02	6.54	5.52	5.3
ANKRD20A3	5.97	6.29	6.31	6.51	6.01	6.05	5.54	5.89	6.01	5.77	6	5.75	5.88	6.27	5.7	5.97	5.83	5.7	5.73
ANKRD20A3	5.05	5.85	5.39	5.72	5.61	5.42	4.77	5.69	5.64	5.84	5.02	5.33	5.27	5.82	5.53	5.32	5.75	5.42	5.23
ANKRD20A5P	4.33	4.46	4.29	4.27	4.84	4.71	4.67	4.39	4.53	4.41	4.43	4.4	4.39	4.27	4.5	4.74	4.31	4.13	4.76
ANKRD20A8P	5.32	6.6	6.31	7.1	5.16	6.01	5.82	5.82	7.18	6.13	6.84	5.87	6.21	6.41	5.39	5.68	5.02	6.24	5.59
ANKRD20A8P	5.46	5.1	6.38	6.35	5.76	5.15	4.78	5.74	5.91	4.62	4.34	5.57	6.2	6.23	6.06	5.29	6.57	5.71	5.53
ANKRD20A8P	3.2	3.86	3.81	3.71	3.07	3	3.87	3.65	3.25	2.84	2.9	3.79	3.57	3.54	3.13	3.15	3.78	3.81	3.28
ANKRD20A8P	8.14	9.4	9.26	8.56	7.94	9.01	7.78	8.01	8.32	8.49	8.19	8.56	8.29	8.75	7.56	7.5	8.16	7.59	8.28
ANKRD20A9P	5.61	5.43	5.31	5.26	5.59	5.31	4.95	5.16	5.73	5.53	5.79	4.92	4.65	5.66	5.1	5.48	5.23	5.36	6.07
ANKRD22	4.13	3.8	3.65	4.15	3.85	3.85	3.97	3.76	4.22	3.75	3.83	3.51	3.7	4.23	3.46	3.84	3.93	3.85	4.38
ANKRD23	6.35	7.28	6.89	6.62	6.33	6.48	6.98	6.63	7.03	7.18	6.53	6.64	7.06	7.23	6.65	7.66	6.12	6.54	6.6
ANKRD24	6.35	6.28	6.09	6.15	6.55	6.41	5.74	6.1	6.16	6.28	6.18	5.94	6.19	6.14	6.66	6.29	5.88	6.07	6.57
ANKRD26	6.12	6.64	6.61	6.64	5.72	6.21	6.6	6.48	6.3	6.25	6.25	6.15	6.37	6.45	5.46	6.16	6.76	6.06	5.51
ANKRD26P1	4.06	4.23	4.08	4.17	4.61	4.58	4.29	3.96	4.46	4.27	4.53	4.11	3.98	4.37	4.23	4.12	4.01	4.05	4.62
ANKRD27	7.1	7.21	7.18	7.15	6.57	6.93	7.17	7.32	7.06	7.19	6.96	7.21	7.19	6.77	7.12	7.09	7.27	7.14	6.92
ANKRD28	7.19	7.26	7.6	7.45	6.73	7.31	7.77	7.67	7.51	7.34	7.35	7.7	7.51	7.44	6.66	7.23	8.04	7.64	6.99
ANKRD29	6.57	6.95	6.37	6.62	6.36	7.34	7.44	7.49	6.54	6.69	6.58	6.71	6.72	7.13	6.77	6.53	6.28	6.69	6.55
ANKRD30A	3.75	3.59	4.06	4.1	4.39	3.7	3.61	3.76	4.31	4.18	4.14	3.87	3.7	4.35	3.43	3.86	3.32	3.38	4.1
ANKRD30B	3.5	3.12	3.25	3.26	3.91	3.39	3.56	3.23	4.4	3.44	3.35	3.21	2.92	3.24	3.27	3.18	3.36	3.25	3.34
ANKRD30B	3.19	3.08	2.93	3.16	4.03	3.25	3.22	3.04	3.78	3.47	3.64	3.14	3.17	3.47	3.21	3.03	2.94	2.94	3.21
ANKRD30BL	3.19	3.18	3.22	3.26	3.92	3.18	3.23	2.85	3.37	3.21	3.37	3.07	3.27	3.36	3.43	3.23	3.41	3.06	3.6
ANKRD30BL	5.26	5.1	4.78	4.6	5.38	5.01	4.75	4.74	5.02	4.84	5.11	4.88	4.7	5.02	4.89	4.7	4.85	4.88	5.24
ANKRD30BP2	5.87	5.56	5.29	5.9	6.27	5.87	4.91	5.32	6.62	6.09	6.31	5.66	5.06	6.03	5.41	5.57	5.26	5.39	6.22
ANKRD30BP3	2.83	2.57	2.64	2.64	3.17	2.66	2.68	2.72	3.02	2.86	2.92	2.17	2.66	2.8	2.92	3.07	2.29	2.42	2.8
ANKRD31	3.91	3.7	3.61	3.78	4.18	3.75	3.46	3.54	4.32	4.08	4.15	3.84	3.71	3.89	3.85	3.88	3.45	3.47	3.56
ANKRD33	5.71	5.65	5.23	5.22	5.31	5.41	5.11	5.4	5.42	5.61	5.32	4.9	5.01	5.31	5.79	5.3	4.82	5.09	5.48
ANKRD33B	7.16	6.86	6.98	7.12	7.28	7	6.71	6.89	6.93	7.03	7.22	6.73	6.93	6.91	7.62	7.06	6.72	6.91	7.04
ANKRD34A	5.51	5.74	5.69	5.36	5.92	5.61	5.7	5.49	5.54	5.86	5.84	5.51	5.54	5.74	6.03	5.72	5.5	5.62	5.85
ANKRD34B	3.08	3.12	3.1	3.11	3.61	3.31	3.41	2.9	3.16	3.1	3.06	2.97	3.14	3.22	3.08	3.16	2.86	3.13	3.37
ANKRD34C	5.7	5.65	5.65	5.46	5.53	5.4	5.57	5.36	5.8	5.73	5.46	5.23	5.55	5.06	5.59	5.8	5.33	5.78	5.65
ANKRD35	4.93	4.74	4.15	4.55	4.78	4.44	4.69	4.31	4.65	4.49	4.59	4.44	4.72	4.7	4.81	4.34	3.96	4.47	4.68
ANKRD36	5.32	5.91	6.16	5.89	4.89	5.72	6.43	6.57	5.82	5.92	6.27	6.24	6.08	6.18	5.08	5.94	6.38	6.18	5.78
ANKRD36	8.41	9.02	8.53	8.41	7.76	8.8	8.98	8.95	8.45	8.22	8.54	8.67	8.61	8.61	7.75	8.5	8.9	8.65	8.95
ANKRD36B	8.23	8.72	8.6	8.41	7.88	8.71	8.81	9.07	8.72	8.2	8.71	8.48	8.39	8.65	7.97	8.51	8.81	8.71	9
ANKRD36B	7.47	8.11	7.84	7.75	6.86	8.16	8.13	8.28	7.97	7.45	8.04	7.73	7.6	7.87	6.63	7.64	8.25	8.05	8.2
ANKRD36B	6.2	6.97	6.72	6.67	6.18	6.72	6.77	7.02	6.62	6.11	6.53	6.71	6.97	6.87	5.81	6.79	7.26	6.93	6.71
ANKRD36BP1	2.92	2.69	2.86	2.8	3.31	3.03	3.31	3.25	3.16	3.23	2.62	3.05	2.91	2.82	2.92	2.74	3.35	3.32	2.99
ANKRD36C	7.71	7.59	7.37	7.69	6.99	7.85	8.21	8.36	7.55	7.61	7.79	7.96	7.73	7.63	5.79	7.64	7.92	7.94	7.83
ANKRD37	6.32	6.2	6.69	6.56	6.98	6.58	6.38	6.4	6.45	6.44	6.51	6.48	6.44	6.54	6.67	6.51	6.61	6.36	6.62
ANKRD39	8.12	7.65	7.97	8.11	8.74	7.9	7.77	7.69	7.96	8.19	8.08	7.83	7.99	8.01	8.08	8.07	7.87	7.92	8.03
ANKRD40	8.47	8.76	8.73	8.86	8.35	8.62	8.79	8.59	8.59	8.61	8.61	8.85	8.67	8.68	8.9	8.88	8.55	8.7	8.47
ANKRD42	5.74	5.72	6.02	5.88	5.54	5.64	6.15	6.34	5.91	5.94	6.09	6.18	5.99	5.92	5.34	5.86	6.04	5.8	5.94
ANKRD44	6.45	6.43	6.42	6.39	5.73	6.35	6.5	6.86	5.99	6.12	6.22	6.36	6.18	6.28	6.15	6.02	6.45	6.42	6.55
ANKRD45	3.84	3.89	3.76	3.71	3.94	3.63	3.51	3.64	4.04	3.95	4.01	3.96	3.67	3.59	3.87	3.61	3.62	3.99	3.84
ANKRD46	7.68	8.16	8.16	8.1	7.39	7.88	7.55	7.86	7.71	7.81	7.51	7.78	8.54	7.84	6.25	7.97	7.68	7.9	7.19
ANKRD49	6.74	6.44	6.78	6.67	6.71	6.66	6.76	6.6	6.24	6.49	6.4	6.93	6.76	6.5	5.34	6.49	7.08	6.48	6.65
ANKRD50	7.45	7.3	6.94	7.08	6.21	7.29	7.01	7.88	7.02	6.63	7	7.11	7.26	7.23	6.85	7.01	7.42	7.64	7.14
ANKRD52	6.81	7.1	7.2	7.04	6.34	7.2	7.32	7.33	6.97	7.24	6.86	7.28	7.26	7.38	7.33	7.46	7.04	7.3	7.27
ANKRD53	6.07	5.99	5.83	5.71	6.18	5.69	5.8	5.83	5.87	5.92	6	5.75	5.73	5.99	6.18	6.21	5.47	5.68	6.33
ANKRD54	6.86	7.19	6.91	6.87	7.09	6.9	6.66	6.8	6.65	6.74	6.48	7.03	6.89	6.83	7.23	6.98	6.85	6.73	6.96
ANKRD55	4.67	4.54	4.52	4.54	4.99	5	4.74	4.35	4.72	4.59	4.88	4.73	4.47	4.51	4.87	4.63	4.49	4.63	5.04
ANKRD6	7.48	7.53	7.31	7.12	7.13	7.33	7.53	7.67	7.06	7.16	7.17	7.1	7.32	7.67	7.37	7.28	7.47	7.62	7.42
ANKRD61	3.51	3.51	3.94	3.71	3.77	3.76	2.91	3.73	3.72	4.08	3.69	3.79	4.01	3.82	3.91	3.71	3.48	3.75	4.12
ANKRD62	3.12	2.89	3.12	3.08	3.66	3.14	3.13	3.36	3.72	3.62	3.33	3.17	2.69	3.34	3.05	3.3	2.86	3.12	3.28
ANKRD62	4.05	3.96	3.7	3.79	4.03	3.73	3.59	3.79	3.99	3.77	4.23	3.87	3.79	3.77	3.95	3.65	3.66	3.57	4.17
ANKRD7	2.76	3.16	3.06	3	3.04	3.1	3.21	3.11	2.87	2.94	2.83	2.9	2.89	3.3	2.92	2.9	2.64	3.02	3.13
ANKRD9	7.99	7.49	7.53	7.67	8.56	7.83	7.48	7.34	7.67	7.81	7.62	7.61	7.65	7.66	8.09	7.86	7.5	7.34	7.39
ANKS1A	8.17	8.71	9.13	8.91	7.72	8.67	8.8	8.48	8.72	8.78	8.69	8.78	8.73	8.77	8.86	8.89	8.6	8.49	8.3
ANKS1B	5.71	5.48	5.16	5.26	5.72	5.42	6.41	6.12	5.37	5.46	5.54	5.53	5.07	5.51	5.68	5.43	6.35	5.77	5.53
ANKS3	5.7	5.86	5.65	5.58	5.87	5.74	5.78	5.51	5.67	5.65	5.73	5.5	5.75	5.62	6.12	5.6	5.84	5.68	5.89
ANKS4B	5.66	5	5.06	5.19	5.78	5.19	5.09	4.93	5.14	5.17	5.61	4.83	5.21	5.34	5.4	5.74	4.92	4.99	5.45
ANKS6	5.77	5.94	5.9	5.8	5.64	5.77	6.16	5.87	5.81	5.85	6.18	5.81	5.81	5.89	6.43	6	5.78	6.25	6.07
ANKZF1	5.88	6.51	6.64	6.37	6.15	6.56	6.48	6.48	6.58	6.6	6.54	6.44	6.28	6.41	6.56	6.49	6.66	6.48	6.09
ANLN	6.2	4.73	4	4.21	4.71	5.56	4.35	6.16	4.53	4.32	4.72	4.62	5.1	4.73	4.49	3.99	5.18	4.76	5.18
ANO1	7.83	7.48	7.36	7.24	7.49	7.49	8.78	8.4	7.73	7.35	7.54	8.06	7.63	8.13	8.19	7.55	8.83	8.5	8.59
ANO10	7.39	7.47	7.38	7.49	6.94	7.4	7.75	7.93	7.37	7.19	7.24	7.62	7.68	7.98	7.06	7.35	7.47	7.56	7.64
ANO2	7.27	7.52	7.58	7.25	7.32	7.5	7.19	7.38	7.32	7.21	7.34	7.14	7.29	7.26	7.38	7.43	7.12	7.66	6.77
ANO3	4.77	4.53	4.55	4.73	5.36	4.72	5.03	4.64	4.95	4.53	5.08	4.82	4.45	5.02	4.5	4.52	4.37	4.42	5.02
ANO4	4.71	4.76	4.58	4.53	4.92	4.36	4.43	4.95	4.51	4.46	4.81	4.66	4.39	4.75	4.68	4.57	4.88	4.61	4.98
ANO5	8.94	9.38	9.54	9.69	8.97	9.06	9.04	9.28	9.27	9.11	9.25	8.95	9.46	9.23	7.86	9.03	8.56	9.09	8.34
ANO6	9.24	9.39	9.11	9.21	8.66	9.03	9.43	9.61	9.24	9	9.25	9.33	9.25	9.12	7.89	9.13	9.44	9.36	9.33
ANO7	5.7	5.82	5.77	5.64	6.1	5.74	5.61	5.69	5.83	5.73	5.75	5.58	5.72	5.72	6.27	5.82	5.52	5.82	5.85
ANO8	6.07	6.3	6.24	6.17	6.54	6.58	6.64	6.18	6.28	6.35	6.43	6.14	6.37	6.31	6.89	6.38	6.15	6.31	6.34
ANO9	5.9	5.8	5.45	5.42	6.25	5.98	5.96	5.68	5.69	6.12	5.78	5.58	5.74	5.57	6.3	5.8	5.5	5.79	6.25
ANOS1	6.9	6.83	6.7	6.56	5.78	6.72	6.82	7.59	6.53	6.42	6.56	6.52	6.72	6.71	6.17	6.71	6.85	6.99	7.32
ANP32A	8.88	9.18	8.94	8.84	8.12	8.83	8.43	8.64	8.78	8.76	8.59	9.06	8.91	8.9	8.52	9.01	8.6	8.61	8.4
ANP32A	9.76	9.99	9.83	9.74	9.12	9.94	9.57	9.6	9.8	9.52	9.69	10.01	9.81	9.77	9.59	9.83	9.48	9.74	9.43
ANP32A-IT1	5.85	6.05	6.35	6.13	6.07	6.38	6.18	6.2	5.81	6.05	5.86	5.86	6.32	6.37	6.16	6.1	5.97	5.93	6.08
ANP32B	7.56	7.77	7.67	7.83	7.21	7.74	8.06	8.12	8.06	7.96	8.18	8.2	7.72	7.58	8	7.69	8.12	7.6	7.66
ANP32C	7.19	7.55	7.36	7.2	6.96	7.29	6.78	6.94	7.43	7.09	7.2	7.15	7.17	7.39	7.2	7.17	6.86	7.02	6.97
ANP32D	3.7	3.55	3.31	3.52	3.46	3.57	3.18	3.67	3.57	3.11	3.43	3.68	3.25	3.4	3.52	3.73	3.64	3.6	3.21
ANP32E	6.58	6.99	6.85	6.75	5.57	6.63	6.8	6.76	6.5	6.54	6.61	7.06	7.28	6.61	6.35	6.52	6.64	6.78	6
ANPEP	5.3	5.4	5.88	5.47	5.69	5.93	6.13	5.83	6.21	6.14	5.43	5.82	5.86	5.54	5.97	6.6	5.39	5.25	5.6
ANTXR1	8.79	9.14	8.4	8.14	7.73	8.69	9.88	9.89	8.49	8.17	9.04	9.64	8.68	8.75	8.74	8.85	9.79	9.48	9.92
ANTXR2	8.96	9.27	9.47	9.4	8	8.82	9.09	9.07	9.22	8.94	9.07	9.41	9.26	8.85	7.99	8.73	9.41	9.19	9.07
ANTXRL	3.38	2.96	3.4	3.01	4.16	2.92	2.67	3.34	3.26	3.28	3.41	3.31	3.05	3.32	3.42	3.03	3.18	3.49	3.31
ANXA1	10.96	10.57	10.04	10.05	9.74	10.4	10.84	11.03	9.78	9.66	10.12	10.77	10.3	10.25	8.53	10.08	11.13	10.91	11.19
ANXA10	3.51	3.53	3.51	3.96	4.08	3.62	3.42	3.41	4	3.79	3.86	3.37	3.32	3.85	4.05	3.38	3.36	3.51	4.03
ANXA11	9.64	9.73	9.84	10.18	9.51	10.05	9.93	9.96	9.98	10.19	10.02	10.05	9.97	10.04	10.04	10.12	9.63	9.65	9.7
ANXA13	3.98	4.15	4.04	4.25	4.63	4.25	4.43	3.71	4.06	4.18	4.23	3.86	4.17	4.01	4.26	4.13	3.74	4.14	4.16
ANXA2	9.09	8.03	8.11	7.93	8.18	8.45	8.25	8.71	8.19	8	8.33	8.65	8.43	8.21	7.76	8.19	9.09	8.62	9.18
ANXA2P1	6.77	6.18	6.04	5.97	6.47	6.52	6.43	6.47	6.27	6.23	6.25	6.52	6.43	6.04	6.2	6.13	6.81	6.57	7.04
ANXA2P2	10.64	9.86	9.79	9.51	9.76	10.24	10.16	10.16	10.01	9.6	9.88	10.2	10.12	9.63	9.18	9.74	10.76	10.21	10.73
ANXA2P3	5.8	6.05	5.65	5.3	6.19	5.61	5.6	5.53	5.83	5.22	5.94	5.17	5.55	5.42	5.77	5.37	5.69	5.55	6.1
ANXA2R	4.49	4.31	4.41	4.39	3.96	4.74	5.03	4.99	4.2	4.5	4.6	4.64	4.47	4.66	4.45	4.39	4.4	4.44	4.5
ANXA3	8.58	8.88	9.07	8.77	7.96	8.9	7.46	8.23	8.44	8.97	8.17	8.22	8.92	8.53	7.25	8.51	6.65	8.07	7.5
ANXA4	7.49	7.22	7.07	7.12	6.68	7.26	7.7	7.86	7.01	6.94	6.85	7.87	7.4	7	6.9	7.08	7.88	7.24	7.66
ANXA5	10.49	10.36	10.44	10.04	9.37	10.25	9.95	10.09	9.77	9.76	9.88	10.21	10.02	9.8	9.24	9.64	10.41	10.25	10.64
ANXA6	10.9	10.97	10.87	11.09	10.19	10.82	10.78	10.99	10.71	10.84	10.46	10.87	11.12	11.17	10.47	10.88	10.41	10.72	10.53
ANXA7	8.76	8.93	8.88	9.02	8.26	8.74	8.56	8.55	8.85	8.71	8.75	8.76	9.07	8.54	8.02	8.8	8.47	8.61	8.52
ANXA8	8.93	8.42	8.55	7.97	8.63	8.88	8.79	7.92	8.69	8.57	8.36	8.37	8.42	8.54	8.75	8.75	7.87	7.94	8.45
ANXA8	5.45	5.43	5.28	5.23	5.77	5.3	5.06	5.07	5.54	5.22	5.24	5.08	5.35	5.21	5.74	5.3	5.16	5.21	5.43
ANXA8	6.29	5.6	5.22	5.83	5.78	5.42	5.13	5.02	5.85	5.68	6.06	5.34	6.02	5.86	5.48	5.7	4.37	5.74	5.98
ANXA9	6.06	6.04	5.69	5.61	6.16	5.88	5.82	5.76	5.88	5.92	6	5.59	5.74	5.99	6.21	5.89	5.39	5.58	5.92
AOAH	6.9	6.5	6.2	6.29	5.9	6.51	6.62	6.33	5.47	5.94	5.47	6.25	6.08	6.7	5.92	6.13	6.62	6.3	6.25
AOC1	5.65	5.62	5.63	5.94	5.7	5.63	5.39	5.42	5.56	5.79	5.67	5.57	5.71	5.64	5.89	5.59	5.28	5.38	5.74
AOC2	4.95	4.79	4.8	4.9	5.5	4.98	4.92	4.6	5.03	4.82	4.84	5.18	5	4.9	5.48	4.82	4.73	4.8	5.24
AOC3	6.35	6.83	6.15	6.01	6.04	6.95	7.52	7.02	6.16	6.47	6.58	7.3	6.65	6.72	7.15	6.91	7.37	7.4	7.12
AOC3	7.87	7.48	7.19	7.13	8.09	7.48	7.79	7.62	7.33	7.68	7.71	7.26	7.53	7.68	8.09	7.66	7.29	7.38	7.86
AOX1	4.89	5.05	4.86	4.84	4.96	4.98	5.31	5.35	5.09	4.85	4.95	5.2	4.82	5	5.11	4.9	5.12	4.8	4.85
AP1AR	6.55	6.55	6.48	6.32	6.38	6.49	6.6	6.61	6.59	6.33	6.58	6.51	6.46	6.64	5.9	6.33	6.53	6.46	6.21
AP1B1	7.24	7.22	7.21	7.23	6.62	7.1	7.23	7.17	6.93	7.21	6.86	7.33	7.18	7.15	7.5	7.29	7.38	7.26	7.2
AP1G1	8.54	8.67	8.65	8.81	7.52	8.58	8.72	8.75	8.54	8.52	8.67	8.86	8.78	8.69	7.4	8.44	8.97	8.84	8.6
AP1G2	6.52	6.48	6.47	6.5	6.2	6.46	6.7	6.51	6.57	6.3	6.53	6.46	6.52	6.23	6.93	6.75	6.4	6.38	6.54
AP1M1	7.6	7.65	7.6	7.69	7.13	7.61	8.06	7.88	7.53	7.82	7.54	7.86	7.57	7.49	8.07	7.85	7.87	7.87	7.72
AP1M2	4.96	4.77	4.74	4.85	5.35	4.73	4.88	4.75	4.67	4.92	4.86	5.11	4.73	4.73	5.26	4.75	4.49	4.68	4.69
AP1S1	6.74	6.42	6.44	6.35	6.98	6.61	6.58	6.39	6.45	6.55	6.4	6.36	6.59	6.03	6.94	6.61	6.63	6.46	6.76
AP1S2	6.79	7.01	7.04	7.32	7.08	7.11	6.97	6.9	6.87	7.29	7.34	6.95	7.1	7.13	6.85	7.27	7.17	7.21	6.93
AP1S2	9.03	9.17	9.14	9.06	8.45	9.07	9.07	8.75	8.95	9.03	8.98	9.07	9.04	9.12	7.51	8.93	9.19	9.11	8.65
AP1S3	4.09	4.11	4.07	3.8	4.33	4.08	4.4	4.22	4.02	4.36	3.99	3.88	3.95	4.03	3.91	4.15	4.08	4.33	4.08
AP2A1	7.84	7.92	8.02	8.26	7.97	8.28	8.42	8.08	8.06	8.03	8.11	8.34	8.09	7.84	8.6	8.32	8.36	8.17	8.2
AP2A2	7.21	7.31	7.42	7.4	7.18	7.33	7.58	7.37	7.41	7.39	7.42	7.4	7.36	7.33	7.91	7.48	7.4	7.54	7.34
AP2B1	9.57	9.57	9.84	9.78	8.77	9.61	9.5	9.44	9.62	9.45	9.55	9.68	9.76	9.68	8.71	9.61	9.51	9.68	9.33
AP2M1	9.53	9.73	9.78	9.76	9.86	9.96	9.29	9.54	10.19	10.05	9.72	10.07	9.78	9.96	9.33	9.71	9.62	9.71	10.04
AP2S1	8.12	7.51	7.67	7.91	8.61	7.97	7.72	7.81	7.89	7.9	7.99	7.97	7.8	7.63	8.51	7.92	7.88	7.7	8.08
AP3B1	7.76	7.88	7.89	7.81	6.73	7.66	8.21	8.26	7.89	7.7	8.04	8.21	7.96	7.93	7.21	7.76	8.06	8.14	7.84
AP3B2	4.84	4.88	5.11	4.65	4.92	5.01	4.9	4.71	4.88	4.94	5.14	4.78	4.87	4.83	5.19	4.71	4.58	4.63	4.94
AP3D1	8.2	8.42	8.58	8.72	7.99	8.62	8.88	8.45	8.47	8.62	8.54	8.85	8.64	8.38	9.12	8.7	8.7	8.61	8.37
AP3M1	8.08	8.28	8.15	8.28	7.28	8.16	8.13	8.25	7.96	8.13	8.19	8.19	8.34	8.09	7.06	7.96	8.14	8.21	7.96
AP3M2	7.58	8.06	7.88	7.65	6.57	7.59	7.65	7.74	7.47	7.5	7.66	7.94	7.77	7.8	7.53	7.7	7.78	8.05	7.21
AP3S1	8.66	8.75	8.27	8.43	8.15	8.27	8.26	8.56	8.13	8.13	7.82	8.63	8.48	8.31	7.09	8.15	8.57	8.35	8.32
AP4B1	6.81	7.16	7.24	7.08	6.29	7.12	7.07	7.27	7.02	6.89	7.04	6.96	7.06	6.95	6.98	7.07	7.02	7.18	6.65
AP4E1	6.2	6.16	6.26	6.3	5.46	5.95	6.27	6.16	6.21	5.84	5.93	6.17	6.25	6.24	5.62	6.03	6.11	6.2	6.02
AP4M1	6.47	6.43	6.56	6.55	6.86	6.78	6.6	6.65	6.61	6.44	6.5	6.47	6.43	6.45	6.91	6.54	6.81	6.57	6.64
AP4S1	5.28	5.34	5.75	5.39	5.5	5.22	5.78	5.71	5.6	5.6	5.52	5.65	5.56	5.58	5.51	5.37	5.84	5.65	5.14
AP5B1	6.24	6.31	6.15	5.93	6.35	6.28	6.08	6.19	5.87	6.1	5.93	6.21	6.21	5.98	6.5	6.32	6.2	5.93	6.33
AP5M1	8.03	7.93	8.07	8	7.6	7.86	7.85	7.96	8.16	8.12	7.95	8.15	8.2	8.04	6.58	7.72	7.84	7.91	7.32
AP5S1	7.06	6.66	6.77	6.92	6.9	7.32	6.83	6.92	6.78	6.9	6.9	6.99	6.99	6.94	7.24	7.11	6.98	7.19	7.09
AP5Z1	6.18	6.23	6.12	6.07	6.14	6.33	5.97	6.25	6.45	6.08	6.29	5.9	6.31	6.08	6.83	6.02	6.11	6.15	6.31
APAF1	6.31	6.08	5.93	5.82	5.46	6.01	6.03	6.27	5.87	5.73	5.96	5.9	5.99	6.11	5.79	5.62	6.26	5.97	6.27
APBA1	6.02	6.02	5.95	5.97	6.01	5.95	5.85	5.79	5.63	5.93	6.13	6.06	6.02	6	6.14	6.08	6.02	6.26	5.88
APBA2	4.69	4.52	4.68	4.65	5.04	4.92	4.65	4.52	4.82	4.67	4.91	4.49	4.89	4.61	5.17	4.89	4.57	4.68	5.01
APBA3	5.46	5.39	5.36	5.27	5.38	5.32	5.2	5.04	5.35	5.35	5.41	5.14	5.34	5.37	5.89	5.49	5.01	4.94	5.27
APBB1	6.95	6.8	6.91	7.09	7.11	7.01	7.15	6.77	7	7.14	6.79	7.02	7.04	7.02	7.31	7.18	6.99	6.91	6.5
APBB1IP	5.67	5.33	5.42	5.59	5.43	5.51	5.44	5.65	5.57	5.37	5.41	5.33	5.53	5.11	5.37	5.4	5.63	5.33	5.58
APBB2	9.26	8.86	9.04	8.83	8.18	8.87	9.4	9.46	9.1	8.69	8.97	9.16	9.22	9.18	8.4	8.94	9.2	9.29	9.47
APBB3	7.42	7.85	7.99	7.75	7.24	7.76	7.71	7.77	7.52	7.55	7.65	7.99	7.82	7.63	7.98	7.82	7.86	7.72	7.67
APC	6.79	7.05	6.83	7.01	6.12	6.81	6.51	6.86	6.57	6.43	6.43	6.66	7.06	6.68	5.74	6.65	6.72	6.84	6.09
APC2	5.76	5.55	5.6	5.63	5.94	5.57	5.62	5.35	5.35	5.42	5.48	5.29	5.66	5.37	5.97	5.51	5.34	5.54	5.81
APCDD1	8.54	8.47	8.27	8.04	8.76	8.33	8.1	8.85	8.28	8.04	8.4	7.64	8.19	8.57	8.94	8.79	7.76	8.15	8.53
APCDD1L	6.63	6.54	6.33	6.42	6.82	6.42	6.59	6.27	6.66	6.39	6.39	6.42	6.45	6.56	7.14	6.57	6.28	6.43	6.89
APCS	4.7	4.47	4.44	4.42	4.53	4.54	4.77	4.13	4.58	5.1	4.89	4.36	4.61	4.33	4.52	4.84	4.2	4.28	4.67
APEH	7.69	7.83	7.78	7.96	7.73	7.85	7.51	7.55	7.83	7.82	7.64	7.72	7.92	7.86	7.88	7.99	7.59	7.58	7.28
APEX1	9.37	9.42	9.43	9.58	9.26	9.61	9.23	9.39	9.41	9.49	8.84	9.35	9.47	9.63	8.41	9.36	9.27	9.11	9.07
APEX2	6.84	6.49	6.68	6.47	6.76	6.73	6.41	6.48	6.41	6.63	6.46	6.41	6.71	6.74	6.45	6.62	6.45	6.56	6.58
APH1A	7.47	7.1	7.26	7.3	7.56	7.28	7.24	7.14	6.99	7.11	7.01	7.16	7.25	7.39	7.54	7.53	7.46	7.32	6.85
APH1B	6.42	6.72	6.17	6.24	5.48	6.45	6.87	6.48	6.39	6.26	6.15	6.63	6.68	6.49	5.65	6.34	6.62	6.36	6.2
API5	8.37	8.54	8.56	8.37	7.44	8.42	8.31	8.56	8.11	8.11	7.9	8.25	8.38	8.68	6.93	7.96	8.48	8.47	7.75
APIP	6.02	6.26	6.24	6.33	6.25	6.02	6.22	6.17	6.36	6.27	6.04	6.18	6.22	6.24	6.11	6.25	6.31	6.29	6.56
APITD1-CORT	4.94	4.89	4.8	5.04	5.4	4.82	4.81	4.86	4.95	4.87	4.91	4.82	4.81	4.85	5.02	4.82	4.82	4.67	4.81
APLF	7.16	6.88	6.75	6.76	7.59	6.47	6.85	7.01	6.88	6.54	7.05	7.01	6.75	6.62	6.23	6.74	7.19	6.9	6.89
APLN	7.23	6.59	6.48	6.18	6.24	6.72	7.09	6.24	6.29	6.51	6.35	6.03	6.54	7.13	7.24	6.7	8.66	8.05	6.9
APLNR	7.41	7.97	7.23	7.57	6.73	8.66	7.57	7.84	7.61	7.2	7.33	6.85	7.22	8.19	7.97	8.05	7.73	6.88	7.31
APLP1	6.77	6.66	6.66	6.52	6.86	6.68	6.72	6.35	6.79	6.45	6.63	6.83	6.86	6.42	7.09	6.81	6.71	6.6	6.75
APLP2	10.24	10.63	10.42	10.38	8.96	10.5	10.28	10.59	10.45	10.19	10.28	10.55	10.55	10.54	9.84	10.37	10.22	10.33	10.1
APMAP	6.78	6.64	6.63	6.72	6.29	6.71	6.85	6.63	6.44	6.66	6.25	6.65	6.6	6.68	7.26	6.73	6.58	6.57	6.48
APOA1	5.88	5.49	5.34	5.64	5.665	5.365	5.69	5.595	5.85	5.58	5.71	5.5	5.72	5.275	6.325	5.105	5.455	5.335	5.81
APOA2	5.82	5.71	5.5	5.49	5.66	5.51	5.55	5.37	5.96	5.33	5.71	5.15	5.34	5.34	5.68	5.35	5.31	5.36	5.75
APOA4	5.45	5.305	5.43	5.35	4.96	5.17	5.145	4.8	5.52	4.825	5.15	4.655	4.895	5.09	5.61	5.235	4.88	5.1	5.385
APOA5	5.09	5.33	5.36	5.23	5.85	5.24	5.09	4.99	5.05	5.23	5.18	4.89	4.99	5.29	5.65	5.1	4.83	5.04	5.44
APOB	6.72	7.39	7.25	7.04	6.35	7.25	6.83	6.39	6.44	8.12	6.95	6.54	6.56	7.8	6.79	7.44	6.84	6.2	6.17
APOBEC1	4.71	4.21	4.66	4.75	4.74	4.6	4.02	4.4	4.47	4.51	4.4	4.29	4.41	4.45	4.95	4.54	4.45	4.47	4.75
APOBEC2	9.68	9.68	9.54	10.11	10.07	9.67	9.49	9.86	9.93	9.96	9.62	9.68	9.83	9.75	9.26	9.7	9.19	9.39	9.56
APOBEC3A	5.04	4.88	5.23	5.22	5.74	5.22	5.08	5.18	5.22	5.43	5.4	5.08	5.2	5.31	5.45	5.38	4.92	5.21	5.13
APOBEC3B	5.72	5.24	5.06	5.35	5.86	6.02	5.57	6.2	5.06	5.54	5.06	5.5	5.73	5.33	5.34	5.42	5.48	6.14	5.95
APOBEC3C	8.03	8.09	8.14	8.26	7.39	8.35	8.19	8.47	8.15	8.14	7.89	8.3	8.17	7.97	8.23	8.38	8.14	8.27	8.15
APOBEC3D	6.71	6.65	6.5	6.65	6.68	6.73	6.56	6.9	6.61	6.56	6.74	6.75	6.75	6.75	6.75	6.57	6.65	6.57	6.84
APOBEC3F	6.68	6.63	6.46	6.46	6.46	6.79	6.73	6.87	6.57	6.47	6.48	6.67	6.52	6.59	6.59	6.77	6.5	6.56	6.12
APOBEC3G	5.82	5.88	5.52	5.57	5.81	5.61	6.16	5.95	5.86	5.53	5.88	5.98	5.55	5.11	6.03	5.78	5.88	5.96	6.2
APOBEC3H	4.71	4.6	4.54	4.15	4.49	4.23	4.54	4.05	3.86	4.34	4.53	4.06	4.46	4.04	5.01	4.2	3.94	3.93	4.85
APOBEC4	3.57	3.42	3.24	3.5	3.9	3.28	3.69	3.5	3.66	3.41	3.93	3.49	3.34	3.57	3.24	3.19	3.64	3.12	3.61
APOBR	5.3	5.21	5.17	5.35	5.44	5.33	5.04	4.97	5.22	5.13	5.26	4.69	5.14	5.16	5.8	5.2	5.08	5.08	5.4
APOC1	5.95	4.89	5.06	5.19	5.71	5.15	5.38	5.43	5.33	5.07	5	5.01	5.45	5.6	5.56	5.3	6.09	5.35	5.92
APOC2	6.36	6.13	5.93	5.92	6.39	6.18	6.02	5.9	6.01	6.22	6.38	6.04	6.04	6.03	6.32	6.03	5.82	5.97	6.29
APOC3	5.78	5.58	5.79	5.725	5.875	5.985	5.22	5.395	5.995	5.715	5.235	5.605	5.81	5.28	5.95	5.3	5.145	5.225	5.59
APOC4	7.79	7.64	7.55	7.52	8.34	7.47	7.35	7.4	7.69	7.57	7.72	7.3	7.61	7.5	8.1	7.54	7.11	7.44	8.23
APOC4-APOC2	3.75	3.8	3.87	3.83	4.1	3.67	3.9	3.77	3.77	4.19	3.82	3.46	3.65	3.6	3.67	4.26	3.53	3.66	4
APOD	10.54	9.9	10.07	9.93	10.59	10.32	11.25	10.81	11	10.63	10.81	12.11	10.64	10.48	10.45	9.81	11.12	10.95	10.75
APOE	7.53	6.91	6.9	6.82	7.58	7.31	7.15	7.06	6.96	6.91	7.14	6.65	6.91	7.22	7.89	7.06	7.99	7.17	7.39
APOF	4.41	4.31	4.08	4.12	5.14	4.11	4.63	4	4.24	4.24	4.15	3.98	4.24	4.12	4.62	4.26	4.21	3.92	4.36
APOH	3.79	3.9	3.63	3.59	4.27	3.56	3.83	3.63	3.84	3.66	3.73	3.5	3.71	3.89	3.98	3.78	3.59	3.6	3.96
APOL1	6.4	6.44	6.13	5.96	5.22	6.13	6.56	6.47	6.3	6.35	6.23	6.2	6.69	6.28	6.57	6.22	6.52	5.89	6.25
APOL2	6.38	6.65	6.35	6.44	5.54	6.41	6.41	6.39	6.25	6.26	6.14	6.43	6.56	6.46	6.34	6.55	6.38	6.11	6.21
APOL3	6.54	6.81	6.6	6.41	6.31	6.57	6.84	6.88	6.25	6.48	6.69	6.59	6.74	6.61	6.74	6.9	6.43	6.37	6.25
APOL4	5.57	6.05	6.6	5.93	5.85	5.86	5.48	5	5.45	5.3	5.78	5.75	5.77	6.17	5.84	5.78	6.39	5.81	6.15
APOL5	4.21	4.51	4.03	4.02	4.46	4.28	4	4.18	4.48	4.34	4.36	3.81	4.06	3.88	4.51	3.95	3.7	3.89	4.2
APOL6	6.55	7.02	6.45	6.38	5.92	6.32	6.9	6.88	6.7	6.6	6.86	6.87	6.85	6.37	6.44	6.3	6.93	6.36	6.66
APOLD1	6.9	5.84	8.28	6.4	6.46	6.54	6.75	5.98	6.29	6.17	6.42	7.46	6.81	7.41	6.5	7.15	7.02	7.37	6.03
APOM	5.66	5.63	5.38	5.63	5.77	5.45	5.3	5.52	5.59	5.58	5.77	5.49	5.47	5.42	5.78	5.53	5.69	5.42	5.44
APOO	10.24	10.07	9.98	10.28	10.48	10.24	9.85	10.2	10.13	10.41	10.24	10.15	10.19	10.42	8.36	10.09	9.53	9.85	9.58
APOOL	8.01	9.06	9.32	8.63	7.78	8.55	8.72	9.06	8.93	9.27	8.66	8.54	9.51	9.47	7.11	8.73	8.52	9.03	7.99
APOPT1	6.04	6.21	5.94	5.96	6.23	5.93	5.82	6.29	5.64	6.04	6.02	5.89	6	6.07	5.96	5.9	6.25	5.97	5.92
APP	10.91	11.37	11.26	11.02	9.66	11.28	11.25	11.27	11.28	11.08	11.14	11.15	11.32	11.29	11.31	11.16	11.06	11.25	11.12
APPBP2	7.14	7.31	7.44	7.26	6.26	6.96	7.35	7.38	7.1	7.14	7.08	7.27	7.32	7.34	5.79	6.73	7.48	7.36	6.9
APPL1	8.69	8.9	8.96	9.04	8.79	8.91	8.79	8.95	8.86	8.88	8.95	8.84	8.85	8.96	8.17	8.73	8.81	8.84	8.45
APPL2	7.89	7.96	8.07	8.04	7.42	7.9	7.92	8.11	7.78	7.78	7.82	7.81	7.93	7.85	7.53	7.7	7.89	7.85	7.37
APRT	7.12	6.97	7.09	7.02	7.7	7.28	6.93	6.83	7.09	7.15	7.23	7.13	6.9	7.14	7.63	7.12	7	6.98	7.13
APTX	5.86	5.97	6.08	5.86	5.44	5.82	6.18	6.07	5.73	5.88	5.9	6.2	5.88	5.93	6.15	5.95	5.75	5.93	5.82
AQP1	9.71	9.72	10.2	10.05	9.26	9.95	9.41	9.88	9.96	9.91	9.65	9.37	10.01	10.12	10.28	10.04	8.78	9.37	9.28
AQP10	5.27	4.89	5.01	5.06	5.56	4.9	5.01	4.6	4.85	5.27	5.14	5.09	5.04	5.08	5.39	4.88	4.74	5.09	4.87
AQP11	5.67	5.81	5.84	5.97	6.04	5.71	5.53	5.73	5.87	5.98	5.83	5.8	6.12	5.82	5.99	5.91	5.67	5.68	5.62
AQP12A	7.6	7.28	7.35	7.47	7.47	7.15	7.21	7.11	7.44	7.47	7.78	7.09	7.57	7.45	7.92	7.75	7.07	7.4	7.99
AQP12B	7.01	6.74	6.62	6.69	7.32	6.73	6.55	6.59	6.82	6.85	6.94	6.63	6.78	6.67	7.16	6.79	6.23	6.6	7.08
AQP2	6.43	6.29	6.19	6.26	6.7	6.24	6.15	6.03	6.1	6.39	6.52	6.13	6.1	6.2	6.77	6.22	6.02	5.98	6.6
AQP3	6.98	6.14	6.81	6.6	6.75	6.76	6.46	6.32	6.6	6.89	6.75	6.52	6.5	6.46	7.18	6.77	6.43	6.6	6.87
AQP4	5.38	6.33	5.46	5.17	5.44	6.62	4.35	4.76	4.71	5.25	5.62	4.8	5.59	5.28	4.63	5.34	4.6	4.62	4.74
AQP4-AS1	4.63	4.7	4.27	4.3	4.76	4.31	4.29	4.21	4.23	4.35	4.6	4.05	4.44	4.62	4.48	4.43	4.29	4.4	4.64
AQP5	5.85	5.65	5.65	5.55	5.96	5.96	5.77	5.76	5.62	5.78	5.7	5.55	5.65	5.71	5.96	5.78	5.55	5.53	6
AQP6	5.4	5.25	5.33	5.23	5.91	5.47	5.04	5.18	5.38	5.42	5.46	5.01	5.1	5.24	5.76	5.3	4.75	5.02	5.71
AQP7	9.15	9.35	9.36	9.62	9.58	9.27	8.67	9.06	9.59	9.41	8.95	8.89	9.25	9.17	9.09	9.54	8.47	8.59	8.07
AQP7	8.53	9.38	9.21	9.38	9.23	9.18	8.12	8.95	9.37	9.01	8.04	8.52	9.13	8.94	8.29	9.21	8.12	8.11	7.47
AQP7P1	8.3	8.55	8.84	9.11	8.85	8.85	7.85	8.67	9.1	8.83	8.45	8.18	8.76	8.14	8.32	9.01	7.76	7.82	7.55
AQP7P1	9.54	9.99	10.2	10.08	9.71	9.88	8.84	9.66	10.15	9.97	9.32	9.06	10.04	9.5	9.35	10.08	8.59	8.98	8.57
AQP8	5.67	5.59	5.52	5.47	5.82	5.65	5.59	5.58	5.76	5.86	5.68	5.58	5.45	5.51	6.12	5.48	5.22	5.55	5.76
AQP9	4.98	4.95	5.57	5.06	4.82	4.89	4.24	4.63	4.57	5.02	5.06	4.56	4.86	5.27	5.14	4.98	4.54	4.59	5.07
AQR	8.12	8.35	8.31	8.32	7.02	8.14	8.42	8.55	8.06	8.06	8.21	8.28	8.25	8.2	7.39	8.06	8.57	8.45	8.25
AR	6.94	7.35	7.31	7.32	6.28	7.32	7.15	7.14	7.03	7.17	7.42	7.22	7.18	7.07	7.28	7.31	6.88	7.06	6.67
ARAF	7.81	8.07	8.13	8.4	8.07	8.2	8.06	7.96	8.1	8.19	7.98	8.02	8.13	8.07	8.11	8.4	7.98	8.06	7.66
ARAFP2	5.64	5.82	5.29	5.58	6.07	5.44	5.18	5.26	5.73	5.73	5.99	5.37	5.38	5.63	5.5	5.42	5.03	5.53	5.67
ARAP1	6.86	7.33	7.23	7.08	6.58	7.12	7.31	7.32	7.09	7.12	6.94	7.23	7.16	7.19	7.74	7.2	7.33	7.03	6.96
ARAP2	5.07	4.98	4.85	5.29	5.03	5.13	5.59	4.98	5.51	4.77	4.67	5.57	5.17	5.39	4.86	5.2	5.12	4.87	5.08
ARAP3	6.76	7.19	7.15	6.62	6.36	7.26	7.57	7.38	6.97	6.99	7.05	7.09	7.24	7.44	7.81	7.67	7.27	7.41	7.03
ARC	6.71	6.74	6.55	6.4	6.99	6.69	6.49	6.64	6.7	6.68	6.83	6.31	6.46	6.62	7.04	6.64	6.19	6.54	6.86
ARCN1	8.86	8.78	8.98	8.82	7.68	8.67	8.89	8.93	8.75	8.61	8.61	9	8.94	9.08	8.22	8.55	8.99	9.01	8.75
AREG	5.375	5.21	5.625	5.24	5.8	5.335	5.27	5.12	5.355	5.5	5.37	5.435	5.075	5.33	5.52	5.165	6.205	5.82	5.505
AREL1	8.28	8.18	8.28	8.29	7.63	8.12	7.97	8.09	8.21	8.15	8.05	8.15	8.3	8.24	7.82	8.11	8.25	8.27	8.05
ARF1	10.66	10.47	10.49	10.57	10.47	10.59	10.66	10.55	10.54	10.54	10.5	10.58	10.59	10.61	10.9	10.64	10.59	10.58	10.6
ARF3	9.28	9.18	9	9.2	8.91	9.18	9.58	9.56	9.2	9.22	9.15	9.48	9.33	9.35	9.44	9.28	9.49	9.42	9.49
ARF4	10.3	9.39	9.75	9.76	9.51	9.66	9.93	9.93	9.62	9.65	9.56	10.02	9.79	9.7	9	9.55	10.14	9.99	10.07
ARF5	8.22	8.1	8.16	8.18	8.68	8.14	8.14	8.18	7.83	8.22	8.13	8.27	8.15	8.28	8.31	8.12	8.28	8.17	8.39
ARF6	7.8	7.77	7.79	7.74	7.46	7.52	7.53	7.53	7.46	7.79	7.23	7.69	7.81	7.9	7.32	7.63	7.73	7.7	7.61
ARFGAP1	6.6	6.86	6.73	6.57	6.48	6.69	6.98	6.8	6.52	6.64	6.72	6.69	6.71	6.73	7.25	6.79	6.75	6.77	6.87
ARFGAP2	7.07	7.4	7.44	7.58	6.86	7.53	7.18	7.37	7.17	7.56	7.28	7.51	7.51	7.43	7.81	7.55	7.14	7.39	7.3
ARFGAP3	7.47	7.61	7.66	7.57	6.5	7.55	7.64	7.62	7.21	7.37	7.41	7.75	7.44	7.56	7.05	7.38	8.17	7.62	7.41
ARFGEF1	7.8	7.8	7.94	8.04	7.25	7.94	7.91	8.12	8	7.92	7.86	7.88	7.94	8.03	7.11	7.89	8	8.08	7.56
ARFGEF2	8.53	8.47	8.72	8.92	8.3	8.53	8.34	8.52	8.71	8.58	8.45	8.49	8.65	8.44	8.04	8.46	8.52	8.46	7.86
ARFGEF3	5.94	6.31	6.41	6.23	5.45	6.51	6.76	6.18	6.13	5.9	5.98	7.13	6.04	5.59	5.92	6.11	7.12	6.29	5.98
ARFIP1	7.56	7.83	7.63	7.57	6.81	7.38	7.54	7.53	7.41	7.3	7.4	7.67	7.83	7.51	6.76	7.32	7.69	7.61	7.3
ARFIP2	6.99	6.86	6.92	6.99	7.16	7.02	7.51	7.04	6.69	7.05	6.79	7.22	6.98	6.99	7.21	7.05	7.52	7	7.28
ARFRP1	6.78	6.61	6.65	6.48	6.89	6.68	6.61	6.79	6.47	6.78	6.8	6.46	6.81	6.72	7.25	6.78	6.49	6.77	6.7
ARG1	3.62	3.34	3.35	3.41	3.41	3.47	3.41	3.15	3.57	3.36	3.31	3.12	3.38	3.46	3.27	3.6	2.98	3.31	3.45
ARG2	5.13	4.88	5.24	5.19	5.16	5.12	5.19	4.97	4.95	5	5.35	5.24	4.76	4.64	4.88	5.12	9.79	7.41	5.87
ARGFX	3.91	3.42	3.42	3.37	4.12	3.59	3.3	3.26	3.54	3.78	3.69	3.51	3.28	3.78	3.54	3.28	3.42	3.5	3.76
ARGLU1	7.98	8.13	8.63	8.33	7.14	8.59	8.79	8.76	8.77	8.39	8.53	8.35	8.54	8.78	7.91	8.23	8.38	8.66	8.25
ARHGAP1	10.23	10.14	10.46	10.45	9.68	10.47	10.8	10.25	10.2	10.42	10.6	10.51	10.6	10.22	10.76	10.48	10.73	10.73	10.23
ARHGAP10	7.32	8.03	7.86	7.8	7.54	7.6	7.3	7.21	7.5	7.62	7.65	7.62	7.57	7.26	7.3	7.48	7.61	7.44	6.99
ARHGAP11A	4.62	4.43	4.35	4.41	4.4	4.94	4.52	4.8	4.71	4.55	4.49	4.91	4.41	4.89	4.05	4.2	5.05	5.26	5.3
ARHGAP11B	5.3	4.59	4.7	4.76	4.84	4.9	5.34	5.33	5.04	5.04	4.64	4.95	4.79	5.33	4.79	4.69	5.4	4.82	5.66
ARHGAP12	8.12	8.18	7.8	8	6.63	7.81	8.24	8.12	8.16	7.84	7.8	7.98	8.04	8	7.25	7.88	7.85	8.03	7.69
ARHGAP15	6.37	5.76	5.73	5.94	6.02	5.91	6.14	6.55	5.96	5.61	6.23	5.97	5.91	6.13	5.42	5.59	6.34	6.11	6.21
ARHGAP17	7.34	7.9	8.19	8.14	7.22	8.01	8.22	8.12	8.07	8.03	8.18	8.03	7.93	8.08	8.07	8.08	7.97	8.29	7.79
ARHGAP18	8.09	7.22	7.27	7.14	6.67	7.81	7.61	7.87	6.82	6.59	6.93	6.94	7.39	7.79	6.46	7.23	8.08	7.92	7.72
ARHGAP19	6.07	6.21	6.28	6.09	6.06	6.19	6.48	6.59	6.18	6.2	6.47	6.18	6.08	6.17	6.15	6.1	6.68	6.51	6.03
ARHGAP19-SLIT1	3.57	3.61	3.6	3.48	4.12	3.46	3.52	3.31	3.38	3.81	3.67	3.08	3.03	3.41	3.45	3.55	3.35	3.6	3.75
ARHGAP20	4.68	4.42	4.49	4.6	5.01	4.78	5.41	5.02	4.78	4.78	4.67	4.59	4.43	4.72	4.56	4.74	4.74	4.72	4.77
ARHGAP21	8.81	9.05	8.64	8.6	8.04	8.62	8.95	9.07	8.73	8.46	8.62	8.86	8.78	8.56	7.94	8.54	8.85	8.72	8.81
ARHGAP22	5.83	5.72	5.62	5.52	5.77	5.46	6	5.99	5.67	5.53	5.72	5.67	5.78	5.49	6.08	5.76	5.51	5.43	5.69
ARHGAP23	7.265	7.395	7.35	7.245	7.02	7.48	7.665	7.395	7.29	7.52	7.455	7.625	7.395	7.26	8.135	7.56	7.26	7.58	7.545
ARHGAP24	7.34	7.46	7.57	7.9	6.77	7.27	7.7	7.5	7.68	7.66	7.59	8.16	7.55	7.27	7.44	7.06	7.55	8.14	7.57
ARHGAP25	6.46	6.62	5.71	6.22	5.98	6.31	6.53	6.15	5.85	6	5.8	5.99	6.37	6.39	6.11	6.27	6.62	6.09	6.03
ARHGAP26	8.86	9.22	9.44	9.19	8.44	9.17	8.88	8.83	8.98	9.21	9.03	9.02	9.18	9.15	8.89	9.18	9.07	9.19	8.54
ARHGAP27	6.53	6.67	6.79	6.68	6.56	6.85	6.48	6.56	6.8	6.54	6.36	6.41	6.75	6.62	7.04	6.91	6.69	6.67	6.48
ARHGAP27	6.08	5.65	5.78	5.77	6.27	6.01	6.08	5.91	5.95	6.03	5.95	5.58	5.73	5.94	6.16	5.94	5.74	5.9	6.11
ARHGAP28	6.04	6.02	5.74	5.92	5.46	6.07	6.39	6.43	5.75	5.25	5.62	5.58	5.82	6.34	5.46	5.5	5.68	6	5.92
ARHGAP29	8.22	8.17	7.83	8.05	7.06	8.57	8.74	8.62	8.15	8.15	7.76	8.11	8.56	8.45	7.42	7.84	8.24	8.62	7.58
ARHGAP30	5.5	5.48	5.44	5.32	5.46	5.43	5	5.5	5.12	5.47	5.43	5.09	5.36	5.53	5.83	5.5	5.36	5.31	5.76
ARHGAP31	8.24	8.53	8.68	8.76	7.5	8.73	8.65	9.01	8.65	8.61	8.38	8.59	8.89	8.94	8.5	8.86	8.33	8.59	8.08
ARHGAP32	6.77	7.27	6.94	6.9	6.32	6.94	7.36	7.25	6.86	6.7	6.89	7.03	6.72	6.92	6.55	6.56	7.33	6.96	7.01
ARHGAP33	6.21	6.06	5.95	6.14	6.26	6.18	5.99	6.12	6.15	6.09	6.29	5.99	6.14	5.96	6.73	6.13	6.03	6.15	6.38
ARHGAP35	8.26	8.83	8.66	8.77	7.59	8.54	8.83	8.74	8.63	8.6	8.44	9.03	8.66	8.46	8.64	8.8	9.1	8.82	8.27
ARHGAP36	4.73	4.59	4.72	4.52	4.79	4.65	4.41	4.42	4.48	4.35	4.6	4.39	4.63	4.48	4.87	4.63	4.05	4.63	4.8
ARHGAP39	6.15	6.07	5.95	5.96	6.56	6.2	6.09	6.05	6.28	6.16	6.18	5.9	6.09	5.87	6.68	6.24	5.94	6	6.19
ARHGAP4	6.72	6.69	6.6	6.38	6.6	6.7	6.56	6.56	6.42	6.26	6.33	6.18	6.5	6.59	7.08	6.58	6.23	6.23	6.59
ARHGAP40	5.06	5.04	4.92	4.7	5.28	4.87	4.61	4.7	4.82	4.84	4.91	4.37	4.71	4.95	5.21	4.81	4.64	4.83	5.09
ARHGAP42	8.81	8.39	8.35	8.66	7.49	8.2	8.3	8.19	8.14	8	7.69	8.33	8.66	8.64	7.4	7.79	8.71	8.77	8.36
ARHGAP44	5.84	6.11	6.2	6.26	5.64	6.21	6.27	6.2	6.02	6.13	5.96	6.41	6.2	6.28	6.38	6.44	6.42	6.01	5.96
ARHGAP45	6.38	6.02	6.06	6.05	6.25	6.13	5.92	6	5.87	6.32	6	5.68	6.04	5.84	6.82	6.31	5.71	5.85	6.29
ARHGAP5	8.86	8.9	8.95	9.09	8.42	8.9	8.99	8.92	9.05	8.88	8.97	8.97	8.9	8.95	7.95	8.91	9.17	9.03	8.66
ARHGAP5-AS1	6.66	6.43	6.43	7.08	7.06	6.58	6.63	6.66	7.16	6.92	6.87	7.09	6.73	6.6	7.46	6.83	6.59	6.62	6.51
ARHGAP6	6.13	6.3	6.11	6.06	5.49	6.2	6.65	6.78	5.76	5.84	6.06	6.43	6.2	6.15	6.17	6.36	6.55	6.31	6.24
ARHGAP9	5.51	5.39	5.61	5.71	5.57	5.69	5.58	5.46	5.67	5.66	5.69	5.68	5.43	5.45	5.93	5.6	5.42	5.51	5.74
ARHGDIA	7.755	7.325	7.635	7.78	7.585	7.82	8.08	7.675	7.59	7.83	7.7	7.875	7.8	7.73	8.445	7.94	8.195	8.06	8.145
ARHGDIB	9.95	9.28	8.99	8.9	9.51	9.29	9.78	9.71	9.1	8.61	9.29	9.84	9.24	9.54	8.73	9.6	10.27	9.9	10.16
ARHGDIG	6.32	6.39	6.08	6.09	6.42	6.35	6.13	6.33	6.24	6.33	6.24	6.3	6.46	6.19	6.84	6.39	5.98	5.83	6.62
ARHGDIG	5.87	5.95	5.99	6.07	6.16	6.09	5.88	6.03	5.72	6.21	5.79	5.7	5.98	6.01	6.77	5.91	5.75	6.02	6.11
ARHGEF1	6.53	6.73	6.88	6.36	6.86	6.87	7.04	6.87	6.59	6.95	6.77	6.8	6.81	6.83	7.59	6.94	6.76	6.88	7.11
ARHGEF10	5.81	6.26	6.13	6.09	6.05	6.31	6.18	6.31	6.51	6.16	6.1	5.98	6.3	5.91	6.54	6.08	6.08	5.92	6.04
ARHGEF10	7.32	7.63	7.66	7.43	7.08	7.77	7.67	7.89	7.65	7.29	7.68	7.76	7.48	7.42	7.75	7.71	7.68	7.64	7.37
ARHGEF10L	6.62	7.01	6.93	6.79	7	7	6.95	6.65	6.97	6.96	6.73	7.06	6.94	6.71	7.4	7.08	6.78	6.73	6.85
ARHGEF11	6.69	7.17	7.12	7.11	6.32	7.26	7.27	6.96	7.14	7.15	6.89	7.32	7.21	7.17	7.5	7.22	7.11	7.18	6.89
ARHGEF12	9.55	9.62	9.55	9.82	9.39	9.38	9.8	9.88	9.53	9.3	9.69	9.75	9.5	9.31	9.15	9.5	9.82	9.85	9.34
ARHGEF15	7.33	7.39	7.21	7.26	7.07	7.61	7.83	7.35	7.39	7.33	7.23	7.36	7.52	7.55	8.08	7.87	7.53	7.68	7.32
ARHGEF16	5.87	5.82	5.69	5.69	6.15	5.87	5.67	5.72	5.83	5.87	5.76	5.73	5.85	5.88	6.11	5.81	5.61	5.76	6.05
ARHGEF17	7.19	7.74	7.66	7.49	6.63	7.9	8	7.66	7.63	7.37	7.5	7.92	7.71	7.84	8.53	8.06	7.71	7.79	7.49
ARHGEF18	6.37	6.57	6.3	6.21	6.18	6.35	6.62	6.6	6.47	6.4	6.31	6.36	6.31	6.37	6.9	6.43	6.33	6.44	6.49
ARHGEF19	5.6	5.82	5.63	5.53	5.92	5.64	5.56	5.69	5.77	5.81	5.76	5.4	5.6	5.78	5.87	5.62	5.48	5.52	5.84
ARHGEF2	7.06	7.61	7.22	7.5	7.13	7.5	7.78	7.72	7.3	7.1	7.4	7.61	7.71	7.57	7.91	7.64	8.09	7.79	7.51
ARHGEF25	7.09	7.67	7.11	7.09	6.55	6.9	7.3	7.38	6.98	6.69	6.58	7.03	7.23	7.12	7.01	7.13	6.83	6.9	6.89
ARHGEF26	5.51	5.67	5.49	5.22	5.3	5.51	5.39	5.74	5.24	5.32	5.4	5.45	5.37	5.52	5.49	5.07	5.65	5.29	5.22
ARHGEF28	5.54	5.76	5.6	5.76	5.67	5.49	6.64	6.18	6.06	5.49	5.97	6.42	5.71	5.91	5.63	6.01	6.61	6.12	6.01
ARHGEF3	6.9	7.07	7.07	6.86	6.22	6.98	7.1	7.4	6.87	6.8	6.89	7.1	6.92	7.16	6.79	6.99	6.92	7.13	6.94
ARHGEF35	5.54	5.93	5.56	5.72	5.52	5.41	5.91	5.67	5.72	5.6	6.03	5.79	5.84	5.92	6.19	5.95	6.01	5.87	6.02
ARHGEF37	6.46	6.94	6.9	6.72	6.4	6.78	6.88	7.13	6.64	6.74	6.87	6.98	6.71	6.59	6.98	7.12	7.05	6.88	6.63
ARHGEF38	3.78	3.34	3.72	3.66	3.66	3.71	3.92	3.68	3.64	3.59	4.05	3.44	3.41	3.77	3.61	3.6	3.56	3.17	3.76
ARHGEF39	5.72	5.56	5.42	5.34	5.86	5.64	5.56	5.47	5.56	5.54	5.61	5.37	5.6	5.67	5.92	5.64	5.35	5.5	5.55
ARHGEF4	5.45	5.69	5.32	5.42	4.79	5.42	5.53	5.28	5.77	5.65	5.52	5.56	5.18	5.57	5.91	5.51	4.87	5.16	5.38
ARHGEF40	5.91	6.04	5.99	5.87	5.91	6.09	6.42	6.27	5.76	6.06	5.94	6.07	6.14	6.41	6.59	6.18	6.16	6.08	6.46
ARHGEF5	4.4	4.83	4.21	3.42	4.15	4.12	3.73	4.33	4.15	4.52	3.97	3.96	3.87	4.01	4.35	3.65	3.7	4.13	4.61
ARHGEF6	9	9	9.1	9.07	7.67	8.49	9	8.91	8.89	8.96	8.73	8.9	9.1	9.07	8.02	8.91	8.82	9.08	8.71
ARHGEF7	7.98	8.23	8.43	7.85	7.27	8.06	8.19	8.31	7.83	7.97	8.06	7.99	8.24	8.42	7.9	8.15	8.53	8.3	8.01
ARHGEF9	8.42	8.64	8.84	8.79	7.76	8.57	8.61	8.77	9	8.84	8.94	9.32	8.85	8.64	8.27	8.46	8.59	8.83	8.33
ARID1A	7.74	8.33	8.24	8.05	7.2	8.36	8.81	8.28	8.14	8.32	8.46	8.42	8.17	8.17	8.64	8.65	8.51	8.58	8.34
ARID1B	7.82	8.24	8.14	8.19	7.56	8.05	8.11	8.21	8.18	7.95	7.87	8.05	8.09	8.1	8.46	8.22	8.22	7.73	7.87
ARID2	8.25	8.32	8.42	8.25	7.35	8.07	8.42	8.3	8.14	8.01	8.08	8.24	8.14	8.11	7.02	7.89	8.5	8.4	8.26
ARID3A	6.81	6.73	6.67	6.6	7.08	6.71	6.5	6.55	6.84	6.85	6.59	6.37	6.69	6.7	7.18	6.71	6.35	6.39	6.93
ARID3B	5.63	5.81	6.04	5.72	5.55	5.99	5.77	6.04	5.96	5.53	5.89	5.93	5.72	6	5.72	5.6	5.2	6.24	5.63
ARID3B	6.02	6.37	6.09	6.06	5.56	5.9	5.99	6.3	6.13	6.07	6.18	6.01	6.02	6.02	6.19	5.91	5.86	6.05	6.02
ARID3C	4.88	4.87	4.81	4.52	5.06	4.85	4.53	4.72	4.87	4.62	4.88	4.58	4.6	4.69	5	4.67	4.51	4.63	5.04
ARID4A	6.97	7.47	7.14	7.31	5.66	6.96	7.32	7.34	6.77	6.91	6.5	7.17	7.29	6.9	6.36	6.95	6.98	6.75	6.77
ARID4B	6.03	6.56	6.42	6.52	5.55	6.3	6.56	6.79	6.64	6.32	5.96	6.4	6.22	6.4	5.93	6.24	6.7	6.41	5.91
ARID5A	6.53	6.63	6.94	7.21	6.84	6.41	6.79	6.89	6.84	6.91	6.77	8.13	7.07	6.32	7.28	6.97	7.22	7.08	7.26
ARID5A	6.31	6.25	6.3	6.28	6.29	6.2	6.38	6.04	6.18	6.3	6.31	7.31	6.3	6.12	6.88	6.27	6.15	6.4	6.63
ARID5B	8.87	8.85	9.18	8.88	7.81	8.1	8.79	9.01	8.43	8.32	8.2	8.97	8.61	8.43	8.47	8.26	8.85	9	8.59
ARIH1	9.16	9.54	9.65	9.48	8.47	9.33	9.47	9.64	9.37	9.38	9.26	9.45	9.45	9.65	8.33	9.31	9.24	9.39	8.91
ARIH2	8.68	9.25	9.19	9.57	8.16	8.81	8.65	9.28	9.26	9.26	9.1	8.89	9.24	9.09	8.7	9.28	8.74	8.91	8.11
ARIH2OS	6.84	6.14	6.21	6.67	7.43	6.86	6.61	6.48	6.5	6.82	6.53	6.33	6.4	6.28	7.1	6.63	6.33	6.81	6.75
ARL1	8.44	8.27	8.47	8.37	7.94	8.45	8.78	8.75	8.56	8.68	8.63	8.63	8.49	8.61	7.51	8.5	8.73	8.63	8.29
ARL10	6	6.55	6.33	6.25	6.34	6.27	6.36	6.38	6.43	6.48	6.3	6.15	6.41	6.39	6.71	6.38	6.29	6.38	6.81
ARL11	5.06	4.95	4.8	4.88	5.11	5.03	4.51	4.91	4.95	5.06	4.91	4.7	4.62	4.9	4.92	4.76	4.75	4.53	4.66
ARL13A	2.97	3.12	2.86	3.09	3.04	2.65	3.43	2.9	3.11	2.81	2.74	3.14	2.98	2.69	2.92	3.48	2.94	2.95	2.94
ARL13B	6.15	6.53	6.52	6.25	5.62	6.47	6.41	6.67	6.66	6.09	6.14	6.79	6.46	6.17	5.93	6.22	6.96	6.27	6.48
ARL14	3.86	3.75	3.52	3.34	3.33	3.46	3.55	3.6	3.41	3.59	3.67	3.53	3.48	3.71	3.95	3.71	3.24	3.41	3.84
ARL14EP	7.55	7.65	7.71	7.96	7.22	7.51	7.29	7.55	7.7	7.91	7.42	7.42	7.65	7.54	7.7	7.56	7.61	7.47	7.3
ARL15	8	7.7	7.87	7.99	6.91	7.91	8.28	8.86	7.93	7.75	8.01	8	8.03	8.26	6.35	7.55	7.7	8.32	8.11
ARL17B	7.97	8.1	8.55	7.44	7.62	8.06	8.83	8.78	8.34	8.08	7.96	7.98	8.19	7.65	7.61	8.73	8.79	7.56	8.21
ARL17B	6.01	5.99	7.11	6.53	6.32	6.81	7.24	7.34	6.64	7.02	6.1	6.19	7.53	6.55	4.85	6.66	8.08	5.97	6.21
ARL17B	8.31	8.57	9.28	8.08	7.99	8.72	9.41	9.56	8.87	8.82	8.57	8.6	9.05	8.21	8.17	9.2	9.34	8.3	8.57
ARL2	10.35	9.98	10.15	10.31	10.8	10.06	9.86	9.9	10.04	10.13	9.89	10.12	10.15	10.08	10.06	10.21	10.12	10.06	10.21
ARL2BP	5.05	5.05	4.72	4.97	5.07	4.93	4.45	4.62	5.19	5.01	4.99	4.97	4.91	4.98	4.65	4.71	4.77	4.88	4.89
ARL2BP	9.16	8.98	9.29	9.16	8.64	9.07	8.68	8.82	9.15	9.27	9.19	8.85	9.06	8.92	7.64	8.72	8.84	8.78	8.65
ARL3	6.55	6.73	6.73	7.09	6.8	6.73	6.54	6.71	6.99	6.92	6.52	6.84	6.9	6.5	6.74	6.83	6.69	6.66	6.79
ARL4A	6.11	6.12	5.77	6.05	6.28	6.02	5.96	6.19	6.47	6.09	5.92	5.6	5.96	6.15	6.63	6.03	5.73	5.91	6.37
ARL4C	5.95	5.69	5.48	5.71	5.95	5.39	5.33	5.38	5.51	5.51	5.52	5.29	5.55	5.96	5.88	5.45	5.29	5.55	5.96
ARL4D	5.54	5.49	5.32	5.57	5.59	5.51	5.58	5.49	5.3	5.43	5.4	5.58	5.54	5.28	5.67	5.51	5.17	5.5	5.49
ARL5A	8.57	8.59	8.38	8.52	8.21	8.53	8.27	8.33	8.24	8.26	8.25	8.23	8.61	8.37	7.27	8.17	8.32	8.19	8.12
ARL5B	8.32	8.17	8.28	8.33	7.13	8	8.12	8.29	7.87	7.97	7.69	8.14	8.11	8.08	7.04	7.97	8.55	8.08	8
ARL5C	5.07	4.75	4.93	5.1	5.67	4.94	5.03	4.83	5.01	5.06	5.11	4.94	5.03	5.28	5.1	5.05	4.54	4.75	5.12
ARL6	5.06	5.09	5.3	5.22	4.69	5.02	5.38	5.56	5.14	5.19	5.08	5.23	5.25	5.29	4.35	4.91	5.12	5.24	4.76
ARL6IP1	10.44	10.15	10.22	10.27	9.44	10.2	9.89	10.4	9.74	10.07	9.93	10.02	10.31	10.23	9.15	9.9	10.53	10.12	9.98
ARL6IP4	8.41	8.17	8.09	8.54	8.71	8.23	8.13	8.37	8.24	8.22	8.26	8.27	8.18	8.13	8.68	8.28	8.09	7.95	8.1
ARL6IP5	11.07	11.12	11.01	11.1	10.5	10.92	10.5	10.78	10.91	10.79	10.58	10.78	11.13	10.81	9.11	10.62	10.61	10.7	10.7
ARL6IP6	5.74	6.18	5.93	5.9	5.53	6	6.29	6.25	5.89	5.59	5.58	5.97	6.26	6.01	5.83	5.81	6.44	6.03	6.04
ARL8A	8.91	8.84	8.9	9.08	9.03	8.88	9.03	9.02	9.21	9.24	9.27	9.16	8.93	8.92	9.3	9.13	9.13	9	9.1
ARL8B	8.9	8.97	9.1	9.11	8.24	8.91	8.63	8.58	8.87	9.05	8.83	9.04	9.02	8.83	7.83	8.91	8.79	8.73	8.63
ARL9	4.86	4.14	4.67	4.31	4.79	4.2	4.27	4.28	4.59	4.29	4.63	4.12	4.17	4.18	4.93	4.17	3.91	4.11	4.42
ARMC1	7.73	7.75	7.69	7.68	6.83	7.49	7.6	7.5	7.42	7.25	7.39	7.14	7.44	7.49	7.02	7.19	7.59	7.54	7.01
ARMC10	6.68	6.84	6.58	6.9	6.43	6.47	6.64	6.48	6.51	6.41	6.35	6.68	6.72	6.5	5	6.47	7.1	6.72	6.31
ARMC10	7.02	7.39	6.97	7.12	6.89	7.11	7.13	6.96	6.89	6.99	7.21	7.09	7.03	6.97	7.01	6.9	7.01	6.71	6.84
ARMC12	5.22	5.17	5.26	5.18	5.66	5.33	5.36	5.09	5.12	5.33	5.14	5.07	5.15	5.08	5.71	5.15	4.66	5.13	5.43
ARMC2	5.63	6.11	6.3	6.09	6.42	6.02	6.08	6.01	6.01	6.13	6.08	5.97	6.2	5.92	5.66	5.79	5.83	5.93	5.72
ARMC3	4.14	3.65	3.48	3.7	4.17	3.7	3.06	3.38	3.65	4.11	3.86	3.47	3.6	3.77	3.58	3.98	3.48	3.57	3.9
ARMC4	4.24	4.21	4.23	4.31	4.66	4.33	3.77	4.06	4.27	4.41	4.72	4.17	4.21	4.31	4.29	4.4	4.19	4.03	4.5
ARMC5	5.8	5.78	5.73	5.64	6.03	5.76	5.44	5.65	5.83	5.82	5.85	5.66	5.66	5.77	6.46	5.7	5.58	5.72	6.14
ARMC6	6.38	6.38	6.48	6.42	6.57	6.48	6.3	6.29	6.05	6.32	6.13	6.21	6.33	6.27	7	6.37	6.16	6.24	6.12
ARMC7	5.95	5.8	5.71	5.75	6.22	6.12	6.04	6.05	5.94	5.72	6.04	6.36	6.04	6.03	6.51	5.96	5.94	5.95	5.89
ARMC8	7.2	7.52	7.5	7.43	6.44	7.3	7.48	7.46	7.35	7.4	7.38	7.49	7.47	7.51	6.29	7.29	7.6	7.41	6.77
ARMC9	5.53	5.36	5.25	5.17	5.37	5.36	6.17	5.67	5.45	5.54	5.74	5.52	5.36	5.45	5.65	5.51	5.58	5.59	5.72
ARMCX1	6.72	6.89	6.69	7.14	6.33	6.79	6.21	6.49	6.4	6.79	6.2	6.58	6.99	6.4	6.64	6.87	6.31	6.37	6.19
ARMCX2	6.04	5.93	6.07	6.17	5.69	6.13	5.96	6.11	6	5.95	6.09	6.39	6.42	6.21	6.46	6.38	6.18	5.97	6.1
ARMCX3	6.38	6.74	6.81	6.81	5.31	6.47	6.78	6.75	6.58	6.49	6.07	6.81	6.94	6.61	6.31	6.65	6.69	6.62	6.11
ARMCX4	4.6	4.94	4.89	4.81	4.65	5.18	5.38	5.33	5.08	4.84	4.83	5.56	5.15	5.42	4.87	5.28	5.4	4.64	5.02
ARMCX5	5.54	5.62	5.85	5.54	5.63	5.84	5.87	5.83	5.33	5.7	5.52	5.64	5.69	5.49	5.67	5.78	5.75	5.55	5.68
ARMCX6	7.855	7.815	7.6	7.925	7.51	7.705	7.75	7.985	7.69	7.595	7.63	7.79	7.8	7.755	7.38	7.855	7.715	7.705	7.38
ARMT1	6.37	6.31	6.54	6.8	5.77	6.6	5.83	6.55	6.35	6.19	6.23	6.37	6.74	6.54	5.99	6.43	6.29	5.99	5.61
ARNT	8.88	8.99	8.93	8.86	8.23	9.01	9.26	9.17	8.95	8.98	8.94	9.16	8.91	8.89	8.55	8.96	9.01	9.02	8.74
ARNT2	6.13	5.99	6.39	6.22	6.44	6.47	6.48	6.25	6.16	6.4	5.95	6.55	6.3	6.34	6.44	6.28	5.93	6.2	6.43
ARNTL	6.59	6.1	6.68	6.84	5	5.51	6.4	6.28	6.54	5.93	5.56	5.91	6.99	5.6	5.98	6.07	6.02	5.92	6.68
ARNTL2	5.15	5.35	4.96	5.06	4.76	5.11	5.73	5.34	5.5	5.49	4.95	5.62	5	5.05	4.84	5.11	5.51	5.19	6.12
ARPC1A	8.91	8.84	8.87	8.92	9.07	8.77	8.76	8.93	8.87	8.89	8.99	8.85	8.97	8.69	9.07	8.95	8.7	8.79	8.84
ARPC1B	8.64	7.9	7.69	8.24	8.25	7.93	7.98	8.22	7.62	7.7	7.44	8.2	8.29	8.26	8.72	8.24	8.38	7.95	8.5
ARPC2	11.3	11.15	10.91	10.99	11.18	10.96	11.17	11.1	10.79	10.75	10.84	11.17	11.02	10.94	10.18	10.91	11.23	11.16	10.97
ARPC3	8.16	6.95	7.56	7.74	8.04	7.7	7.87	7.88	7.71	7.54	7.95	8	7.65	7.57	8.29	7.6	8.27	7.87	8
ARPC4	7.85	7.54	7.59	7.85	7.61	7.63	7.36	7.33	7.31	7.56	7.13	7.72	7.79	7.38	7.3	7.56	7.85	7.62	7.6
ARPC5	8.04	7.71	7.48	7.44	7.4	7.62	7.63	7.68	7.55	7.09	7.47	7.57	7.67	7.79	8.06	7.55	7.9	7.61	7.99
ARPC5L	5.77	5.64	5.71	5.83	5.66	5.9	5.81	5.95	5.71	5.61	5.79	5.6	5.95	5.93	6.04	6.09	5.88	5.8	5.68
ARPIN	7.46	7.38	7.5	7.48	7.48	7.44	7.16	7.65	7.41	7.33	7.08	7.5	7.44	7.46	8.04	7.59	7.29	7.42	7.47
ARPP19	8.76	8.8	9.28	8.96	7.98	8.98	8.79	8.86	8.89	8.89	8.56	9.14	9.07	9.07	7.71	8.93	8.99	9.04	8.74
ARPP19	7.88	8.34	8.74	8.63	7.54	8.58	8.18	8.5	7.85	8.44	8	8.88	8.42	8.29	7.45	8.5	8.68	8.7	8.36
ARPP21	4.38	4.42	4.33	4.41	4.57	4.33	4.25	4.04	4.52	4.39	4.4	4.11	4.11	4.22	4.28	4.4	3.95	4.2	4.67
ARR3	4.65	4.71	4.6	4.55	5.14	4.7	4.66	4.29	4.61	4.56	4.51	4.54	4.68	4.32	4.78	4.6	4.34	4.45	4.73
ARRB1	8.36	8.41	8.14	7.96	8.07	8.41	8.68	8.8	8.34	8.12	7.97	8.41	8.4	8.64	8.94	8.71	8.73	8.73	8.09
ARRB2	7.82	7.22	7.59	7.8	7.91	7.5	7.67	7.53	7.42	7.12	7.45	7.59	7.4	7.22	8.01	7.78	7.9	7.55	7.94
ARRDC1	6.32	6.4	6.69	6.51	6.67	6.69	6.55	6.75	6.01	6.35	6.29	6.6	6.44	6.32	7.08	6.81	6.47	6.5	6.42
ARRDC1-AS1	6.95	7	7.06	7.01	7.02	6.83	6.94	7.02	6.86	7.15	6.73	7.42	7.14	7.01	7.24	7.3	6.59	6.6	6.77
ARRDC2	6.95	6.63	8.01	7.11	7.03	6.86	7.12	7.22	6.69	6.85	6.81	7.04	7.05	6.95	7.53	7.79	7.52	6.92	6.57
ARRDC3	9.28	8.89	8.57	8.76	8.35	8.73	9.51	9.66	8.77	8.29	9.15	8.62	8.66	8.83	8.01	8.53	9.73	9.09	8.98
ARRDC4	7.08	6.9	6.94	6.97	6.04	6.62	7.66	7.62	7.42	6.81	6.85	8.72	7.31	7.45	6.96	7.07	8.36	8	7.4
ARSA	6.96	6.92	6.94	6.94	6.33	6.8	7.13	6.72	6.92	7.01	6.99	7.27	7.25	6.75	7.78	7.12	7.09	6.61	7.06
ARSB	7.74	7.49	7.52	7.98	6.96	7.81	7.22	7.28	7.31	7.39	7.49	7.17	7.74	7.7	7.01	7.24	7.36	7.6	7.24
ARSD	6.25	6.42	6.38	6.54	6.33	6.54	6.5	6.48	6.47	6.25	6.51	6.68	6.54	6.23	6.75	6.49	6.64	6.58	6.47
ARSE	5.79	5.81	5.7	5.77	5.64	5.72	5.61	5.5	6	5.53	5.82	5.57	5.81	5.49	5.99	5.56	6.01	5.7	6.06
ARSF	3.37	3.67	3.4	3.5	4.33	3.53	3.51	3.3	3.41	3.75	3.44	3.46	3.36	3.67	3.68	3.37	3.44	3.32	3.59
ARSG	6.05	6.32	6.27	6.48	6.31	6.16	6.12	6.06	6.19	6.31	6.5	6.63	6.25	6.19	6.41	6.12	6.49	6.45	6.17
ARSH	5.72	5.78	5.74	5.5	6.23	5.72	5.53	5.3	5.57	5.4	5.69	5.25	5.5	5.58	6.16	5.41	5.28	5.48	5.3
ARSI	5.53	5.45	5.56	5.53	6.31	5.74	5.2	5.4	5.85	5.7	6.12	5.2	5.67	5.68	5.7	5.37	5.2	5.51	5.89
ARSJ	5.89	5.24	5.39	5.49	5.4	5.05	5.95	6.05	5.58	5.48	5.48	6.88	6.16	5.34	5.48	4.99	5.72	5.42	6.25
ARSK	6.38	6.43	6.17	6.37	5.35	6.13	6.09	6.43	6.25	6.07	6.54	5.88	6.38	6.4	4.71	6.07	6.32	6.17	5.8
ART1	5.71	5.99	5.85	6.01	6.29	5.7	5.85	5.9	6	6.02	6.02	5.58	5.67	5.83	6.23	6.07	5.62	5.73	6.43
ART3	8.94	8.84	9.35	9.19	8.6	9.03	8.03	8.83	9.4	9.39	8.8	8.39	9.05	8.7	7.8	9.16	8.1	8.52	8.11
ART4	6.83	6.46	6.08	6.03	6.06	6.4	6.84	6.91	5.89	6.23	6.72	7.25	6.78	6.25	6.31	6.47	7.81	6.27	6.54
ART5	4.76	4.83	4.73	4.69	5.19	4.59	4.75	4.48	4.72	4.7	4.8	4.35	4.71	4.57	5.41	4.83	4.56	4.58	5.17
ARTN	5.58	5.64	5.63	5.55	6.04	5.68	5.56	5.48	5.15	5.61	5.66	5.43	5.46	5.43	6.24	5.92	5.31	5.53	5.85
ARV1	9.05	8.86	9.1	9.21	9.26	8.86	8.76	8.97	8.96	9.01	8.99	8.92	9.03	9.12	7.23	8.86	8.94	8.85	8.05
ARVCF	6.48	6.4	6.34	6.36	6.68	6.65	6.42	6.14	6.55	6.62	6.51	6.39	6.2	6.53	7.19	6.75	6.08	6.29	6.8
ARX	6.45	6.31	6.35	6.15	6.89	6.45	6.28	6.36	6.46	6.38	6.3	6.02	6.28	6.32	6.89	6.33	6.06	6.32	6.28
AS3MT	8.96	8.96	9.37	8.89	8.53	9.45	8.24	8.96	8.89	9.03	8.57	8.95	8.58	9.13	8.33	9.4	8.27	8.96	8.15
ASAH1	11.83	11.96	11.82	11.89	11.11	11.66	11.9	11.83	11.59	11.75	11.5	11.72	11.99	11.79	11.26	11.46	11.46	11.76	11.46
ASAH2B	5.5	5.25	5.42	5.36	5.47	5.54	5.3	5.3	5.5	5.43	5.44	5.2	5.22	5.62	5.25	5.45	5.18	5.15	5.51
ASAH2B	4.77	4.6	4.66	4.67	5.24	4.8	5.5	5.61	5.92	5.06	4.21	5.21	5.4	4.62	5.2	5.55	5.52	3.87	5.2
ASAP1	9	8.9	8.96	8.68	8.1	8.81	9.76	9.07	8.95	8.96	9.05	9.48	8.84	8.78	8.16	9.03	9.53	9.38	9.34
ASAP2	7.76	7.66	7.72	7.32	7.11	7.87	8.27	8.1	7.59	7.41	7.67	7.78	7.67	7.87	7.7	7.64	8	7.8	7.8
ASAP3	6.42	6.6	6.58	6.57	6.31	6.66	6.66	6.48	6.56	6.37	6.22	6.42	6.67	6.5	6.78	6.57	6.52	6.29	6.3
ASB1	7.07	7.67	7.74	7.72	7.11	7.74	7.46	7.69	7.77	7.81	7.57	7.92	7.91	7.71	8.1	7.99	7.55	7.55	7.14
ASB10	6.04	6.11	6.11	6.21	6.22	6.27	5.88	5.94	6.39	6.31	5.99	5.83	6.5	6.17	6.72	6.64	5.62	6.08	5.99
ASB11	8.21	8.38	9.13	9.26	7.8	8.79	8.37	8.19	8.44	8.82	8.38	8.02	8.88	8.68	6.56	8.66	8.18	8.41	7.09
ASB12	7.08	7	6.87	7.52	8.02	7.16	6.91	6.95	7.37	7.12	6.65	6.7	7.07	7.28	6.03	7.2	7.03	7.14	6.95
ASB13	5.82	5.94	5.82	5.88	5.91	5.86	5.91	6.2	5.67	5.84	5.8	5.87	5.89	5.9	6.29	5.82	5.99	5.8	5.56
ASB14	8.1	8.85	8.88	9.3	8.11	8.95	8.71	9.39	9.23	8.99	9.11	8.55	9.47	9.15	8.27	9.34	8.04	8.86	7.11
ASB15	8.53	9.48	9.3	9.22	8.13	9.15	8.48	8.6	8.99	9.1	8.63	7.81	9.3	9.25	7.56	9.04	8.05	8.41	7.51
ASB16	6.81	6.84	6.84	6.92	7.1	7.1	6.64	6.83	6.93	6.88	6.86	6.76	6.83	6.82	7.16	6.91	6.21	6.91	6.66
ASB16-AS1	6.45	6.76	6.85	6.61	6.57	6.61	6.85	7.18	6.67	6.7	6.7	6.91	6.81	6.55	6.77	6.64	6.99	6.81	6.91
ASB17	2.85	3.11	3.04	3.3	3.11	3.02	3.5	3.09	3.13	3.21	3.64	3.22	2.94	3.11	3.21	3.46	3.08	2.98	3.09
ASB18	7.02	7.19	7.07	7.23	6.67	7.09	7.55	7.25	7.32	7.15	7.38	7.28	7.66	7.38	7.33	7.57	7.2	7.12	7.21
ASB2	7.56	7.72	7.49	7.38	7.33	7.57	7.17	7.23	7.3	7.67	7.02	7.45	7.77	7.55	7.6	7.87	6.52	7.22	6.81
ASB4	5.29	5.28	5.65	5.76	5.57	5.35	4.66	5.49	5.83	5.05	5.23	5.89	6.17	5.56	5.22	5.53	4.39	4.99	4.55
ASB5	6.26	6.03	7.1	6.41	6.02	6.74	6.53	6.55	6.74	6.55	6.43	6.86	6.23	6.03	5.73	6.72	6.41	6.69	6.34
ASB6	6.55	6.8	6.66	6.57	6.25	6.73	6.93	6.71	6.44	6.54	6.4	6.64	6.69	6.47	6.84	6.59	6.67	6.72	6.63
ASB7	6.7	6.67	6.56	6.96	6.74	6.77	6.81	6.83	6.51	6.43	6.54	6.54	6.84	6.65	6.26	6.23	6.6	6.77	6.34
ASB8	10.23	9.85	10.37	10.18	10.03	10.21	10	10.24	10.49	10.37	9.99	10.18	9.99	10.3	9.33	10.39	10.03	10.2	9.75
ASB9	3.74	5.49	4.22	3.77	4.11	3.97	4.28	3.94	3.99	3.9	3.74	3.96	4.01	3.67	5.88	4.5	4.45	4.25	4.1
ASCC1	7.84	7.79	7.48	7.75	7.05	7.58	7.1	7.63	7.61	7.48	7.37	7.47	7.78	7.43	6.68	7.56	7.66	7.37	6.77
ASCC2	8.13	8.07	8.14	8.53	8.03	8.02	8.1	8.26	8.03	8.35	7.99	8.33	8.35	8.11	8.37	8.22	8.01	8.04	8
ASCC3	7.36	7.18	7.22	7.37	6.19	6.95	7.25	7.14	7.1	7.08	7.09	7.21	7.27	6.93	6.36	6.89	7.55	7.23	7.06
ASCL1	5.18	5.05	5.24	5.11	5.44	5.24	5.07	4.91	4.81	4.86	5.3	4.76	5.29	4.97	5.64	5.43	5.13	5.05	5.22
ASCL2	5.34	5.47	5.43	5.29	6.21	5.56	5.26	5.19	5.45	5.36	5.23	5.37	5.08	5.53	5.88	5.34	5.3	5.37	5.43
ASCL3	4.14	4.33	4.61	4.28	4.72	4.47	4.24	4.43	4.76	4.2	4.12	4.31	4.02	4.54	4.33	4.56	4.4	4.31	4.58
ASCL4	4.49	4.34	4.18	4.39	5	4.06	4	4.2	4.17	4.26	4.42	4.2	4.12	4.2	4.74	4.23	4.39	4.33	4.67
ASCL5	5.14	5.32	5.15	4.78	5.71	4.94	5.13	5.09	4.93	4.83	4.82	4.7	4.6	4.88	5.64	5.02	5.12	4.96	5.11
ASF1A	8.01	8.35	7.59	8.17	7.49	7.75	7.59	7.67	7.91	7.58	7.6	8.07	8.22	7.78	6.41	7.57	7.78	7.29	7.65
ASF1B	5.34	4.76	4.84	4.87	5.22	5.28	4.72	4.75	4.73	4.76	4.99	4.39	4.94	4.82	5.35	4.84	5.1	4.96	5.3
ASGR1	5.72	5.7	5.56	5.57	6.17	5.71	5.62	5.26	5.65	5.66	5.49	5.21	5.34	5.72	6.21	5.46	5.43	5.29	5.81
ASGR2	6.03	5.99	5.79	5.84	6.08	5.68	5.74	5.67	5.81	5.99	5.99	5.6	5.82	5.9	6.26	5.63	5.29	5.63	6.01
ASH1L	9.01	9.43	9.3	9.32	8.56	9.08	9.28	9.16	9.25	9.19	9.22	9.46	9.32	9.23	8.39	9.14	9.27	9.12	8.78
ASH2L	8.97	8.93	9.02	9.21	8.8	8.97	9.02	9.37	9.07	8.93	8.98	9	8.99	9.08	8.3	9.09	8.9	8.99	8.56
ASIC1	4.75	4.96	4.7	4.51	4.98	4.96	4.82	4.94	4.91	4.67	4.78	4.55	4.58	4.5	5.18	4.83	4.87	4.76	4.69
ASIC2	4.12	3.9	4.1	4.15	4.5	4.1	3.87	4.08	4.03	4.1	3.96	4.09	4.16	4.19	4.41	4.13	4.24	4.23	4
ASIC3	5.99	6.2	5.98	6.16	6.59	6.08	6.11	5.87	6.11	6.04	6.33	5.93	5.95	5.83	6.53	6.23	5.77	5.98	6.16
ASIC4	4.09	3.68	3.6	4.06	4.14	3.89	3.54	3.77	3.88	3.75	3.76	3.5	3.9	3.87	4.28	3.79	3.42	3.74	3.95
ASIC5	3.9	3.93	4.01	4.12	4.58	4.22	4.52	3.96	4.44	4.09	4.58	4.13	3.99	4.1	4.07	3.99	4.08	3.85	4.32
ASIP	6.56	6.56	6.68	7.26	7.03	7.12	6.09	6.54	7.31	7.09	7.07	6.68	7.17	7.06	6.94	6.79	6.28	6.42	6.44
ASL	6.38	6.27	6.3	6.3	6.62	6.28	6.3	6.27	6.34	6.6	6.22	6.23	6.43	6.34	6.9	6.44	6.32	6.51	6.63
ASMT	5.83	5.93	6.37	5.77	6.08	6.09	6.1	6.2	6.07	6	6.05	5.92	6.18	5.95	6.7	6.05	5.98	5.99	6.02
ASMTL	6.925	6.975	6.985	6.87	7.355	6.905	6.88	6.95	7.08	7.16	6.97	6.805	7.015	6.895	7.5	7.25	6.865	6.89	7.08
ASMTL-AS1	6.06	6.08	5.9	5.66	5.92	5.87	5.69	5.84	5.82	6.05	5.99	5.95	5.89	5.96	6.2	5.94	5.91	5.92	6.28
ASMTL-AS1	5.69	5.83	6.04	4.8	4.83	5.9	5.56	5.72	5.52	5.25	5.39	5.4	5.6	5.58	6.03	5	5.3	4.48	5.79
ASNA1	8.49	8.17	8.34	8.56	8.84	8.28	8.28	8.58	8.6	8.64	8.38	8.42	8.42	8.39	9.08	8.47	8.39	8.44	8.31
ASNS	5.63	5.77	5.99	5.8	5.85	6.02	6.08	6.26	5.75	6.08	6.07	6.13	5.73	5.94	5.9	5.93	7.53	6.27	6.18
ASNSD1	6.9	6.99	6.82	7	6.94	6.74	6.89	7.05	7.16	6.98	6.87	6.92	7	6.95	6.88	6.93	6.98	6.73	6.48
ASPA	4.99	5.1	4.81	4.93	4.47	5.04	5.52	5.4	4.86	4.38	4.66	5.41	4.88	4.55	4.59	4.44	4.7	4.46	4.67
ASPDH	6.11	6.03	6	5.8	6.63	6.09	5.44	5.79	6.03	5.95	6.04	5.73	5.97	5.98	6.25	6	5.59	6	6.27
ASPG	6.59	6.51	6.61	6.47	6.53	6.36	6.64	6.58	6.39	6.72	6.6	6.54	6.66	6.44	7.05	6.6	6.08	6.39	6.79
ASPH	7.96	8.31	8.06	8	7.29	8.03	8.12	8.08	7.92	7.9	8.06	8.16	7.97	7.86	7.36	7.91	8.11	7.97	7.71
ASPHD1	5.74	5.69	5.58	5.48	6.11	5.33	5.12	5.29	5.65	5.6	5.3	5.24	5.3	5.21	5.9	5.72	5.23	5.47	5.75
ASPHD2	4.66	4.48	4.34	4.22	5.34	4.31	4.67	4.2	4.49	4.43	4.52	4.09	4.2	4.38	4.69	4.54	4.05	4.02	4.16
ASPM	5.05	5.04	4.59	4.74	4.87	5.01	4.59	5.17	5.16	4.69	4.94	4.85	4.49	4.94	4.33	4.63	5.07	4.95	5.23
ASPN	9.94	8.66	8.49	7.82	7.95	8.61	9.51	10.04	9.16	7.78	8.59	9.62	9.3	8.78	8.65	8.64	10.33	9.97	10.9
ASPRV1	5.27	5.07	4.99	5.38	5.19	5.05	5.5	5.2	5.17	5.38	5.51	5.06	5.61	4.96	5.4	5.2	4.94	5.17	5.01
ASPSCR1	6.63	6.81	6.81	6.73	7.01	6.92	6.61	6.5	6.66	6.88	6.69	6.61	6.92	6.72	7.4	6.9	6.46	6.64	6.64
ASRGL1	5.67	5.51	5.38	5.41	5.95	5.44	5.4	5.44	5.36	5.52	5.27	5.04	5.31	5.46	5.87	5.51	5.21	5.29	5.92
ASS1	8.42	8.15	7.98	8.51	8.22	8.25	8.41	9.02	8.46	8.57	8.08	8.73	8.29	8.38	8.52	8.53	8.24	8.2	8.29
ASTE1	5.33	5.08	5.33	5.24	5.22	5.17	5.7	5.6	4.91	5.31	5.45	5.09	5.21	5.31	5.35	5.38	5.42	5.68	5.03
ASTL	5.56	5.54	5.36	5.35	5.86	5.38	5.16	5.11	5.57	5.58	5.64	4.98	5.33	5.47	6	5.3	5.09	5.29	5.53
ASTN1	6.04	6.25	5.96	5.76	6.45	6.25	6.1	6	6.08	6.16	6.13	5.88	6.21	6.13	6.49	6.3	6.02	6.07	6.14
ASTN2	6.26	6.47	5.77	5.6	6.05	5.89	5.64	5.57	5.61	5.76	5.85	5.8	5.66	5.55	5.94	5.69	5.36	5.58	5.85
ASUN	6.85	6.71	6.87	6.95	6.28	6.83	6.59	6.96	6.9	6.73	6.68	7.06	6.94	6.85	6.27	6.63	6.92	6.92	6.32
ASXL1	6.89	7.26	7.22	7.2	6.84	7.22	7.66	7.39	6.91	7.09	7.22	7.21	7.13	7.24	7.44	7.31	7.62	7.35	7
ASXL2	8.37	8.66	8.53	8.56	7.92	8.38	8.57	8.37	8.47	8.33	8.29	8.55	8.42	8.21	8.05	8.35	8.51	8.58	8.14
ASXL3	5.34	5.24	5.2	5.43	5.43	5.27	5.42	5.31	5.46	5.48	5.38	5.32	5.18	4.94	5.13	5.04	4.93	5.28	5.24
ASZ1	3.38	3.22	3.34	3.4	3.77	3.41	3.41	3.32	3.96	3.6	3.7	3.45	3.08	3.66	3.29	3.53	3.1	3.22	3.72
ATAD1	8.73	8.89	8.99	8.76	8.14	8.99	8.67	8.9	8.65	8.99	8.84	8.88	8.74	8.93	8.43	8.65	8.58	8.97	7.85
ATAD2	6.61	7.02	7.41	7.31	6.2	6.67	6.56	7.11	6.94	6.35	6.68	6.75	7.07	6.21	5.72	6.63	6.55	6.4	6.2
ATAD2B	6.66	6.83	7.03	6.74	6.07	6.43	7.15	7.02	6.62	6.5	6.58	6.64	6.65	6.76	5.93	6.57	6.96	6.85	6.6
ATAD3A	7.05	7.24	7.06	7.15	7.82	7.41	6.9	7.13	7.15	7.2	7.19	7.13	7.08	7.26	7.77	7.24	6.93	7.09	7.06
ATAD3B	6.59	6.64	6.6	6.77	6.88	6.64	6.67	6.68	6.59	6.8	6.39	6.54	6.8	6.62	7.29	6.74	6.5	6.62	6.84
ATAD3C	5.5	5.21	5.28	5.42	5.97	5.39	5.03	5.01	5.18	5.33	5.12	5.02	5.29	5.19	5.61	5.34	5.24	5.29	5.23
ATAD5	4.53	4.58	4.22	4.76	4.48	4.43	4.42	4.52	4.53	4.65	4.69	4.42	4.42	4.41	4.37	4.38	4.5	4.65	4.41
ATAT1	5.73	5.68	5.88	5.36	5.2	5.83	5.92	5.69	5.4	5.56	5.62	5.88	5.75	5.54	5.82	5.67	6.13	6.05	5.84
ATCAY	5.2	5.17	5.15	5.14	5.24	5.25	4.86	5.14	5.2	5.28	5.5	4.74	5.04	5	5.53	5.1	4.95	5.11	5.31
ATE1	8.78	8.96	8.88	8.84	8.1	8.77	8.7	9.07	8.8	8.68	8.57	8.91	9.06	9.08	7.66	8.67	8.71	8.75	8.1
ATF1	8.09	8.15	8.02	8.23	7.63	7.67	8.17	8.16	8.02	7.9	7.8	8.26	8.02	7.89	7.23	8.12	8.42	8.04	7.92
ATF2	9.31	9.31	9.32	9.31	8.69	9.14	9.16	9.39	9.34	9.24	9.34	9.32	9.19	9.18	8.57	9.07	9.49	9.28	9.08
ATF3	5.49	5.38	5.9	5.31	5.97	5.38	4.94	5.46	5.38	6.16	5.2	6.49	5.68	5.44	5.81	5.88	5.94	5.78	5.98
ATF4	7.76	7.89	8.2	7.98	7.89	8.23	8.23	8.37	8.18	8.46	8	8.6	8	8.25	8.28	8.15	8.32	7.92	8.32
ATF5	6.21	5.9	6	5.92	5.76	5.99	6.23	5.86	5.8	6.2	6.2	6.16	5.96	5.87	6.58	6.16	6.77	6.1	6.41
ATF6	8.97	8.75	8.99	8.67	8.43	8.72	8.86	8.85	8.69	8.8	8.85	8.9	8.69	8.76	7.63	8.6	9.5	9.15	9.1
ATF6B	8.18	8.37	8.47	8.24	7.95	8.55	9.03	8.63	8.17	8.19	8.45	8.65	8.57	8.44	8.91	8.68	8.84	8.64	8.63
ATF7	7.92	8.24	8.33	8.52	7.52	8.23	8.7	8.56	8.12	7.94	8.63	8.45	8.21	8.28	8.41	8.63	8.78	8.56	8.49
ATF7IP	9.48	9.79	9.75	9.94	8.95	9.79	9.88	9.88	9.83	9.57	9.81	9.68	9.7	9.7	9.31	9.62	9.4	9.64	9.58
ATF7IP2	6.49	6.49	7.01	6.81	6.15	6.58	6.26	6.87	6.96	6.71	6.78	6.74	6.78	6.47	6.01	6.49	7.17	6.88	6.16
ATG10	6.54	6.88	7.1	6.75	6.39	6.57	7.05	7.2	6.28	6.84	6.81	7.08	6.47	6.72	6.06	6.47	7.08	6.75	6.76
ATG101	6.26	6.23	6.01	6.11	6.44	6.21	5.9	6.08	6.29	6.08	5.79	5.76	5.96	6.05	6.61	6.08	5.67	5.77	6.36
ATG12	6.06	6.16	6.02	6.12	5.62	6.05	6.32	6.36	6.21	6.19	6.08	6.3	6.16	6.2	6.26	6.24	6.44	6.19	6.25
ATG13	8.47	8.59	8.74	8.89	8.32	8.58	8.81	8.72	8.79	8.67	8.67	9.04	8.89	8.58	8.34	8.74	8.89	8.8	8.55
ATG14	7.2	7.98	7.86	7.6	6.82	7.56	7.94	7.94	7.64	7.67	7.75	7.8	7.6	7.4	7.19	7.52	7.9	7.79	6.85
ATG16L1	6.18	6.56	6.44	6.44	5.77	6.3	6.37	6.57	6.32	6.41	6.4	6.53	6.43	6.3	6.12	6.37	6.24	6.29	5.9
ATG16L2	5.96	6.22	6.31	5.97	6.4	6.22	6.5	6.33	6.2	6.12	6.12	6.13	6.31	6.08	6.89	6.55	5.86	5.98	6.26
ATG2A	6.7	6.76	6.68	6.52	6.51	6.75	6.77	6.63	6.74	6.72	6.65	6.82	6.86	6.75	7.38	6.97	6.67	6.72	6.5
ATG2B	8.06	7.96	8.15	8.13	7.36	7.97	8.3	8.1	8.16	8.04	8.27	8.13	7.99	8.01	6.67	7.94	8.33	8.29	7.89
ATG2B	7.51	7.69	7.82	7.93	7.02	7.54	7.98	8.02	7.73	7.85	7.59	7.73	7.73	7.76	7.14	7.66	8	7.98	7.43
ATG3	8.74	8.67	8.49	8.72	8.79	8.83	9.05	9.07	8.78	9.01	8.85	9.13	8.72	8.94	8.05	8.63	9.09	8.95	8.62
ATG4A	7.11	6.77	6.76	6.98	6.85	6.71	6.92	6.79	6.74	6.71	6.7	7.32	7.06	7.07	5.89	6.75	6.63	6.85	6.19
ATG4B	6.04	6.195	6.43	5.71	5.51	6.11	6.445	6.335	5.315	5.91	5.47	6.24	5.675	5.375	5.76	6.085	5.92	5.865	5.755
ATG4C	7.32	7.15	7.24	7.31	7.05	7.04	7.06	7.68	7.49	7.16	7.02	7.48	7.19	7.3	5.96	7.04	7.45	7.2	7.1
ATG4D	7.3	7.56	7.47	7.87	7.78	7.68	7.42	7.41	7.57	7.67	7.48	7.69	7.64	7.6	7.96	7.67	7.52	7.49	7.32
ATG5	7.41	7.26	7.33	7.28	6.88	7.28	7.1	7.3	7.14	7.35	6.81	7.08	7.35	7.36	6.45	7.11	7.37	7.25	6.98
ATG7	7.02	6.88	7.06	6.89	6.67	7.09	7.09	7.25	6.97	6.97	6.9	7.1	7.09	6.97	6.83	6.9	7.17	7.14	6.97
ATG9A	7.85	7.91	7.93	8.16	7.57	8.25	7.93	7.73	7.95	7.97	7.78	8	8.04	7.88	8.06	8.22	7.87	7.93	7.62
ATG9B	6.29	6	5.92	6.07	6.81	6.28	5.97	5.76	5.91	6.09	6.35	5.9	6.06	5.95	6.38	6.11	5.84	5.95	6.22
ATIC	7.14	7.4	7.6	7.86	7.2	7.29	7.27	7.42	7.25	7.73	7.44	7.35	7.3	7.58	7.03	7.76	7.25	7.39	7.15
ATL1	5.6	5.87	5.37	5.36	5.45	5.42	5.54	6.21	5.43	5.25	5.5	5.8	5.22	5.66	4.99	5.43	5.78	5.65	5.99
ATL2	6.92	7.22	7.49	7.26	6.3	7.1	6.96	7.28	6.94	7.09	7.02	7.17	7.33	7.28	6.29	7.05	6.85	7.13	6.61
ATL3	7.29	7.18	7.05	7.12	6.8	7.15	7.64	7.12	6.97	6.67	7.3	7.11	7.37	7.19	6.98	6.65	7.86	7.24	7.65
ATL3	6.85	7.18	6.92	6.89	6.29	6.78	7.13	7.62	6.83	6.69	6.74	7.39	7.16	7.22	6.5	6.79	7.54	7.02	7.03
ATM	7.59	7.82	7.89	7.93	7	7.73	7.81	7.89	7.65	7.53	7.68	7.69	7.69	7.59	6.68	7.54	8.04	7.83	7.3
ATMIN	8.92	8.84	8.93	8.89	8.62	8.86	9.06	8.88	9	8.65	8.8	9	8.91	8.87	8.9	8.82	9.09	9.16	8.83
ATN1	7.5	7.98	8.06	7.89	6.77	8.15	8.7	8.07	8.03	8.09	8.06	8.34	8	8.01	8.65	8.42	8.27	8.22	8.21
ATOH1	5.51	5.57	5.25	5.53	6.17	5.51	5.67	5.25	5.53	5.52	5.39	5.11	5.27	5.27	5.89	5.28	5.47	5.57	5.57
ATOH7	4.84	4.43	4.42	4.59	5.14	4.71	4.75	4.57	4.82	4.89	4.7	4.37	4.64	4.54	5.19	4.57	4.33	4.51	4.8
ATOH8	6.3	6.36	6.82	6.39	6.35	6.48	6.4	6.45	6.24	6.57	6.39	6.79	6.6	6.36	7.01	6.95	6.01	6.42	6.1
ATOX1	7.4	7.04	7.12	7.21	7.99	7.31	7.18	7.58	7.31	7.14	7.28	7.38	7.21	7.35	7.85	7.56	7.49	7.34	7.5
ATP10A	5.23	5.01	5.04	4.94	5.35	5.29	5.21	5.1	5	5.15	5.55	5.14	4.94	5.16	5.45	5.27	5.32	5.05	5.57
ATP10B	4.94	4.79	4.9	4.61	5.49	4.93	4.56	4.86	5	4.7	4.94	4.61	4.6	4.87	4.95	4.7	4.53	4.5	5.03
ATP10D	8.04	7.88	8	7.96	6.84	7.64	8.14	8.15	7.75	7.58	7.83	7.89	8.2	7.49	7.36	7.72	8.48	7.94	7.98
ATP11A	7.47	8.4	8.58	8.31	7.41	8.57	8.17	7.98	7.96	8.34	8.24	7.93	8.22	8.12	7.97	8.37	8.51	8.73	7.59
ATP11AUN	4.04	4.05	3.82	4.1	4.76	4.1	3.95	4	4.18	4.29	4.16	3.65	4.13	3.98	4.23	4.05	3.91	4.17	4.47
ATP11B	8.08	7.78	8.06	8.09	7.33	8.02	8.17	8.02	7.88	8.06	8.02	8.12	7.93	8.05	6.78	7.69	8.47	8.21	7.95
ATP11C	6.02	5.84	5.81	5.7	5.11	5.67	6.55	6.27	5.47	5.25	5.43	6.03	5.86	5.64	5.31	5.57	6.42	6.24	5.84
ATP12A	5.13	4.73	4.59	4.51	5.29	4.69	4.63	4.65	4.85	4.82	4.6	4.61	4.64	4.88	4.91	4.58	4.43	4.85	4.5
ATP13A1	6.35	6.77	6.67	6.84	6.03	6.96	6.85	6.76	6.47	6.41	6.51	6.75	6.67	6.87	7.24	6.94	6.69	6.75	6.79
ATP13A2	6.62	6.35	6.42	6.5	6.51	6.51	6.72	6.67	6.64	6.4	6.14	6.41	6.48	6.62	7.21	6.56	6.57	6.65	6.95
ATP13A3	9.81	9.28	9.64	9.35	9.09	9.13	9.85	9.81	9.6	9.52	9.92	9.96	9.43	9.21	8.51	8.74	9.85	9.79	10.08
ATP13A4	4.49	4.39	4.25	4.3	4.93	4.47	3.81	4.02	4.39	4.2	4.51	4.08	4.17	4.45	4.32	4.1	4	4.02	4.61
ATP13A5	4.65	4.35	4.4	4.37	4.57	4.62	3.92	4.22	4.64	4.5	4.7	4.63	4.16	4.34	4.54	4.19	4.28	4.15	4.49
ATP1A1	10.15	10.35	10.59	10.52	9.76	10.23	10.27	10.41	10.08	10.37	10.21	10.08	10.37	10.27	10.21	10.17	10.19	10.02	10.31
ATP1A2	8.39	9.61	9.66	9.92	7.97	9.16	9.13	8.5	10	9.36	9.03	9.56	9.56	9.06	9.26	9.58	9.1	9.59	8.89
ATP1A3	11.33	11.72	11.56	11.64	11.27	11.99	11.54	11.05	11.44	11.71	11.46	11.06	11.57	11.78	11.8	11.83	11.4	11.39	11.08
ATP1A4	4.69	4.7	4.68	4.63	4.93	4.61	4.82	4.77	4.82	4.7	4.67	5.18	4.68	4.78	4.93	4.8	4.75	4.63	5.17
ATP1B1	9.74	9.56	9.72	10.12	8.95	9.71	9.8	9.78	9.82	10.05	9.81	9.5	9.82	9.79	9.66	9.66	9.58	9.85	9.55
ATP1B2	7.21	7.49	7.5	7.41	7.33	7.46	7.41	7.79	7.75	7.33	7.5	7.37	7.63	7.7	7.98	7.82	7.18	7.39	7.66
ATP1B3	7.45	7.16	7.58	7.2	6.75	6.64	7.65	7.66	6.62	7.66	7.18	7.67	7.53	7.54	7.38	7.16	7.69	7.51	7.68
ATP1B4	5.46	6.22	5.2	5.96	5.45	5.24	6.29	5.8	6.81	6.62	5.49	7.69	6.56	5.6	5.65	6.66	5.86	5.51	6.85
ATP23	6.8	6.86	6.39	7.01	7.38	6.61	6.75	7.01	6.16	7	6.58	6.46	6.69	6.04	6.04	6.94	6.81	6.73	6.63
ATP2A1	5.39	5.13	5.13	5.35	5.1	5.32	5.34	4.83	5.01	5.26	5.25	4.97	4.92	4.93	5.35	5.07	4.84	5.24	5.56
ATP2A2	11.77	11.98	12.04	11.81	11.32	12.1	11.67	12.07	11.93	12.17	11.86	11.75	12.11	12.21	11.18	11.84	10.98	11.51	11.19
ATP2A3	6.25	6.37	6.34	6.17	6.45	6.48	6.57	6.41	6.17	6.39	6.45	6.34	6.29	6.42	6.89	6.55	6.16	6.33	6.76
ATP2B1	7.86	7.25	7.2	7.32	6.27	7.24	7.64	7.73	7.35	6.87	7.05	7.31	7.08	7.33	6.56	6.94	7.61	7.62	7.47
ATP2B2	5.39	5.26	5.31	5.37	5.78	5.23	5.28	5.3	5.32	5.82	5.37	5.37	5.37	5.56	5.61	5.34	5.22	5.13	5.6
ATP2B3	5.45	5.05	5.14	5.14	5.5	5.26	5.28	5.43	5.28	5.5	5.23	4.57	4.96	5.13	5.64	5.31	4.51	5.32	5.61
ATP2B4	10.12	10.51	10.26	10.37	9.62	10.23	10.37	10.13	10.08	10.15	10.16	10.46	10.14	10.05	9.83	10.23	10.37	10.5	10.21
ATP2C1	7.55	7.81	7.98	7.84	6.8	7.73	7.25	7.51	8	7.59	7.62	7.71	7.87	7.6	7.16	7.46	7.52	7.66	7.23
ATP2C2	4.99	4.91	4.92	4.71	5.31	5.08	4.97	4.51	4.77	4.87	4.9	4.57	4.8	5.03	5	4.73	4.64	4.88	5.08
ATP4A	5.69	5.75	5.55	5.53	5.95	5.61	5.3	5.26	5.86	5.7	5.91	5.38	5.62	5.41	5.81	5.72	5.23	5.27	5.71
ATP4B	5.59	5.34	5.47	5.53	6.14	5.28	5.51	5.25	5.36	5.48	5.47	5.35	5.6	5.56	5.57	5.45	5.05	5.36	5.64
ATP5A1	10.57	10.97	10.93	10.76	10.48	10.77	10.44	10.65	10.83	10.82	10.75	10.43	10.7	10.81	10.71	10.79	10.19	10.65	10.1
ATP5B	12.58	12.87	12.72	12.76	12.5	12.73	12.55	12.49	12.66	12.68	12.58	12.52	12.74	12.73	12.01	12.62	12.4	12.63	12.29
ATP5C1	10.92	10.96	11.23	11.4	11.55	11.47	11.08	11.41	11.19	11.41	11.33	11.29	11.35	11.57	11.37	11.37	10.91	11.26	10.68
ATP5D	9.18	8.78	8.8	9.12	10.18	9.66	8.92	8.67	9.13	9.34	9.23	8.97	8.84	9.02	9.6	9.5	8.93	8.7	9.23
ATP5E	8.29	7.81	8.1	8.39	9.03	8.18	7.54	7.84	8.38	8.43	8.47	8.27	8.12	8.15	8.75	8.01	7.72	7.73	8.15
ATP5EP2	9.03	8.69	8.88	9.26	9.89	9.08	8.55	8.87	9.23	9.17	9.49	9.23	8.91	9.13	9.6	8.97	8.88	8.62	9.07
ATP5F1	7.25	7.42	7.35	7.54	7.21	7.43	7.37	7.27	7.56	7.38	7.49	7.34	7.61	7.63	7.38	7.64	7.1	7.2	6.88
ATP5G1	12.06	11.86	12.25	12.2	12.37	12.22	11.78	12.08	12.04	12.27	12.1	11.92	12.25	12.23	11.52	12.06	11.47	11.94	11.7
ATP5G2	8.64	8.42	8.72	9.14	9.1	8.69	8.3	8.74	8.64	8.85	8.66	8.45	8.74	8.57	8.94	8.7	8.39	8.56	8.44
ATP5G3	6.33	6.05	6.31	6.5	6.38	6.4	6.15	6.12	6.47	6.64	6.42	6.03	6.32	6.27	6.4	6.48	5.95	6.13	6.26
ATP5H	10.73	10.41	10.55	10.84	11	10.36	10.23	10.45	10.48	10.58	10.69	10.5	10.59	10.5	10.44	10.63	10.3	10.31	10.39
ATP5I	8.89	8.24	8.8	9.05	9.87	8.87	8.43	8.36	8.74	8.97	8.92	8.71	8.85	8.66	10.56	8.98	8.45	8.42	8.47
ATP5J	7.44	7.12	7.4	7.58	8.14	7.7	6.82	7.52	7.37	7.57	7.45	7.52	7.51	7.37	6.97	7.61	7.11	7.13	7.02
ATP5J2	8.78	8.49	8.9	9.09	9.45	9.08	8.53	8.68	8.91	9.11	8.96	8.83	9.05	8.96	9.4	9.12	8.54	8.79	8.57
ATP5J2-PTCD1	6.37	6.69	6.38	6.36	6.34	6.67	6.46	6.28	6.32	6.49	6.43	6.12	6.55	6.45	6.7	6.47	6.39	6.29	6.43
ATP5L	10.61	10.17	10.4	10.96	11.04	10.35	10.1	10.57	10.51	10.88	10.85	10.65	10.54	10.7	10.07	10.39	10.29	10.14	10
ATP5L2	4.9	5.74	6.19	5.7	5.28	5.73	5.48	5.87	5.85	5.79	5.76	5.79	6.04	5.38	5.59	5.65	5.66	5.51	5.18
ATP5O	9.84	9.43	9.36	9.35	10.18	9.98	9.43	9.46	9.66	9.64	9.89	9.65	9.94	9.98	10.14	10.09	9.53	9.72	9.75
ATP5S	5.98	6.27	6.18	6.39	6.43	6.46	6.24	6.66	6.28	6.87	6.33	6.6	6.57	6.83	5.91	6.6	6.18	6.03	5.95
ATP5SL	9.4	9.53	9.44	9.58	9.32	9.53	8.86	9.09	9.63	9.43	9.06	9.01	9.56	9.59	8.64	9.46	8.74	9.23	8.76
ATP6AP1	9.74	9.55	9.48	9.77	9.5	9.85	9.66	9.67	9.59	9.65	9.6	9.75	9.62	9.78	9.64	9.81	9.59	9.59	9.79
ATP6AP1L	4.76	4.35	4.99	4.63	4.55	4.72	4.4	4.47	4.42	4.57	5.02	4.96	4.46	4.72	4.43	4.58	4.3	4.43	4.72
ATP6AP1L	6.44	6.5	6.96	6.41	6.95	6.64	7.05	6.76	6.92	6.62	6.76	7.04	6.61	6.18	6.4	6.7	6.82	6.32	6.09
ATP6AP2	8.17	8.04	8.02	7.91	7.15	7.88	8.35	8.49	7.94	8.03	8.12	8.36	7.86	7.99	7.5	7.98	8.55	8.3	8.5
ATP6V0A1	8.43	8.7	8.84	8.53	7.55	8.5	8.75	8.49	8.5	8.46	8.22	8.77	8.64	8.64	7.72	8.48	8.72	8.83	8.68
ATP6V0A2	7.21	7.12	7.56	7.21	6.62	7.07	7.42	7.35	7.45	7.19	7.06	7.31	7.34	7.28	6.89	7.1	7.58	7.5	7.47
ATP6V0A4	5.09	4.93	5.01	4.58	5.21	4.91	4.96	4.51	5.06	5.07	4.74	4.63	4.8	5.04	5.11	4.84	4.85	4.63	5.42
ATP6V0B	7.7	7.37	7.48	7.72	8.15	7.47	7.5	7.61	7.55	7.87	7.46	7.79	7.69	7.59	7.39	7.69	7.76	7.49	7.82
ATP6V0C	9.58	9.69	9.86	10.01	9.92	10.02	9.89	9.85	9.83	10.07	9.88	9.97	9.99	9.91	10.22	10.17	10.1	9.72	10
ATP6V0D1	9.15	9.17	9.33	9.44	9.46	9.36	9.19	9.14	9.42	9.56	9.23	9.39	9.25	9.32	8.93	9.47	9.37	9.43	9.26
ATP6V0D2	3.38	3.25	3.35	3.08	3.18	3.18	3.29	3.18	3.6	3.45	3.76	3.41	3.07	3.18	3.41	3.26	3.19	3.08	3.48
ATP6V0E1	11.35	11.13	10.86	11.08	11.45	10.94	11.11	11.15	10.92	10.87	11.03	11.49	11.25	11.02	10.78	11.24	11.3	11.29	11.2
ATP6V0E2	8.73	8.65	8.93	8.73	9.42	8.97	8.94	8.56	8.51	8.5	8.6	8.75	8.71	8.45	9.04	8.86	8.3	8.58	7.94
ATP6V0E2-AS1	6.41	6.5	6.45	6.48	6.48	6.48	5.97	6.16	6.1	6.26	6.22	6.26	6.08	6.2	6.6	6.26	6.32	5.98	6.35
ATP6V1A	7.2	7.09	7.13	7.25	6.14	6.99	7.15	7.27	6.95	7.11	6.97	7.2	7.37	7.17	6.31	6.92	7.3	7.07	6.96
ATP6V1B1	6.19	6.1	6	5.77	6.31	6.03	6.16	6.09	5.81	5.98	5.94	5.86	6.01	6.08	6.42	6.12	5.69	6.09	6.21
ATP6V1B2	9.45	9.53	9.55	9.46	8.67	9.27	9.26	9.19	9.34	9.39	8.94	9.59	9.52	9.41	8.29	9.04	9.51	9.42	9.39
ATP6V1C1	7.59	7.78	7.68	7.6	6.69	7.56	7.73	7.51	7.4	7.45	7.12	7.53	7.83	7.69	5.96	7.43	7.7	7.65	7.02
ATP6V1C2	5.14	5.06	4.95	4.98	5.07	5.38	5.53	5.19	4.52	4.83	5.16	4.97	5.11	5.19	5.27	4.94	4.8	5.3	5.15
ATP6V1D	8.27	8.12	8.27	8.33	7.82	8.24	8.29	8.16	8.33	8.44	7.93	8.25	8.53	8.48	7.47	8.1	8.37	8.42	7.68
ATP6V1E1	8.82	8.47	8.8	9.1	8.73	9	9.06	8.93	9.32	9.4	9.48	9.45	9.08	9.04	8.98	9.3	9.07	8.92	8.48
ATP6V1E2	5.04	4.55	4.25	4.62	4.5	4.74	4.63	4.11	5.05	4.77	4.65	4.56	4.34	4.71	4.54	4.54	4.77	4.54	4.74
ATP6V1F	10.09	9.44	9.71	9.7	10.38	9.66	9.15	9.38	9.58	9.68	9.61	9.91	9.77	9.8	9.69	9.86	9.58	9.67	9.81
ATP6V1G1	8.59	8.09	8.45	8.5	8.58	8.24	8.36	8.43	8.45	8.68	8.78	8.65	8.4	8.45	8.79	8.57	8.58	8.35	8.55
ATP6V1G2	5.87	5.99	6.16	6.4	6.35	5.72	6.3	6	6.28	6.26	6.22	6.91	6.26	6.18	5.89	6.14	6.48	6.3	6.54
ATP6V1G3	3.78	3.83	3.95	3.9	3.97	3.94	4.06	3.93	4.1	4.19	3.99	3.81	4.08	4.11	3.91	4	3.19	3.67	4.2
ATP6V1H	6.97	7.24	7.19	7.1	6.68	7.16	6.93	7.02	6.92	6.96	6.96	7.04	7.09	7.18	6.59	7.02	7	7.12	6.59
ATP7A	6.79	6.85	6.7	6.83	6.02	6.64	6.93	7.3	6.64	6.7	6.74	6.92	6.82	6.91	6.22	6.47	7.02	6.81	6.57
ATP7B	6.28	6.72	6.69	6.45	5.5	6.18	6.26	6.05	6.33	6.55	6.28	6.44	6.38	6.07	6.44	6.48	6.39	6.37	6.26
ATP8A1	8.08	8.08	8.38	8.3	7.88	8.22	8.15	8.21	8.26	7.93	8.15	7.68	7.93	7.86	7.44	8.06	7.81	8.01	7.21
ATP8A2	4.39	4.19	4.48	4.54	4.75	4.4	4.08	4.22	4.46	4.82	4.49	4.36	4.29	4.51	4.71	4.37	4.26	4.33	4.65
ATP8B1	7.83	7.65	7.53	7.5	7.03	7.39	8.41	8.17	7.73	7.51	7.65	8.3	7.9	7.79	7.28	7.97	8.69	8.46	7.96
ATP8B2	7.16	7.18	6.98	6.96	7.22	7.24	7.63	7.45	7.17	6.82	7.18	7.48	7.06	7.15	7.69	7.09	7.43	7.24	7.76
ATP8B3	5.47	5.57	5.23	5.09	5.59	5.47	5.4	5.23	5.15	5.39	5.23	4.93	5.06	5.2	5.93	5.36	4.99	5.31	5.53
ATP8B4	6.29	5.74	5.76	5.53	5.76	5.71	5.73	6.14	5.56	5.31	5.9	5.96	6	5.99	5.39	5.72	6.48	5.81	5.97
ATP8B5P	4.16	3.99	4.04	3.99	4.68	4.01	4	3.99	4.26	4.12	4.19	3.94	3.85	4.13	4.19	3.98	4.01	4.13	4.28
ATP9A	6.87	7.4	7.4	7.49	6.99	7.02	7.26	7.44	7.43	7.22	7.25	7.84	7.49	7.21	7.51	7.41	7.38	7.18	7.14
ATP9B	6.48	6.75	6.7	6.58	6.44	6.56	6.69	6.81	6.35	6.53	6.48	6.57	6.65	6.43	6.63	6.47	6.7	6.56	6.38
ATPAF1	7.21	7.43	7.34	7.65	7.25	7.34	7.15	7.5	7.63	7.69	7.64	7.64	7.74	7.6	7.4	7.58	7.12	7.13	7.02
ATPAF2	7.75	7.82	8.03	8.23	8.38	8.09	7.74	7.92	7.96	8.28	7.93	8.01	8.16	7.96	7.7	8.06	7.86	7.67	7.4
ATPIF1	6.97	6.79	7.09	7.13	7.31	7.08	6.88	7.27	7.26	7.11	7.4	7.11	7.12	7.07	7.71	7.16	6.89	6.81	6.89
ATR	6.86	6.99	6.99	7.02	6.13	6.62	6.95	6.99	6.77	6.96	6.96	6.88	6.79	7.01	6.05	6.7	7.21	6.94	6.66
ATRAID	9.94	9.45	9.75	9.94	10.26	9.54	9.41	9.6	9.77	9.77	9.77	9.84	9.66	9.48	9.73	9.93	9.85	9.98	9.72
ATRIP	6.01	5.77	5.72	5.62	5.92	5.97	5.96	5.79	5.77	5.97	5.44	5.74	6.01	5.6	6.12	5.95	5.85	5.75	5.98
ATRN	7.69	7.87	7.97	7.98	7.33	8.01	7.76	8.03	7.8	7.72	7.84	7.86	7.81	7.86	7.41	7.74	8.01	7.99	7.55
ATRNL1	4.81	6.09	5.33	6.86	5.21	5.32	5.68	5.27	6.87	5.24	5.98	6.81	4.83	5.47	5.24	5.15	5.54	6.05	5.85
ATRX	7.72	7.99	7.89	7.99	6.73	7.64	7.83	8.01	7.91	7.76	7.62	7.84	7.99	7.81	6.87	7.65	7.83	7.45	7.14
ATRX	7.5	7.82	7.77	7.71	5.72	7.54	8.2	8.11	7.5	7.62	7.15	7.91	7.66	7.57	6.52	7.08	8.02	7.65	6.77
ATXN1	7.8	8.12	8.02	7.97	7.44	7.85	8.22	8.11	7.9	7.93	8.06	8.19	7.89	7.99	8.14	8.18	8.1	8.09	7.88
ATXN10	9.2	9.25	9.3	9.21	8.86	9.21	9.39	9.25	9.35	9.2	9.26	9.37	9.25	9.16	8.46	9.09	9.05	9.37	8.99
ATXN2	9.11	9.71	9.69	9.56	8.54	9.54	9.84	9.62	9.49	9.6	9.72	9.76	9.59	9.54	9.14	9.62	9.56	9.58	9.49
ATXN2L	6.74	7.09	7.29	7.09	6.51	7.3	7.57	7.25	7.04	7.2	7.38	7.24	7.24	7.22	7.68	7.51	7.66	7.53	7.28
ATXN3	6.72	7.4	7.46	7.14	6.31	7.31	7.64	7.71	7.29	7.11	7.31	7.61	7.39	7.09	6.57	7.02	7.84	7.44	6.87
ATXN3L	3.07	2.8	2.85	2.47	3.32	2.7	2.89	2.63	2.95	2.73	2.89	2.88	2.91	2.61	2.86	3.01	3.02	2.91	2.68
ATXN7	8.69	8.94	8.9	8.71	8.19	8.76	9.17	8.99	8.92	8.79	8.95	9.22	8.82	8.95	8.64	8.77	9.29	9.04	8.88
ATXN7L1	6.46	6.8	6.56	6.53	5.92	6.7	6.79	6.82	6.56	6.87	6.56	6.84	6.78	6.6	6.94	6.76	6.56	6.36	6.77
ATXN7L1	7.4125	7.98	7.5075	7.455	7.22	7.6325	8.0725	7.86	7.5575	7.67	7.825	8.025	7.4925	7.4175	7.62	7.66	7.85	7.6475	7.705
ATXN7L1	6.7	6.83	6.88	6.54	6.32	6.53	7.02	6.99	6.62	6.77	6.85	6.87	6.77	6.76	6.42	6.67	7.04	6.89	6.84
ATXN7L2	6.12	6.2	6.14	5.99	6.21	6.13	6.15	6.11	6.34	6.16	6.42	6.04	6.07	6.19	6.75	6.24	6.09	5.97	6.21
ATXN7L3	5.28	5.1	5.38	5.53	4.86	5.55	5.86	5.71	5.2	5.48	5.48	5.74	5.62	5.48	6	5.8	5.91	5.74	5.33
ATXN7L3B	7.39	7.57	7.63	7.72	6.81	7.6	7.31	7.48	7.44	7.61	7.43	7.54	7.77	7.61	6.93	7.57	7.61	7.41	7.15
AUH	8.42	8.86	8.6	8.83	7.83	8.61	8.74	8.78	8.67	8.69	8.47	8.33	8.72	8.71	7.56	8.48	8.18	8.49	7.88
AUNIP	4.42	4.54	4.68	4.49	4.66	4.74	4.46	4.33	4.61	4.68	4.8	4.64	4.64	4.79	4.61	4.61	4.64	4.3	4.8
AUP1	8.05	7.65	7.87	7.99	8.09	7.85	8.27	7.98	7.88	7.87	8.07	8.01	7.74	7.82	8.13	7.96	8.27	8.17	8.15
AURKA	5.81	5.84	6.02	5.84	5.65	5.89	5.48	5.81	5.49	5.9	5.85	5.9	5.92	6.01	5.73	5.73	6.14	5.83	5.69
AURKAIP1	7.2	6.66	6.76	6.93	7.43	6.68	6.9	6.91	6.92	7.1	5.92	7.27	6.72	6.86	7.08	7.16	6.72	6.6	7.18
AURKAIP1	8.07	7.65	7.79	8.06	8.59	8.05	7.61	7.79	8.01	8.18	7.98	7.85	7.91	7.86	8.39	8.03	7.67	7.65	8.11
AURKB	6.38	6.29	6.33	6.11	6.66	6.31	6.09	6.29	6.22	6.39	6.53	6	6.18	6.28	6.51	6.24	6.26	5.93	6.59
AURKC	6.52	6.39	6.36	6.16	6.27	6.48	6.22	6.54	6.92	6.46	6.38	6.27	6.39	6.39	6.38	6.19	6.04	6.24	6.62
AUTS2	5.79	6.58	6.46	6.23	6.03	6.57	6.52	6.47	6.56	6.65	6.44	6.5	6.42	6.46	6.8	6.48	6.58	6.64	6.63
AVEN	7.26	7.22	7.16	7.41	6.98	6.95	7	7.24	6.93	7.22	6.64	7.33	7.26	7.18	7.16	7.42	7.01	7.05	7
AVIL	6.65	6.94	6.72	6.69	6.48	6.88	6.75	7.01	7.12	6.83	7.09	6.8	6.54	6.78	6.42	6.33	6.61	6.56	6.87
AVIL	6.07	6.51	6.41	6.34	6.33	6.31	6.34	6.33	6.25	6.21	6.03	6.11	6.48	6.6	6.46	6.1	6.48	6.17	6.92
AVL9	6.75	6.71	6.73	6.73	6.55	6.73	6.65	6.69	6.59	6.55	6.37	6.7	6.69	6.56	6.24	6.48	7.17	6.97	6.65
AVP	5.83	5.94	5.69	5.78	6.71	5.99	5.65	5.89	5.87	5.94	5.87	5.61	5.7	5.72	6.27	5.87	5.71	5.76	6.05
AVPI1	7.08	6.97	7.09	7.1	7.52	7.17	6.92	6.82	7.27	7.15	6.76	7.47	6.85	7.18	6.63	7.03	7.33	6.96	7.27
AVPR1A	5.96	6.5	5.96	6.02	5.75	6.43	5.53	6.17	5.64	5.65	5.69	5.4	5.87	6.11	5.87	5.99	5.76	6.17	5.51
AVPR1B	4.88	4.35	4.32	4.52	4.79	4.75	4.39	4.87	4.93	4.52	5.19	4.52	4.74	5.12	4.42	4.34	4.52	4.52	4.87
AVPR2	6.15	6.22	6.25	6.1	6.19	6.25	5.85	5.8	5.9	5.79	6.37	5.84	6.19	6.09	6.57	6.13	5.55	5.6	6.06
AWAT1	4.88	5	4.66	4.65	4.94	5.07	4.51	4.18	4.91	4.6	4.91	3.95	4.63	4.49	5.01	4.7	4.03	4.58	4.39
AWAT2	5.56	5.03	5.21	4.83	5.7	5.17	5.5	5.02	5.08	5.12	5.13	5.01	5.02	5.03	5.49	5.12	4.67	5.23	5.1
AXDND1	2.97	3	3.04	3.02	3.41	3.1	3.16	3.01	3.41	3.05	3.18	3.06	3.19	3.59	3.09	3.13	2.92	2.78	3.06
AXIN1	5.91	6.09	6.07	5.8	6.02	5.9	6.16	6.08	5.78	5.99	6	5.78	6.01	5.99	6.23	5.91	5.8	5.94	5.79
AXIN2	6.31	6.37	6.49	6.37	6.36	6.22	6.32	6.36	6.43	6.45	6.4	6.5	6.3	6.15	6.53	6.52	6.31	6.44	6.2
AXL	7.63	7.88	7.46	7.45	7.3	7.61	8.42	7.9	7.67	7.49	7.51	8.04	7.82	7.66	8.14	7.85	8.15	7.74	8.4
AZGP1	8.6	8.57	9.35	9.67	9.39	8.75	7.26	7.76	9.11	9.53	9.06	8.41	8.48	7.99	8.44	9.12	6.77	8.22	8.28
AZI2	7.61	7.52	7.79	7.81	7.47	7.5	7.63	7.97	7.66	7.57	7.5	7.95	7.72	7.57	6.45	7.42	8.22	7.86	7.38
AZIN1	7.84	7.96	8.26	8.17	6.65	7.8	7.83	7.87	7.95	7.93	8.01	8.41	7.96	7.7	6.92	7.56	8.13	8.25	8.02
AZIN2	6.43	6.47	6.2	5.98	6.11	6.24	6.62	6.82	6.43	6.05	6.29	6.92	6.61	6.26	6.81	6.25	6.92	6.41	6.96
AZU1	6.13	5.72	5.79	5.71	6.53	5.88	5.63	5.86	5.89	5.88	5.97	5.48	5.75	5.88	6.29	5.86	5.55	5.8	6.42
B2M	10.28	9.8	9.96	10.11	10.12	10.15	10.07	10.09	10.1	9.93	10.4	10.33	9.98	9.99	10.65	10.09	10.39	10.09	10.37
B3GALNT1	7.08	7.27	7.75	7.8	6.85	7.47	7.36	7.54	7.2	7.45	7.54	7	7.25	7.29	6.75	7.18	6.96	7.26	6.86
B3GALNT2	7.61	7.89	7.8	7.98	7.2	7.69	7.63	7.61	7.52	7.78	7.57	7.91	8.09	7.88	7.78	7.77	7.41	7.72	7.18
B3GALT1	4.03	3.77	3.92	4.12	3.77	3.88	3.91	3.54	3.88	3.68	4.11	4.28	3.95	4.16	3.96	4.16	3.41	3.83	4.38
B3GALT2	8.36	8.81	9	9.36	7.94	8.86	7.68	8.93	8.88	8.65	8.43	8.09	8.8	8.03	6.93	8.27	7.05	7.62	7.44
B3GALT4	6.44	6.48	6.48	6.68	7.09	6.57	6.38	6.59	6.31	6.5	6.5	6.47	6.5	6.49	6.98	6.68	6.42	6.48	6.69
B3GALT5	4.46	4.65	4.75	4.48	5.28	4.7	4.49	4.43	4.46	4.58	4.81	5.14	4.76	4.11	4.94	4.78	5.02	4.61	4.95
B3GALT5-AS1	4.49	4.52	4.27	4	4.7	4.45	4.77	4.4	4.35	4.21	4.48	4.25	4.42	4.25	4.54	4.25	4.19	4.27	4.58
B3GALT6	6.64	6.23	6.47	6.36	7.12	6.46	6.31	6.39	6.2	6.44	6.34	6.34	6.3	6.49	7.03	6.5	6.41	6.45	6.27
B3GAT1	5.73	5.49	5.64	5.35	5.85	5.68	5.25	5.4	5.57	5.53	5.54	5.23	5.25	5.3	5.76	5.43	4.85	5.09	5.65
B3GAT2	5.33	5.03	5.16	5.08	5.55	5.17	4.64	5.14	5.34	4.92	5.19	5.01	4.98	4.94	5.27	5.08	4.89	5.04	5.47
B3GAT3	6.14	6.08	5.75	5.93	5.71	6.26	6	6.24	5.87	5.49	5.57	6.25	6.5	6.42	6.86	5.99	6.11	6.46	6.44
B3GLCT	7.33	7.56	6.91	7.7	6.04	7.12	7.67	7.76	7.44	7.11	7.42	7.81	7.8	7.67	6.84	7.17	7.12	7.58	7.09
B3GNT2	6.16	5.94	5.77	5.94	5.49	5.86	6.34	6.15	6.52	5.85	5.99	6.49	5.85	6.17	5.88	6.18	5.89	6.33	6.07
B3GNT3	5.74	5.51	5.82	5.47	6.15	5.61	5.69	5.76	5.78	5.84	5.62	5.28	5.71	5.45	6.16	5.77	5.43	5.59	5.94
B3GNT4	5.91	5.87	5.83	5.83	6.01	5.61	5.9	5.78	6.05	5.85	5.95	5.43	5.95	5.86	6.24	5.92	5.45	5.66	6.13
B3GNT5	6.68	5.63	6.21	5.48	5.83	6.13	6.65	6.38	5.57	5.22	6.08	6.25	5.67	7.07	5.32	5.69	6.99	6.51	6.28
B3GNT6	6.23	6.19	6.26	6.06	6.85	6.2	6.15	6.11	6.15	6.22	6.27	5.99	6.02	6.16	6.53	6.1	5.96	6.23	6.24
B3GNT7	6.36	6.32	6.23	6.09	6.96	6.41	6.2	6.25	6.3	6.43	6.06	6.13	6.43	6.23	6.84	6.21	6.04	6.39	6.68
B3GNT8	6.07	6.05	5.86	5.9	6.5	6.15	5.97	6.07	6.13	6.23	6.16	5.71	6.2	5.79	6.32	5.97	5.84	5.92	6.07
B3GNT9	6.24	5.67	5.87	5.82	6.08	6.02	6.32	6.11	6.36	6.03	6.1	6.07	6.03	6.08	6.63	6.18	6.47	6.06	6.37
B3GNTL1	5.6	5.55	5.52	5.49	5.75	5.51	5.43	5.31	5.38	5.66	5.6	5.49	5.41	5.43	5.59	5.53	5.47	5.68	5.48
B3GNTL1	5.48	5.54	5.33	5.45	5.55	5.63	5.46	5.28	5.57	5.57	5.64	5.57	5.37	5.43	5.93	5.61	5.32	5.46	5.49
B4GALNT1	6.45	6.12	6.13	6.19	6.26	6.49	6.28	6.54	6.4	6.22	6.02	6.58	6.42	6.44	6.79	6.6	6.26	6.13	6.68
B4GALNT2	5.54	5.38	5.45	5.34	6.05	5.55	5.22	5.35	5.34	5.71	5.51	4.99	5.2	5.55	5.85	5.73	5.12	5.49	5.79
B4GALNT3	6.88	7.48	7.12	7.6	6.66	7.4	7.49	7.36	7.15	7.38	7.5	7.75	7.31	6.98	7.68	7.61	7.63	7.16	7.72
B4GALNT4	5.52	5.65	5.63	5.69	5.75	5.65	5.52	5.51	5.66	5.68	5.55	5.28	5.58	5.53	6.25	5.84	5.05	5.65	5.71
B4GALT1	8.02	7.91	8.3	7.94	7.26	7.94	7.98	7.88	7.58	7.68	7.58	7.69	7.88	7.72	7.47	7.81	8.47	8.28	7.97
B4GALT2	8.14	7.95	7.9	8.16	8.58	8.24	8.08	8.22	8.08	8.1	7.95	8.26	8.06	7.99	8.45	8.25	8.07	8.09	8.34
B4GALT3	7.61	7.38	7.71	8.08	7.8	7.66	7.53	7.5	7.28	7.67	7.21	7.75	7.8	7.74	7.73	7.83	7.82	7.64	7.5
B4GALT4	5.44	5.51	5.54	5.71	5.12	5.23	5.74	5.46	5.62	5.37	5.71	5.87	5.39	5.26	5.68	5.62	5.77	5.91	5.16
B4GALT5	8.84	8.98	9.28	9.04	8.08	8.85	8.95	9.06	9.41	9.09	9.12	9.27	9.2	9.31	8.99	9.22	9.08	9.09	9.16
B4GALT6	6.2	6.5	6.27	6.46	6.05	5.88	6.13	6.74	5.98	6.31	6.42	6.31	6.62	6.69	5.96	6.36	5.75	6.05	5.8
B4GALT7	6.96	6.74	6.79	6.91	7.61	6.99	7.17	7.01	6.94	6.87	6.75	7.31	6.88	6.66	7.1	7.14	7.26	7.21	7.16
B4GAT1	6.64	6.92	6.81	7.15	7	6.72	6.43	6.59	6.89	6.76	6.7	6.82	7.01	6.9	6.66	6.7	6.7	6.7	6.35
B9D1	6.18	6	5.99	6.05	6.61	6.21	6.42	6.31	6.01	6.22	6.44	6.21	6.24	6.19	6.57	6.35	6.41	6.28	6.24
B9D2	6.2	6.18	6.2	6.09	6.79	6.31	6.41	6.09	6.34	6.35	6.08	6.16	6.07	6.21	6.88	6.2	6	6.28	6.59
BAALC	6.11	6.36	6.46	6.25	6.48	6.49	6.24	6.03	6.4	6.36	6.3	6.04	6.18	6.31	6.24	6.4	6.21	6.27	6.19
BAALC-AS2	4.59	4.32	4.33	4.5	4.72	4.52	4.14	4.21	4.49	4.21	4.75	4.4	4.56	4.5	4.53	4.51	4.23	4.27	4.61
BAAT	3.45	3.55	3.58	3.29	3.88	3.63	3.26	3.39	3.44	3.62	3.5	3.36	3.34	3.54	3.51	3.65	3.34	3.16	3.36
BABAM1	7.67	7.57	7.74	7.85	8.23	7.64	7.59	7.85	7.7	7.83	7.77	7.83	7.69	7.75	8.1	7.71	7.46	7.76	7.39
BACE1	7.36	7.26	7.22	7.35	7.06	7.14	7.79	7.6	7.1	7.14	7.58	7.54	7.28	7.4	7.55	7.38	7.73	7.39	7.73
BACE2	8.48	7.87	7.97	7.67	7.54	7.95	8.35	7.94	7.6	7.38	7.79	7.65	7.98	8.03	8.1	7.64	8.65	8.44	8.36
BACH1	7.41	7.08	7.34	7.4	7.07	6.83	7.17	7.32	7.27	7.02	7.15	7.38	7.42	7.22	6.86	6.84	7.68	7.81	7.36
BACH2	6.61	6.38	6.56	6.48	6.14	6.21	6.4	6.44	6.17	5.97	6.64	6.45	6.44	6.28	6.46	6.33	6.28	6.53	6.48
BAD	7.35	6.92	6.99	7.16	7.9	7.1	7.03	7.07	7.03	7.14	7.09	7.16	7.12	6.94	7.62	7.08	6.99	6.9	7.34
BAG1	6.72	6.59	6.7	6.93	7.25	6.71	6.9	6.83	6.55	6.96	6.81	7.32	6.5	6.53	7.51	6.81	6.98	6.86	6.53
BAG2	7.71	7.41	7.6	7.25	7.08	7.27	7.58	7.49	7.35	7.53	7.15	7.88	7.27	7.07	7.3	7.15	7.69	7.32	7.48
BAG3	8.17	8.42	8.44	8.5	8.02	8.59	8.51	8.39	8.57	8.63	8.6	8.61	8.42	8.46	8.89	8.81	8.29	8.27	8.27
BAG4	6.74	6.8	6.96	6.77	6.68	6.71	6.92	6.7	6.83	6.83	6.81	6.95	6.75	6.49	6.88	6.86	7.16	6.75	6.34
BAG5	6.51	6.8	6.73	6.71	6.35	6.79	6.72	7.11	6.84	6.92	6.74	7.01	6.73	6.59	6.68	6.56	6.93	6.89	6.45
BAG6	7.035	8.195	7.7	8.065	6.865	7.785	8.09	7.565	7.815	7.77	7.805	7.895	7.655	7.7	8.555	7.875	7.315	7.635	7.585
BAGE3	3.79	4.08	4.84	5.26	5.32	5.1	3.69	4.86	6.68	5.14	5.27	5.76	4.46	6.21	4.68	4.26	3.58	3.68	6.07
BAHCC1	6.03	6.26	6.17	6.19	6.22	6.28	6.5	6.35	6.34	6.39	6.31	6.13	6.18	6.24	6.67	6.35	5.99	6.07	6.33
BAHD1	6.3	6.29	6.8	6.61	6.39	6.78	6.9	6.57	6.83	6.81	6.62	6.84	6.6	6.77	7.38	6.94	6.87	6.6	6.36
BAIAP2	6.36	6.26	6.66	6.49	6.5	6.67	6.18	6.23	6.23	6.79	6.25	6.38	6.51	6.26	6.56	6.56	5.83	6.16	6.08
BAIAP2-AS1	6.43	6.35	6.24	6.19	6.47	6.38	5.99	6.25	6.26	6.45	6.54	6.07	6.12	6.25	6.82	5.94	5.73	6.1	6.6
BAIAP2L1	5.02	5.97	6.36	6.33	5.52	6.25	5.87	6.02	5.82	5.99	5.78	6.43	6.16	5.82	6.16	5.96	5.21	5.35	5.25
BAIAP2L2	5.99	6.15	6.18	6.04	6.51	6.31	5.81	5.92	6.28	6.23	6.1	5.75	6.13	6.07	6.47	6.24	5.81	5.89	6.04
BAIAP3	6.02	6.13	6.02	6.2	5.96	6.09	6.09	5.88	5.79	6.22	6.25	5.77	5.95	5.86	6.55	6.07	5.76	5.93	6.05
BAK1	6.93	6.32	6.56	6.71	6.97	6.55	6.38	6.43	6.52	6.72	6.31	6.68	6.9	6.63	6.82	6.48	6.39	6.55	6.47
BAMBI	7.49	7.33	6.65	7.42	6.97	7.07	7.77	8.16	7.53	7.25	7.78	7.96	7.19	7.38	7.74	7.32	7.64	7.96	7.67
BANF1	11.15	10.94	10.88	10.84	11.52	11.21	11	10.69	11.04	10.98	11.13	10.71	10.93	10.86	11.45	11.07	11.07	10.7	11.23
BANF2	5.01	4.96	4.4	4.66	5.51	4.84	4.59	4.76	4.94	5.18	4.9	4.6	4.45	5.05	5.22	4.79	4.31	4.58	5.27
BANK1	3.99	3.91	4.12	3.95	4.21	4.01	3.77	3.99	4.04	4.17	4.09	3.82	3.75	4.08	4.01	4.04	3.86	3.66	4.31
BANP	6.69	6.6	6.47	6.29	6.32	6.12	6.25	6.18	6.4	6.35	6.38	6	6.28	6.41	6.65	6.34	6.06	6.58	6.34
BAP1	7.53	7.57	7.62	8.02	7.46	7.75	7.62	7.64	7.6	7.81	7.3	7.74	7.76	7.8	7.99	7.94	7.73	7.54	7.36
BARD1	6.63	5.97	6.03	6.33	6.82	6.24	5.91	6.39	6.31	6.33	6.27	6.41	5.64	5.87	5.59	5.79	6.18	6.35	6.05
BARHL1	6.68	6.33	6.38	6.43	7.16	6.59	6.57	6.28	6.44	6.58	6.58	6.24	6.53	6.68	7	6.55	6.3	6.38	6.67
BARHL2	6.6	6.21	6.26	6.2	6.78	6.43	6.23	6.32	6.44	6.23	6.58	5.97	6.21	6.12	6.74	6.27	5.94	6.23	6.48
BARX1	6.62	6.6	6.53	6.43	7.11	6.5	6.3	6.41	6.64	6.68	6.71	6.4	6.44	6.49	7.12	6.63	6.41	6.51	6.84
BARX2	6.17	5.95	5.94	5.9	6.63	6.01	5.87	5.95	6.12	6.11	5.78	5.7	5.94	5.9	6.66	5.98	5.82	5.87	6.3
BASP1	7.49	7.3	7.12	7.02	7.4	7.26	7.24	7.21	6.88	7.18	7.17	6.97	6.97	7.06	7.64	7.09	7.35	7.15	7.8
BATF	6.02	5.96	5.67	5.83	5.96	6.08	5.67	5.57	5.85	6.18	6.17	5.65	6	6.04	6.07	5.86	5.59	5.82	6.17
BATF2	6.43	6.05	6.22	6.01	6.57	6.27	5.92	6.21	6.5	6.18	6.24	6.34	6.14	6.31	6.63	6.35	5.62	5.99	6.58
BATF3	5.91	5.79	5.82	5.75	6.28	5.98	5.68	5.47	5.72	5.71	5.85	5.52	5.65	5.91	6.27	5.87	5.74	5.6	6.04
BAX	7.29	7.22	7.06	7.02	7.52	7.36	7.15	7.29	7.26	7.23	7.3	7.11	7.14	7.12	7.89	7.3	7.15	7.15	7.54
BAZ1A	7.21	7.14	7.07	6.67	6.04	6.96	7.37	7.31	6.8	6.79	7	7.2	7.3	7.22	6.33	6.8	7.31	7.2	7.17
BAZ1B	7.75	8.14	7.87	7.88	7.14	7.8	8.07	7.99	7.9	7.79	7.68	8.04	7.88	7.77	8.16	7.84	8.12	7.9	7.55
BAZ2A	7.78	8.45	8.53	8.27	7.3	8.5	8.8	8.44	8.39	8.37	8.45	8.63	8.44	8.42	8.39	8.6	8.45	8.49	8.36
BAZ2B	8.03	8.22	8.24	8.14	7.04	8.14	8.48	8.64	8.21	8.03	8.12	8.18	8.18	8.04	7.32	7.96	8.3	8.14	8.01
BBC3	6.93	6.55	6.65	6.64	7.54	6.71	6.48	6.42	6.57	6.65	6.66	6.18	6.54	6.55	7.35	6.67	6.22	6.57	6.83
BBOF1	5.64	5.45	5.46	5.55	5.32	5.39	5.47	5.38	5.28	5.31	5.52	5.81	5.26	5.4	5.08	5.33	5.69	5.58	5.1
BBOX1	3.46	3.48	3.5	3.49	3.89	3.19	3.72	3.28	3.71	3.62	3.69	3.68	3.33	3.27	3.63	3.3	3.14	3.48	3.6
BBS1	7.08	7.33	7.34	7.26	6.74	7.37	7.72	7.47	7.33	7.34	7.23	7.53	7.35	7.38	7.49	7.59	7.42	7.16	7.26
BBS10	6.46	6.4	6.73	6.9	6	6.34	6.62	6.78	6.69	6.28	6.61	6.94	6.77	6.18	5.11	6.46	6.87	6.82	6.18
BBS12	5.2	5.7	5.97	5.7	5.11	5.54	5.29	5.56	5.79	5.55	5.44	5.51	5.69	5.18	5.35	5.45	5.74	5.36	5.13
BBS2	8.25	8.42	8.15	8.54	7.8	8.27	7.94	8.46	8.52	8.36	8.34	8.3	8.66	8.39	7.81	8.23	8.17	8.28	7.74
BBS4	6.48	7.11	7.01	6.95	6.29	6.62	6.64	6.91	6.97	6.47	6.48	6.98	7.22	6.72	6.11	6.81	7	6.89	6.29
BBS5	6.19	6.1	6.55	6.38	5.81	6.42	6.43	6.65	6.63	6.62	6.41	6.36	6.58	6.65	5.75	6.21	6.49	6.35	5.57
BBS7	5.54	5.69	5.83	5.73	4.83	5.75	5.84	6.09	5.76	5.48	5.64	5.92	5.74	5.62	5.13	5.51	6.08	5.74	5.62
BBS9	6.89	7.25	7.06	7.06	6.85	6.73	6.94	7.29	6.89	6.76	6.89	7.03	7.18	6.97	6.55	6.73	7.23	7.07	6.75
BBX	8.2	8.69	8.38	8.44	7.58	8.29	8.63	8.53	8.58	8.35	8.26	8.57	8.47	8.17	7.83	8.18	8.49	8.16	8.27
BCAM	7.13	7.5	7.5	7.25	7.14	7.97	7.73	7.51	7.45	7.37	7.32	7.26	7.49	7.52	8.62	8.13	7.46	7.74	7.47
BCAN	6.21	6.25	6.07	5.97	6.61	6.09	6.21	5.86	6.15	6.28	6.2	5.65	5.83	5.89	6.54	6.14	5.62	5.97	6.32
BCAP29	7.69	7.76	7.68	7.61	7.13	7.64	7.71	7.65	7.62	7.47	7.52	7.61	7.69	7.59	7.47	7.52	7.61	7.65	7.57
BCAP31	8.26	8.37	8.19	8.12	8.09	8.05	7.98	8.07	8.06	8.19	7.6	8.34	8.27	8.06	8.16	8.14	8.24	7.97	8.03
BCAR1	7.11	7.09	7.32	7.33	6.51	7.15	7.27	7.06	7.09	7.25	7.18	7.17	7.12	7.11	7.54	7.51	7.28	7.09	7.24
BCAR3	6.46	6.76	6.42	6.42	6.3	6.48	6.43	6.56	6.55	6.59	6.67	6.2	6.62	6.6	6.93	6.89	6.31	6.31	6.11
BCAS1	5.12	5.13	4.92	5.28	5.58	5.1	5.43	4.92	5.28	5.49	5.18	5.06	5.2	5.73	5.6	5.22	5.05	5.26	5.45
BCAS2	8.08	8.09	8.23	8.16	7.82	7.87	7.5	8.02	7.93	7.99	7.87	8.1	8.04	8.03	7.52	7.77	7.73	7.61	7.58
BCAS3	7.92	8.43	8.32	8.18	7.83	8.13	8.16	8.46	8.31	8.31	8.08	8.12	8.31	8.32	7.75	8.23	8.09	8.31	7.71
BCAS4	7.06	7.06	7.12	6.91	7.56	7.17	7.04	7.04	7.13	7.13	6.98	6.65	6.96	7.02	7.61	7.06	6.5	6.99	7.16
BCAT1	5.88	5.54	5.33	5.23	5.7	5.27	5.47	5.63	5.54	5.37	5.34	5.25	5.16	5.17	5.51	5.26	6.15	6.22	6.37
BCAT2	6.94	7.13	7.28	7.47	7.78	7.41	6.99	6.81	7.38	7.5	7.2	6.87	7.34	6.95	7.69	7.36	6.74	6.92	6.54
BCCIP	7.07	7.37	7.22	7.16	6.92	6.88	7.47	7.35	7.38	7.27	7.22	7.41	7.1	6.88	6.64	6.89	7.28	7.13	6.98
BCDIN3D	5.67	5.23	5.5	5.22	5.91	5.42	5.62	5.39	5.06	5.37	5.63	4.97	5.31	4.81	5.62	5.38	5.41	5.6	5.34
BCHE	2.76	3.85	3.68	3.56	3.18	3.29	3.2	3.45	3.2	3.69	3.15	2.89	4.04	3.11	2.66	4.18	2.79	2.96	3.11
BCKDHA	9.5	9.01	9.48	9.84	9.44	10.18	9.34	9.63	9.37	9.93	9.62	9.22	9.39	9.17	9.22	10	9.6	9.43	9.23
BCKDHB	8.53	8.93	9.39	8.84	7.97	9.2	8.12	8.46	8.77	8.88	8.83	8.26	9.08	9.02	7.16	8.64	8.01	8.62	7.94
BCKDK	8.18	8.18	8.3	8.42	8.73	8.58	8.09	8.02	8.29	8.33	8.19	8.3	8.26	8.14	8.33	8.55	8.54	8.37	8.08
BCL10	6.62	6.35	6.33	6.27	6.7	6.51	6.67	6.61	6.32	6.43	6.35	6.4	6.44	6.13	6.91	6.33	6.79	6.56	6.61
BCL11A	6.57	6.9	6.72	7.21	6.52	6.89	6.66	6.87	6.84	7.03	6.78	6.56	6.61	6.82	6.54	6.82	6.5	6.75	5.93
BCL11B	5.71	5.64	5.46	5.54	5.77	5.55	5.43	5.51	5.48	5.66	5.54	5.37	5.38	5.33	6.17	5.57	5.08	5.48	5.75
BCL2	7.12	6.61	6.83	7.12	6.63	6.53	7.27	7.01	6.97	7.17	6.88	7.26	7.08	7.18	7.29	6.8	7.81	7.45	7.1
BCL2A1	4.11	3.77	4.15	4.25	4.4	4.33	3.75	4.17	4.67	3.99	4.24	4.4	3.72	4.26	4.14	4.16	4.36	4.12	4.22
BCL2L1	8.6	8.27	8.93	8.85	8.3	8.52	8.8	8.45	8.61	8.77	8.48	8.91	8.93	8.59	8.53	8.98	9.36	8.76	8.51
BCL2L10	5.29	5.08	5.25	4.93	5.31	5.18	5.04	4.9	5.35	4.97	5.16	4.77	5.11	4.97	5.13	5.27	4.96	4.97	4.96
BCL2L11	6.3	6.45	6.37	6.61	5.71	6.16	6.46	6.94	6.29	6.33	6.42	6.27	6.1	6.75	6.1	6.22	6.82	6.42	6.07
BCL2L12	6.08	6.05	6.05	6.09	6.54	5.97	6.03	6.1	6.1	6.05	6.03	6	5.85	6.14	6.61	6.16	5.68	5.88	6.15
BCL2L13	8.26	8.73	8.96	8.82	8.07	8.74	8.43	8.65	8.56	8.56	8.43	8.89	9.07	8.84	7.8	8.65	8.53	8.7	7.9
BCL2L14	4.87	4.93	4.84	5	5.26	4.82	4.7	4.57	4.84	5.07	5.11	4.55	4.51	4.8	4.99	4.76	4.79	4.63	4.77
BCL2L15	3.84	4.11	4.22	3.72	4.22	4.05	3.67	3.98	4.18	4.14	4.31	3.46	3.64	4.03	4	3.74	3.69	4.01	3.93
BCL2L2	6.2	6.23	6.34	6.56	6.06	6.38	6.49	6.57	6.41	6.36	6.57	6.74	6.54	6.28	7.08	6.68	6.73	6.38	6.18
BCL3	7.37	7.2	7.5	7.36	7.09	7.43	7.87	7.4	7.16	7.46	7.55	7.69	7.36	7.61	7.91	7.55	7.63	7.34	8.1
BCL6	7.99	8.27	8.01	8.07	7.57	7.84	8.51	8.22	8.24	8.41	8.21	8.83	8.39	7.71	7.96	8.21	8.88	7.96	8.43
BCL6B	7.89	7.3	7.85	7.16	6.92	7.61	7.81	7.41	7.33	7.28	7.22	7.46	7.61	7.79	8	7.97	8.34	7.9	7.87
BCL7A	6.74	7.28	7.2	7.15	6.92	7.04	7.02	7.07	6.78	7.29	6.98	6.84	7.12	7.06	7.28	7.02	6.71	6.59	6.76
BCL7B	9.17	9.26	9.08	9.18	9.21	9.21	8.79	9	9.11	9.18	8.99	9.27	9.22	9.12	9.24	9.31	8.91	8.97	8.72
BCL7C	7.67	7.5	7.4	7.68	8.02	7.51	7.34	7.63	7.49	7.52	7.6	7.63	7.63	7.5	8.07	7.73	7.59	7.39	7.61
BCL9	7.37	8	7.68	7.65	7.17	7.86	8.09	7.91	7.94	8.02	7.87	7.94	7.7	7.79	7.98	7.83	7.62	7.94	7.72
BCL9L	6.97	7.26	7.24	7.22	6.92	7.48	7.84	7.48	7.3	7.29	7.51	7.42	7.29	7.44	8.08	7.62	7.22	7.37	7.52
BCLAF1	8.71	9.15	9.17	8.98	7.95	8.8	9.28	9.17	9.04	9.19	9.06	9.18	9.04	9.06	8.03	8.91	9.32	9.3	8.83
BCO1	5.03	4.79	4.22	4.25	4.92	4.48	4.7	4.29	4.64	4.52	4.57	4.39	4.27	4.39	4.83	4.23	4.52	4.69	4.77
BCO2	8.3	9.21	9.42	9.6	7.31	8.88	7.82	8.54	8.79	8.81	8.73	8.69	8.76	8.84	7.7	8.69	8.03	8.47	7.45
BCOR	6.66	6.8	6.63	6.55	6.11	6.62	6.93	7.02	6.89	6.63	6.92	6.87	6.66	6.96	6.87	6.8	6.9	6.89	7.09
BCORL1	6.44	6.7	6.72	6.56	6.9	6.73	6.74	6.78	6.58	6.62	6.36	6.55	6.5	6.95	6.8	6.71	6.57	6.58	6.65
BCORP1	3.93	3.64	3.47	4.37	4.98	3.94	3.67	3.87	4.08	3.21	3.25	3.25	3.9	3.41	4.46	3.25	2.52	3.96	4.14
BCR	6.99	7.15	7.11	7.19	7.22	7.26	7.28	7.22	7.1	7.11	6.81	7.03	7.14	7.15	7.66	7.29	6.82	7.12	6.88
BCRP2	5.8	5.63	5.63	5.48	5.76	5.67	5.35	5.63	5.47	5.67	5.35	5.72	5.78	5.5	6	5.5	5.48	5.54	5.75
BCRP2	6.25	6.33	6.56	6.38	6.52	6.66	6.34	6.32	6.34	6.13	6.09	6.02	6.27	6.39	7	6.28	5.72	6.13	6.57
BCS1L	7.11	7.14	7.13	7.51	7.34	7.3	7.13	7.11	7.16	7.17	6.96	7.04	7.44	7.12	6.71	7.47	6.98	7.03	6.64
BDH1	6.75	7.14	7.28	7.65	7.45	7.75	7.03	6.73	7.06	7.44	7.42	6.96	7.52	7.5	7.4	7.47	6.56	6.92	6.37
BDH2	6.89	6.72	6.6	6.48	6.21	6.83	7.2	7.15	6.57	6.74	6.51	6.75	6.71	6.52	5.66	6.55	6.77	6.76	5.88
BDKRB1	5.14	5.01	4.9	4.69	5.27	4.72	4.95	4.91	5.82	5.16	4.77	4.96	4.61	5.16	5.07	5.12	4.62	4.88	5.33
BDKRB2	5.84	5.74	5.94	5.84	6.13	6.04	6.05	5.92	5.89	6.05	6.19	5.91	5.65	6.09	6.12	5.95	5.6	6.05	5.88
BDNF	4.23	5.9	5.41	5.21	4.72	5	4.77	4.29	5.06	4.95	4.73	6.14	5.48	4.62	4.34	5.88	5.46	6.08	4.63
BDP1	4.83	5.27	5.1	5.745	4.57	5.75	5.925	4.975	5.175	4.985	4.895	4.855	5.325	4.96	4.8	4.845	4.9	4.975	4.66
BEAN1	6.09	6.06	6.06	6.02	6.59	6.19	6.16	6.18	6.34	6.2	6.3	5.94	6.04	5.88	6.42	6.24	6.08	6.04	6.39
BECN1	7.37	7.52	7.64	8	7.62	7.54	7.77	7.75	8.06	7.9	7.7	8.16	7.89	8.01	7.09	7.58	7.67	7.6	7.39
BEGAIN	5.01	5.32	5.27	5.13	6.21	5.43	5.1	5.15	5.37	5.14	5.29	4.84	5.03	5.06	5.56	4.92	4.93	4.71	5.29
BEND2	4.19	3.86	3.84	3.87	4	3.89	4	3.82	4.22	4.03	3.99	3.7	3.57	3.78	3.97	3.74	3.29	3.77	4.21
BEND3	5.9	5.79	5.47	5.77	6.2	5.85	5.98	5.76	5.88	6.03	6.2	5.86	5.88	5.88	6.28	6.09	6.17	6.08	6.15
BEND4	5.84	5.37	5.4	5.32	5.99	5.55	5.54	5.27	5.6	5.5	5.64	5.36	5.48	5.38	5.46	5.27	5.21	5.46	5.76
BEND5	5.36	5.55	5.29	5.63	5.32	5.68	5.16	5.44	5.21	5.6	5.28	5.56	5.32	5.49	5.64	5.49	5.22	5.43	5.2
BEND6	4.18	4.3	4	3.87	4.4	3.72	4.45	4.3	4.38	3.93	4.17	4.29	4.1	4.08	3.85	3.98	3.76	3.82	4.31
BEND7	5.85	6.25	5.97	6.03	5.33	5.91	5.99	6.13	5.73	5.87	5.99	6.1	6.04	6.02	5.78	5.93	5.85	5.86	5.79
BEST1	5.78	5.83	5.83	5.75	5.88	5.71	6	5.67	5.44	5.54	5.66	5.69	5.57	5.61	6.1	5.6	6.13	5.57	6
BEST2	5.1	4.92	4.89	4.67	5.13	4.99	4.68	4.8	4.94	4.96	4.86	4.68	5.09	4.82	5.56	5.06	4.88	4.81	5.19
BEST3	3.61	3.34	3.41	3.42	3.6	3.44	3.47	3.24	3.61	3.49	3.59	3.35	3.5	3.47	3.45	3.44	3.38	3.46	3.83
BEST4	5.41	5.36	5.27	5.2	5.55	5.29	5.31	5.15	5.24	5.18	5.29	4.84	5.05	5.05	5.77	5.26	5.12	5.2	5.47
BET1	6.45	6.34	6.39	6.43	6.22	6.44	6.86	6.76	6.67	6.41	6.74	6.57	6.3	6.61	5.83	6.46	6.86	6.76	6.17
BET1L	6.65	6.94	7.01	7.28	6.4	7	7.1	7.01	6.65	7.01	6.6	7.33	7.06	6.99	6.97	7.07	7.14	7.14	6.95
BEX1	5.76	6.23	6.44	5.27	7.24	5.72	5.54	4.94	6.14	6.31	5.68	5.45	6.78	5.34	6.55	6.03	4.82	5.02	4.78
BEX2	5.58	5.09	5.34	5.26	6.2	5.18	5.45	5.22	5.51	5.3	5.15	4.98	5.23	4.84	6.02	5.79	5.07	5.15	4.99
BEX3	7.49	7.41	7.58	7.59	8.08	7.69	7.37	7.86	7.49	7.62	7.6	7.5	7.75	7.81	7.82	7.63	7.03	7.16	7.33
BEX4	8.01	7.63	8.19	8.26	8.37	8.07	8.38	8.41	8.17	8.42	8.28	7.82	8.22	8.21	8.08	8.36	7.62	8.31	7.53
BEX5	4.4	3.99	4.55	4.22	4.4	4.21	3.99	3.9	3.94	4.21	4.27	4.19	4.27	4.2	4.35	4.58	4.03	3.81	4.06
BFAR	7.9	8.13	8.13	8.18	7.75	7.77	8.04	7.98	8	7.95	7.65	8.01	7.96	7.71	7.14	7.9	8.27	8.17	7.51
BFSP1	5.13	4.74	4.65	4.52	5.27	4.57	4.69	4.91	4.69	4.66	4.94	4.53	4.7	4.58	4.96	4.59	4.56	4.65	5.14
BFSP2	5.33	5.15	5.28	5.56	5.65	5.24	5.09	5.06	5.28	5.47	5.58	4.7	5.3	5.36	5.42	5.13	4.72	5.27	5.74
BGLAP	7.11	6.85	7.06	7.1	7.69	6.95	6.82	6.97	7.19	7.08	6.91	6.84	6.92	7.08	7.44	7.33	6.9	6.98	7.38
BGN	11.14	10.38	10.05	9.76	10.23	10.76	11.84	11.47	10.22	9.72	10.8	11.26	10.5	10.6	11.55	10.74	12.04	11.35	12.23
BHLHA15	7.08	7.1	6.97	6.73	6.98	7.12	7.05	6.96	7.13	7.2	7.14	6.88	6.86	6.92	7.44	7	6.78	6.98	7.05
BHLHA9	7.3	6.74	6.89	6.73	8.36	7.26	6.49	7.3	7.24	7.14	7.02	6.51	6.89	6.41	7.35	7	6.33	6.5	6.9
BHLHB9	5.61	6.16	5.83	5.86	5.77	5.78	5.84	6.02	5.91	6.05	5.73	5.78	6.48	6.2	5.77	5.93	5.55	5.68	5.63
BHLHE22	5.65	5.37	5.48	5.69	6.25	5.6	5.56	5.62	5.55	5.6	5.64	5.21	5.43	5.72	5.99	5.68	5.56	5.45	5.45
BHLHE23	6.77	6.4	6.67	6.43	7.36	6.65	6.44	6.63	6.61	6.66	6.67	6.26	6.37	6.53	7.19	6.51	6.34	6.51	6.94
BHLHE40	8.25	7.67	7.84	7.29	7.52	7.97	9.21	7.96	7.54	8.17	7.92	8.88	7.66	8.67	8.2	7.82	9.05	8.59	8.94
BHLHE41	7.44	7.59	7.51	7.49	7.45	7.56	8.03	7.83	7.65	7.95	8.06	7.96	7.77	7.9	8.03	7.94	8.25	8.04	7.83
BHMT	4.8	4.58	4.79	4.91	5.31	5.07	4.73	4.69	4.78	4.93	4.79	4.74	4.78	4.88	4.93	4.53	4.56	4.84	4.83
BHMT2	6.81	6.76	7.21	6.66	6.55	6.69	6.35	6.6	6.8	6.64	6.31	6.45	6.34	6.66	6.82	6.49	6.12	6.3	6.59
BICC1	7.28	7.31	6.56	6.26	5.97	6.35	7.9	7.65	6.51	6.21	7.01	7.57	6.5	6.76	6.85	6.65	8.15	7.26	7.11
BICD1	7.45	7.4	7.3	7.27	6.48	7.12	7.65	7.67	7.48	7.33	7.27	7.73	7.82	7.37	7.3	7.32	7.61	7.54	7.6
BICD2	6.96	7.07	7.3	7.48	6.83	7.15	7.15	7.42	7.11	7.35	7.12	7.29	7.41	7.3	7.86	7.3	7.14	7.29	7.13
BICDL1	5.81	5.55	5.24	5.23	5.91	5.49	5.23	5.17	5.44	5.32	5.13	4.98	5.44	5.04	5.72	5.21	5.05	5	5.37
BICDL2	6.59	6.55	6.28	6.24	6.78	6.27	5.97	6.05	6.26	6.28	6.3	5.77	6.07	6.24	6.6	6.31	5.9	5.97	6.35
BID	7.05	6.95	7.13	7.1	6.97	6.94	6.86	6.85	6.94	7.23	6.59	6.66	7.11	7.03	7.02	7	7.12	6.86	7.14
BIK	5.16	5.26	5.25	5.28	5.22	5.42	5.31	4.99	5.18	5.22	5.36	5	5.02	5.04	5.62	5.08	5.21	5.22	5.2
BIN1	6.99	7.06	6.68	6.96	7.5	6.75	7.02	6.98	6.98	6.85	6.81	7.24	6.77	6.71	7.56	7.02	6.92	6.76	7.35
BIN2	5.63	5.67	5.07	5.21	5.03	5.09	4.82	5.1	4.93	4.93	5.18	4.93	5.17	4.91	5.09	5.28	5.24	4.77	4.95
BIN3	6.29	6.44	6.32	6.41	6.15	6.38	6.43	6.44	6.14	6.49	6.23	6.69	6.49	6.44	6.81	6.47	6.41	6.32	6.34
BIN3-IT1	4.61	4.95	5.96	5.14	5.4	5.06	4.9	5.05	4.98	5.04	6.09	5.66	5.92	5.52	5.77	5.62	5.34	5.24	5.34
BIRC2	7.88	7.99	7.96	7.95	6.96	7.8	7.77	8.06	8.01	7.86	7.7	7.8	7.88	8.01	7.34	7.7	7.96	7.73	7.74
BIRC3	5.79	5.84	5.93	5.76	5.21	5.74	6.05	5.76	5.64	5.59	5.42	5.73	5.91	5.68	5.04	5.69	5.84	4.94	5.25
BIRC5	5.32	5.33	5.3	5.21	5.58	5.36	5.31	5.36	5.27	5.31	5.41	5.26	5.21	5.17	5.84	5.31	4.96	5.31	5.49
BIRC6	8.61	8.79	8.76	8.77	8.13	8.63	8.84	8.83	8.74	8.66	8.73	8.75	8.71	8.78	8.07	8.48	8.86	8.79	8.44
BIRC7	6.43	6.08	6.34	5.91	6.82	6.26	6.16	6.1	6.21	6.22	5.94	5.73	6.26	6.21	6.38	6.26	5.98	6.08	6.45
BIRC8	4.35	3.98	4.19	4.09	4.45	4.29	4.23	4.05	4.02	4.11	4.2	4.17	3.98	4.03	4.35	3.9	3.88	3.85	4.35
BIVM	7	6.31	6.67	7.03	8.25	7.16	6.35	6.21	7.11	6.63	6.67	7.23	7.03	7.16	7.1	7.1	6.99	6.72	6.35
BIVM	7.55	7.44	7.68	7.73	6.98	7.64	7.73	7.64	7.77	7.61	7.65	7.48	7.71	7.91	6.12	7.44	7.53	7.48	7
BLCAP	9.41	9.34	9.69	9.61	9.23	9.5	9.34	9.18	9.29	9.62	9.26	9.34	9.48	9.48	9.42	9.59	9.23	9.34	9.33
BLID	5.29	5.41	4.73	4.67	5.25	4.63	5.69	5.88	5.57	4.85	5.33	5.37	5.04	5.06	5.12	5.03	5.65	5.2	5.67
BLK	5.37	5.19	5.14	4.99	5.71	5.23	5.25	5.09	4.95	5.36	5.46	4.9	5.23	4.98	5.55	5.27	4.89	5.41	5.45
BLM	6.01	5.85	6.44	6	6.43	6.42	5.76	6.23	5.65	6.35	6.16	5.51	6.64	6.51	5.59	5.96	5.22	5.68	5.38
BLMH	6.74	6.61	6.77	6.79	6.46	6.73	6.96	7.46	6.79	6.79	6.97	6.97	6.84	7.07	6.78	6.74	6.95	6.99	6.76
BLNK	5.74	5.52	5.38	5.61	5.75	5.3	5.67	5.64	5.56	5.36	5.56	5.54	5.3	5.6	5.7	5.67	5.63	5.45	5.69
BLOC1S1	8.38	7.93	8.1	8.38	8.84	8.03	8.12	8.25	7.96	8.08	7.65	8.22	8.05	7.93	8.29	8.39	8.08	7.98	8.13
BLOC1S2	7.08	6.91	6.95	6.78	6.88	6.9	7.05	6.87	6.96	6.99	7.02	7.35	6.84	6.83	6.89	7.02	7.01	6.9	6.97
BLOC1S3	7.21	6.99	7.18	7.1	7.44	7.16	6.99	7.04	7.16	7.19	7.18	6.83	7.06	7.07	7.71	7.15	7	7.16	7.11
BLOC1S4	5.51	5.54	5.5	5.53	5.65	5.58	5.36	5.31	5.45	5.42	5.53	5.39	5.46	5.3	5.71	5.46	5.48	5.3	5.73
BLOC1S6	8.19	8.34	8.29	8.14	7.36	8.09	8.15	8.15	7.67	8	8.01	8.14	8.28	8.19	7.16	8	8.43	8.16	8
BLVRA	6.54	6.48	6.46	6.54	6.41	6.57	6.17	6.23	6.13	6.4	6.31	6.32	6.61	6.14	7.01	6.42	6.34	6.28	6.22
BLVRB	7.65	7.31	7.39	7.58	8.24	7.5	7.15	7.42	7.24	7.61	7.38	7.46	7.49	7.49	7.75	7.87	7.61	7.33	7.4
BLZF1	9.28	9.54	9.43	9.35	9.1	9.23	9.32	9.62	9.55	9.33	9.43	9.44	9.37	9.37	7.29	9.07	9.25	9.42	9.08
BMF	6.41	6.04	5.97	5.99	6.03	6.12	6.07	6.35	5.93	5.97	6.04	5.7	5.97	6.21	6.49	6.01	5.94	5.86	6.22
BMP1	6.82	6.72	6.85	6.51	6.41	6.91	7.19	6.88	6.52	6.53	6.68	6.59	6.9	6.62	6.91	6.71	7.06	7.04	7.04
BMP10	4.33	3.81	3.97	3.83	3.81	3.9	3.46	3.78	4.3	4.38	3.86	3.75	3.55	3.67	4.17	3.62	3.55	3.82	3.94
BMP15	4.23	3.98	4.07	4.09	4.99	4.09	4.37	3.69	4.01	4.17	4.11	3.94	4.1	3.82	4.1	4.1	3.97	3.84	4.38
BMP2	6.14	5.85	6.21	5.94	6.29	5.76	5.88	5.74	6.08	6	6	5.84	5.87	5.95	6.65	5.95	5.37	6.39	6.16
BMP2K	8.13	7.85	7.62	7.85	7.08	7.61	7.81	7.76	7.48	7.45	7.57	7.85	7.58	7.45	6.79	7.62	7.97	7.94	7.67
BMP3	5.22	5.25	4.97	5.09	5.36	5.12	5.02	4.72	5.53	4.94	5.46	5.08	5.07	5.13	5.29	5	4.55	5.16	5.11
BMP4	6.68	6.35	6.04	6.13	6.11	6.18	6.59	7.23	5.85	5.73	5.89	6.07	6.22	6.4	6.01	5.92	6.26	6.55	6.3
BMP5	4.97	5.11	4.78	4.83	4.82	6.23	4.72	5.96	6.01	5.87	5.16	6.43	5.89	5.33	4.64	5.04	4.8	5.1	5.3
BMP6	7.62	7.03	6.65	6.74	6.94	6.93	7.29	7.79	6.94	6.73	7.43	7.19	7.25	7.26	7.59	7.04	7.27	7.59	7.48
BMP7	5.32	5.72	5.25	4.75	5.17	5.62	4.78	5.17	4.94	5.53	5	5.15	5.09	4.8	5.31	5.23	4.78	4.95	4.86
BMP8A	6.1	5.29	5.58	5.05	5.69	5.49	6.38	5.74	5.18	5.25	6.04	5.47	5.63	5.63	5.96	5.79	7.33	6.64	6.61
BMP8B	5.59	6.13	5.06	5.88	5.68	5.97	6.2	5.34	5.79	6.86	6.08	5.97	6.29	5.75	6.04	6.42	6.4	5.27	5.96
BMPER	5.9	5.97	5.91	5.72	5.99	5.7	5.83	6.41	5.59	5.67	5.9	5.4	5.65	5.77	6.01	5.95	5.65	5.81	5.99
BMPR1A	9.215	9.28	9.13	9.055	8.725	8.845	9.12	8.895	8.76	8.99	8.92	9.18	9.105	9.055	7.6	8.785	8.975	9.145	8.875
BMPR1B	5.05	5.3	5.55	5.23	5.08	5.34	5.1	4.84	5.21	5.63	5.24	5.33	4.86	5.26	4.91	5.31	4.7	4.87	4.98
BMPR2	10.19	10.35	10.22	10.12	9.62	10.04	10.59	10.2	10.21	9.97	10.2	10.39	10.14	10.11	8.31	10	10.43	10.5	10.23
BMS1	7.73	7.96	7.91	7.8	7.41	7.78	7.58	7.59	7.62	7.7	7.56	7.78	7.94	7.98	7.35	7.61	7.87	7.82	7.62
BMS1P20	8.32	8.44	8.77	8.5	8.02	8.42	8.61	8.67	8.58	8.37	8.69	8.7	8.47	8.62	8.14	8.25	8.38	8.58	8.4
BMS1P21	4.7	5.32	5.17	5.3	4.2	4.95	5.67	5.41	4.97	5.25	5	5.02	4.99	5.27	4.39	4.85	4.82	5.19	4.88
BMS1P5	7.67	7.85	7.78	7.85	7.25	8.11	7.52	7.94	7.53	7.49	7.69	7.72	7.9	7.48	6.73	7.77	7.88	7.98	7.37
BMT2	7.56	7.82	7.98	7.85	7.41	7.68	7.8	7.83	8	8.11	8.14	8.37	7.76	7.71	7.26	7.63	8.07	7.87	7.71
BMX	5.16	5.28	5.43	4.92	5.08	4.96	5.82	6.02	5.04	4.85	5.39	4.87	5.61	5.42	5.41	5.49	4.97	5.32	5.25
BNC1	5.06	4.57	4.76	4.88	5.09	4.64	4.32	4.92	4.94	4.61	4.85	4.49	4.73	4.75	4.79	4.88	5.08	4.74	4.79
BNC2	6.91	6.84	6.19	6.2	5.8	6.21	7.25	7.13	6.29	6.25	6.34	6.9	6.54	6.74	6.13	6.37	7.18	6.74	7.1
BNIP1	5.42	5.16	5.32	5.44	5.07	5.29	5.39	5.6	5.24	5.53	5.48	5.5	5.45	5.45	5.51	5.19	5.78	5.5	5.37
BNIP2	8.08	8.25	8.31	8.13	7.02	8.1	8.13	8.3	8.17	8.05	8.07	8.34	8.39	8.32	6.95	7.99	8.14	8.17	7.38
BNIP3	10.25	9.8	10.21	10.49	10.15	10.04	9.85	9.87	10.28	10.33	10.26	9.84	10.15	9.98	9.73	10.05	10.86	10.32	9.65
BNIP3L	10.28	10.22	9.93	9.91	9.62	9.86	10.48	10.47	10.06	10.02	10.24	10.41	10.14	10.07	9.56	9.96	10.89	10.26	10.25
BNIPL	5.43	5.51	5.39	5.26	5.73	5.39	5.14	5.3	5.35	5.46	5.32	5.21	5.36	5.16	5.5	5.17	4.92	5.17	5.43
BOC	6.3	6.33	5.83	5.82	5.99	5.77	6.98	6.6	6.11	5.57	6.19	7.21	6.07	5.62	6.7	6.06	6.73	6.04	6.66
BOD1	8.44	8.33	8.16	8.29	8.76	8.25	8.49	8.55	8.41	8.55	8.53	8.45	8.31	8.33	8.73	8.42	8.58	8.51	7.51
BOD1L1	7.34	7.6	7.51	7.63	6.82	7.51	7.86	7.66	7.47	7.44	7.45	7.68	7.72	7.35	7.04	7.39	7.86	7.53	7.27
BOD1L2	6.74	6.68	6.69	6.87	7.56	6.69	6.57	6.75	6.63	6.85	6.94	6.36	6.71	6.74	7.29	6.88	6.53	6.74	6.91
BOK	7.15	6.73	6.64	6.66	7.2	6.88	6.9	6.69	6.73	6.72	6.88	6.53	6.62	6.83	7.45	6.99	6.76	6.88	7.22
BOLA1	6.67	6.37	6.49	6.56	7.16	6.51	6.35	6.53	6.45	6.8	6.46	6.47	6.63	6.44	6.87	6.67	6.3	6.46	6.69
BOLA2	6.84	7.58	7.48	7.28	6.92	7.32	7.37	7.73	7.74	7.2	7.18	7.27	7.49	7.73	6.37	7.23	7.58	7.42	7.05
BOLA2	8.06	7.55	7.63	7.99	8.73	7.84	7.83	8.17	7.95	8.17	8.09	7.89	7.85	7.79	8.73	7.96	8.13	7.89	7.73
BOLA3	9.89	9.3	9.57	9.95	10.49	9.77	9.5	9.65	9.8	9.83	9.88	9.66	9.81	9.77	10.27	9.65	9.55	9.28	9.56
BOLL	4.09	4.09	4.14	4.2	4.3	4.22	3.98	4.11	4.6	3.98	4.25	4.03	4.02	3.83	4.17	4.07	3.62	3.86	4.44
BOP1	6.83	6.66	6.91	7.01	6.87	6.73	6.61	6.6	6.92	6.98	6.63	6.78	6.72	6.75	7.35	6.94	6.71	6.62	6.95
BOP1	7.34	7.54	7.39	7.35	8.01	7.29	7.04	7.24	7.21	7.46	6.72	7.17	7.34	7.17	7.52	7.38	7.21	7.11	7.46
BORA	4.44	4.3	4.08	4.28	4.62	4.3	4.33	4.33	4.48	4.14	4.28	4.31	4.31	4.25	3.71	4.39	4.37	4.22	4.44
BORCS5	6.48	6.69	7.05	6.74	6.82	6.86	6.82	6.72	7.06	7.04	6.97	6.93	6.74	6.73	6.96	6.65	6.69	6.71	6.39
BORCS6	6.31	6.39	6.14	6.4	6.64	6.18	6.13	6.12	6.26	6.19	6.1	6.21	6.11	6	6.8	6.28	6.12	6.21	6.33
BORCS7	5.16	5.24	5.66	5.28	5.13	5.48	5.06	5.5	5.01	5.17	4.71	5.8	5.4	5.41	4.75	5.27	5.36	5.41	4.72
BPESC1	5.41	5.52	5.48	5.27	5.81	5.22	5.3	5.4	5.28	5.74	5.74	5.02	5.26	5.35	5.56	5.39	5.24	5.19	5.61
BPGM	7.46	7.58	7.42	7.14	7.44	7.19	7.13	7.18	7.33	7.35	6.92	7.15	7.3	7.28	6.32	6.96	7.04	7.13	6.95
BPHL	6.99	7.33	7.27	7.6	7.03	6.85	6.99	7.1	7.12	7.23	7.32	7.23	7.49	7.04	7.45	7.08	7.13	7.05	6.37
BPI	4.84	4.35	4.14	4.13	4.87	4.25	4.32	4.3	4.17	4.31	3.96	4.16	3.95	4.44	4.49	4.03	4.54	4.16	4.75
BPIFA1	4.81	5.09	4.83	4.9	4.93	5.29	4.59	4.97	5.14	5.17	4.98	4.82	4.99	4.94	5.29	5.05	4.65	4.69	5.43
BPIFA2	5.29	4.93	4.78	4.84	5.31	4.62	4.61	4.48	4.73	4.76	5.34	4.7	4.83	4.48	4.83	4.86	4.67	4.43	4.8
BPIFA3	5.16	4.9	4.96	5.18	5.67	5.06	4.86	4.83	5.07	5.3	5.31	4.76	5.13	5.26	5.25	5.13	4.81	4.89	5.39
BPIFA4P	3.98	3.76	3.57	3.51	4.18	3.63	4.13	3.67	3.55	3.81	4.03	3.69	3.52	3.79	3.91	3.84	3.87	3.74	3.82
BPIFB1	4.84	4.5	4.43	4.64	4.88	4.87	4.71	4.51	4.87	4.61	4.91	4.41	4.76	4.54	5.05	4.43	4.26	4.61	4.9
BPIFB2	5.47	5.63	5.64	5.34	5.76	5.37	5.41	5.55	5.65	5.7	5.5	5.32	5.5	5.29	5.66	5.46	4.95	5.26	5.69
BPIFB3	6.32	5.68	5.83	5.91	6.46	5.87	5.63	5.89	5.92	6.1	5.84	5.42	5.75	5.87	6.12	5.77	5.37	5.81	6.11
BPIFB4	5.17	4.81	4.72	4.75	4.54	4.67	5.08	4.59	4.81	4.59	4.66	4.59	4.69	4.72	5.17	4.5	4.68	4.67	4.98
BPIFB6	5.52	5.32	5.24	5.28	6.38	5.28	5.27	5.09	5.28	5.5	5.38	4.94	5.26	5.18	5.77	5.25	4.93	5.33	5.64
BPIFC	3.83	3.65	3.6	3.76	4.22	3.68	3.63	3.59	4	4.04	3.67	3.85	3.75	3.81	3.61	3.62	3.62	3.49	3.91
BPNT1	5.99	6.05	6.19	5.95	5.69	6.08	6.27	6.53	6	5.85	6.14	6.14	6.09	6.27	6.09	6.27	5.89	6.37	5.38
BPTF	8.23	8.74	8.65	8.6	8.02	8.35	8.82	8.59	8.53	8.29	8.53	8.6	8.54	8.35	7.86	8.51	8.56	8.57	8.24
BPY2B	4.5	4.25	4.31	4.33	5.04	4.66	4.21	3.95	4.51	4.57	5.13	4.59	4.34	4.67	4.29	4.33	4.28	4	4.48
BRAF	8.69	8.69	8.84	8.69	8.82	8.5	8.83	8.8	8.8	8.69	8.77	8.74	8.63	8.66	8.4	8.61	8.87	8.73	8.59
BRAP	7.46	7.61	7.76	7.66	7.56	7.6	7.67	7.92	7.66	7.84	7.73	7.85	7.69	7.66	7.4	7.52	8.05	7.6	7.17
BRAT1	6.54	6.52	6.43	6.48	6.52	6.48	6.45	6.38	6.5	6.53	6.56	6.21	6.44	6.36	7.08	6.58	6.49	6.58	6.76
BRCA1	5.37	5.91	5.68	5.78	5.55	5.7	5.63	5.91	5.71	5.42	5.79	5.57	5.44	5.46	5.56	5.58	5.67	5.89	5.22
BRCA2	4.93	4.28	4.49	4.56	4.43	4.78	4.76	4.81	4.75	4.64	4.61	4.49	4.39	4.59	4.57	4.35	4.88	4.51	5.08
BRCC3	7.77	8.41	7.99	7.99	7.41	7.77	8	7.92	7.64	7.51	7.12	8.05	8.22	7.94	6.46	7.85	7.87	7.76	6.95
BRD1	5.89	6.1	6.29	6.16	5.81	6.37	6.41	6.43	6.02	6.27	5.97	6.3	6.21	6.32	6.58	6.42	6.27	6.32	6.07
BRD2	7.63	8.21	8.1	8.03	7.17	8.07	8.38	8.24	7.8	8.07	8.14	8.3	8.12	8.16	8.33	8.25	8.44	8.23	7.8
BRD3	7.01	7.26	7.1	7.1	6.99	7.09	7.29	7.19	7.14	7.14	7.25	7.06	7.14	7.12	7.79	7.36	7.05	7.22	7.19
BRD4	6.95	7.61	7.65	7.36	7.05	7.57	7.91	7.56	7.4	7.63	7.7	7.65	7.46	7.46	8.2	7.81	7.6	7.63	7.57
BRD7	7.27	7.38	7.21	7.17	6.83	7.07	7.13	7.16	7.09	7.05	7.27	7.18	7.11	7.06	7.12	7.11	7.14	7.08	6.68
BRD7P3	3.03	2.83	3	3.1	2.88	2.98	3.02	3.23	2.88	3.02	2.84	2.95	3.02	2.89	2.64	2.82	3.04	3.04	3.16
BRD7P3	3.69	3.48	3.81	3.85	3.72	3.58	3.93	4.15	3.73	4.02	4.01	3.84	3.67	3.95	4.01	3.8	3.52	3.93	3.48
BRD8	6.48	7.13	6.76	6.87	5.92	6.65	6.77	7.04	6.65	6.7	6.62	6.98	6.75	6.67	6.45	6.72	6.83	6.7	6.55
BRD9	6.37	6.7	6.82	6.7	6.04	7.03	6.91	7.17	6.76	6.68	6.94	6.97	6.93	6.83	7.31	6.77	6.59	6.96	6.71
BRDT	3.95	3.68	3.83	4.07	4.76	3.86	4.25	3.49	4.13	4.15	4.26	3.87	3.67	4.2	3.95	4.05	3.76	3.52	4.06
BRE	9.28	9.37	9.35	9.49	9.26	9.25	9.22	9.23	9.31	9.5	9.4	9.51	9.36	9.21	8.65	9.14	9.26	9.3	8.92
BREA2	4.87	5.31	5.28	4.85	5.42	5.23	5.2	5.19	5.33	5.32	5.16	5.02	5.2	5.21	5.55	4.81	4.87	5.16	5.52
BRF1	6.24	6.25	6.55	6.44	6.53	6.52	6.73	6.68	6.46	6.63	6.61	6.4	6.53	6.53	7.11	6.57	6.38	6.55	6.41
BRF2	6.04	6.31	6.22	6.29	6.16	6.11	6.1	6.28	6.3	6.26	6.02	6.2	6.31	6.03	6.48	6.46	5.97	6.3	6.16
BRI3	8.63	8.44	8.52	8.69	9.26	8.75	8.34	8.45	8.69	8.69	8.85	8.57	8.66	8.63	9.69	9.04	8.69	8.68	8.79
BRI3BP	6.9	7.06	7.05	7.09	7.24	6.82	7.05	6.93	6.47	7.02	6.79	6.87	6.86	7.01	7.24	6.92	7.12	6.87	6.66
BRICD5	6.74	6.83	6.67	6.6	7.11	6.68	6.78	6.59	6.81	6.78	6.67	6.47	6.71	6.7	7.08	6.81	6.44	6.54	6.8
BRINP1	5.17	5.03	4.43	4.53	5.21	4.6	5.08	4.95	4.69	4.79	4.76	5.27	4.81	4.9	4.96	4.88	6.03	5.3	4.91
BRINP2	5.55	5.33	5.39	5.24	5.57	5.15	5.02	5.12	5.14	5.16	5.22	4.76	5.62	5.11	5.37	4.92	4.64	4.97	5.16
BRINP3	5.85	6.18	5.71	6.26	6.4	5.8	5.82	6.5	6.18	6.07	5.69	5	6.55	6.42	5.15	5.33	5.09	5.93	5.4
BRIP1	4.53	3.44	3.54	3.79	4.18	3.73	3.9	3.77	4.36	3.7	3.83	4.23	3.84	4.32	3.59	3.49	4.09	3.84	4.1
BRIX1	6.03	6.2	5.92	5.85	5.9	6.16	5.88	6.06	5.99	5.86	5.86	6.29	5.9	5.8	5.24	6.04	6.32	6.03	6.06
BRK1	5.63	4.59	5.13	5.51	6.33	4.95	5.52	5.08	5.25	5.23	5.24	5.94	5.24	4.99	5.08	5.82	6.23	5.59	6.02
BRK1	8.66	8.46	8.83	8.77	9.17	8.77	8.83	9.07	8.65	8.89	8.8	9.06	8.81	9.01	8.18	8.66	9.03	8.88	8.61
BRMS1	5.82	5.88	5.86	5.94	5.95	5.81	6.14	5.97	5.45	5.79	5.8	6.04	5.99	5.67	5.98	5.87	6.01	5.89	5.97
BRMS1L	5	5.42	5	5.39	4.32	4.75	4.85	5.03	4.78	4.9	5.14	5.03	5.11	5.19	4.82	4.84	5.05	4.85	4.57
BROX	8.94	9.3	9.14	9.1	8.28	9.06	9.11	9.27	8.89	8.9	8.73	8.95	9.27	9.06	7.64	8.85	9.11	8.97	8.73
BRPF1	6.58	6.83	7.1	7.04	6.42	6.92	6.96	6.91	6.94	7.07	6.81	7.09	6.91	6.87	7.21	6.95	7.23	7.07	6.79
BRPF3	7.04	7.51	7.31	7.19	6.68	7.02	7.25	7	6.7	7.07	7.06	7.08	7.2	7.12	7.35	7.42	7.39	7.23	6.97
BRS3	3.86	3.46	3.2	3.54	3.9	3.19	3.22	3.37	3.79	3.53	3.68	3.31	3.35	3.51	3.65	3.75	3.2	3.19	3.59
BRSK1	6.26	6.03	6.03	5.68	6.16	5.84	6.08	5.88	6	6.08	5.92	5.93	5.94	5.95	6.71	6.19	5.65	6.25	6.54
BRSK2	5.51	5.35	5.5	5.42	5.99	5.45	5.45	5.32	5.57	5.55	5.34	5.31	5.38	5.55	5.86	5.61	4.99	5.33	5.53
BRWD1	7.73	8.01	8.01	7.93	7.36	7.74	8.07	8.17	7.92	7.85	7.78	7.99	7.92	7.87	6.63	7.64	7.65	7.99	7.2
BRWD3	6.94	7.38	7.31	7.03	6.25	7.01	7.39	7.24	7.08	7.1	6.97	7.24	7.27	7.4	6.17	6.94	7.33	7.29	7.09
BSCL2	7.06	6.92	6.52	6.81	7.11	7.02	6.65	6.88	6.86	6.64	6.44	6.94	6.78	6.64	6.96	6.57	7.02	6.87	7.11
BSDC1	7	7.53	7.41	7.46	6.97	7.34	7.39	7.56	7.47	7.43	7.14	7.64	7.41	7.35	7.89	7.56	7.31	7.31	7.34
BSG	11.87	11.5	11.69	11.67	11.61	11.93	11.38	11.4	11.68	11.71	11.55	11.44	12	11.9	11.99	11.99	11.46	11.34	11.4
BSN	5.26	5.16	4.93	5.07	5.08	5	5.25	5.09	5.14	5.26	5.13	5.01	5.14	5.07	5.41	5.27	4.75	5.32	5.34
BSND	5.14	4.88	4.98	4.89	5.5	4.94	4.65	4.51	4.94	5.05	5.21	4.72	4.8	4.66	5.05	5.34	4.85	4.75	5.01
BSPH1	3.27	3.49	3.09	3.38	3.92	3.2	3.4	3.07	3.39	3.05	3.6	3.67	3.04	3.25	3.37	3.34	3.45	2.94	3.33
BSPRY	6.04	5.48	5.77	5.45	5.98	5.52	5.64	5.3	5.55	5.44	5.67	5.38	5.56	5.41	6.1	5.49	5.55	5.63	5.99
BST1	6.66	6.57	6.55	6.36	6.69	6.61	6.66	7.12	6.61	6.43	6.6	6.58	6.66	6.55	6.78	6.49	6.92	6.7	6.83
BST2	6.6	5.89	6.16	6.41	6.31	5.89	6.09	6.45	5.67	5.88	5.62	5.87	6.84	6.16	6.73	6.34	5.55	5.89	5.7
BSX	6.48	6.31	6.26	6.2	7.01	6.3	6.29	6.27	6.43	6.56	6.25	6.16	6.29	6.27	6.77	6.14	6.09	6.15	6.68
BTAF1	7.55	7.49	7.87	7.51	6.76	7.31	7.74	7.71	7.51	7.32	7.4	7.72	7.57	7.57	6.67	7.29	8.01	7.84	7.14
BTBD1	9.57	9.57	9.66	9.69	9.08	9.55	9.22	9.75	9.54	9.52	9.42	9.38	9.96	9.68	9.18	9.41	9.1	9.28	8.97
BTBD10	8.28	8.05	8.26	8.21	8.59	7.97	8.16	8.47	8.14	8.19	8.6	8.34	8.03	8.15	7.76	8.3	8.25	8.5	7.99
BTBD11	2.19	2.15	2.68	2.04	2.4	2.17	2.94	2.19	2.4	2.12	1.9	2.24	2.15	2.21	2.28	2.63	2.24	2.23	2.82
BTBD11	5.13	4.99	5.02	4.81	5.24	4.97	5.11	5.02	5.02	5.11	5.06	4.99	4.95	4.91	5.36	4.91	5.06	5.03	5.23
BTBD16	5.31	5.14	5.47	5.2	5.6	5.05	5.17	4.99	5.27	5.17	5.39	5.23	5.2	5.27	5.38	5.37	4.96	5.01	5.38
BTBD2	8.8	8.47	8.66	8.93	9.07	9.03	8.87	8.7	8.62	8.77	8.86	8.83	8.85	8.62	9.08	9.12	9.16	8.81	8.91
BTBD3	8.4	8.36	8.3	8.4	7.85	8.27	8.16	8.4	8.12	8.08	8.16	8.04	8.22	8.31	8.03	8.03	8.29	8.32	7.96
BTBD6	6.83	6.93	7.08	7.28	7.47	7.01	6.94	7.29	7.28	7.12	7.2	7.14	7.21	7.2	7.4	7.05	6.85	7.02	6.9
BTBD7	6.74	6.73	6.92	6.95	6.56	6.81	7.1	7.04	6.84	6.57	6.84	6.91	6.92	6.89	7.11	6.87	7.18	7.07	6.57
BTBD8	5.51	6.09	6.43	6.54	5.41	6.05	5.52	6.07	5.96	5.86	5.28	5.55	6.3	5.71	4.66	5.19	5.61	5.58	5.17
BTBD9	6.68	6.81	6.89	6.68	5.97	6.74	6.92	6.78	6.76	7.02	6.76	6.9	7.04	7.13	6.78	6.68	6.8	6.98	6.75
BTC	4.77	4.72	4.39	4.48	5.06	4.75	4.95	4.58	4.82	4.71	4.47	4.35	4.49	4.6	4.71	4.52	4.51	4.54	4.29
BTD	6.41	6.58	6.57	6.74	6.18	6.36	6.38	6.6	6.41	6.5	6.35	6.46	6.65	6.29	6.11	6.5	6.47	6.45	6.48
BTF3	8.3	8.2	8.21	8.65	8.51	8.36	8.13	8.49	8.52	8.31	8.49	8.34	8.27	8.04	8.36	8.34	8.58	8.2	8.32
BTF3L4	9.58	9.68	9.69	9.51	8.95	9.57	9.32	9.3	9.29	9.43	8.95	9.39	9.53	9.55	8.06	9.15	9.74	9.63	9.23
BTF3L4	8.49	8.7	8.62	8.44	8.03	8.61	8.28	8.33	8.35	8.43	7.94	8.46	8.53	8.46	7.09	8.05	8.74	8.62	8.06
BTF3P11	4.78	4.69	4.93	5.27	5.77	5.2	5	5	5.06	5.3	4.99	4.97	5.33	4.79	5.1	5.32	5.11	4.9	5.1
BTF3P9	4.2	4.05	4.31	4.19	4.36	3.93	4.3	4.28	4.23	4.18	4.25	3.75	4.04	3.93	4.2	4	4.13	4.14	4.25
BTG1	9.84	9.32	9.7	9.79	9.72	9.48	9.87	9.85	9.52	9.45	9.79	9.67	9.49	9.12	10.05	9.64	10.41	9.78	9.59
BTG2	7.4	7.34	8.09	7.71	7.04	7.19	8	7.68	7.59	7.15	7.46	8.54	7.55	7.63	7.55	7.92	7.86	7.31	7.72
BTG3	5.93	5.91	5.8	5.47	5.62	5.49	5.86	5.98	6.02	5.69	5.71	6.27	5.47	5.52	5.9	5.56	5.87	5.97	6.2
BTG4	3.17	3.16	3.18	3.29	3.93	3.26	3.1	2.97	3.75	3.45	3.04	3.03	3	3.29	3.4	2.98	2.98	3.07	3.63
BTK	5.25	5.06	5.25	5.06	5.35	4.69	5.33	4.96	4.95	4.41	5.11	4.82	4.62	4.86	4.93	5.21	5.26	4.8	5.47
BTLA	4.9	4.32	4.59	4.47	4.83	4.55	4.46	4.09	4.56	4.54	4.74	4.23	4.46	4.65	4.59	4.72	4.06	4	4.93
BTN1A1	4.51	4.47	4.52	4.23	4.44	4.44	4.38	4.32	4.59	4.54	4.53	4.12	4.47	4.43	4.81	4.2	4.2	4.28	4.61
BTN2A1	6.42	6.61	6.58	6.61	6.12	6.51	6.73	6.67	6.23	6.55	6.38	6.63	6.58	6.51	6.89	6.52	6.55	6.39	6.52
BTN2A2	6.49	6.59	6.44	6.39	6.38	6.49	6.45	6.56	6.51	6.44	6.39	6.43	6.27	6.43	6.49	6.33	6.31	6.03	6.58
BTN2A3P	4.64	4.88	5.05	4.91	4.64	4.77	5.3	5.45	4.46	5.1	4.74	4.86	5.05	4.72	5.3	4.87	5.13	4.79	4.95
BTN3A1	6.9	7.51	6.95	7.08	5.99	7.02	7.06	7.4	6.75	6.96	6.76	7.31	7.05	6.87	7.26	7.3	6.74	6.78	6.84
BTN3A2	6.51	6.69	6.62	6.92	5.69	6.75	6.34	7.03	6.53	6.65	6.17	6.63	6.31	6.36	6.87	6.53	6.63	5.99	6.29
BTN3A3	6.7	7.48	6.8	7.29	5.76	6.88	6.92	6.87	7.05	6.79	6.79	7.14	6.95	6.65	6.91	6.83	6.65	6.19	6.41
BTNL2	5.81	5.62	5.57	5.48	5.82	5.69	5.88	5.62	5.47	5.4	5.54	5.53	5.51	5.7	5.95	5.58	5.37	5.63	6.05
BTNL3	4.04	3.53	3.52	3.29	4.21	3.19	3.18	3.46	3.48	3.94	3.77	3.66	3.5	3.45	3.59	3.55	3.39	3.84	3.21
BTNL8	4.37	4.51	5.15	3.93	5.11	5.88	3.7	5.53	5.82	5.72	5.11	4.03	5.25	4.97	5.5	4.39	5.25	4.11	5.07
BTNL8	5.14	4.71	4.96	4.7	5.48	4.99	4.72	4.74	5.15	5.13	4.98	4.53	4.73	4.99	5.03	4.94	4.58	4.61	4.86
BTNL9	7.23	8.17	8.58	7.77	7.22	8.43	7.53	8.15	7.59	7.87	7.93	7.48	8.47	8.65	8.71	8.13	6.61	8.12	7.22
BTRC	7.8	8.28	8.25	8.22	7.2	7.93	7.98	8.24	8.27	8.27	8.04	8.27	8.32	8.37	7.3	8.04	7.85	8.03	7.31
BUB1	5.43	4.71	4.64	4.71	4.74	5.39	4.86	5.68	4.99	4.91	5.01	4.57	5.11	5	4.61	4.93	5.55	5.41	5.22
BUB1B	4.57	4.51	4.46	4.18	4.89	5.1	4.42	4.77	4.43	4.47	4.72	4.04	4.34	4.6	4.69	4.19	4.13	4.67	4.87
BUB1B-PAK6	5.74	6.06	5.83	5.99	5.99	6.24	5.66	5.83	6.13	5.94	5.96	6.25	5.93	5.88	6.32	6.21	5.22	5.65	6.03
BUB3	7.3	7.59	7.59	7.54	6.56	7.45	7.37	7.5	7.28	7.26	7.14	7.41	7.46	7.43	6.56	7.31	7.78	7.57	6.73
BUD13	6.18	5.91	5.97	6.13	6.12	6.18	6.53	6.25	6.02	6.12	6.33	6.15	6.15	5.95	6.5	6.29	6.55	6.33	6.23
BUD31	6.54	5.91	5.87	5.87	6.22	6	6	6.33	5.83	5.73	6.16	6.17	5.94	5.72	6.51	6.25	6.53	6.16	6.11
BVES	10	10.73	10.48	10.7	9.26	10.26	10.41	9.86	10.21	10.41	10.39	10.17	10.05	9.82	8.99	10.01	10.12	10.74	10.39
BYSL	5.93	6.09	6.31	6.17	6.17	6.29	5.88	6.19	5.94	6.19	5.91	6.2	6.18	6.24	6.28	6.24	6.5	6.23	6.23
BZW1	8.31	7.95	7.88	7.68	7.37	7.96	8.41	8.1	7.73	7.86	7.96	8	7.97	7.97	7.54	7.63	8.43	8.3	8.01
BZW2	10.18	10.7	10.43	10.45	10.29	10.54	10.34	10.04	10.21	10.69	10.36	10.38	10.44	10.34	9.66	10.41	9.94	10.47	9.41
C10orf10	7.6	7.17	7.56	7.47	7.56	6.79	8.28	7.47	7.08	7.36	7.15	6.78	7.03	7.28	7.47	7.72	8.71	7.33	7.87
C10orf107	2.39	2.47	2.36	2.56	2.95	2.57	3.05	2.19	2.66	2.66	2.25	2.38	2.27	2.51	2.34	2.48	2.54	2.6	2.4
C10orf11	7.08	6.43	6.39	6.51	7.44	7.12	6.4	7.06	6.52	6.91	6.7	6.63	6.93	7.54	7.11	6.9	6.18	6.5	6.29
C10orf111	5.83	5.54	5.56	5.55	6.07	5.71	5	5.39	5.59	5.51	5.4	5.36	5.56	5.46	5.84	5.54	5.53	5.36	5.54
C10orf113	3.89	4.27	4.37	4.2	3.98	4.05	3.86	4.04	4.04	3.96	3.98	3.43	4.12	4.14	3.61	4.03	3.62	4.02	3.96
C10orf12	5.81	5.83	5.78	5.84	5.37	5.75	5.91	6.12	5.7	5.73	5.59	5.91	5.71	5.85	5.32	5.67	6.01	5.94	5.83
C10orf120	5.05	4.37	4.4	4.49	4.88	4.3	4.24	4.38	4.64	4.59	4.19	4.21	4.48	4.56	4.64	4.58	4.2	4.23	4.76
C10orf126	4.67	5.02	4.81	4.8	5.21	5.31	5.06	5.03	5.36	5.16	5.07	4.72	4.81	5.18	4.98	5.09	4.87	4.96	5.1
C10orf131	2.58	2.67	2.45	2.52	2.86	3.15	3.3	2.82	2.75	2.81	2.53	2.98	2.37	2.98	2.25	2.43	2.49	2.51	2.55
C10orf2	5.61	5.61	5.59	5.88	5.64	5.44	5.34	5.6	5.46	5.63	5.31	5.29	5.6	5.25	5.92	5.75	5.82	5.54	5.02
C10orf25	5.36	5.47	5.13	5.25	5.41	5.37	5.23	5.3	5.33	5.25	5.31	5.22	4.96	5.2	5.41	5.22	5.29	5.29	5.45
C10orf35	6.66	6.44	6.53	6.47	7	6.47	6.41	6.25	6.48	6.25	6.68	6.38	6.42	6.43	6.77	6.44	6.13	6.61	6.77
C10orf53	4.9	4.93	4.38	4.94	5.27	5.05	4.4	4.56	4.98	4.97	4.94	4.69	4.82	4.8	5.11	4.88	4.5	4.64	5.14
C10orf54	6.91	6.67	6.72	7.01	6.69	6.93	6.89	6.68	6.9	6.79	6.55	7.01	6.65	6.69	7.45	6.9	6.66	6.86	6.63
C10orf55	4.11	4.16	3.92	4.01	4.21	3.95	3.95	3.91	3.98	4.17	4.04	4.03	3.98	3.94	4.04	4.13	4.02	4.04	4.16
C10orf62	4.74	4.73	5.85	5.44	5.35	5.15	4.5	5.08	5.34	5.11	5.13	5.4	5.44	5.11	5.48	5.79	4.3	5.11	5.06
C10orf67	3.49	3.7	3.5	3.53	4.11	3.63	3.27	3.31	4.03	3.77	3.89	3.54	3.69	3.79	3.16	3.66	3.63	3.88	3.74
C10orf71	8.45	9.39	9.18	9.22	8.27	9.2	9.72	8.9	9.52	9.13	9.28	9.66	9.34	9.09	9.24	9.7	9.11	9.33	8.91
C10orf76	8.36	8.88	9.02	8.98	8.11	8.8	8.51	8.72	8.93	8.83	8.77	8.73	8.94	8.66	8.35	8.81	8.7	8.68	8.14
C10orf82	5.99	5.9	5.87	5.75	6.12	5.88	5.81	5.56	5.93	5.86	5.8	5.56	5.73	5.99	5.95	6.06	5.54	5.93	5.95
C10orf88	6.61	6.56	6.84	6.93	5.88	6.59	6.85	6.87	6.67	6.71	6.58	6.94	6.78	6.7	6.19	6.61	7.04	6.81	6.29
C10orf90	4.24	4.21	4.23	4.3	4.53	4.21	4.23	4.31	4.48	4.08	4.21	4.23	4.1	4.03	4.41	4.61	3.76	4.15	4.32
C10orf91	4.78	4.63	4.37	4.23	5	4.78	4.43	4.66	4.59	4.23	4.48	4.07	4.34	4.49	4.92	4.48	4.1	4.36	4.42
C10orf95	6.65	6.33	6.57	6.35	7.03	6.44	6.05	6.21	6.53	6.59	6.56	6.15	6.3	6.6	6.77	6.58	6.21	6.36	6.87
C10orf99	5.76	5.72	5.63	5.7	6.23	5.72	5.65	5.59	5.65	5.8	5.64	5.51	5.67	5.57	5.96	5.8	5.44	5.49	6
C11orf1	6.5	6.28	6.88	7.17	7.33	6.81	6.24	6.5	6.68	6.64	6.75	6.49	6.92	6.47	6.53	6.78	6.99	6.6	6.24
C11orf16	5.49	5.36	5.16	5.39	5.48	5.63	5.17	5.23	5.56	5.47	5.32	5.01	5.41	5.27	5.92	5.33	4.74	5.19	5.68
C11orf21	6.55	6.74	6.66	6.85	7	6.65	6.12	6.33	6.57	6.55	6.75	6.12	6.49	6.53	6.83	6.69	5.98	6.22	6.48
C11orf24	8.25	7.82	7.71	7.91	7.92	7.82	8.27	7.97	7.71	8.01	8.25	8.36	7.83	7.84	8.11	8.08	8.65	8.34	8.89
C11orf31	6.76	6.87	6.73	6.9	6.88	6.89	6.84	6.86	6.74	7.03	6.7	7.07	6.87	7.12	7.27	6.6	6.79	6.68	6.68
C11orf40	4.84	5.05	4.7	4.58	4.85	4.72	4.9	4.86	4.84	4.76	4.86	4.61	4.58	4.72	5.16	4.76	4.39	4.57	5.01
C11orf42	4.69	4.72	4.58	4.45	5.09	4.44	4.55	4.54	4.65	4.85	4.83	4.3	4.69	4.35	5.33	4.52	4.46	4.38	5.11
C11orf44	5.1	5.39	5.12	5.14	5.36	5.27	4.82	4.81	5.43	5.21	5.32	5.04	5.05	5.11	4.99	5.02	4.87	5.19	5.75
C11orf45	4.94	4.93	4.79	5.15	4.62	4.91	4.91	4.78	4.83	4.86	4.96	4.72	5.08	5.03	5.23	5.09	4.64	4.95	4.39
C11orf49	6.36	6.62	6.31	6.5	6.81	6.49	6.5	6.29	6.28	6.55	6.54	6.71	6.38	6.26	6.63	6.46	6.69	6.35	6.49
C11orf52	5.54	5.62	5.46	5.76	5.66	5.38	5.71	5.75	5.76	5.74	5.63	5.68	5.5	5.43	5.76	5.5	5.41	5.55	5.7
C11orf53	5.37	4.97	5.12	5.02	5.21	4.92	4.71	4.71	5.23	4.84	4.94	4.56	4.88	4.99	5.3	4.77	4.75	4.89	5.41
C11orf54	7.81	8.17	8.27	8.02	7.27	8.07	7.85	8.31	8.03	8.27	8.13	8.08	8.19	8.18	7.97	7.89	7.96	8.12	7.21
C11orf57	6.45	6.49	6.39	6.36	6.08	6.24	6.57	6.62	6.08	6.17	6.37	6.36	6.4	6.6	5.71	6.24	7.02	6.32	5.78
C11orf58	10	10.17	9.84	9.82	9.45	9.95	10.31	10.59	10.05	9.97	9.9	9.86	9.89	10.13	9.35	9.96	9.95	10.13	9.64
C11orf58	8.97	9.21	8.96	8.9	8.56	8.94	9.26	9.62	8.89	8.94	9.1	8.95	8.95	9.25	8.51	8.98	9.1	9.38	8.48
C11orf63	6.36	6.24	5.87	5.89	6.17	6.2	5.86	6.38	5.95	5.95	5.76	5.84	6.2	5.82	5.99	5.97	5.78	5.83	6.16
C11orf65	4.75	5.14	4.94	4.6	4.79	4.79	4.67	4.66	5.23	4.79	5.18	5.03	4.84	4.8	4.46	5	5.25	4.89	4.61
C11orf68	7.21	7.02	7.23	7.34	7.37	7.08	6.93	6.94	7.22	7.31	7.08	6.87	7.32	7.05	7.48	7.31	7.19	6.82	7.13
C11orf70	3.04	2.9	3.25	2.77	3.05	3.03	3.07	3.28	2.99	2.95	3.3	3.09	2.93	2.84	2.98	3.02	3.32	3.01	3.05
C11orf71	7.02	6.94	7.24	7.22	7.59	7.2	6.82	6.97	7.07	7.18	6.97	7.44	7.27	6.97	6.16	7.16	7.09	7.12	6.84
C11orf72	5.3	5.03	4.57	4.83	5.22	4.9	4.96	4.78	4.95	5	5.04	4.86	5	5.11	5.06	5.23	4.74	4.71	5.1
C11orf74	5.52	5.84	5.93	6.16	5.73	5.56	4.72	5.48	5.83	5.81	5.27	5.6	6.18	5.52	5.28	6.06	5.41	5.49	5.15
C11orf80	6.4	5.75	5.12	5.4	5.91	5.77	6.36	6.79	5.8	5.21	5.72	5.78	5.94	5.55	5.74	5.4	6.45	6.3	6.66
C11orf84	6.29	6.35	6.4	6.34	6.92	6.18	6.01	6.26	6.37	6.51	6.18	6.16	6.28	6.01	6.72	6.24	5.97	6.12	6.28
C11orf86	6.66	6.21	6.5	6.31	6.86	6.48	6.1	6.26	6.36	6.66	6.66	5.55	6.25	6.5	6.69	6.46	5.88	6.34	6.62
C11orf87	6.14	5.81	5.94	5.94	6.34	5.84	5.74	5.74	5.81	6.18	5.88	5.84	5.82	6.06	6.24	5.8	5.51	5.66	6.35
C11orf88	4.6	4.54	4.55	4.46	5.21	4.65	4.42	4.39	4.48	4.62	4.73	4.59	4.13	4.66	4.57	4.82	4.27	4.63	4.7
C11orf95	7.61	7.37	7.41	7.29	7.84	7.54	7.54	7.35	7.46	7.47	7.52	7.06	7.33	7.12	8.07	7.45	7.19	7.36	7.78
C11orf96	6.63	6.48	6.54	6.79	6.52	6.79	6.48	6.68	6.66	6.71	6.81	7.05	6.72	6.59	7.46	6.73	6.4	6.81	7.09
C11orf98	6.01	5.82	5.78	6.16	6.41	5.94	5.85	6.41	5.78	6.19	6.51	6.13	6.02	6.1	6.57	6.2	6.15	6	6.09
C12orf10	7.95	7.9	8.05	8.27	8.68	8.02	7.79	7.77	7.87	7.96	7.68	7.78	7.86	7.92	7.85	8.09	7.99	7.72	8.05
C12orf29	6.88	7.36	6.96	7.15	6.32	6.7	6.89	6.53	6.4	6.44	6.96	6.75	6.83	6.47	5.68	6.43	6.94	6.96	6.56
C12orf4	7.48	7.45	7.34	7.37	6.66	7.25	7.32	7.4	7.3	7.01	7.05	7.42	7.26	7.13	6.11	7.25	7.54	7.3	6.93
C12orf40	4.05	4.25	3.81	3.88	4.9	3.91	3.75	3.78	4.61	3.78	4.19	3.64	3.86	4.12	3.59	3.83	3.53	3.24	4.1
C12orf42	3.83	3.63	3.68	3.57	4.2	3.64	3.57	3.47	3.71	3.72	4.25	3.63	3.69	3.71	3.72	3.88	3.81	3.81	4.06
C12orf43	6.88	7.02	7.09	7.04	7.08	6.98	6.85	6.94	6.56	6.93	6.61	6.83	6.75	6.95	6.93	7.02	6.83	6.88	6.82
C12orf45	5.69	5.97	5.9	5.83	5.79	6.05	5.44	5.79	5.89	6.16	5.48	5.72	5.94	5.78	5.81	5.67	5.56	5.7	5.34
C12orf49	7.88	7.61	7.52	7.61	7.86	7.51	7.53	7.5	7.59	7.33	7.24	7.55	7.66	7.71	7.74	7.55	8.07	7.74	7.92
C12orf50	4.1	4.11	3.69	3.9	4.66	3.96	3.72	3.76	4.35	3.92	3.87	4.2	4.15	3.96	3.74	3.9	3.68	3.74	4.02
C12orf54	4.24	3.97	3.9	4.01	4.7	4.1	4.31	3.95	4.35	4.23	4.13	4.18	4.05	4.1	4.09	4.18	3.81	3.99	4.11
C12orf56	3.35	3.26	3.33	3.22	3.88	3.57	3.59	2.93	3.6	3.62	3.51	3.21	3.16	3.11	3.28	3.2	3.1	3.06	3.32
C12orf57	9.7	9.02	8.87	9.84	10.4	9.07	8.92	9.1	9.29	9.14	8.95	9.08	9.19	8.88	9.56	9.23	9.49	9	9.43
C12orf60	5.41	5.41	5.87	5.63	5.5	5.87	5.46	5.81	5.84	5.7	5.58	5.5	5.69	5.82	4.99	5.52	5.6	5.33	5.09
C12orf65	6.36	6.94	6.48	6.31	6.46	6.52	6.35	6.53	6.38	6.66	6.31	6.39	6.42	6.3	6.6	6.41	6.35	6.16	6.44
C12orf66	6.04	5.9	6.09	5.95	5.68	5.96	6.1	6.09	5.8	6.02	6.05	6.13	6.16	6.2	5.73	5.95	6.32	5.96	5.81
C12orf74	4.48	4.52	4.34	4.4	4.72	4.41	4.2	4.55	4.74	4.6	4.99	4.01	4.36	4.51	4.88	4.63	4.41	4.54	4.98
C12orf75	6.62	6.22	5.86	6.15	6.78	6.1	7.08	6.35	6.24	5.97	6.51	7.04	6.03	5.85	6.18	6.09	5.95	5.97	7.29
C12orf76	5.98	5.96	5.8	5.63	6.4	5.9	5.54	5.96	5.84	6.08	6.01	5.58	5.45	5.6	6.07	5.72	5.54	5.89	5.93
C14orf1	10.1	9.65	9.64	9.86	10.24	9.7	9.56	9.62	9.47	9.71	9.46	9.48	9.72	9.74	8.65	9.63	9.53	9.58	9.64
C14orf105	3.66	3.61	3.47	3.67	4.15	3.72	3.59	3.56	3.74	3.6	3.67	3.4	3.48	3.34	3.57	3.4	3.33	3.45	3.47
C14orf119	6.94	6.68	6.79	6.99	7	6.87	6.82	7.17	7.18	7.16	7.13	7.24	7.01	7.19	6.73	6.94	7.14	6.74	6.83
C14orf132	5.75	5.43	5.99	5.62	5.81	6.2	6.04	5.91	5.94	5.85	5.38	6.49	6.1	5.55	6.34	5.76	5.76	5.76	6.03
C14orf142	7.63	7.34	7.26	7.57	7.68	7.5	6.71	7.34	7.23	7.43	7.14	7.04	7.45	7.64	6.34	7.32	7.24	7.16	6.93
C14orf159	8.19	8.94	9.02	8.85	8.06	9.02	8.5	8.73	8.84	9.03	8.76	8.59	8.76	8.74	8.9	9	8.21	8.56	8.25
C14orf166	8.78	8.33	8.48	9.01	9.5	8.71	8.32	8.69	8.77	8.8	8.84	8.66	8.73	8.57	8.86	8.69	8.58	8.46	8.2
C14orf169	6.47	6.47	6.75	6.6	6.84	6.66	6.49	6.44	6.43	6.39	6.4	6.17	6.54	6.44	6.65	6.56	6.62	6.47	6.6
C14orf177	5.42	5.14	5.35	5.19	5.73	5.29	5.14	5.26	5	5.52	5.14	5.2	5.22	5.1	5.41	5.14	5.2	5.29	5.43
C14orf178	6.3	6.16	5.96	5.86	6.42	6.18	5.94	5.68	6.22	6.2	6.47	5.86	6.07	6.21	6.57	5.93	5.9	5.71	6.14
C14orf180	7.3	7.06	7.14	7.03	7.45	7.12	6.95	7.11	7.2	7.12	7.3	6.94	7	6.97	7.63	7.09	6.68	6.82	7.07
C14orf2	8.96	8.55	8.98	9.32	9.71	9.3	8.47	9.04	9.33	9.52	9.32	9.1	9.17	9.27	8.64	9.26	8.62	8.93	8.51
C14orf28	5.35	5.92	5.81	6.09	5.63	5.68	5.91	5.89	5.82	5.41	5.62	5.63	5.85	5.53	5.38	5.62	5.79	5.48	5.31
C14orf37	5.81	5.85	5.55	5.6	5.27	5.63	5.55	6.46	5.53	5.84	5.74	5.04	5.36	6.18	5.98	5.63	5.37	5.73	5.36
C14orf39	2.53	2.53	2.67	3.03	3.47	2.53	3.12	2.49	2.81	2.69	2.89	2.97	2.62	2.95	2.47	2.9	2.86	2.52	3.13
C14orf79	5.38	5.1	5.29	5.08	5.37	5.28	5.16	5.19	5.45	5.26	5.37	5.48	5.11	5.3	5.74	5.37	5.49	5.17	5.49
C14orf80	6.2	6.12	6.13	6.2	6.4	6.36	5.87	5.97	6	6.15	6.27	5.85	6.02	6.18	6.59	6.16	5.68	5.98	6.46
C14orf93	5.39	5.42	5.54	5.7	5.56	5.52	5.6	5.58	5.5	5.79	5.42	5.32	5.62	5.29	5.57	5.75	5.75	5.44	5.75
C15orf32	3.97	3.46	3.71	3.63	4.07	3.45	3.42	3.48	3.77	3.97	4.02	3.39	3.56	3.78	3.86	3.8	3.4	3.51	4.21
C15orf38-AP3S2	9.46	9.6	9.76	9.92	9.34	9.57	9.42	9.78	9.84	9.81	9.43	9.76	9.79	9.75	8.74	9.62	9.51	9.62	8.95
C15orf39	6.95	6.64	6.92	6.85	6.94	7.16	6.92	6.92	6.7	6.71	7	7.02	6.76	7.04	7.63	7.12	7.11	7.06	7.3
C15orf40	6.52	6.91	6.89	6.84	6.89	7.02	6.73	6.87	6.95	6.71	6.77	7.01	7.05	6.45	6.75	6.78	7.01	6.65	6.5
C15orf41	11.56	11.61	11.92	11.74	11.18	11.32	10.87	11.11	11.2	11.76	11.85	10.68	11.17	11.73	10.23	11.69	11.14	11.35	10.99
C15orf48	3.45	3.27	3.21	3.21	2.96	3.24	3.25	3.19	3.55	3.14	3.5	2.92	3.3	3.03	3.49	3.11	3.01	3.03	3.36
C15orf52	6.39	6.67	6.45	6.47	6.51	6.65	6.18	6.47	6.58	6.52	6.38	6.57	6.48	6.51	6.84	6.74	6.23	6.32	6.07
C15orf53	5.66	5.62	5.73	5.53	6.07	5.91	5.74	5.5	5.92	5.81	5.99	5.53	5.7	5.75	5.99	5.61	5.33	5.58	5.84
C15orf54	3.1	3.32	3.11	3.08	2.84	3.26	3.7	3.26	3.39	3.4	3.65	3.4	3.09	3.08	3.38	3.46	3.41	3.02	3.27
C15orf56	6.74	6.77	6.63	6.73	7.1	6.65	6.83	6.27	6.47	6.65	6.7	6.49	6.59	6.67	6.76	6.76	6.16	6.47	6.66
C15orf57	6.42	6.69	6.47	6.51	6.77	6.35	7.01	7.3	6.3	7.24	7.25	7.05	6.98	6.97	5.44	6.44	7.39	6.8	6.79
C15orf59	7.2	7.14	7.18	7.18	7.6	7.48	6.96	7.32	7.45	7.13	7.28	7.47	7.74	7.21	8.18	7.77	6.84	7.01	6.84
C15orf61	6.18	5.87	6.32	6.69	7.38	6.46	6.3	6.73	6.78	6.85	6.77	6.65	6.42	6.85	7.06	6.79	6.7	6.21	6.06
C15orf62	5.72	5.66	5.76	5.49	6.28	5.46	5.54	5.34	5.56	5.49	5.62	5.25	5.63	5.56	5.91	5.66	5.36	5.58	5.89
C16orf45	7.4	7.46	7.81	7.76	7.14	7.65	7.72	7.74	7.91	7.65	7.65	7.9	8.06	7.63	7.73	7.99	7.41	7.3	7.02
C16orf46	4.24	4.36	4.8	4.23	4.81	4.7	4.38	4.46	4.56	4.52	4.53	4.56	4.74	4.65	4.86	4.72	4.23	4.32	4.3
C16orf47	5.85	5.89	5.79	5.74	6.26	5.96	5.55	5.66	5.8	5.69	5.72	5.91	5.61	5.88	5.76	5.65	5.64	5.39	5.87
C16orf52	6.45	6.5	6.54	6.66	6.38	6.54	6.29	6.81	6.65	6.61	6.53	6.79	6.66	6.7	5.8	6.5	6.86	6.75	6.41
C16orf54	5.83	6.13	6.04	5.8	6.32	6.12	6.06	5.88	6.18	6.33	6.1	5.78	5.9	5.89	6.36	6.11	5.72	6.01	6.36
C16orf58	7.23	7.18	7.19	7.32	7.27	7.4	7.36	7.24	7.15	7.18	7.12	7.26	7.35	7.14	7.65	7.31	7.38	7.38	7.37
C16orf59	6.59	6.7	6.51	6.48	7.18	6.73	6.6	6.46	6.58	6.65	6.76	6.31	6.38	6.51	6.88	6.64	6.25	6.36	6.68
C16orf62	7.7	7.87	7.6	7.6	7.69	7.53	7.63	7.66	7.32	7.4	7.56	7.64	7.74	7.6	7.36	7.46	7.74	7.79	7.49
C16orf70	7.49	7.61	7.73	7.81	7.55	7.54	7.68	7.63	7.6	7.72	7.65	7.73	7.77	7.63	7.19	7.75	7.86	7.75	7.32
C16orf71	5.84	5.84	6.06	5.99	6.58	5.97	5.78	5.6	5.94	6.11	6.04	5.89	5.94	5.83	6.31	5.86	5.86	5.86	5.92
C16orf72	8.3	8.4	8.5	8.4	8.45	8.38	8.26	8.41	8.49	8.54	8.53	8.2	8.47	8.5	8.42	8.52	8.29	8.28	8.29
C16orf74	6.28	6.56	6.13	5.98	6.88	6.23	5.88	6.06	6.12	6.32	6.22	6.04	6.07	6.23	6.8	6.35	5.86	5.96	6.38
C16orf78	3.77	3.66	3.3	3.56	4.24	3.64	4.01	3.46	3.79	3.45	3.63	3.66	3.53	3.46	3.83	3.61	3.42	3.32	3.61
C16orf82	5.97	6.24	5.98	5.93	6.37	6.09	6.01	6.02	6.01	5.88	6.06	5.72	5.99	5.97	6.3	6.02	5.7	6.16	6.04
C16orf86	6.33	6.26	6.16	6.33	6.93	6.21	6.23	6.04	6.16	6.43	6.3	5.89	6.24	6.17	6.61	6.19	5.95	6.16	6.7
C16orf87	6.18	6.2	6.6	6.55	6.31	6.44	6.41	6.54	6.69	6.71	6.67	6.61	6.25	6.73	6.41	6.36	6.42	6.49	6
C16orf89	6.58	6.66	6.02	5.93	6.39	6.2	6.47	6.32	6.98	6.15	6.12	6.94	6.85	6.62	6.87	6.4	6.24	5.99	6.26
C16orf91	6.12	5.88	6.02	6.04	6.16	5.97	5.64	5.93	6	6	5.72	5.79	5.99	5.94	6.07	5.95	5.73	6.06	6.19
C16orf92	6.11	5.82	5.51	5.58	5.91	5.37	5.62	5.5	5.52	5.85	5.82	5.31	5.49	5.49	6.02	5.58	5.32	5.6	5.98
C16orf95	5.82	6.16	5.69	6.04	6.35	6	5.71	6.02	6.18	6.18	6.4	5.97	6.01	6.23	6.37	6.21	5.82	6.08	6.12
C17orf102	5.14	4.61	4.67	4.66	5.23	4.71	5.16	4.66	4.68	4.8	4.85	4.69	4.67	4.97	5.05	4.93	4.68	4.73	5.29
C17orf105	3.13	3.14	3.48	2.98	3.15	3.24	3.31	3.06	2.9	3.02	3.37	3.27	3.17	3.61	3	3.16	2.82	3.28	3.29
C17orf47	4.28	4.22	3.83	3.93	4.11	3.97	3.69	3.84	4.25	4.37	4.34	3.99	4.14	4.12	4.12	4.1	4.19	4.19	4.35
C17orf49	8.55	8.23	8.22	8.6	9	8.42	8.1	8.22	8.09	8.23	8.17	8.35	8.3	8.58	7.84	8.38	8.42	8.17	8.41
C17orf50	6.82	6.75	6.45	6.77	7.2	6.77	6.41	6.54	6.9	6.68	6.73	6.59	6.62	6.82	7.02	6.79	6.28	6.6	6.95
C17orf51	5.44	4.98	4.9	5.48	4.68	4.91	4.75	5.02	5.14	5.23	5.07	5.16	5.39	5.11	5.25	5.26	5.07	4.92	5.2
C17orf53	5.95	5.69	5.71	5.53	5.79	5.86	5.88	5.57	5.89	5.64	5.95	5.8	5.62	5.5	5.82	5.73	5.6	5.81	5.91
C17orf58	5.54	5.35	5.43	5.29	5.44	5.17	5.55	5.48	4.86	5.54	5.54	5.37	5.7	5.34	5.88	5.52	5.57	5.53	5.27
C17orf62	6.82	6.8	6.71	6.78	6.95	6.79	6.84	6.83	6.78	6.64	6.68	6.9	6.8	6.79	7.28	6.92	6.79	6.96	7.2
C17orf64	5.35	5.03	4.86	5.03	5.16	5.21	5.19	4.87	5.04	5.21	5.15	4.64	5.06	5	5.33	4.97	4.66	4.97	5.01
C17orf74	5.52	5.54	5.47	5.31	5.83	5.51	5.21	5.36	5.77	5.64	5.43	5.15	5.41	5.41	5.65	5.51	5.04	5.2	5.77
C17orf75	6.26	7.27	7.09	6.85	6.61	7.01	7.22	7.24	6.88	7.12	7.2	7.11	6.81	6.95	6.8	6.92	7.05	7	6.14
C17orf77	4.75	4.77	4.45	4.67	4.63	4.37	4.3	4.62	4.88	4.68	4.59	4.51	4.54	4.58	4.68	4.42	4.48	4.5	4.45
C17orf78	3.54	3.29	3.16	3.62	3.46	3.2	3.21	3.22	3.71	3.63	3.87	3.21	3.25	3.54	3.3	3.42	3.23	3.19	3.64
C17orf80	6.94	6.99	7.31	7.26	6.52	6.93	6.91	7.07	6.83	6.68	6.42	7.12	7.11	6.78	6.58	7.01	6.95	7.1	6.32
C17orf82	5.09	5.37	5.04	5.26	6.06	5.3	5.25	4.86	5.41	5.24	5.4	4.83	5.1	5.36	5.83	5.05	4.62	4.78	5.51
C17orf96	5.15	4.75	4.96	5.12	5.62	5.11	5.01	4.97	5.05	5.13	5.01	4.76	5.11	5.1	5.45	5.11	5.2	5.06	5.3
C17orf97	5.3	6.08	4.97	5.38	5.52	5.4	6.01	5.63	5.19	5.7	5.31	6.25	5.29	5.66	5.72	5.47	5.4	5.92	5.6
C17orf99	7.04	6.86	6.6	6.9	6.86	6.73	6.36	6.66	6.99	7.05	7.02	6.36	6.82	6.98	7.32	6.57	6.45	6.75	6.93
C18orf12	4.09	4.1	3.81	4.15	4	4.04	3.99	3.75	3.76	4.03	3.91	3.77	3.89	4.27	4.18	3.85	3.92	4.02	4.55
C18orf21	6.24	6.34	6.16	6.27	7.21	6.29	6.35	6.4	6.03	6.12	6.09	6.47	6.22	6.13	6.13	6.49	6.62	6.35	5.77
C18orf25	6.72	7.21	7.43	7.27	5.66	7.03	7.19	6.97	6.84	7.19	6.86	7.05	7.26	7.14	5.78	6.76	7.05	7.39	6.37
C18orf32	7.9	7.31	7.53	7.82	8.06	7.64	7.69	7.79	7.99	7.99	7.89	7.92	7.7	7.73	8.2	7.89	7.97	7.83	7.45
C18orf54	4.49	4.48	4.26	4.15	3.87	4.08	3.87	4.9	4.42	3.81	4.61	4.33	3.99	4.63	3.82	4.45	5.09	4.47	4.36
C18orf65	6.01	5.88	5.95	5.6	6.26	5.97	5.57	5.8	5.9	6.24	6.14	5.55	5.81	5.9	6.43	5.76	5.48	5.66	6.33
C18orf8	7.34	7.27	7.39	7.64	7.39	7.42	7.74	7.69	7.6	7.5	7.68	7.69	7.43	7.48	7.56	7.47	7.68	7.58	7.43
C19orf12	6.46	6.85	6.82	6.95	6.88	6.87	6.58	7.05	6.69	6.93	6.62	6.57	6.97	7.27	7.08	6.82	6.64	6.67	6.49
C19orf18	3.83	5.4	5.37	4.64	4.28	4.96	5.22	5.31	5.18	4.88	5.1	5.45	4.76	5.15	4.21	4.92	4.77	4.8	4.55
C19orf24	7.36	7.11	7.01	7.13	7.8	7.27	7.14	7.09	7.14	7.25	7.16	7.09	7.16	7.13	7.74	7.26	7.19	7.09	7.48
C19orf25	7.02	7.1	7.03	6.96	7.28	7.13	6.94	7.07	6.83	7.15	7.11	6.78	6.93	6.86	7.66	7.09	6.91	7.01	7
C19orf33	7.35	7.15	7.17	7.12	7.49	7.19	6.97	6.97	7.29	7.35	7.35	7.05	7.08	7.23	7.61	7.29	6.64	7.09	7.29
C19orf35	6.02	5.95	6	5.89	6.55	5.95	5.69	5.77	5.97	5.85	6.08	5.84	5.84	5.79	6.48	5.97	5.69	5.94	6.07
C19orf43	8.42	8.13	7.96	8.36	8.77	8.33	7.89	8.15	8.13	8.24	8.14	8.33	8.2	8.09	8.32	8.28	8.13	7.97	8.38
C19orf44	5.38	5.72	5.75	5.77	5.47	5.72	5.8	5.95	5.71	5.66	5.8	5.61	5.9	5.65	5.81	5.87	5.88	5.86	5.46
C19orf45	5.12	4.79	4.81	4.97	5.65	5.06	4.8	4.74	4.75	5.03	4.88	4.62	4.77	4.68	5.33	5.06	4.76	4.65	5.07
C19orf47	7.04	7.3	7.24	7.28	7.78	7.58	7.18	7.41	7.36	7.56	7.31	7.4	7.28	7.18	7.8	7.52	7.09	6.95	7.13
C19orf48	5.27	5.38	5.09	5.33	5.7	5.12	5.39	5.01	5.33	5.55	5.4	5.08	5.21	5.32	5.61	5.23	5.38	5.27	5.62
C19orf52	6.32	6.32	6.47	6.37	6.53	6.53	6.45	6.22	6.4	6.42	6.17	6.31	6.16	6.26	6.75	6.45	5.93	6.29	6.21
C19orf53	10	9.73	9.59	9.93	10.52	9.67	9.76	9.42	9.9	9.8	9.89	9.83	9.66	9.83	10.16	9.65	9.91	9.56	9.86
C19orf54	6.8	7.05	6.93	6.94	6.93	7.21	7.15	6.83	7.09	7.01	7.12	6.91	6.99	7.04	7.38	7.17	7.15	7.08	7.02
C19orf57	6.43	6.05	6.09	6.09	6.26	6.11	6.02	5.84	6.26	6.25	6.27	5.74	6.14	6.14	6.41	6.16	5.92	6.12	6.35
C19orf60	7.32	7.04	7.2	7.37	7.87	7.52	7.09	7.28	7.24	7.38	7.16	7.16	7.47	7.35	7.65	7.3	6.81	7.06	7.16
C19orf66	7.03	6.95	6.8	6.92	7.01	6.88	7.09	7.02	6.65	6.78	6.83	6.96	7.11	6.88	7.36	7.08	6.82	6.73	7.2
C19orf67	6.36	6.27	6.25	6.14	6.71	6.19	6.25	6.21	6.23	6.4	6.37	5.97	6.21	6.31	6.48	6.4	6.09	6.32	6.56
C19orf68	6.67	6.53	6.34	6.38	6.84	6.43	6.46	6.18	6.65	6.71	6.45	6.09	6.46	6.29	6.94	6.51	5.95	6.21	6.7
C19orf70	6.38	6.36	6.18	6.43	6.95	6.35	6.07	6.3	6.07	6.46	6.24	6.22	6.17	6.22	7.42	6.28	5.88	6.15	6.27
C19orf71	6.85	6.62	6.85	6.75	7.43	6.82	6.69	6.69	6.75	6.91	6.79	6.44	6.78	6.81	7.46	6.72	6.6	6.66	7.28
C19orf73	6.1	6.24	6.13	6.31	6.8	6.07	5.8	5.83	6.33	6.14	6.35	6.62	6.16	6.23	6.34	6.26	6.03	6.05	6.3
C1D	4.12333	4.34	4.27	4.4	4.28333	4.31333	4.65333	4.11667	4.95	4.24667	4.61333	4.11	4.18333	4.45333	3.51333	4.11333	4.6	3.93	4.33667
C1GALT1	6.69	6.82	6.8	7.15	6.65	7.08	7.38	6.67	6.81	7.09	6.91	7.59	7.07	6.86	5.56	6.96	7.3	7.36	6.38
C1GALT1C1	5.22	5.67	5.63	5.73	5.49	5.83	5.48	5.85	5.65	5.58	5.4	5.88	5.75	5.58	5.28	5.48	6.13	5.44	5.34
C1GALT1C1L	3.79	3.84	3.79	3.51	3.59	3.69	4.03	3.8	4.31	3.62	4	3.74	3.99	3.62	3.89	3.91	3.43	3.88	3.81
C1orf100	4.41	4.23	4.15	4.14	5.28	4.22	4.52	4.19	4.46	4.39	4.3	4.07	4.42	4.09	4.47	4.29	4.42	4.26	4.33
C1orf101	4.37	4.4	4.4	4.18	4.43	4.55	4.32	4.53	4.76	4.62	4.64	4.36	4.38	4.39	4.11	4.14	4.53	4.51	4.42
C1orf105	5.9	5.4	4.82	4.92	5.93	6.03	5.15	5.14	6.15	5.98	4.98	5.87	5.57	4.91	4.75	5.44	4.54	4.53	5.84
C1orf106	5.85	5.74	5.65	5.53	6.19	5.9	5.83	5.59	5.6	5.9	5.82	5.4	5.7	5.78	6.21	5.51	5.18	5.76	5.97
[truncated: 19,032 more rows]
