# Supplementary material for: Potential molecular and cellular mechanisms of the effects of cuproptosis-related genes in the cardiomyocytes of patients with diabetic heart failure: a bioinformatics analysis
Source: Front Endocrinol (Lausanne). 2024 May 31;15:1370387. doi: 10.3389/fendo.2024.1370387 (PMC11176466; doi:10.3389/fendo.2024.1370387)
Supplement: Supplementary Table 1 — The list of diabetic heart failure-related genes obtained from the Gene Expression Omnibus (GEO) database. [file DataSheet_1.zip › supplements/Supplement Table 10.xlsx]

## Sheet: Sheet1
gene	pValue
1	B2M	0.0723515
2	HLA-A	0.48565
3	HLA-B	0.412245
4	HLA-C	0.0728537
5	HLA-DMA	0.402154
6	HLA-DMB	0.287143
7	HLA-DOA	0.374548
8	HLA-DOB	0.993538
9	HLA-DPA1	0.480061
10	HLA-DPB1	0.932734
11	HLA-DQA1	0.182906
12	HLA-DQA2	0.390116
13	HLA-DQB1	0.205573
14	HLA-DRA	0.488806
15	HLA-DRB1	0.619184
16	HLA-E	0.808847
17	HLA-F	0.0818718
18	HLA-G	0.0421235
19	TAP1	0.797631
20	TAP2	0.0709235
21	TAPBP	0.092199
