# Supplementary material for: Potential molecular and cellular mechanisms of the effects of cuproptosis-related genes in the cardiomyocytes of patients with diabetic heart failure: a bioinformatics analysis
Source: Front Endocrinol (Lausanne). 2024 May 31;15:1370387. doi: 10.3389/fendo.2024.1370387 (PMC11176466; doi:10.3389/fendo.2024.1370387)
Supplement: Supplementary Table 1 — The list of diabetic heart failure-related genes obtained from the Gene Expression Omnibus (GEO) database. [file DataSheet_1.zip › supplements/Supplement Table 11.xlsx]

## Sheet: Sheet1
gene	pValue
1	CCR1	0.682975
2	CCR10	0.0205001
3	CCR2	0.628017
4	CCR3	0.0509141
5	CCR4	0.61158
6	CCR5	0.10757
7	CCR6	0.444532
8	CCR7	0.0216621
9	CCR8	0.0177359
10	CCR9	0.100749
11	CX3CR1	0.780537
12	CXCR1	0.0443524
13	CXCR2	0.861816
14	CXCR3	0.00466218
15	CXCR4	0.161201
16	CXCR5	0.0106228
17	CXCR6	0.0470055
18	XCR1	0.00985032
