# Supplementary material for: Potential molecular and cellular mechanisms of the effects of cuproptosis-related genes in the cardiomyocytes of patients with diabetic heart failure: a bioinformatics analysis
Source: Front Endocrinol (Lausanne). 2024 May 31;15:1370387. doi: 10.3389/fendo.2024.1370387 (PMC11176466; doi:10.3389/fendo.2024.1370387)
Supplement: Supplementary Table 1 — The list of diabetic heart failure-related genes obtained from the Gene Expression Omnibus (GEO) database. [file DataSheet_1.zip › supplements/Supplement Table 12.xls]

	logFC	AveExpr	t	P.Value	B
SKA2	-1.436794872	8.6040625	-11.08249306	8.23E-10	12.5021594
BNIP2	-1.062564103	7.98	-10.41598102	2.31E-09	11.55707088
SLC25A40	-1.305128205	8.51375	-10.21396047	3.19E-09	11.25972507
CRIP1	0.921025641	6.895	9.908302652	5.25E-09	10.7998711
TMEM182	-1.064102564	10.33125	-9.809436371	6.18E-09	10.64851552
FASTKD2	-1.155641026	7.385625	-9.58575129	8.97E-09	10.30127558
ARMC8	-0.901538462	7.2325	-9.423587756	1.18E-08	10.04532461
HERC3	-1.052307692	8.905	-9.392871079	1.24E-08	9.996439532
SNORD46	1.505897436	9.043125	9.213505941	1.69E-08	9.708393418
KPNA4	-1.06	8.99125	-9.024442151	2.35E-08	9.399939202
DIS3L	-0.885384615	7.009375	-8.944745726	2.70E-08	9.268414388
DHX36	-1.032820513	6.8625	-8.875674122	3.05E-08	9.153698245
RRN3	-1.030897436	8.1359375	-8.863082875	3.12E-08	9.132713466
LAMTOR3	-0.875641026	7.498125	-8.804619467	3.46E-08	9.034982139
NAA50	-0.749487179	9.745625	-8.762759639	3.72E-08	8.964707304
FNBP1L	-1.286923077	8.265625	-8.727868723	3.96E-08	8.905940689
PIK3CB	-0.960512821	7.62375	-8.674434176	4.36E-08	8.815603139
CLCN3	-0.958205128	7.791875	-8.656133896	4.51E-08	8.784570106
UBR3	-1.014102564	9.240625	-8.591693686	5.06E-08	8.674910877
FOPNL	-0.847435897	7.941875	-8.559172024	5.36E-08	8.619340766
RNU12	0.974615385	5.828125	8.54243662	5.53E-08	8.590685255
AUH	-0.884102564	8.475	-8.533374831	5.62E-08	8.575152131
OCR1	-1.412307692	9.9875	-8.495186273	6.02E-08	8.509561191
DPH6	-1.465384615	7.460625	-8.389888191	7.30E-08	8.327609425
HSD17B4	-1.226153846	8.49625	-8.378107684	7.45E-08	8.30715273
SNORA48	1.273846154	8.605	8.359263205	7.72E-08	8.274387458
SNORA7B	1.593076923	7.855625	8.333563657	8.09E-08	8.229619602
MICU2	-0.927435897	7.836875	-8.332589736	8.10E-08	8.227921163
LTC4S	0.901538462	6.7275	8.306260081	8.50E-08	8.181951855
MUT	-1.216410256	8.655	-8.276133952	8.99E-08	8.129229831
FAM63B	-1.02974359	7.03	-8.180567618	1.07E-07	7.961104182
VTRNA1-2	1.32025641	4.530625	8.171952054	1.09E-07	7.945881291
RANBP6	-0.853846154	7.66375	-8.143936061	1.15E-07	7.896304184
MRRF	-0.744871795	7.891875	-8.141079857	1.15E-07	7.891243356
BTRC	-0.888461538	7.991875	-8.136003289	1.17E-07	7.882245363
MIOS	-0.886923077	7.430625	-8.115350839	1.21E-07	7.845600673
PHLDA3	0.707948718	6.798125	8.099948994	1.25E-07	7.818231483
ZNF542P	-1.085641026	6.67875	-8.087139973	1.28E-07	7.79544312
ABCB7	-1.037435897	7.98625	-8.019755503	1.45E-07	7.675161505
CHMP2B	-0.973589744	7.204375	-7.996264561	1.51E-07	7.633072346
BUB3	-0.80025641	7.266875	-7.989751828	1.53E-07	7.621388911
LRRFIP2	-0.792564103	9.780625	-7.967037112	1.60E-07	7.580591013
MAPK14	-0.87025641	7.18375	-7.963795876	1.61E-07	7.574763205
DLD	-0.941025641	9.94125	-7.954754115	1.64E-07	7.558497708
AASDHPPT	-0.936153846	7.500625	-7.907505258	1.79E-07	7.473303313
VPS13A	-0.887948718	7.618125	-7.900693024	1.81E-07	7.460992884
NUP43	-0.966923077	8.085625	-7.892236836	1.84E-07	7.445702082
EPT1	-0.964358974	6.366875	-7.891339017	1.84E-07	7.444077988
DZIP3	-1.019230769	7.118125	-7.883364816	1.87E-07	7.429647955
TAB2	-0.788461538	8.240625	-7.88180643	1.88E-07	7.426826815
CUL5	-0.918974359	7.21	-7.879261691	1.89E-07	7.422219307
NCEH1	-1.177692308	9.146875	-7.867367159	1.93E-07	7.40067031
NUP98	-0.613846154	8.50875	-7.84985997	2.00E-07	7.368914822
SNORA80E	1.650512821	8.785625	7.84316178	2.02E-07	7.356753248
SNAPC3	-0.786666667	9.4025	-7.828207803	2.08E-07	7.329578008
KRR1	-0.826923077	7.261875	-7.795929668	2.21E-07	7.270807068
ANKMY2	-0.799487179	7.74625	-7.794122452	2.22E-07	7.267511973
IKZF5	-1.439230769	7.199375	-7.793995007	2.22E-07	7.267279584
C19orf71	0.620769231	6.885625	7.788398188	2.24E-07	7.257071727
MGC45922	0.766410256	5.610625	7.784962238	2.26E-07	7.250802702
PRMT3	-0.707692308	5.975	-7.76441343	2.35E-07	7.213273969
UFL1	-1.155384615	8.19875	-7.735640593	2.48E-07	7.160620004
UBR2	-0.840769231	8.773125	-7.730178752	2.51E-07	7.150610991
GPR153	0.631282051	7.09375	7.727475089	2.52E-07	7.145654793
ADGRF5	-0.974871795	9.03875	-7.724505207	2.53E-07	7.140209325
GFM2	-0.830769231	7.345	-7.696556231	2.67E-07	7.088898799
USP10	-0.945897436	8.301875	-7.696229079	2.68E-07	7.088297505
STXBP3	-0.961794872	7.028125	-7.660875515	2.86E-07	7.023224904
USP8	-0.906410256	7.643125	-7.650258535	2.92E-07	7.003646713
ETFDH	-1.270769231	9.5125	-7.648344065	2.93E-07	7.000114557
ZFP62	-0.967435897	5.979375	-7.645593005	2.95E-07	6.995037956
KCNK15	0.651538462	7.000625	7.637636203	2.99E-07	6.980348724
IDE	-0.832820513	8.69	-7.619651338	3.10E-07	6.947111718
ACADSB	-1.094615385	8.339375	-7.616596165	3.12E-07	6.941460807
CCPG1	-0.785384615	6.918125	-7.607992358	3.17E-07	6.925539558
PPP2CB	-0.684102564	7.7725	-7.59626765	3.24E-07	6.903825364
LMOD3	-1.201794872	9.463125	-7.589536423	3.29E-07	6.891349861
ATE1	-0.885897436	8.673125	-7.544762598	3.58E-07	6.80819532
ZNF302	-0.743846154	7.864375	-7.53789126	3.63E-07	6.795407349
SBNO1	-0.906153846	7.41625	-7.528385308	3.70E-07	6.777704609
ATRX	-1.071538462	7.495625	-7.525497781	3.72E-07	6.772324561
EPM2AIP1	-1.091282051	8.2	-7.505577816	3.87E-07	6.735175787
SNORA64	1.478461538	6.26875	7.499654411	3.91E-07	6.72411782
ZNF638	-0.808461538	7.846875	-7.498947643	3.92E-07	6.722798056
PALMD	-0.780512821	10.3875	-7.497852085	3.93E-07	6.720752152
TAPT1	-1.014102564	7.080625	-7.488000195	4.00E-07	6.702346165
MXRA8	0.825384615	9.209375	7.485638246	4.02E-07	6.697931257
CMAS	-0.755641026	7.650625	-7.483078031	4.04E-07	6.693144818
LYSMD3	-1.327692308	8.20875	-7.482782452	4.04E-07	6.692592156
ZNF780B	-0.948205128	7.64375	-7.475385709	4.10E-07	6.678757794
ZNF682	-1.00025641	6.019375	-7.471191288	4.13E-07	6.670909214
TRAPPC6B	-1.075128205	7.526875	-7.463683264	4.20E-07	6.656853695
EIF5	-0.99025641	8.25125	-7.462290303	4.21E-07	6.654245058
ME1	-0.999230769	7.841875	-7.444354918	4.36E-07	6.620631123
NBR1	-0.887435897	8.754375	-7.441716453	4.38E-07	6.615682153
SCRN3	-1.492820513	7.95625	-7.423310704	4.54E-07	6.581129639
THAP6	-0.804871795	6.940625	-7.420540972	4.56E-07	6.575925745
SNORA55	0.798974359	6.7875	7.411435266	4.65E-07	6.558809493
USP47	-0.720769231	7.635625	-7.401771324	4.74E-07	6.540630407
STYX	-1.088717949	8.69125	-7.379633908	4.95E-07	6.498934754
HSPA13	-1.144102564	7.06625	-7.379089696	4.95E-07	6.497908816
SCO1	-0.722307692	7.556875	-7.376841013	4.97E-07	6.493669175
MRPL35	-0.812051282	9.153125	-7.337391539	5.37E-07	6.419169212
PHKB	-0.958205128	9.071875	-7.330022586	5.45E-07	6.405227351
SNORA16A	2.168461538	7.378125	7.314375615	5.62E-07	6.37559692
CPNE3	-1.016153846	9.865625	-7.313382076	5.63E-07	6.37371424
ZNF383	-1.354358974	7.67375	-7.307083757	5.70E-07	6.361776004
DNAJC16	-0.754615385	7.683125	-7.299744375	5.79E-07	6.347857027
C18orf25	-1.145641026	6.8675	-7.294973175	5.84E-07	6.338804258
KLHL24	-0.825641026	9.6575	-7.293045229	5.86E-07	6.335145255
PRRG1	-0.658974359	7.04875	-7.274100169	6.09E-07	6.299160498
G3BP2	-0.84974359	8.02375	-7.271791008	6.12E-07	6.29477077
GBE1	-0.875897436	8.485	-7.271406057	6.12E-07	6.294038898
C3orf38	-0.724615385	6.72875	-7.267126717	6.17E-07	6.285901508
WDR26	-0.912307692	8.19125	-7.264766379	6.20E-07	6.281412036
PCMTD1	-1.35	9.496875	-7.264477794	6.20E-07	6.280863078
ACAN	0.602564103	5.43375	7.24811296	6.41E-07	6.249712954
USP14	-0.797692308	8.078125	-7.245218157	6.45E-07	6.244198616
SCAMP1	-0.815384615	8.6825	-7.22630994	6.69E-07	6.208149575
CUL2	-0.883333333	7.424375	-7.222298369	6.75E-07	6.200494579
MYSM1	-0.768461538	8.504375	-7.210166774	6.91E-07	6.177330189
CDC14C	1.268717949	4.4325	7.210160205	6.91E-07	6.177317639
LMBR1	-0.850769231	8.19125	-7.209365895	6.92E-07	6.1758002
ARIH1	-0.861538462	9.27	-7.208347289	6.93E-07	6.173854132
APOC4	0.651025641	7.694375	7.20504831	6.98E-07	6.167550308
CD36	-0.972820513	11.16375	-7.19396394	7.14E-07	6.146358014
TRMT61B	-1.146410256	6.958125	-7.189028838	7.21E-07	6.136916692
NHLRC2	-1.125897436	9.078125	-7.175871496	7.40E-07	6.111727795
PEX3	-0.718717949	6.600625	-7.163188229	7.59E-07	6.087422198
IPO11	-1.046153846	7.64	-7.147487815	7.83E-07	6.057301677
DARS	-0.69025641	9.1875	-7.145928453	7.85E-07	6.05430812
LARS	-0.775897436	8.08375	-7.143586253	7.89E-07	6.049811047
PKIA	-0.795128205	7.999375	-7.143393773	7.89E-07	6.049441446
RAB21	-1.137948718	9.20125	-7.1429996	7.90E-07	6.048684535
SNORD83B	1.173846154	6.71625	7.14294816	7.90E-07	6.048585754
ABCD3	-0.820769231	8.246875	-7.13497277	8.03E-07	6.033265996
RNMT	-1.154102564	6.444375	-7.125499611	8.18E-07	6.015056973
CRABP2	0.744102564	4.92875	7.124467047	8.20E-07	6.013071406
SOX14	0.631794872	4.79	7.110424989	8.43E-07	5.986053609
PRKAA2	-0.864871795	10.979375	-7.098803907	8.63E-07	5.963671868
RBM24	-0.813589744	9.634375	-7.091664924	8.75E-07	5.949912574
TRMT1L	-0.776410256	7.8675	-7.077332884	9.01E-07	5.922267029
ACO1	-0.728205128	9.865	-7.073082408	9.08E-07	5.914062313
PLEKHA3	-0.988974359	6.736875	-7.072004066	9.10E-07	5.91198036
ZNF431	-0.835897436	6.3325	-7.071118667	9.12E-07	5.910270791
NDUFAF5	-0.73025641	6.94	-7.055547505	9.41E-07	5.880186396
ZFP3	-0.88025641	7.651875	-7.052876455	9.46E-07	5.875022174
INHA	0.636153846	6.113125	7.049549621	9.52E-07	5.868588587
DUSP19	-0.887435897	5.784375	-7.039580502	9.71E-07	5.849300058
SNORA52	1.627435897	7.614375	7.031877964	9.86E-07	5.834386938
FBXO3	-0.854615385	8.844375	-7.027278157	9.96E-07	5.825476939
CCNT2	-0.763333333	7.766875	-7.025962386	9.98E-07	5.822927667
MOSPD3	0.71	7.413125	7.014279396	1.02E-06	5.800280997
KPNA1	-0.902820513	8.166875	-7.013002453	1.02E-06	5.797804514
NBEA	-0.96025641	8.226875	-7.010472461	1.03E-06	5.792897173
HINT3	-1.167948718	6.585625	-6.987389582	1.08E-06	5.748080583
REEP1	-0.81974359	7.199375	-6.984677082	1.08E-06	5.742808978
MORC3	-0.751538462	6.900625	-6.970953232	1.12E-06	5.716120791
CBR4	-1.31025641	7.20125	-6.970516824	1.12E-06	5.715271672
SNORA4	1.271282051	5.40375	6.964640863	1.13E-06	5.7038361
RGS5	-0.877948718	11.14	-6.964180162	1.13E-06	5.702939288
TOMM20	-0.891025641	7.960625	-6.952116732	1.16E-06	5.679445186
IREB2	-0.977692308	7.464375	-6.950889769	1.16E-06	5.677054419
MAZ	0.679230769	7.408125	6.94721967	1.17E-06	5.669901827
PLEKHA1	-0.888974359	8.535625	-6.944205874	1.18E-06	5.664026813
FAM133B	-0.653205128	6.8790625	-6.928191384	1.22E-06	5.632786239
YTHDF3	-0.868974359	9.029375	-6.926863606	1.22E-06	5.630194361
ZNF248	-0.904358974	6.598125	-6.923880929	1.23E-06	5.624371111
PAK2	-1.061538462	8.1425	-6.922890885	1.23E-06	5.622437904
QKI	-0.617948718	9.41875	-6.92155376	1.23E-06	5.619826742
PREPL	-0.987435897	9.465625	-6.92146094	1.23E-06	5.61964547
S100A4	1.155897436	6.3875	6.918532064	1.24E-06	5.613924951
MTMR6	-0.748461538	7.818125	-6.907125458	1.27E-06	5.591634216
CKAP5	-0.748461538	8.318125	-6.900880554	1.28E-06	5.579422382
UTP23	-0.78974359	6.615	-6.893839548	1.30E-06	5.565646933
LANCL1	-0.697948718	8.61375	-6.889578535	1.31E-06	5.557306908
RABAC1	0.711025641	7.915625	6.889230532	1.32E-06	5.556625648
ACSS3	-0.793846154	8.415	-6.88317275	1.33E-06	5.544763947
OPA1	-0.884871795	9.195625	-6.880372236	1.34E-06	5.539278466
FNIP1	-0.908974359	8.411875	-6.879095768	1.34E-06	5.536777816
POLR2B	-0.825384615	9.010625	-6.878502636	1.34E-06	5.535615767
ICE2	-0.881282051	7.269375	-6.878353917	1.34E-06	5.535324392
PPP2R2A	-0.638717949	7.755625	-6.87048423	1.37E-06	5.519901256
SRBD1	-0.772820513	7.10125	-6.869472432	1.37E-06	5.517917663
ZNF296	0.690769231	6.61875	6.860748997	1.39E-06	5.500809474
RNU11	0.940769231	6.055625	6.856757384	1.41E-06	5.492977514
MRPS30	-0.721282051	8.329375	-6.849919651	1.42E-06	5.479555764
UBA3	-0.826153846	9.12125	-6.847680059	1.43E-06	5.475158198
TMEM144	-1.3	6.77625	-6.846562968	1.43E-06	5.472964453
ALDH9A1	-0.669230769	8.34375	-6.846461952	1.44E-06	5.472766068
DENND6A	-0.677435897	7.48375	-6.84215809	1.45E-06	5.464312372
TRIM33	-0.77	8.475625	-6.841955696	1.45E-06	5.463914762
WDR48	-0.674871795	7.165	-6.840957989	1.45E-06	5.461954637
ACAT1	-1.006666667	9.70125	-6.83590956	1.47E-06	5.452034127
RB1CC1	-0.874615385	7.630625	-6.83370071	1.47E-06	5.447692417
GPAM	-0.77974359	6.896875	-6.833168296	1.47E-06	5.446645797
TOP2B	-0.883076923	8.0775	-6.829464465	1.49E-06	5.439363672
HSPB9	0.632820513	4.6925	6.829052065	1.49E-06	5.438552726
METAP1	-0.785897436	9.081875	-6.828175197	1.49E-06	5.436828365
SENP2	-0.906410256	7.333125	-6.82303944	1.51E-06	5.426726648
SLC25A36	-0.806923077	7.755625	-6.820217612	1.51E-06	5.421174652
TRIM23	-0.609487179	6.371875	-6.796167476	1.59E-06	5.373808552
BCO2	-1.362564103	8.59375	-6.794933813	1.59E-06	5.371376617
USP33	-0.718974359	6.7075	-6.793519425	1.60E-06	5.368588143
ATL2	-0.762307692	7.019375	-6.792841551	1.60E-06	5.367251608
CSDE1	-0.593589744	11.735625	-6.790064689	1.61E-06	5.361775893
LRRC24	0.626410256	6.934375	6.785383485	1.63E-06	5.352542456
SNORD105	1.251025641	5.496875	6.779431539	1.65E-06	5.340797946
ASCC1	-0.756666667	7.448125	-6.772160292	1.67E-06	5.326443184
ARFGEF1	-0.644102564	7.83	-6.770600633	1.68E-06	5.323363135
HNRNPK	-0.752307692	9.82125	-6.770354346	1.68E-06	5.322876729
SNORA57	1.332564103	7.900625	6.763294142	1.70E-06	5.308929416
NPPC	0.645384615	7.475625	6.760579228	1.71E-06	5.303564225
USP7	-0.647692308	8.49625	-6.75872456	1.72E-06	5.29989843
LMLN	-0.987692308	7.6025	-6.753691664	1.73E-06	5.289948281
RBM18	-0.709230769	8.28625	-6.749056235	1.75E-06	5.280780686
RASSF10	0.748974359	5.458125	6.746942924	1.76E-06	5.27660011
CLIP4	-0.7	7.37875	-6.737482893	1.79E-06	5.257878239
ACSL1	-1.321538462	10.06375	-6.733179023	1.81E-06	5.249356382
HSDL2	-1.483589744	9.35875	-6.729679664	1.82E-06	5.242425515
TEAD1	-0.717435897	9.05625	-6.721421132	1.85E-06	5.226061566
PLEKHA5	-0.827692308	8.9925	-6.719007901	1.86E-06	5.221277984
RNF170	-0.641538462	7.32125	-6.713666222	1.88E-06	5.210686549
TNFRSF4	0.600512821	6.76875	6.71030407	1.90E-06	5.204017988
PCCA	-0.878205128	7.736875	-6.708867659	1.90E-06	5.201168485
MFN1	-1.278717949	8.125625	-6.702558804	1.93E-06	5.188649665
FMO4	-0.953076923	7.404375	-6.697018644	1.95E-06	5.17765145
DCTN4	-0.75	8.039375	-6.695789351	1.95E-06	5.175210481
RAB10	-0.994102564	9.274375	-6.691504842	1.97E-06	5.166701165
PDCD10	-0.773846154	6.17875	-6.688411488	1.98E-06	5.160555914
CLASP2	-0.758974359	9.1	-6.68533848	1.99E-06	5.154449721
RAB30	-0.951794872	7.25	-6.683244461	2.00E-06	5.150288038
HLTF	-0.931282051	7.45	-6.675104305	2.04E-06	5.13410418
SLC9A6	-0.792307692	8.03375	-6.673646278	2.04E-06	5.131204394
RCBTB1	-0.894358974	7.77	-6.670907755	2.06E-06	5.12575708
IFITM10	0.764871795	5.791875	6.669749893	2.06E-06	5.123453601
IBTK	-0.637179487	7.864375	-6.668009975	2.07E-06	5.119991803
ASB11	-1.483076923	8.355	-6.667629617	2.07E-06	5.119234974
LOC646214	-0.880512821	4.54875	-6.664198955	2.08E-06	5.112407754
ASH1L	-0.636410256	9.09375	-6.649368934	2.15E-06	5.082875678
CUL3	-0.740769231	8.961875	-6.649011279	2.15E-06	5.082163064
MICU1	-0.732051282	8.088125	-6.648092109	2.15E-06	5.080331567
RABEP1	-0.648717949	8.35375	-6.647731471	2.16E-06	5.079612945
MCCC2	-1.155384615	8.90875	-6.647529885	2.16E-06	5.079211247
NUBPL	-0.897948718	7.42625	-6.642548321	2.18E-06	5.069282701
DSG2	-0.787179487	8.21625	-6.639754326	2.19E-06	5.063712549
RNF14	-0.70974359	9.65	-6.635841577	2.21E-06	5.055910148
NAA25	-0.690512821	7.734375	-6.62938276	2.24E-06	5.043025841
MOSPD1	-1.169230769	6.78	-6.628174047	2.24E-06	5.040613987
TPP2	-0.867692308	8.185	-6.623648881	2.27E-06	5.031582658
DMXL1	-0.707692308	7.695	-6.623515982	2.27E-06	5.031317375
LGALS9C	0.603589744	6.28625	6.620877627	2.28E-06	5.026050339
SMARCA1	-0.794871795	7.7725	-6.617806832	2.29E-06	5.019918757
SNORA24	2.003589744	7.74875	6.613625672	2.31E-06	5.011567891
ARSK	-1.004871795	6.103125	-6.606519503	2.35E-06	4.997369285
LRPPRC	-0.858717949	9.064375	-6.604591548	2.36E-06	4.993515855
DNAJC27	-0.714102564	6.616875	-6.602072708	2.37E-06	4.988480615
BCKDHB	-1.170769231	8.64125	-6.598237684	2.39E-06	4.98081254
CPEB3	-0.76	7.2975	-6.595545705	2.40E-06	4.975428711
LYPD2	0.602307692	6.310625	6.594702558	2.40E-06	4.973742246
BRWD1	-0.825897436	7.734375	-6.590336497	2.43E-06	4.965007609
SNORA37	1.555384615	7.79625	6.58553292	2.45E-06	4.955394544
MAOB	-1.024615385	9.0625	-6.576050134	2.50E-06	4.936407643
NAA15	-1.048974359	7.405625	-6.566624657	2.55E-06	4.917522788
TMLHE	-0.62974359	8.745	-6.566012427	2.55E-06	4.916295688
RBM26	-0.967948718	7.933125	-6.562949979	2.57E-06	4.910156787
PNPLA8	-1.128974359	7.520625	-6.562017393	2.57E-06	4.908287084
ZADH2	-0.667692308	8.6425	-6.559453247	2.59E-06	4.9031457
DPY19L2P1	-1.054871795	9.00375	-6.550976768	2.63E-06	4.886142804
NUDT3	-0.637435897	9.17125	-6.548446707	2.65E-06	4.881065796
PKN2	-0.809230769	8.3175	-6.54142301	2.69E-06	4.866966763
LIAS	-1.035128205	6.604375	-6.539781674	2.69E-06	4.863671013
PIAS2	-0.603333333	8.166875	-6.531150319	2.74E-06	4.846333241
TRAPPC8	-0.772051282	6.700625	-6.526900363	2.77E-06	4.837792486
SNORA74A	1.653846154	5.69625	6.526719526	2.77E-06	4.837429018
HACE1	-0.765641026	7.54875	-6.523925157	2.78E-06	4.831811958
PRKAB2	-1.085128205	9.165	-6.523640806	2.79E-06	4.831240312
TMEM245	-0.721025641	9.6725	-6.52110306	2.80E-06	4.82613804
SNORA38B	1.723076923	7.46	6.514173513	2.84E-06	4.812201172
EXOC6	-0.771282051	6.89	-6.5124853	2.85E-06	4.808804769
USO1	-0.803589744	9.54625	-6.510987015	2.86E-06	4.805790132
NPEPPS	-0.786282051	9.1171875	-6.50754701	2.88E-06	4.798867436
RPP25	0.634102564	6.108125	6.501087478	2.92E-06	4.785863701
CAB39	-0.694871795	9.33125	-6.497446043	2.94E-06	4.7785305
ZNF721	-0.897948718	7.72625	-6.495339851	2.96E-06	4.77428815
VTA1	-0.641538462	7.76125	-6.490790873	2.98E-06	4.765123334
ZNF615	-1.121282051	5.764375	-6.485031149	3.02E-06	4.753515041
TAX1BP1	-0.727435897	9.124375	-6.480307666	3.05E-06	4.743991722
ADAM23	-0.999487179	8.92875	-6.480226876	3.05E-06	4.743828809
TCP11L2	-1.214358974	9.03	-6.469786174	3.12E-06	4.722767364
PLCB4	-0.711538462	8.418125	-6.468731569	3.12E-06	4.720639114
RABGAP1	-0.794615385	8.845625	-6.46822847	3.13E-06	4.719623777
RNVU1-15	1.447179487	5.7075	6.467313535	3.13E-06	4.717777197
ZNF484	-0.898717949	7.066875	-6.465753805	3.14E-06	4.714628982
SLU7	-0.85025641	7.3675	-6.465315236	3.15E-06	4.713743696
RAD21	-0.862307692	8.240625	-6.463520527	3.16E-06	4.710120653
NSUN6	-0.88025641	6.121875	-6.462406741	3.17E-06	4.707871988
ATAD1	-0.708461538	8.715625	-6.461228286	3.17E-06	4.705492568
ZDHHC6	-0.865897436	7.586875	-6.459910091	3.18E-06	4.702830768
MIR375	0.930769231	5.57375	6.457368796	3.20E-06	4.697698501
SUPT7L	-0.825897436	8.394375	-6.457090392	3.20E-06	4.697136196
METTL15	-0.860769231	6.509375	-6.450403492	3.25E-06	4.683627087
CAMK2D	-0.711538462	10.348125	-6.446116367	3.27E-06	4.674962782
RAB14	-1.111794872	9.54	-6.444278585	3.29E-06	4.671247824
PHF20L1	-0.765384615	7.241875	-6.443508255	3.29E-06	4.669690511
MDK	0.747692308	7.3925	6.443339141	3.29E-06	4.669348616
SNORA71C	0.791538462	7.566875	6.442972624	3.30E-06	4.668607621
IMPA1	-0.874358974	8.13375	-6.44220786	3.30E-06	4.667061421
ZNF271P	-0.977179487	7.140625	-6.438262135	3.33E-06	4.659082644
TRAPPC11	-0.852307692	7.0025	-6.437192431	3.34E-06	4.656919186
MGME1	-0.900512821	6.375	-6.423814878	3.43E-06	4.62984977
LNPEP	-0.926410256	9.649375	-6.421048255	3.45E-06	4.624248394
CEP70	-0.827948718	6.719375	-6.420644641	3.45E-06	4.623431137
FAM210A	-1.107692308	8.01	-6.420510719	3.45E-06	4.62315996
SNORA54	1.52974359	6.91375	6.419216217	3.46E-06	4.620538614
KPNA3	-0.951794872	9.04	-6.417002634	3.48E-06	4.6160556
PPP1R12B	-0.815641026	10.769375	-6.415630428	3.49E-06	4.613276223
LTN1	-0.803333333	7.329375	-6.414159186	3.50E-06	4.610295957
EIF2AK2	-1.049487179	8.049375	-6.411332065	3.52E-06	4.604568269
ZC3H7A	-0.773589744	7.351875	-6.409955568	3.53E-06	4.60177911
PARP2	-0.753333333	7.25875	-6.408332397	3.54E-06	4.598489781
SP5	0.735897436	6.99875	6.404042841	3.58E-06	4.5897953
NEDD4L	-0.732564103	7.811875	-6.402931862	3.58E-06	4.587543043
EHHADH	-0.79025641	6.73875	-6.396708496	3.63E-06	4.574923398
CFLAR	-1.048333333	8.7734375	-6.391636183	3.67E-06	4.564633849
MIRLET7F1	-1.046153846	4.42	-6.390630639	3.68E-06	4.562593606
MPP7	-0.731282051	7.1975	-6.386382212	3.71E-06	4.553972013
SLC44A1	-0.617948718	7.52875	-6.385393019	3.72E-06	4.551964225
WDR36	-0.721794872	7.153125	-6.383495636	3.73E-06	4.548112676
RB1	-0.99974359	8.845625	-6.383464597	3.73E-06	4.548049666
NOSTRIN	-0.824358974	6.973125	-6.3833959	3.73E-06	4.547910205
SMAD5	-0.784871795	7.984375	-6.380323928	3.76E-06	4.541673225
SNX4	-0.762564103	6.60625	-6.377447157	3.78E-06	4.535831367
KIAA0391	-0.761538462	7.61875	-6.377361832	3.78E-06	4.53565808
PSME4	-0.663076923	8.80875	-6.374088464	3.81E-06	4.529009414
ASB15	-1.266666667	8.7625	-6.373733815	3.81E-06	4.528288983
ANKRD26	-0.785897436	6.201875	-6.37290813	3.82E-06	4.526611626
PSD3	-0.895512821	8.1859375	-6.372824531	3.82E-06	4.526441791
F8	-1.167948718	8.855625	-6.369338527	3.85E-06	4.519358982
DLAT	-0.729230769	9.4125	-6.366906407	3.86E-06	4.51441644
DBT	-0.836923077	8.16	-6.365755362	3.87E-06	4.512077006
LRP12	-0.748205128	7.28125	-6.36094568	3.91E-06	4.502299608
ERMP1	-0.647435897	7.439375	-6.358312223	3.93E-06	4.496944804
HES4	0.631794872	7.29	6.355886475	3.96E-06	4.4920115
UTF1	0.648461538	7.333125	6.355299224	3.96E-06	4.490817071
RALGPS2	-0.792307692	6.03375	-6.354769429	3.96E-06	4.489739463
PSMD1	-0.748461538	8.718125	-6.354667923	3.97E-06	4.489532993
WDR7	-0.594615385	7.913125	-6.352993439	3.98E-06	4.486126796
ZAK	-0.780769231	9.054375	-6.350291765	4.00E-06	4.480630291
UBN2	-0.643846154	8.023125	-6.349487665	4.01E-06	4.478994171
TAF13	-0.948974359	6.584375	-6.336852053	4.12E-06	4.453272444
SCN7A	-1.171282051	8.575	-6.333679629	4.14E-06	4.44681102
UBA5	-0.820512821	7.82	-6.329143965	4.18E-06	4.437570609
STRBP	-0.722564103	6.20375	-6.328905426	4.19E-06	4.437084561
USP24	-0.68	8.3425	-6.3222668	4.24E-06	4.423554492
DMD	-0.672820513	9.84	-6.316322705	4.30E-06	4.411434777
ALG11	-0.77025641	7.3725	-6.314489689	4.31E-06	4.407696366
PPIL4	-1.006666667	7.23125	-6.313441105	4.32E-06	4.405557586
DHX29	-0.687435897	7.961875	-6.31209145	4.34E-06	4.402804492
LOC389199	0.800769231	6.189375	6.310305816	4.35E-06	4.39916168
SNORD15B	1.91974359	7.036875	6.308715	4.37E-06	4.395915942
TINCR	0.601538462	4.70125	6.308301893	4.37E-06	4.395073024
SNORA21	1.515897436	6.195	6.305394727	4.40E-06	4.389140475
MALT1	-0.661025641	6.51375	-6.304887513	4.40E-06	4.388105301
ATM	-0.726666667	7.58375	-6.303912486	4.41E-06	4.386115271
SNORD94	1.626666667	8.285	6.300859986	4.44E-06	4.379884271
PIK3R4	-0.72	8.075	-6.288822122	4.55E-06	4.355299169
GNPDA2	-0.946410256	6.385625	-6.28807675	4.56E-06	4.353776231
CYYR1	-0.744615385	8.905	-6.287637299	4.57E-06	4.352878313
POLR3B	-0.718205128	6.806875	-6.285207392	4.59E-06	4.347912872
GOT2	-0.597435897	11.96875	-6.284486307	4.60E-06	4.3464392
ATP6V1C1	-1.004102564	7.3725	-6.282947369	4.61E-06	4.343293857
VPS13C	-0.633589744	8.258125	-6.281971151	4.62E-06	4.341298456
NUDT12	-0.827692308	5.9425	-6.278754578	4.65E-06	4.334722815
RPRML	0.69	7.219375	6.278270108	4.66E-06	4.333732292
STAU2	-0.714615385	7.190625	-6.277927001	4.66E-06	4.333030771
NKIRAS1	-0.889487179	6.889375	-6.277607706	4.66E-06	4.332377922
RDX	-0.942307692	8.595625	-6.277079235	4.67E-06	4.331297351
ELP3	-0.685128205	8.13	-6.276982448	4.67E-06	4.331099446
ZNF880	-0.605641026	7.08875	-6.273131294	4.71E-06	4.323223733
SLF1	-0.782820513	4.929375	-6.272915552	4.71E-06	4.322782476
BIN1	0.599230769	6.983125	6.268561077	4.75E-06	4.313874887
UQCC1	-0.679487179	7.75875	-6.258118987	4.86E-06	4.29250381
NRDC	-0.648205128	9.24	-6.254773096	4.89E-06	4.285652865
SNORD60	1.687435897	4.625625	6.252760312	4.91E-06	4.281530816
TMEM41B	-0.585128205	6.92875	-6.250774722	4.93E-06	4.277463916
RANBP2	-0.648974359	7.990625	-6.246993374	4.97E-06	4.269717444
TSNAX	-1.14025641	7.743125	-6.240150982	5.05E-06	4.255695166
AKAP1	-0.849230769	9.41	-6.238390695	5.07E-06	4.252086738
LRFN1	0.643589744	5.30375	6.238037636	5.07E-06	4.251362949
UBXN2B	-1.032051282	7.351875	-6.237339016	5.08E-06	4.24993069
TROVE2	-1.084102564	7.8275	-6.233819403	5.12E-06	4.242714035
RAPGEF6	-0.678717949	7.018125	-6.232988028	5.12E-06	4.241009129
ACADM	-1.326410256	11.034375	-6.232275797	5.13E-06	4.239548478
PAFAH1B1	-0.789487179	8.738125	-6.231767155	5.14E-06	4.238505307
U2SURP	-0.800769231	8.200625	-6.231009406	5.15E-06	4.236951178
MED6	-0.587435897	7.090625	-6.226347142	5.20E-06	4.227387249
ABHD10	-0.886410256	7.826875	-6.225085318	5.21E-06	4.224798301
ELANE	0.7	6.54125	6.223094512	5.23E-06	4.220713222
ZNF253	-0.749487179	6.955625	-6.221009007	5.26E-06	4.216433249
GOLGA2P9	0.826153846	5.72875	6.219040584	5.28E-06	4.212393015
ACOX1	-0.729487179	8.249375	-6.21741365	5.30E-06	4.209053301
ZNF260	-1.043589744	7.24125	-6.215661496	5.32E-06	4.205456136
CHM	-0.900769231	6.371875	-6.211218038	5.37E-06	4.196331873
VBP1	-0.639487179	6.54625	-6.210499428	5.37E-06	4.194856016
ATXN7L3B	-0.592820513	7.445	-6.209584514	5.38E-06	4.192976897
C9orf72	-0.858974359	6.62125	-6.207523965	5.41E-06	4.188744374
GPR52	-0.805897436	7.278125	-6.198457124	5.51E-06	4.170113569
RRP15	-0.681538462	6.45375	-6.197084938	5.53E-06	4.167292994
SCARNA6	1.763076923	6.9275	6.195911314	5.54E-06	4.164880369
LEMD3	-0.634358974	6.57875	-6.194808383	5.56E-06	4.162612899
CARD9	0.655128205	6.674375	6.191780469	5.59E-06	4.156387088
RABGGTB	-0.970769231	7.95875	-6.191624644	5.59E-06	4.156066657
TMEM131	-0.689230769	8.35	-6.190654449	5.60E-06	4.154071521
TRIM37	-0.639487179	7.64625	-6.188202926	5.63E-06	4.149029573
PM20D2	-1.107948718	7.196875	-6.184552943	5.68E-06	4.141521302
ZNF559	-0.585641026	6.9225	-6.18125636	5.72E-06	4.134738455
ABCA5	-0.720769231	6.865625	-6.178915274	5.75E-06	4.129920694
FAM175B	-0.588717949	7.575	-6.172262811	5.83E-06	4.116226448
GFM1	-0.833846154	7.8075	-6.170082061	5.85E-06	4.111736029
ZBTB33	-0.817179487	7.250625	-6.167605336	5.89E-06	4.106635389
CCK	0.689487179	4.813125	6.164044244	5.93E-06	4.09930013
BBS5	-0.731538462	6.304375	-6.163930147	5.93E-06	4.099065081
PGM5	-0.614230769	8.7115625	-6.154368374	6.05E-06	4.079360851
MPDZ	-0.704615385	9.3225	-6.1528336	6.07E-06	4.076196956
MAP3K7	-0.591538462	8.320625	-6.151864111	6.09E-06	4.074198216
IMMT	-0.697948718	10.13375	-6.150377142	6.10E-06	4.071132376
PLAG1	-0.825641026	6.6275	-6.149626589	6.11E-06	4.069584771
LIN7C	-1.068461538	7.818125	-6.149480639	6.12E-06	4.069283819
IMPAD1	-1.379871795	8.1678125	-6.148908053	6.12E-06	4.068103111
CDH2	-0.64025641	11.166875	-6.1470731	6.15E-06	4.064319026
GK	-0.988076923	7.8328125	-6.146403528	6.16E-06	4.062938107
RAB18	-1.291282051	8.6725	-6.142877783	6.20E-06	4.055665651
ZNF529	-0.702307692	6.630625	-6.136126877	6.29E-06	4.041736114
NNT	-0.636410256	11.22375	-6.134237922	6.32E-06	4.037837434
PATJ	-0.863846154	7.841875	-6.133344586	6.33E-06	4.035993479
SNORA8	1.311025641	7.318125	6.133054764	6.33E-06	4.03539523
OSR2	0.643333333	5.580625	6.129210704	6.39E-06	4.027459264
COQ3	-0.91974359	6.430625	-6.124711809	6.45E-06	4.018168907
CHORDC1	-0.924615385	7.28125	-6.122674559	6.48E-06	4.013961035
SCARNA8	1.143846154	6.150625	6.12261123	6.48E-06	4.013830224
SIGIRR	0.658205128	6.761875	6.119428181	6.52E-06	4.007254611
PHIP	-0.698205128	7.830625	-6.119155997	6.52E-06	4.006692264
TCAIM	-0.732051282	7.678125	-6.115760816	6.57E-06	3.999676818
CHP1	-0.635897436	10.81	-6.10872333	6.67E-06	3.985130416
ZSCAN26	-0.673846154	6.9775	-6.108172995	6.68E-06	3.983992603
HELZ	-0.666153846	8.84125	-6.099488587	6.80E-06	3.966032339
AP2B1	-0.691025641	9.498125	-6.096885872	6.84E-06	3.960647705
RNF19A	-0.805128205	8.5675	-6.094903609	6.87E-06	3.956546096
UBE3A	-0.615897436	7.71375	-6.093732895	6.89E-06	3.954123461
ATP2A2	-0.723846154	11.818125	-6.089294673	6.95E-06	3.944937517
SNORD95	1.205641026	8.77375	6.087288957	6.98E-06	3.940785362
SCX	0.665897436	6.445625	6.087105639	6.99E-06	3.940405838
MIR212	0.592051282	6.595625	6.081995778	7.06E-06	3.929825077
DDX1	-0.761538462	9.48875	-6.081676992	7.07E-06	3.929164867
SNRNP48	-0.899230769	7.200625	-6.07597	7.15E-06	3.917343341
IRX2	0.597948718	6.6375	6.074806376	7.17E-06	3.914932472
SNAP23	-0.957179487	8.674375	-6.071220054	7.23E-06	3.907500978
SNORD8	0.843846154	5.774375	6.070589132	7.24E-06	3.906193421
H2AFV	-0.767948718	9.030625	-6.067321651	7.29E-06	3.899420879
PTCD3	-0.742820513	9.366875	-6.066942284	7.29E-06	3.898634468
SNORA68	1.578717949	9.480625	6.063395658	7.35E-06	3.891281572
RPAP3	-0.592051282	6.144375	-6.062980648	7.35E-06	3.890421062
CST2	1.003076923	6.475	6.062494216	7.36E-06	3.889412431
SNORD45B	2.973333333	5.8675	6.061962525	7.37E-06	3.888309919
NCOA1	-0.614871795	8.54625	-6.06169152	7.37E-06	3.88774795
HPS5	-0.615641026	6.496875	-6.055142994	7.48E-06	3.874165678
EIF2S1	-0.926153846	8.5825	-6.053841481	7.50E-06	3.871465547
RHOT1	-0.819487179	8.6025	-6.05093179	7.55E-06	3.865428266
RNF103	-0.784358974	8.380625	-6.04903003	7.58E-06	3.861481729
BBS2	-0.591282051	8.26375	-6.048363984	7.59E-06	3.860099437
ESF1	-0.743589744	5.8175	-6.045128835	7.64E-06	3.853384476
BDH2	-0.777948718	6.54875	-6.043728948	7.66E-06	3.850478409
RAB28	-1.065384615	7.445625	-6.043141194	7.67E-06	3.849258198
ZFAND5	-0.700769231	9.129375	-6.040587509	7.72E-06	3.843956071
PARD6A	0.68974359	5.87625	6.040522634	7.72E-06	3.843821362
NDUFAF7	-0.794358974	7.24875	-6.039702288	7.73E-06	3.842117918
CHPF	0.608717949	8.49875	6.038866392	7.74E-06	3.840382095
METTL4	-1	7.0025	-6.037516663	7.77E-06	3.837579051
GHITM	-0.586410256	10.123125	-6.03656229	7.78E-06	3.835596918
MLH3	-0.758974359	6.81	-6.035360702	7.80E-06	3.833101176
OSGEPL1	-0.648461538	6.406875	-6.033647532	7.83E-06	3.829542533
CDCA7L	-1.232307692	7.12125	-6.033356414	7.84E-06	3.828937778
PUS7L	-0.715641026	6.078125	-6.024850579	7.98E-06	3.811263233
MYCT1	-0.802051282	8.225	-6.02064641	8.05E-06	3.802523776
SNORD50A	1.075897436	6.8825	6.01847688	8.09E-06	3.798012943
ANAPC7	-0.602564103	7.70625	-6.015895773	8.13E-06	3.792645573
SOX21	0.701025641	5.55375	6.012454961	8.19E-06	3.785489113
HIST1H2AM	0.654358974	3.955	6.011942178	8.20E-06	3.784422457
UQCRB	-1.246923077	6.903125	-6.011807538	8.21E-06	3.784142383
ZNF415	-0.787948718	7.356875	-6.011345138	8.21E-06	3.783180492
ECHDC1	-1.327692308	7.74875	-5.99935079	8.43E-06	3.758219999
GAS1	0.671282051	6.50125	5.997136299	8.47E-06	3.753609557
SESN1	-0.906666667	8.19	-5.996714641	8.48E-06	3.752731618
DUSP2	0.605641026	6.05125	5.996384828	8.48E-06	3.752044893
INSL3	0.699230769	6.301875	5.993336801	8.54E-06	3.745697745
FAM83E	0.595384615	6.49625	5.992904947	8.55E-06	3.744798363
MIS12	-0.696666667	6.509375	-5.992106572	8.56E-06	3.7431356
EMX2	0.612564103	4.795625	5.990104995	8.60E-06	3.738966583
SLC33A1	-0.800512821	7.67375	-5.989808714	8.60E-06	3.738349427
PGGT1B	-0.657435897	7.3275	-5.989572507	8.61E-06	3.737857396
FAM217B	-0.857179487	7.573125	-5.984046622	8.71E-06	3.726344653
CLCN4	-0.794102564	7.101875	-5.982630752	8.74E-06	3.723394167
TOR1AIP2	-0.95025641	7.46875	-5.974221028	8.89E-06	3.705864081
PRPF40A	-0.646153846	7.255	-5.974146693	8.90E-06	3.705709089
ZDHHC21	-0.788974359	7.574375	-5.970938696	8.96E-06	3.699019584
RIOK2	-0.857692308	7.136875	-5.968926729	9.00E-06	3.694823435
PDHB	-0.681282051	8.826875	-5.967168113	9.03E-06	3.691155247
C5orf22	-0.701538462	8.14	-5.966343758	9.05E-06	3.689435639
BHLHE23	0.593333333	6.68125	5.966197149	9.05E-06	3.689129804
PUM2	-0.60025641	8.974375	-5.963953223	9.09E-06	3.684448481
SCML1	-0.951538462	6.173125	-5.962457684	9.12E-06	3.6813281
EPB41	-0.64	7.22	-5.960235759	9.17E-06	3.676691613
TOMM70	-0.72974359	7.49625	-5.959422153	9.18E-06	3.674993704
APC	-0.786666667	6.6225	-5.955761909	9.25E-06	3.667354117
NOL10	-0.643846154	7.323125	-5.954975469	9.27E-06	3.665712452
LCLAT1	-0.966153846	8.875	-5.954608545	9.28E-06	3.664946483
FASTKD1	-0.915641026	7.520625	-5.953328643	9.30E-06	3.662274504
SLC25A12	-0.804102564	9.4	-5.95328144	9.30E-06	3.662175955
PUM1	-0.693589744	9.056875	-5.953121881	9.31E-06	3.661842838
NEXN	-0.967948718	11.463125	-5.952986869	9.31E-06	3.661560966
CACNA2D1	-0.772307692	9.3675	-5.951826319	9.33E-06	3.659137917
CPA1	0.603333333	5.483125	5.951441226	9.34E-06	3.658333866
GPATCH2	-0.604615385	6.83125	-5.947766778	9.42E-06	3.650660873
C1QTNF4	0.664358974	6.856875	5.945851436	9.45E-06	3.646660566
ZNF575	0.665384615	6.689375	5.943777081	9.50E-06	3.642327622
ALDH5A1	-0.780769231	7.044375	-5.943704895	9.50E-06	3.642176829
SNORD3B-1	2.025384615	7.214375	5.943613632	9.50E-06	3.641986185
PPM1L	-0.808717949	7.68375	-5.939091772	9.59E-06	3.632538854
ANAPC1P1	-0.622307692	6.025625	-5.936551226	9.64E-06	3.627229856
ORC4	-0.693076923	6.743125	-5.930480117	9.77E-06	3.614539679
BCL2L13	-0.766666667	8.54625	-5.928465632	9.81E-06	3.61032785
DCUN1D2	-1.214871795	8.17375	-5.927175975	9.84E-06	3.6076312
HIBCH	-0.878205128	6.566875	-5.926017067	9.87E-06	3.605207764
PBRM1	-0.696410256	8.2225	-5.920116207	9.99E-06	3.592865608
TAB3	-0.672307692	7.99625	-5.917391503	1.01E-05	3.58716516
CLIC5	-0.619487179	9.28	-5.916267246	1.01E-05	3.58481279
MMP23B	0.644358974	7.723125	5.915821583	1.01E-05	3.58388025
KIAA1586	-0.963076923	6.5825	-5.915686019	1.01E-05	3.583596581
C10orf88	-0.592307692	6.60125	-5.915555202	1.01E-05	3.583322841
CYBA	0.813589744	6.225625	5.9143004	1.01E-05	3.580697019
EMSY	-0.65	7.718125	-5.91327163	1.01E-05	3.578544046
ODF3	0.673333333	4.96625	5.909720183	1.02E-05	3.571110675
GTF3C3	-0.795897436	7.25	-5.903552127	1.04E-05	3.558196804
KCNG3	0.632307692	4.82625	5.900411085	1.04E-05	3.551618651
PIK3C3	-0.665897436	8.164375	-5.900324397	1.04E-05	3.551437086
API5	-0.967435897	8.159375	-5.899825516	1.04E-05	3.550392181
LIF	0.646410256	5.038125	5.897535434	1.05E-05	3.545595203
H2AFX	0.612307692	6.7125	5.896753195	1.05E-05	3.543956515
SKIV2L2	-0.782307692	8.595625	-5.894937748	1.05E-05	3.540153094
LRRC2	-0.875897436	8.875	-5.89470668	1.06E-05	3.53966897
PARP1	-0.906923077	8.556875	-5.892465055	1.06E-05	3.534972054
EFNA2	0.58974359	6.3375	5.885499833	1.08E-05	3.520373662
LGALS8	-0.918205128	8.789375	-5.885085542	1.08E-05	3.519505159
RNF146	-0.78	8.57375	-5.884766628	1.08E-05	3.518836583
ZNF808	-0.62974359	8.935	-5.88349864	1.08E-05	3.516178237
NIPSNAP3B	-1.144358974	7.193125	-5.883416242	1.08E-05	3.516005483
SLC16A1	-0.814358974	8.855	-5.879230932	1.09E-05	3.507229469
GOSR1	-0.873333333	7.46625	-5.878844183	1.09E-05	3.506418399
RPL29	0.889487179	8.670625	5.875967697	1.10E-05	3.500385394
SIAE	-0.85025641	8.5475	-5.871666958	1.11E-05	3.491363291
LMO7	-0.746410256	9.323125	-5.86935625	1.11E-05	3.486514924
SSR4	0.768717949	6.78875	5.866083557	1.12E-05	3.479646958
FEM1C	-0.725128205	8.5825	-5.860994733	1.14E-05	3.468965061
IPO8	-0.781538462	7.025	-5.859021341	1.14E-05	3.464821863
RNU6ATAC	1.104871795	6.925625	5.858797002	1.14E-05	3.464350826
ZNF254	-0.81	7.498125	-5.851320566	1.16E-05	3.4486492
EXOC1	-0.822051282	7.92125	-5.848263212	1.17E-05	3.442226295
MAP2K5	-0.766410256	7.859375	-5.847916647	1.17E-05	3.441498158
FBXO11	-0.661538462	7.7175	-5.847028654	1.17E-05	3.4396324
LMBRD2	-1.094871795	7.44625	-5.846013497	1.17E-05	3.437499341
LY6K	0.646153846	5.175	5.844911724	1.18E-05	3.435184138
ZBED8	-0.887692308	5.22125	-5.843122893	1.18E-05	3.431424867
DNAJB4	-1.383846154	9.154375	-5.841467524	1.18E-05	3.427945715
FBXO40	-0.796666667	10.160625	-5.840962759	1.19E-05	3.426884764
PDHX	-0.8	9.77	-5.836347055	1.20E-05	3.41718168
LINC00472	-0.875384615	7.84125	-5.835981672	1.20E-05	3.416413463
PDSS2	-0.750769231	5.6	-5.835188633	1.20E-05	3.414746043
MIR99B	0.750512821	6.376875	5.835136935	1.20E-05	3.414637341
SNX14	-1.001538462	6.67375	-5.831223186	1.21E-05	3.406407242
CRLF1	0.687692308	7.58125	5.827735897	1.22E-05	3.399072333
PEX13	-0.792307692	7.69375	-5.82713309	1.22E-05	3.397804281
LRRC40	-0.647692308	6.26625	-5.825864778	1.22E-05	3.395136138
WDR43	-0.651538462	7.549375	-5.824806497	1.23E-05	3.392909686
ACAA2	-0.776410256	7.7975	-5.821361163	1.24E-05	3.385660297
SOS2	-0.697692308	9.286875	-5.81990959	1.24E-05	3.382605577
TMEM106B	-1.223076923	8.59375	-5.8194109	1.24E-05	3.381556065
NOP58	-0.911025641	7.746875	-5.819125905	1.24E-05	3.380956268
THUMPD3	-0.797692308	7.728125	-5.818751736	1.24E-05	3.38016878
DDHD2	-0.68	8.5325	-5.818026938	1.25E-05	3.378643301
FYTTD1	-0.601538462	7.44875	-5.817535992	1.25E-05	3.37760997
HIBADH	-0.713333333	9.18625	-5.816659761	1.25E-05	3.37576563
AP5M1	-0.829487179	7.840625	-5.816091024	1.25E-05	3.374568469
MLLT10	-0.616666667	7.894375	-5.814864104	1.25E-05	3.371985734
EDRF1	-0.593333333	7.15875	-5.813245564	1.26E-05	3.368578332
NUP133	-0.611538462	6.766875	-5.810042365	1.27E-05	3.361833905
AKAP11	-0.594871795	7.92	-5.80956029	1.27E-05	3.360818772
NADK2	-0.736410256	7.445	-5.809079701	1.27E-05	3.359806742
KDM6A	-0.837179487	7.376875	-5.809019252	1.27E-05	3.359679444
FCHSD2	-0.885384615	8.359375	-5.804738668	1.28E-05	3.350664044
UCHL5	-0.714871795	7.1675	-5.797454072	1.30E-05	3.335316674
CDHR5	0.592820513	5.585	5.796946908	1.30E-05	3.334247926
ZNF518A	-0.64025641	6.916875	-5.796428394	1.31E-05	3.333155228
OTUD6B	-0.849230769	7.46	-5.794651185	1.31E-05	3.329409747
GNS	-0.640512821	9.65375	-5.79254123	1.32E-05	3.324962501
SLTM	-0.763589744	7.65375	-5.789249865	1.33E-05	3.318024057
CERS6	-0.645641026	10.09125	-5.788196044	1.33E-05	3.315802243
CTU1	0.722564103	6.70625	5.783026845	1.34E-05	3.304901844
FAHD1	-1.041538462	6.42625	-5.781805475	1.35E-05	3.30232584
ANKRD28	-0.62974359	7.305	-5.781399508	1.35E-05	3.301469571
EEF1B2	0.824615385	6.34	5.779066815	1.36E-05	3.296549041
FGF22	0.608461538	6.445625	5.776376915	1.36E-05	3.290874202
PTGR2	-0.798461538	7.04875	-5.775762161	1.37E-05	3.289577142
CREBRF	-0.926666667	8.15625	-5.774644553	1.37E-05	3.287219
PRO2012	-1.046410256	7.736875	-5.774570715	1.37E-05	3.287063199
POU3F1	0.630512821	7.054375	5.773835678	1.37E-05	3.285512189
GDAP2	-0.723589744	8.39125	-5.772458734	1.38E-05	3.282606504
ZMAT1	-0.935128205	7.093125	-5.764489346	1.40E-05	3.265784654
GTPBP10	-0.957692308	8.138125	-5.760624679	1.41E-05	3.257624307
ZC3H12C	-0.796666667	7.240625	-5.760544376	1.41E-05	3.257454726
C15orf38-AP3S2	-0.678461538	9.56125	-5.755937276	1.43E-05	3.247724303
MTRR	-0.769230769	8.365	-5.754652982	1.43E-05	3.245011353
ZNF737	-1.389230769	8.10875	-5.753882257	1.43E-05	3.243383174
PCSK1N	0.618974359	7.22375	5.753311559	1.43E-05	3.242177511
PNPT1	-0.846666667	6.88125	-5.751663445	1.44E-05	3.238695465
MIR339	0.681025641	8.07	5.751660371	1.44E-05	3.23868897
GSK3B	-0.755128205	8.276875	-5.750835415	1.44E-05	3.236945925
ARHGAP5	-0.603589744	8.83375	-5.745702955	1.46E-05	3.226099729
MDM4	-0.858717949	7.564375	-5.745355615	1.46E-05	3.225365597
IHH	0.659487179	5.6075	5.743648175	1.46E-05	3.221756564
ZNF326	-0.726923077	6.660625	-5.743620959	1.46E-05	3.221699035
SULT2A1	0.657179487	3.369375	5.742100466	1.47E-05	3.218484856
HOMER1	-0.646666667	8.34875	-5.741882712	1.47E-05	3.218024521
EXOSC3	-0.94974359	6.635	-5.74045024	1.47E-05	3.214996116
PLEKHO2	0.588461538	7.001875	5.740364777	1.47E-05	3.214815431
ZNF75A	-0.705641026	6.62	-5.739426742	1.48E-05	3.212832176
PAPOLG	-0.763846154	7.500625	-5.738954521	1.48E-05	3.211833737
USP34	-0.755128205	8.946875	-5.738817495	1.48E-05	3.21154401
IL17REL	0.598205128	5.400625	5.737202951	1.48E-05	3.208130073
ZNF43	-0.823333333	6.835625	-5.732068259	1.50E-05	3.197270731
ST8SIA6	-0.91025641	7.02625	-5.729728937	1.51E-05	3.192322258
HERC6	-0.917179487	7.161875	-5.728052269	1.51E-05	3.188775123
NKTR	-0.963333333	7.659375	-5.7257377	1.52E-05	3.183877902
HEATR5A	-0.722051282	8	-5.7237227	1.53E-05	3.17961399
TMEM30A	-0.787435897	8.733125	-5.723485437	1.53E-05	3.179111891
CEP83	-0.896410256	5.955	-5.723174671	1.53E-05	3.178454232
SOS1	-0.857948718	8.40375	-5.722264696	1.53E-05	3.17652843
HSPA4L	-1.337435897	7.57	-5.720326273	1.54E-05	3.172425766
HIPK3	-0.741282051	9.765625	-5.717930358	1.55E-05	3.167354203
MRPL42	-1.139487179	7.7225	-5.71671335	1.55E-05	3.164777832
SNORA3B	0.707435897	5.811875	5.715123792	1.56E-05	3.161412519
ZNF517	0.596923077	6.235	5.712403078	1.57E-05	3.155651695
FSD2	-1.218717949	7.956875	-5.71228503	1.57E-05	3.155401719
ZNF676	-0.747435897	7.890625	-5.712105085	1.57E-05	3.155020671
FRYL	-0.832307692	7.79625	-5.708957912	1.58E-05	3.14835565
PJA2	-0.814871795	8.96875	-5.706871349	1.59E-05	3.14393612
SPOPL	-0.770512821	6.279375	-5.703214969	1.60E-05	3.136190322
OSBPL11	-0.622051282	6.22875	-5.695256861	1.63E-05	3.11932611
TTC17	-0.746666667	8.14	-5.691904632	1.64E-05	3.112220074
UPF3B	-0.749230769	5.57875	-5.687519102	1.65E-05	3.102921648
ATG2B	-0.666794872	7.7934375	-5.686111417	1.66E-05	3.099936519
CAP2	-0.655641026	10.689375	-5.68488921	1.66E-05	3.097344524
NDUFS1	-0.773589744	10.551875	-5.684526582	1.67E-05	3.096575447
CCSER1	-0.738717949	6.756875	-5.68093029	1.68E-05	3.088947434
WDR47	-1.05	7.003125	-5.67783174	1.69E-05	3.08237395
HBS1L	-0.855128205	8.518125	-5.676016042	1.70E-05	3.078521473
MYBL1	-0.776153846	6.490625	-5.673600888	1.71E-05	3.073396492
HES7	0.612051282	5.699375	5.669767486	1.72E-05	3.065260568
DNAJC13	-0.742307692	8.643125	-5.66791276	1.73E-05	3.061323519
ALS2	-0.656410256	7.22	-5.666945662	1.73E-05	3.05927049
SNORD43	1.31	6.725625	5.666320523	1.73E-05	3.057943337
ZNF143	-0.824358974	6.143125	-5.6648819	1.74E-05	3.054889009
NKX3-2	0.644102564	6.11	5.660159921	1.76E-05	3.044862112
IDH1	-0.78	8.13375	-5.658512483	1.76E-05	3.041363243
NKX2-1-AS1	0.65	5.831875	5.657256711	1.77E-05	3.03869599
FAM98A	-0.822307692	8.828125	-5.655519616	1.77E-05	3.035006104
FMO2	-0.952564103	8.730625	-5.655165236	1.78E-05	3.034253298
ESRRG	-0.840769231	7.963125	-5.653037424	1.78E-05	3.029732896
SUCLA2	-1.206923077	9.670625	-5.651872299	1.79E-05	3.027257439
GIT2	-0.688974359	9.413125	-5.650756289	1.79E-05	3.024886182
FAM135A	-0.816410256	7.18	-5.650552208	1.79E-05	3.024452543
PPP2R3A	-0.865384615	8.903125	-5.64837775	1.80E-05	3.019831868
STT3B	-0.772564103	9.554375	-5.646554318	1.81E-05	3.015956692
ZFX	-0.655897436	7.67625	-5.646366883	1.81E-05	3.015558329
SNORA5C	0.596410256	6.55875	5.645902805	1.81E-05	3.014571994
NDUFA5	-0.882051282	8.09	-5.644118417	1.82E-05	3.010779285
LRFN4	0.609230769	6.295	5.642082435	1.83E-05	3.00645136
PTCH2	1.085769231	4.6478125	5.640187812	1.83E-05	3.002423492
ORC2	-0.734358974	7.58	-5.636406946	1.85E-05	2.994384325
MIR30E	-0.788461538	6.250625	-5.635497561	1.85E-05	2.992450472
UBL3	-0.782051282	7.23875	-5.635093436	1.86E-05	2.991591051
EIF2AK1	-0.696153846	8.855625	-5.63435393	1.86E-05	2.99001835
TBC1D19	-0.731794872	7.49125	-5.633195833	1.86E-05	2.987555308
ZNF655	-0.732051282	7.338125	-5.631078197	1.87E-05	2.983051115
LACTB2	-1.15	7.284375	-5.626410444	1.89E-05	2.973121015
DDX52	-0.787692308	7.5	-5.626146254	1.89E-05	2.972558907
STRN3	-0.705384615	8.453125	-5.625021917	1.90E-05	2.9701666
SPATA5	-0.690769231	6.63125	-5.624619992	1.90E-05	2.96931137
CS	-0.593076923	11.161875	-5.621135034	1.91E-05	2.961895167
CLCC1	-0.849230769	8.23	-5.620425634	1.92E-05	2.960385348
SCAPER	-0.597948718	8.0825	-5.619679776	1.92E-05	2.958797873
ZNF780A	-0.764871795	5.678125	-5.618877316	1.92E-05	2.957089857
ITGA6	-1.133846154	9.05125	-5.618589573	1.92E-05	2.956477386
POLK	-0.898717949	6.866875	-5.617845667	1.93E-05	2.954893908
IKBKAP	-0.716666667	8.025625	-5.612190984	1.95E-05	2.942855278
XRN1	-0.672564103	8.183125	-5.610596709	1.96E-05	2.939460455
CPSF6	-0.670769231	7.635	-5.607528526	1.97E-05	2.932926296
UBE2K	-0.603846154	8.900625	-5.606467818	1.98E-05	2.930667107
PDS5B	-0.682564103	7.04125	-5.599536781	2.01E-05	2.915901607
CFL2	-0.863846154	9.631875	-5.599456879	2.01E-05	2.915731356
AMY2B	-0.977948718	7.66125	-5.598220665	2.01E-05	2.913097203
SYNJ2BP	-0.643846154	8.863125	-5.592414968	2.04E-05	2.900723966
IFT74	-0.811282051	5.9125	-5.59162689	2.04E-05	2.899044099
WNT10B	0.616666667	6.385625	5.590061841	2.05E-05	2.89570783
PMPCB	-1.008717949	8.98625	-5.588235499	2.06E-05	2.891814202
MIRLET7E	0.667179487	4.60125	5.585483458	2.07E-05	2.885946335
UBXN4	-0.904615385	8.615	-5.585231799	2.07E-05	2.885409707
PRLHR	0.648205128	5.2	5.58509058	2.07E-05	2.885108575
SPIN1	-1.101282051	9.528125	-5.582370961	2.08E-05	2.879308871
LOC645769	0.614871795	5.20375	5.57979376	2.09E-05	2.873812104
MLLT4	-0.698205128	7.860625	-5.577154993	2.11E-05	2.868183246
ALKBH8	-0.594358974	5.71625	-5.575963188	2.11E-05	2.865640701
EMP3	0.810769231	8.09125	5.573748303	2.12E-05	2.860915135
NKX6-2	0.699487179	5.945	5.572528889	2.13E-05	2.858313218
SPG20	-0.897435897	6.8525	-5.571615084	2.13E-05	2.856363283
INO80	-0.592307692	7.26125	-5.569587988	2.14E-05	2.852037398
EPG5	-0.585384615	7.135625	-5.567153959	2.15E-05	2.846842491
EEA1	-0.815128205	7.875625	-5.567072942	2.15E-05	2.846669567
ZNF148	-0.65974359	8.469375	-5.566663438	2.16E-05	2.8457955
SNORA9	0.821538462	6.0025	5.566497931	2.16E-05	2.84544223
PRKACB	-0.615384615	8.02	-5.565539972	2.16E-05	2.843397419
NCOA3	-0.762564103	8.50625	-5.562735608	2.17E-05	2.837410777
LOC100129455	0.627692308	4.44	5.558683898	2.19E-05	2.828759786
RAVER2	-0.773846154	8.11875	-5.55845637	2.19E-05	2.828273926
THOC2	-0.767435897	7.656875	-5.558172435	2.20E-05	2.827667606
LSG1	-0.821025641	7.50375	-5.557795378	2.20E-05	2.82686242
AP3M1	-0.726666667	8.02375	-5.557323909	2.20E-05	2.825855597
DNAJC3	-0.781025641	7.33125	-5.556075372	2.21E-05	2.823189226
DPY19L2	-0.744615385	7.895	-5.553248669	2.22E-05	2.817151882
ACOT9	-0.636410256	8.90375	-5.549968025	2.24E-05	2.810143875
HOXD12	0.704358974	4.394375	5.549079689	2.24E-05	2.808246033
KLHDC2	-0.709487179	8.643125	-5.548350247	2.24E-05	2.806687587
DPP8	-1.015897436	8.28875	-5.54756127	2.25E-05	2.805001878
LARP1B	-0.586410256	5.953125	-5.544902775	2.26E-05	2.799321286
SATB1	-0.626153846	8.59875	-5.542856199	2.27E-05	2.794947685
POMC	0.704871795	6.360625	5.541656132	2.28E-05	2.792382886
RBL2	-0.636410256	7.75375	-5.540122815	2.29E-05	2.789105625
RAD50	-0.847179487	8.285	-5.539971501	2.29E-05	2.788782197
STAM2	-0.966410256	8.251875	-5.53688954	2.30E-05	2.782194072
CYP2D7	0.653333333	6.1025	5.534724851	2.31E-05	2.777566114
PDHA1	-0.679230769	10.301875	-5.534569831	2.31E-05	2.777234672
ZNF320	-0.738717949	6.006875	-5.53397144	2.32E-05	2.775955248
PPP2R5A	-1.022564103	8.6175	-5.53332922	2.32E-05	2.774582073
TFDP2	-0.616923077	8.80125	-5.527058751	2.35E-05	2.761172317
STAG2	-0.763589744	7.51375	-5.524206481	2.37E-05	2.755071133
SEC61A2	-0.706666667	7.6475	-5.520939407	2.38E-05	2.748081549
ADAM10	-0.741794872	9.379375	-5.516213092	2.41E-05	2.737967974
GTF2H3	-0.747948718	6.444375	-5.512442402	2.43E-05	2.729897519
USP16	-0.966153846	8.355	-5.511691215	2.43E-05	2.728289556
IDH3A	-0.822820513	11.461875	-5.510466996	2.44E-05	2.725668907
FBXO30	-0.694102564	8.980625	-5.510389935	2.44E-05	2.725503939
TBC1D15	-0.616923077	8.14125	-5.509224297	2.45E-05	2.723008529
FZD8	0.671282051	7.60125	5.508437789	2.45E-05	2.721324681
FAM187B	0.594358974	5.49375	5.506337613	2.46E-05	2.716828042
VLDLR	-0.739487179	9.0975	-5.505728845	2.46E-05	2.715524532
NPTX1	0.611025641	5.546875	5.505217284	2.47E-05	2.714429133
AGGF1	-0.601794872	7.515625	-5.504667807	2.47E-05	2.713252513
PLCL1	-0.615128205	8.073125	-5.504599056	2.47E-05	2.713105293
VPS45	-0.697435897	9.54	-5.504493119	2.47E-05	2.71287844
FLJ26850	0.59974359	5.469375	5.499089059	2.50E-05	2.701304612
SPON2	0.665384615	6.609375	5.499021166	2.50E-05	2.701159186
KLHL7	-0.968461538	8.456875	-5.498926591	2.50E-05	2.700956607
TEK	-0.971025641	8.215625	-5.494445977	2.53E-05	2.691358011
SAR1B	-0.677435897	8.91375	-5.494152617	2.53E-05	2.690729484
SCARNA5	1.306410256	7.351875	5.493579087	2.53E-05	2.689500662
GBP4	-1.003333333	6.911875	-5.490612555	2.55E-05	2.683144121
HSPA9	-0.783846154	10.326875	-5.490526114	2.55E-05	2.682958886
LOC440461	0.623846154	6.873125	5.489600035	2.55E-05	2.680974323
SMAD4	-0.685128205	9.32	-5.488356425	2.56E-05	2.678309151
PPP6C	-0.696666667	10.149375	-5.486417953	2.57E-05	2.674154492
PTPN21	-0.662051282	8.28125	-5.483963683	2.59E-05	2.668893755
NPB	0.675897436	7.1275	5.482442123	2.59E-05	2.665631954
RAB7A	-0.843333333	8.786875	-5.481795272	2.60E-05	2.664245212
TBATA	0.61025641	4.7275	5.480127732	2.61E-05	2.660670065
RAB6A	-0.843333333	9.191875	-5.479826535	2.61E-05	2.660024277
SNX1	-0.633589744	8.158125	-5.479490609	2.61E-05	2.659304016
LHX5	0.756923077	5.545	5.479229148	2.61E-05	2.658743407
G2E3	-0.877435897	5.83625	-5.478060121	2.62E-05	2.656236762
DUX3	0.959487179	6.01375	5.4777038	2.62E-05	2.655472705
ARIH2	-0.824358974	8.993125	-5.472649199	2.65E-05	2.64463265
PPIP5K2	-0.846410256	7.894375	-5.471219166	2.66E-05	2.641565312
GLUD1	-0.755641026	9.670625	-5.471105297	2.66E-05	2.64132106
KIF3A	-0.93974359	6.156875	-5.471093258	2.66E-05	2.641295236
ZNF146	-0.725897436	7.583125	-5.468125331	2.68E-05	2.634928459
ZNF24	-0.911025641	7.976875	-5.467595651	2.68E-05	2.633792092
PRKG1	-0.718461538	8.18375	-5.467100191	2.68E-05	2.632729114
MEIS1	-0.618461538	7.5325	-5.466291904	2.69E-05	2.630994929
GEMIN5	-0.62025641	7.350625	-5.46595488	2.69E-05	2.630271819
CYP4V2	-1.242820513	8.283125	-5.46407571	2.70E-05	2.626239704
FOXH1	0.607948718	5.849375	5.463874229	2.70E-05	2.625807367
UPRT	-0.866666667	6.4275	-5.461048116	2.72E-05	2.61974263
C12orf4	-0.709487179	7.143125	-5.459624573	2.73E-05	2.616687431
ATP6V1D	-0.621794872	8.161875	-5.45840841	2.74E-05	2.614077138
SCYL3	-0.649230769	7.2575	-5.456738105	2.75E-05	2.610491846
SMCHD1	-0.688846154	8.1396875	-5.455703522	2.75E-05	2.608270974
DNAJB9	-0.882564103	7.67375	-5.45475477	2.76E-05	2.606234249
ZRANB2	-0.818717949	8.761875	-5.451848154	2.78E-05	2.599993895
CDC23	-0.591538462	7.130625	-5.451081184	2.78E-05	2.5983471
SORBS2	-0.880512821	9.07375	-5.450792907	2.78E-05	2.597728111
WWP1	-0.641025641	9.9375	-5.446143847	2.81E-05	2.587744416
HBP1	-0.807435897	8.379375	-5.445515699	2.81E-05	2.586395312
SRSF1	-0.876666667	9.335625	-5.443323993	2.83E-05	2.581687752
C9orf85	-0.881282051	5.729375	-5.442786001	2.83E-05	2.580532123
NDUFAF1	-1.068974359	6.731875	-5.441980603	2.84E-05	2.578802035
SH3BGRL3	0.707692308	7.765	5.440143154	2.85E-05	2.574854726
SRSF10	-0.589230769	5.76375	-5.439531882	2.85E-05	2.573541477
JPH4	0.633589744	6.911875	5.438990303	2.86E-05	2.572377922
CXADR	-0.976410256	8.85	-5.432068012	2.90E-05	2.557502997
APOOL	-1.314102564	8.694375	-5.431569734	2.90E-05	2.556432081
ANXA3	-1.048461538	8.421875	-5.430711625	2.91E-05	2.554587738
SNORD6	1.600512821	7.02625	5.428664997	2.92E-05	2.550188584
KIAA1107	-0.998974359	6.895	-5.428474682	2.92E-05	2.549779486
C2orf54	0.699487179	5.955	5.425881653	2.94E-05	2.544205175
GXYLT1	-0.783846154	6.216875	-5.425820842	2.94E-05	2.544074441
TMEM50B	-0.76025641	7.284375	-5.423971895	2.95E-05	2.540099259
PCMTD2	-0.798717949	9.035625	-5.420821377	2.97E-05	2.533324905
FGF9	-0.962051282	6.665	-5.419568408	2.98E-05	2.530630437
VPS41	-0.864102564	7.41875	-5.418669508	2.99E-05	2.528697279
ARHGAP12	-0.793076923	7.834375	-5.417971462	2.99E-05	2.527196017
USP28	-0.699230769	9.098125	-5.41794225	2.99E-05	2.527133192
DLGAP2	0.636923077	5.4825	5.417196602	3.00E-05	2.525529493
SLC30A6	-1.302564103	8.135	-5.41265877	3.03E-05	2.515768519
HSPD1	-0.634871795	8.5325	-5.406577219	3.07E-05	2.502683583
IFNL3	0.692564103	7.790625	5.406229558	3.07E-05	2.501935446
C11orf42	0.585128205	4.70125	5.404383718	3.08E-05	2.497963142
CUL1	-0.656153846	8.833125	-5.40321383	3.09E-05	2.495445324
LMAN1	-0.766153846	9.5125	-5.401648601	3.10E-05	2.492076431
HSD17B12	-0.735897436	8.89125	-5.400690692	3.11E-05	2.49001457
MPP5	-0.698205128	6.590625	-5.400546554	3.11E-05	2.48970431
PPP2CA	-0.899487179	10.0075	-5.397774293	3.13E-05	2.48373654
BTAF1	-0.677179487	7.406875	-5.397726848	3.13E-05	2.4836344
RASA1	-0.834871795	7.525	-5.396892404	3.13E-05	2.481837954
ESPN	0.665128205	6.92625	5.394798852	3.15E-05	2.477330499
KIF1BP	-0.695641026	8.611875	-5.394242719	3.15E-05	2.476133059
MICU3	-0.644102564	6.73	-5.393153958	3.16E-05	2.473788694
DDX10	-0.687948718	6.215625	-5.392496325	3.17E-05	2.472372591
ACBD5	-0.744358974	8.238125	-5.391823682	3.17E-05	2.470924122
SNORD15A	1.171538462	6.008125	5.390153381	3.18E-05	2.46732709
RRM2B	-1.22025641	7.628125	-5.389995827	3.18E-05	2.466987781
YIPF4	-0.792564103	7.080625	-5.389704294	3.18E-05	2.466359923
LIN7A	-0.616410256	6.4275	-5.386014142	3.21E-05	2.458411899
RNF111	-0.773333333	7.455	-5.385076965	3.22E-05	2.456393139
PAICS	-0.606923077	7.233125	-5.384434232	3.22E-05	2.455008584
ZNF471	-0.605641026	5.82875	-5.383789764	3.23E-05	2.453620248
FLJ40288	0.652564103	4.123125	5.383553688	3.23E-05	2.453111674
TTC21B	-0.730769231	6.75375	-5.379920973	3.25E-05	2.445285059
FPGT-TNNI3K	-1.017692308	7.576875	-5.377823735	3.27E-05	2.440765981
RALA	-0.67025641	6.98125	-5.376167553	3.28E-05	2.437196958
GCNT2	-1.047948718	6.918125	-5.373735657	3.30E-05	2.431955784
LARP4	-0.711282051	8.38125	-5.372206998	3.31E-05	2.428660937
PDE12	-0.68	6.0025	-5.371717033	3.31E-05	2.427604824
MIR132	0.61	4.874375	5.370004024	3.33E-05	2.423912258
ATP2C1	-0.645897436	7.588125	-5.369897585	3.33E-05	2.423682808
CLK1	-0.824871795	8.356875	-5.36910654	3.33E-05	2.421977522
RAB3GAP1	-0.623333333	8.233125	-5.368964257	3.33E-05	2.421670789
INTS2	-0.627692308	6.85	-5.367852136	3.34E-05	2.419273219
KBTBD2	-0.730769231	7.13375	-5.367564601	3.34E-05	2.418653317
NSUN3	-0.617179487	7.388125	-5.360503042	3.40E-05	2.403426471
ZNF354B	-0.877948718	5.95	-5.360391955	3.40E-05	2.403186893
METTL14	-0.767435897	7.456875	-5.355916615	3.43E-05	2.393534028
VPS36	-0.691025641	7.948125	-5.355715321	3.43E-05	2.393099809
PIK3R1	-0.958461538	10.54875	-5.353702042	3.45E-05	2.388756658
DNM1L	-0.811282051	8.7525	-5.352109427	3.46E-05	2.385320693
FBXO38	-0.696153846	8.315625	-5.349842595	3.48E-05	2.380429702
SNORD35A	1.586666667	8.4575	5.348772535	3.49E-05	2.378120726
LYRM7	-0.778461538	6.5325	-5.348751259	3.49E-05	2.378074814
RNF180	-0.720769231	7.945625	-5.348376163	3.49E-05	2.377265405
SNORD32B	0.848461538	6.120625	5.347456689	3.50E-05	2.375281231
EPB41L4B	-0.907179487	7.11375	-5.345390923	3.51E-05	2.370823115
KRIT1	-0.714871795	7.6175	-5.344355833	3.52E-05	2.368589132
GJA1	-0.822564103	9.955	-5.344170738	3.52E-05	2.368189638
SNORA73A	2.122051282	7.6925	5.340904537	3.55E-05	2.361139586
ACSL3	-0.631025641	7.979375	-5.340732299	3.55E-05	2.360767783
TERF1	-0.799230769	7.684375	-5.338965281	3.56E-05	2.356953217
MIR150	0.589487179	6.184375	5.337586814	3.57E-05	2.35397722
FAM134B	-0.75025641	9.63625	-5.335908035	3.59E-05	2.350352618
TTC14	-0.854358974	6.5075	-5.335890113	3.59E-05	2.35031392
MTRF1	-0.627179487	6.34625	-5.335566446	3.59E-05	2.349615067
ZNF91	-0.88025641	9.531875	-5.335395031	3.59E-05	2.349244948
CNOT4	-0.644871795	8.270625	-5.334482448	3.60E-05	2.34727445
ELMOD2	-0.772307692	5.6175	-5.334217826	3.60E-05	2.346703048
C10orf76	-0.598461538	8.68625	-5.331303214	3.63E-05	2.340409023
CAMSAP2	-0.675128205	7.961875	-5.326043385	3.67E-05	2.329048407
SNX27	-0.662820513	7.941875	-5.325159872	3.68E-05	2.32713985
C9orf16	0.587948718	7.045625	5.32451343	3.68E-05	2.325743364
SLC46A3	-0.997948718	7.3975	-5.324055776	3.68E-05	2.324754683
RPS6KA5	-0.762307692	5.629375	-5.323789522	3.69E-05	2.32417948
BCLAF1	-0.774615385	8.899375	-5.322982251	3.69E-05	2.32243544
CGGBP1	-0.670769231	8.145	-5.321110632	3.71E-05	2.31839172
IFIT5	-0.668974359	6.516875	-5.320396453	3.71E-05	2.316848612
EMX1	0.586410256	6.496875	5.319149457	3.72E-05	2.314154134
ZNF83	-0.758974359	6.6	-5.314674662	3.76E-05	2.304483842
GSX1	0.655384615	6.4875	5.313959181	3.77E-05	2.30293746
SNORD83A	0.785897436	5.658125	5.313633052	3.77E-05	2.302232575
PGLS	0.63974359	5.886875	5.31333231	3.77E-05	2.301582551
HSPH1	-0.786153846	7.79875	-5.311370668	3.79E-05	2.297342439
SNORA6	0.791538462	5.846875	5.310105024	3.80E-05	2.29460653
INTS5	0.589230769	7.27125	5.309789914	3.80E-05	2.293925342
EGR4	0.633846154	6.045	5.30906169	3.81E-05	2.292351064
NAPB	-0.79	6.181875	-5.308857543	3.81E-05	2.29190973
GPHN	-0.695384615	7.655	-5.308010835	3.82E-05	2.290079231
CPSF2	-0.676410256	7.75625	-5.30776204	3.82E-05	2.289541347
MIA3	-0.632307692	7.36375	-5.305986548	3.84E-05	2.285702636
NEMF	-0.673846154	7.6975	-5.305857823	3.84E-05	2.285424312
ATR	-0.612307692	6.7775	-5.305201437	3.84E-05	2.284005083
APPBP2	-0.88025641	7.031875	-5.304820525	3.84E-05	2.283181459
MCTS1	-0.775384615	6.74	-5.304357254	3.85E-05	2.282179737
EFR3A	-0.662820513	9.131875	-5.304092379	3.85E-05	2.281606992
SNORA31	0.616410256	5.3725	5.30399474	3.85E-05	2.281395864
C1orf168	-1.121282051	6.314375	-5.303367674	3.86E-05	2.280039916
GTF2A1	-0.746923077	8.026875	-5.302704861	3.86E-05	2.278606625
ME2	-0.840512821	8.48625	-5.300034498	3.89E-05	2.272831699
ACTR8	-0.63974359	7.353125	-5.298588015	3.90E-05	2.269703242
RYR2	-0.833333333	11.80375	-5.297270373	3.91E-05	2.266853264
TMX3	-0.946666667	6.2725	-5.29679116	3.91E-05	2.265816713
OGFOD1	-0.624615385	8.0775	-5.295253629	3.93E-05	2.262490838
NT5C2	-1.026666667	8.8675	-5.294170983	3.94E-05	2.260148799
CDADC1	-0.588205128	6.11125	-5.290765975	3.97E-05	2.252782148
ZNF506	-1.004871795	7.593125	-5.290628864	3.97E-05	2.252485488
WDR3	-0.605641026	5.90875	-5.28953852	3.98E-05	2.250126301
ASB14	-1.217692308	8.819375	-5.287034598	4.00E-05	2.2447081
RABGAP1L	-0.63	6.861875	-5.286743406	4.00E-05	2.244077953
PLAC9	0.60974359	6.49125	5.28419653	4.03E-05	2.238566105
DARS2	-0.678974359	7.045	-5.279874609	4.06E-05	2.229211321
BBC3	0.616153846	6.739375	5.279544665	4.07E-05	2.228497085
SMYD1	-0.764615385	9.83125	-5.274959548	4.11E-05	2.218570479
FSD1L	-0.662307692	5.118125	-5.274711057	4.11E-05	2.218032448
TLK1	-0.68025641	8.139375	-5.274115253	4.12E-05	2.21674239
GPR6	0.62974359	5.995	5.272199028	4.13E-05	2.212593075
SCARNA10	1.282564103	7.28125	5.272183577	4.13E-05	2.212559617
ARHGEF6	-0.813589744	8.794375	-5.268905306	4.16E-05	2.20546015
PIK3CA	-0.701794872	7.566875	-5.268551168	4.17E-05	2.204693162
HACL1	-0.722564103	6.92375	-5.267965255	4.17E-05	2.203424173
AGL	-0.952051282	8.666875	-5.266750272	4.19E-05	2.200792614
ACSL4	-0.696666667	7.259375	-5.266046141	4.19E-05	2.199267457
SUCLG2	-0.828461538	8.553125	-5.265617383	4.20E-05	2.198338738
ZNF234	-0.843589744	6.98875	-5.264602318	4.21E-05	2.196139967
PRUNE1	-0.789487179	8.438125	-5.264191262	4.21E-05	2.195249535
HOXC8	0.644358974	5.293125	5.263050639	4.22E-05	2.192778623
SPG11	-0.601282051	8.011875	-5.263036762	4.22E-05	2.192748561
DOCK9	-0.684615385	8.49625	-5.261120355	4.24E-05	2.188596798
PPP3CB	-0.610769231	8.61625	-5.258980605	4.26E-05	2.183960761
CSTF3	-0.863846154	6.211875	-5.255745778	4.29E-05	2.176951267
CLDN12	-0.742051282	8.65625	-5.255425843	4.29E-05	2.17625795
TMEM209	-0.975384615	8.2625	-5.255236292	4.29E-05	2.175847179
BPIFB6	0.629230769	5.41875	5.254031467	4.31E-05	2.173236147
USP53	-0.680769231	9.113125	-5.251484192	4.33E-05	2.167715374
FH	-0.585897436	8.279375	-5.247834947	4.37E-05	2.159805191
CDC42BPA	-0.695384615	8.635	-5.246623934	4.38E-05	2.157179892
UBE4B	-0.676410256	9.02625	-5.245636531	4.39E-05	2.155039244
PUS10	-0.791794872	5.61	-5.244835911	4.39E-05	2.153303466
AGAP6	-0.739935897	8.11703125	-5.24399163	4.40E-05	2.151472962
SLC35D1	-0.835641026	6.175625	-5.243395665	4.41E-05	2.150180796
FER	-0.816410256	6.87	-5.240646623	4.44E-05	2.144219912
RFC1	-0.618717949	7.379375	-5.240188542	4.44E-05	2.143226562
ZNF586	-0.662307692	7.498125	-5.239500506	4.45E-05	2.141734518
CAPN7	-0.712820513	8.2425	-5.239089943	4.45E-05	2.140844167
OXCT1	-0.867692308	9.735	-5.236615525	4.48E-05	2.135477784
NPHP3-ACAD11	-0.792820513	7.7875	-5.236171588	4.48E-05	2.134514937
LAMP2	-0.663589744	8.1125	-5.232567815	4.52E-05	2.126698083
ATG14	-0.701282051	7.523125	-5.231105189	4.53E-05	2.123525188
EDNRB	-1.142564103	8.095	-5.230090602	4.54E-05	2.121324111
KPNA6	-0.719487179	9.35125	-5.229554337	4.55E-05	2.120160683
PPTC7	-0.708717949	9.3325	-5.229351227	4.55E-05	2.119720026
HMBOX1	-0.732564103	8.281875	-5.228624255	4.56E-05	2.118142801
FAM3C	-0.622051282	7.75875	-5.227913936	4.56E-05	2.116601655
RNF141	-0.717948718	7.64	-5.226552346	4.58E-05	2.113647349
VTRNA1-3	0.945384615	4.891875	5.225904732	4.58E-05	2.112242129
MAP4K3	-0.855384615	8.675	-5.223590996	4.61E-05	2.107221362
ARL8B	-0.675128205	8.781875	-5.222048872	4.62E-05	2.103874701
HIST1H4K	0.702179487	4.3578125	5.221963412	4.62E-05	2.103689233
NAPG	-0.954871795	8.5125	-5.221808149	4.63E-05	2.103352274
RCOR3	-0.634615385	8.765625	-5.221279076	4.63E-05	2.102204035
HNRNPA2B1	-0.843846154	9.335625	-5.22065495	4.64E-05	2.100849471
KRTAP2-1	0.734358974	7.41	5.220166914	4.64E-05	2.099790244
SCP2	-0.595897436	8.6175	-5.219437974	4.65E-05	2.098208119
NBN	-0.754871795	7.39	-5.219073237	4.65E-05	2.097416459
PPIG	-0.796666667	6.310625	-5.218455532	4.66E-05	2.096075702
SCARNA22	0.728717949	5.94125	5.218068353	4.66E-05	2.095235296
CDKAL1	-0.671025641	7.701875	-5.217392642	4.67E-05	2.09376857
SULT2B1	0.62025641	5.929375	5.21536027	4.69E-05	2.089356766
EIF3F	-1.699487179	6.0475	-5.213184285	4.72E-05	2.084632784
SACM1L	-0.986666667	8.095	-5.211343828	4.74E-05	2.080636875
FOXE3	0.647948718	7.426875	5.209915154	4.75E-05	2.07753479
HNRNPH3	-0.843589744	7.94875	-5.209673839	4.75E-05	2.077010803
LOC646358	-0.863846154	6.681875	-5.208813417	4.76E-05	2.075142458
USP13	-0.645384615	9.514375	-5.207463716	4.78E-05	2.072211535
TRAF6	-0.678974359	8.055	-5.207402889	4.78E-05	2.072079443
FSCN2	0.663846154	5.680625	5.206568561	4.79E-05	2.070267581
UPK3A	0.698461538	5.3825	5.204590601	4.81E-05	2.065971905
TXNL4B	-0.889230769	7.0325	-5.202667136	4.83E-05	2.06179423
ZNHIT6	-1.029487179	6.543125	-5.198342263	4.88E-05	2.052399563
VTRNA1-1	3.388461538	6.226875	5.196882659	4.89E-05	2.04922856
ZNF480	-0.707435897	8.088125	-5.195980539	4.90E-05	2.047268599
ABI1	-0.586923077	7.736875	-5.195709689	4.90E-05	2.046680131
FBXL20	-0.597948718	7.6825	-5.193410414	4.93E-05	2.041684289
DDAH2	0.671923077	6.2190625	5.192171044	4.94E-05	2.038991199
RMRP	1.649487179	9.973125	5.191624225	4.95E-05	2.037802943
NDNF	-1.038717949	7.670625	-5.189249295	4.98E-05	2.03264182
KIAA2026	-0.846153846	9.4575	-5.189105092	4.98E-05	2.032328424
GJB6	0.620512821	4.7725	5.188618394	4.98E-05	2.031270678
DDX6	-0.624615385	9.5475	-5.187764411	4.99E-05	2.029414653
BROX	-0.82025641	8.883125	-5.187743754	4.99E-05	2.029369757
RAB2B	-0.758717949	7.733125	-5.185528244	5.02E-05	2.024554309
SNRPD2	0.731538462	7.025625	5.183792542	5.04E-05	2.020781418
ZNF322	-0.684615385	5.83625	-5.183597066	5.04E-05	2.020356496
NOLC1	-0.654358974	7.445	-5.18328974	5.04E-05	2.019688428
MSH2	-0.75974359	6.060625	-5.182885774	5.05E-05	2.01881027
C2orf49	-0.906923077	7.206875	-5.180663611	5.07E-05	2.013979373
KIAA0907	-0.608974359	7.928125	-5.179403776	5.09E-05	2.011240342
GAB3	-0.598205128	8.119375	-5.178035409	5.10E-05	2.008265185
SIKE1	-0.687692308	7.24875	-5.177607076	5.11E-05	2.007333851
TNPO1	-0.670512821	9.078125	-5.176683537	5.12E-05	2.005325724
EPRS	-0.603589744	8.11375	-5.174975741	5.14E-05	2.00161212
PCBD2	-0.633846154	6.915	-5.17421061	5.15E-05	1.999948255
LGALS7B	0.591666667	7.1659375	5.173915846	5.15E-05	1.999307242
TUBE1	-0.629487179	6.648125	-5.172943705	5.16E-05	1.997193108
SNORA10	1.606410256	7.908125	5.170474112	5.19E-05	1.991822052
FXYD1	0.812564103	9.783125	5.167705609	5.22E-05	1.985800246
DDX46	-0.914871795	7.65	-5.167675171	5.22E-05	1.985734036
SGCB	-0.745384615	9.655625	-5.16112535	5.30E-05	1.971484671
GTF2H1	-0.613333333	7.495	-5.160550739	5.30E-05	1.970234401
ATF7IP2	-0.61025641	6.6025	-5.156138613	5.36E-05	1.960633265
ELF1	-0.739487179	8.1875	-5.154953419	5.37E-05	1.958053893
AHCTF1	-0.77474359	7.3528125	-5.154398843	5.38E-05	1.956846909
ALG13	-0.594102564	6.319375	-5.154348565	5.38E-05	1.956737483
HNRNPD	-0.713846154	9.33	-5.153553495	5.39E-05	1.955007033
PPWD1	-0.766410256	7.899375	-5.150472231	5.43E-05	1.948300214
ZNF724P	-0.693076923	4.893125	-5.150175595	5.43E-05	1.947654499
KRTAP24-1	0.611025641	4.996875	5.146439966	5.48E-05	1.939522127
PCM1	-0.674615385	8.818125	-5.140567355	5.55E-05	1.926735091
STXBP5	-0.763076923	6.87	-5.137617695	5.58E-05	1.920311344
TBC1D23	-0.805384615	7.504375	-5.137612016	5.58E-05	1.920298977
TNAP	-0.82	6.20625	-5.13686912	5.59E-05	1.918680981
LDLRAD2	0.627179487	5.81375	5.131921931	5.66E-05	1.907904984
CCSER2	-0.622307692	9.305625	-5.129225328	5.69E-05	1.902030319
GALC	-0.673333333	7.70375	-5.129077411	5.69E-05	1.901708058
IMPACT	-0.590769231	7.31	-5.128987168	5.69E-05	1.901511447
LRIF1	-0.770769231	6.37625	-5.127960374	5.71E-05	1.899274344
CPXM1	0.638974359	5.6175	5.127518859	5.71E-05	1.898312375
AAK1	-0.614487179	9.5659375	-5.127382662	5.71E-05	1.898015628
DCAF1	-0.620769231	7.774375	-5.125950787	5.73E-05	1.894895737
GLS	-0.88025641	8.101875	-5.124026376	5.76E-05	1.890702386
SNORD116-2	0.768205128	7.2725	5.122620741	5.78E-05	1.887639257
PDP1	-0.677692308	10.160625	-5.122109986	5.78E-05	1.88652619
DECR1	-0.714615385	9.710625	-5.121740398	5.79E-05	1.885720748
ACVR2A	-0.728461538	6.921875	-5.120608398	5.80E-05	1.883253708
SEC22B	-0.725897436	8.303125	-5.120394666	5.80E-05	1.882787894
XPO5	-0.628974359	6.644375	-5.119990648	5.81E-05	1.881907357
LINC00935	0.732820513	3.49125	5.119069085	5.82E-05	1.879898805
MAGEC3	0.663589744	4.6775	5.118794807	5.83E-05	1.879300999
COG6	-0.909230769	8.10875	-5.113905555	5.89E-05	1.86864349
POT1	-0.883076923	6.9075	-5.112285344	5.91E-05	1.865111324
NCSTN	-0.622820513	8.939375	-5.111557973	5.92E-05	1.863525534
KCNA1	0.615128205	6.106875	5.111544811	5.92E-05	1.863496837
CEP170	-0.919230769	8.226875	-5.111357179	5.92E-05	1.863087761
ROCK2	-0.861794872	8.136875	-5.109635898	5.95E-05	1.859334868
S100A6	0.711794872	6.595	5.109027926	5.95E-05	1.858009253
HELT	0.607435897	5.903125	5.108269207	5.96E-05	1.856354903
RNF181	0.667692308	8.0475	5.105785161	6.00E-05	1.850938219
ANKRD46	-0.988974359	7.746875	-5.103223545	6.03E-05	1.845351831
KLF12	-0.707948718	7.971875	-5.102271827	6.05E-05	1.843276175
DISP1	-0.651025641	6.745625	-5.102048943	6.05E-05	1.842790062
GOPC	-0.832564103	7.633125	-5.101990068	6.05E-05	1.842661655
VAMP4	-1.276923077	7.4875	-5.098179578	6.10E-05	1.834350271
PROM1	-0.829230769	6.50375	-5.098007022	6.10E-05	1.833973863
ERMARD	-0.639487179	6.12625	-5.097285407	6.11E-05	1.832399738
SOCS1	0.689230769	6.16	5.097073676	6.12E-05	1.831937862
WHAMMP3	-0.678974359	6.405	-5.096433289	6.12E-05	1.830540875
SNORD5	1.139487179	8.3775	5.096377845	6.13E-05	1.830419923
DHX35	-0.759487179	7.03375	-5.094586231	6.15E-05	1.826511378
PIP5K1B	-0.739230769	8.230625	-5.09270467	6.18E-05	1.822406309
PPP1R12A	-0.657948718	8.85125	-5.092556855	6.18E-05	1.822083803
CXorf23	-0.869230769	6.24625	-5.091213285	6.20E-05	1.819152288
CST3	0.618461538	10.6575	5.091136339	6.20E-05	1.818984395
SNORD55	0.96974359	6.13875	5.083396846	6.31E-05	1.802094678
CCDC66	-0.648717949	6.03375	-5.08100437	6.34E-05	1.796872607
PGK1	-0.751282051	10.25375	-5.080996245	6.34E-05	1.796854872
ZNF252P	-0.917435897	6.56875	-5.080932065	6.34E-05	1.796714779
LMOD2	-0.651794872	10.56625	-5.078524897	6.38E-05	1.791460138
CNOT7	-0.859487179	9.075	-5.073744678	6.44E-05	1.781023889
PHACTR4	-0.893333333	8.8025	-5.072874563	6.46E-05	1.779124034
ZNF493	-0.8	6.1	-5.071600593	6.48E-05	1.776342266
SELM	0.665384615	8.699375	5.07085497	6.49E-05	1.774714103
FAM214A	-0.757179487	7.841875	-5.070382534	6.49E-05	1.773682455
PPP1R3A	-0.693846154	10.10375	-5.06618814	6.56E-05	1.764522434
RMND5A	-0.772307692	8.9875	-5.065915444	6.56E-05	1.763926849
NCK1	-0.740769231	6.961875	-5.065617388	6.56E-05	1.763275872
DNAJA2	-0.808717949	7.66375	-5.064102417	6.59E-05	1.759966934
ZNF207	-0.792307692	9.26375	-5.064044002	6.59E-05	1.759839343
P4HA1	-0.973589744	8.184375	-5.063775912	6.59E-05	1.759253772
SF3B1	-0.695641026	9.581875	-5.062708036	6.61E-05	1.75692122
FXYD5	0.756410256	7.72875	5.061446634	6.63E-05	1.754165827
FOXD1	0.631025641	5.640625	5.060962656	6.63E-05	1.753108596
SNORD32A	1.611538462	9.210625	5.057296042	6.69E-05	1.745098392
FAM175A	-0.677948718	6.4075	-5.056455636	6.70E-05	1.743262257
ZKSCAN8	-0.703076923	7.75125	-5.055762789	6.71E-05	1.741748466
GFPT1	-0.91974359	9.160625	-5.055312671	6.72E-05	1.740764991
UTP20	-0.597435897	6.30875	-5.054666806	6.73E-05	1.739353793
APLP2	-0.787435897	10.273125	-5.054622274	6.73E-05	1.739256491
PRKAA1	-0.842564103	8.14125	-5.05002895	6.80E-05	1.729219188
GAL	0.594871795	6.12	5.048838696	6.82E-05	1.726617969
ANO5	-0.866153846	9.09375	-5.048551005	6.82E-05	1.725989222
UEVLD	-0.846923077	7.788125	-5.037599056	6.99E-05	1.702048804
SLC16A7	-0.881282051	10.269375	-5.037141984	7.00E-05	1.701049453
CHUK	-0.763589744	6.49375	-5.035722418	7.02E-05	1.697945586
USP25	-0.707692308	9.295	-5.035659684	7.02E-05	1.697808415
RNF185	-0.855897436	7.06875	-5.033967823	7.05E-05	1.694108954
CCDC186	-1.001282051	7.426875	-5.032763975	7.07E-05	1.691476453
CBX5	-1.002051282	9.8775	-5.028802984	7.13E-05	1.682813974
C5orf51	-0.884615385	8.18875	-5.027064277	7.16E-05	1.679011115
KDM7A	-0.594615385	7.403125	-5.022539227	7.23E-05	1.669112892
AGK	-0.737948718	7.91625	-5.0202	7.27E-05	1.663995357
SNORD115-33	0.870512821	3.629375	5.018322534	7.30E-05	1.659887703
CHIC1	-0.624358974	7.610625	-5.017798757	7.31E-05	1.658741696
FUBP3	-0.607435897	7.906875	-5.014156058	7.37E-05	1.650770987
FAM201B	0.626153846	7.56125	5.013633367	7.38E-05	1.649627184
MIR219A1	0.684102564	4.8875	5.013115049	7.39E-05	1.648492928
ZBTB22	0.597435897	7.19125	5.012692524	7.39E-05	1.647568283
EIF4E3	-0.752564103	8.638125	-5.008097865	7.47E-05	1.637512526
ECD	-0.670769231	8.655	-5.004972391	7.52E-05	1.630671239
NR2C1	-0.687179487	7.875	-5.004856885	7.52E-05	1.630418395
TBK1	-0.850769231	6.74125	-5.003560914	7.55E-05	1.627581433
AGVR6190	0.631794872	6.78	5.001425821	7.58E-05	1.62290729
MOB4	-1.502051282	8.37375	-5.000775077	7.59E-05	1.621482612
ZNF528	-0.696923077	7.07625	-4.997246933	7.65E-05	1.613757843
SLC1A3	-0.922051282	8.4325	-4.99342638	7.72E-05	1.605391757
SCGB1C2	0.598717949	7.031875	4.991129129	7.76E-05	1.600360787
SNORD53	1.495384615	7.005	4.990629962	7.77E-05	1.59926756
ZNF791	-0.624871795	7.754375	-4.990025916	7.78E-05	1.59794461
NUDT21	-0.693846154	9.14375	-4.988752351	7.80E-05	1.595155223
SHPRH	-0.670512821	7.168125	-4.987491398	7.83E-05	1.592393335
PPP1CB	-0.743333333	10.310625	-4.985530331	7.86E-05	1.58809773
KCNJ14	0.644358974	5.383125	4.981956233	7.92E-05	1.580268109
RPE	-0.764615385	6.55125	-4.979392734	7.97E-05	1.57465176
SNORA71B	0.914871795	7.15	4.979061653	7.98E-05	1.573926361
SRP54	-0.783846154	7.536875	-4.978758164	7.98E-05	1.573261407
GEN1	-0.968205128	6.85	-4.978134117	7.99E-05	1.57189408
AP1G1	-0.812307692	8.5	-4.975729341	8.04E-05	1.566624786
ARL1	-0.613589744	8.411875	-4.97292381	8.09E-05	1.560476805
DTD2	-0.727692308	7.09125	-4.972391768	8.10E-05	1.559310833
VPS26A	-0.791794872	7.38	-4.971316282	8.12E-05	1.556953833
ABLIM3	-0.794358974	9.51875	-4.969823648	8.14E-05	1.55368248
ZNF610	-0.614358974	6.2525	-4.964778402	8.24E-05	1.542623741
ZDHHC15	-0.61974359	6.286875	-4.962861351	8.27E-05	1.53842123
ZNF189	-1.045128205	7.1125	-4.962042117	8.29E-05	1.536625239
RPS19	0.800512821	9.08625	4.961723847	8.29E-05	1.535927489
ATP6V1A	-0.644615385	6.99375	-4.955596095	8.41E-05	1.522491999
LOC387720	0.619487179	6.64	4.955302196	8.41E-05	1.521847535
TMEM135	-0.684615385	7.69625	-4.955127445	8.42E-05	1.521464338
CAPZA2	-0.759487179	9.31375	-4.950794773	8.50E-05	1.511962825
SNORD116-13	1.482051282	5.0325	4.947733424	8.56E-05	1.505248471
SEL1L	-0.73974359	7.994375	-4.947098326	8.57E-05	1.503855445
ZHX1	-0.682820513	7.788125	-4.946956483	8.57E-05	1.503544323
ZFYVE16	-0.617948718	7.32875	-4.941599953	8.68E-05	1.491794045
TIA1	-0.845897436	8.730625	-4.941468197	8.68E-05	1.491504993
JKAMP	-0.792051282	7.746875	-4.940825925	8.69E-05	1.490095932
NFYB	-0.617179487	5.258125	-4.938186643	8.75E-05	1.484305379
ZNF33A	-0.902051282	6.78625	-4.93679481	8.77E-05	1.481251509
MIR210	0.612564103	7.625625	4.935011355	8.81E-05	1.477338157
CASD1	-0.889487179	8.229375	-4.933849993	8.83E-05	1.47478971
ANP32E	-0.74974359	6.5825	-4.93347329	8.84E-05	1.473963066
HADHB	-0.674102564	10.754375	-4.932519195	8.86E-05	1.471869337
OXSR1	-0.736666667	8.271875	-4.931393118	8.88E-05	1.469398115
MIR30C2	-0.871025641	6.024375	-4.929277697	8.92E-05	1.464755486
MAPK9	-0.891794872	8.30125	-4.928849915	8.93E-05	1.46381661
MSANTD1	0.627692308	4.74	4.925193349	9.01E-05	1.455790811
MMGT1	-0.895897436	8.05125	-4.922638763	9.06E-05	1.450183174
RAMP1	0.659230769	7.984375	4.921208369	9.09E-05	1.447043073
MIR32	-1.194871795	5.9575	-4.916944712	9.18E-05	1.437682325
NUDT4	-0.729487179	11.019375	-4.916449748	9.19E-05	1.436595558
C5orf24	-0.78974359	8.235	-4.913532717	9.25E-05	1.430190435
ZFC3H1	-0.694358974	7.6075	-4.911092321	9.30E-05	1.424831426
GUF1	-0.814871795	7.90875	-4.910987659	9.30E-05	1.424601583
ARHGAP29	-0.876666667	8.065625	-4.90937695	9.33E-05	1.421064287
CCNT1	-0.708717949	8.2225	-4.909076456	9.34E-05	1.420404348
PEX1	-0.642051282	8.025	-4.908005338	9.36E-05	1.418051929
CNTD2	0.607179487	6.15	4.906497269	9.39E-05	1.414739727
ELP4	-0.804358974	7.466875	-4.905822075	9.41E-05	1.413256734
SMARCAD1	-0.678205128	6.674375	-4.902965521	9.47E-05	1.406982249
PRAF2	0.611794872	7.48625	4.902912331	9.47E-05	1.406865411
KLHL5	-0.953589744	6.938125	-4.901737254	9.50E-05	1.404284156
LZIC	-1.132307692	7.27	-4.900033471	9.53E-05	1.400541338
FEZF1	0.590512821	5.436875	4.898596139	9.56E-05	1.397383692
TMSB4XP2	0.647179487	7.7575	4.897609188	9.59E-05	1.395215396
UVRAG	-0.659230769	8.055625	-4.897474661	9.59E-05	1.394919839
RPS20	0.676153846	10.680625	4.89610807	9.62E-05	1.391917361
UTP15	-0.967692308	5.84625	-4.895001948	9.64E-05	1.38948705
DCAF16	-0.775641026	7.896875	-4.891130471	9.73E-05	1.380980186
ADHFE1	-0.865897436	9.336875	-4.886862041	9.82E-05	1.371599878
AIFM1	-0.897435897	8.7325	-4.886750202	9.82E-05	1.371354084
LAPTM4B	-0.592307692	10.79125	-4.885486913	9.85E-05	1.368577626
TAF9B	-0.643076923	9.0525	-4.883531269	9.90E-05	1.364279291
ZNF106	-0.654102564	11.388125	-4.881576533	9.94E-05	1.359982691
WDR60	-0.69025641	7.5175	-4.879361665	9.99E-05	1.355113988
COX15	-0.67	7.754375	-4.879114685	9.99E-05	1.354571058
HIF1AN	-0.807948718	6.893125	-4.873115923	0.000101315	1.341382848
MCFD2	-0.802820513	7.585625	-4.871313191	0.000101729	1.337419081
ZNF841	-0.768205128	6.5975	-4.864147099	0.000103393	1.32166042
ZNF382	-0.916153846	7.674375	-4.862559757	0.000103765	1.318169292
PNRC2	-0.757692308	10.045625	-4.861413661	0.000104035	1.315648513
NKX2-4	0.596410256	7.95875	4.860920787	0.000104151	1.314564437
RNVU1-1	1.134102564	7.621875	4.857458619	0.00010497	1.306948933
ITPKA	0.595384615	5.74625	4.854689237	0.000105631	1.300856728
SNORA62	1.456923077	6.00625	4.851966719	0.000106284	1.29486712
ATP8A1	-0.603076923	8	-4.849493754	0.000106881	1.289426106
RPRD1A	-0.62025641	8.040625	-4.8493815	0.000106908	1.289179116
MRS2	-0.72025641	8.181875	-4.84822708	0.000107188	1.286639018
FBXO28	-0.639487179	7.22625	-4.847075247	0.000107468	1.284104522
PRKAR2B	-0.661025641	7.92375	-4.846945096	0.0001075	1.283818133
HS3ST2	0.726666667	6.36625	4.843728091	0.000108286	1.27673894
ERI2	-0.788205128	5.84375	-4.83967737	0.000109284	1.267824146
PPME1	-0.64025641	8.476875	-4.838831794	0.000109494	1.265963072
MED4	-0.753589744	6.635625	-4.838665237	0.000109535	1.265596485
TJP1	-0.780769231	10.104375	-4.837931153	0.000109718	1.263980754
CREB1	-0.629487179	8.868125	-4.836709125	0.000110022	1.261290976
ART3	-0.845384615	8.856875	-4.832410646	0.000111099	1.251828916
ZFAND1	-0.934102564	7.015625	-4.832045655	0.000111191	1.251025421
ADH5	-0.757435897	8.75875	-4.831668331	0.000111286	1.250194768
RIC1	-0.682307692	6.734375	-4.829109552	0.000111933	1.244561547
CCDC25	-0.672307692	7.43625	-4.827731305	0.000112283	1.241527125
TBL1XR1	-0.941538462	8.855	-4.82729673	0.000112394	1.240570316
PHTF2	-0.61974359	7.216875	-4.827212731	0.000112415	1.240385372
WRN	-0.697435897	6.79	-4.827067084	0.000112452	1.240064695
COL6A2	0.638461538	8.55125	4.826364004	0.000112632	1.23851668
AKTIP	-0.723589744	8.14125	-4.823954499	0.000113249	1.233211279
UBXN7	-0.653846154	8.46125	-4.823586256	0.000113343	1.232400425
LOC100132099	-1.034871795	6.1575	-4.82311623	0.000113464	1.231365437
CAPS2	-0.621025641	6.17125	-4.821817429	0.000113799	1.228505433
NEK7	-0.909230769	10.14875	-4.821795694	0.000113804	1.228457571
SCAF11	-0.749487179	8.155625	-4.820716834	0.000114083	1.226081801
C20orf194	-0.591025641	8.596875	-4.819915467	0.00011429	1.224317052
PLAA	-0.593846154	8.0725	-4.81976591	0.000114329	1.223987696
ABCC9	-0.910769231	9.93	-4.814720128	0.000115645	1.212875031
MSANTD4	-0.622051282	6.92875	-4.814708858	0.000115648	1.21285021
IGFBPL1	0.629487179	6.561875	4.813802665	0.000115885	1.210854269
RASGRP3	-0.817179487	8.520625	-4.813305989	0.000116016	1.209760289
TIMM21	-0.612051282	8.340625	-4.812053244	0.000116346	1.207000924
FZD6	-1.006923077	7.288125	-4.811605426	0.000116464	1.206014512
TRAK2	-0.672564103	10.063125	-4.810811177	0.000116674	1.204264981
ARHGEF9	-0.617692308	8.621875	-4.809104267	0.000117127	1.200504955
INO80D	-0.68974359	8.75375	-4.80876495	0.000117217	1.199757477
KCNMB1	0.727948718	6.241875	4.808584433	0.000117265	1.199359815
FCF1	-0.68	6.2925	-4.806715971	0.000117763	1.195243647
CBLL1	-0.696153846	8.765625	-4.806097315	0.000117928	1.193880718
SNORA71D	1.167948718	10.414375	4.802565376	0.000118877	1.186099228
ITPR2	-0.732820513	7.41875	-4.802195023	0.000118977	1.185283232
GCLC	-0.587179487	7.26375	-4.800521808	0.000119429	1.181596532
CGB1	0.754358974	5.32875	4.797868728	0.00012015	1.175750481
PROSER1	-0.669487179	7.800625	-4.796595146	0.000120498	1.172943993
ACAD8	-0.754615385	8.073125	-4.794706735	0.000121015	1.168782477
CUL4A	-0.645897436	8.058125	-4.793173661	0.000121437	1.165403859
ZDHHC17	-0.62974359	7.265	-4.789722482	0.000122392	1.157797558
SH3BGRL2	-0.80025641	6.756875	-4.789534281	0.000122444	1.157382748
ANGEL2	-0.59	6.519375	-4.788240306	0.000122804	1.154530661
RPPH1	1.387179487	8.74625	4.786311274	0.000123343	1.150278641
MFAP3	-0.928717949	8.25125	-4.786211127	0.000123371	1.150057887
CEP57	-0.664102564	7.11625	-4.785820107	0.000123481	1.149195962
LGALS1	0.751025641	10.523125	4.785525413	0.000123563	1.148546362
CDK19	-0.592307692	6.56125	-4.783478299	0.000124139	1.144033715
XPNPEP3	-0.666410256	7.978125	-4.781942729	0.000124572	1.140648549
SNORD75	-0.675897436	4.1725	-4.780868798	0.000124876	1.138280983
PSMA3	-0.803589744	7.79625	-4.780806345	0.000124894	1.138143297
BMS1P5	-0.655641026	7.649375	-4.779138292	0.000125368	1.134465798
ADAL	-0.93	8.065625	-4.77611219	0.000126232	1.127793828
CPNE4	-1.532051282	7.928125	-4.774960367	0.000126563	1.125254137
PSME3	-0.707435897	8.888125	-4.773865667	0.000126878	1.122840326
CSNK1A1	-0.637948718	8.135	-4.773384889	0.000127016	1.121780189
C11orf54	-0.628974359	7.994375	-4.772282094	0.000127335	1.119348424
NAMPT	-1.138589744	9.5384375	-4.765268331	0.000129379	1.103880745
RNU4ATAC	1.014358974	8.9025	4.762546708	0.000130181	1.097877884
BAZ2B	-0.704102564	8.02875	-4.754134449	0.000132693	1.079320921
UBLCP1	-0.999487179	6.85875	-4.753627385	0.000132846	1.078202236
TRIM2	-0.684615385	7.40625	-4.753453108	0.000132899	1.077817742
CRIPT	-0.883846154	8.338125	-4.752684881	0.000133131	1.076122843
EPHA7	-0.662564103	6.925	-4.752223426	0.00013327	1.075104743
NSRP1	-0.791025641	7.919375	-4.747405737	0.000134737	1.064474826
NMB	0.600769231	5.731875	4.744906909	0.000135505	1.058960804
PTPN4	-0.764358974	7.154375	-4.744377507	0.000135668	1.057792558
CSE1L	-0.882307692	8.196875	-4.742483783	0.000136253	1.05361349
DTX3L	-0.672307692	7.00625	-4.739692636	0.00013712	1.047453622
LOC284241	0.596923077	5.355	4.735982746	0.000138281	1.039265472
PDK1	-0.905128205	9.06875	-4.735434506	0.000138454	1.03805538
PIGM	-0.763589744	7.64375	-4.734861569	0.000138634	1.036790756
C8orf44	-0.685128205	6.23	-4.733990371	0.000138909	1.034867756
LMBRD1	-0.80974359	8.36125	-4.731668582	0.000139644	1.029742654
RNF115	-0.631538462	9.563125	-4.731113663	0.000139821	1.028517684
DCAF8	-0.705384615	7.583125	-4.729976354	0.000140183	1.026007051
OMA1	-0.655128205	7.365625	-4.729832256	0.000140228	1.025688946
PHKA1	-0.671025641	7.291875	-4.728489602	0.000140657	1.022724908
KBTBD11	0.746666667	5.81	4.723280521	0.000142333	1.011224411
KIAA1033	-0.751538462	7.870625	-4.723053223	0.000142407	1.010722555
NPHP3	-0.594102564	7.459375	-4.72283586	0.000142477	1.010242631
CTR9	-0.645897436	7.688125	-4.722376119	0.000142626	1.009227541
SNORD34	1.472051282	6.070625	4.721592222	0.000142881	1.007496703
RNU4-2	3.165384615	6.988125	4.720069045	0.000143377	1.004133444
THNSL1	-0.695128205	6.028125	-4.719510287	0.000143559	1.002899644
GOLGA4	-0.597435897	8.81875	-4.71899733	0.000143726	1.001766961
IARS	-0.587948718	8.894375	-4.716468841	0.000144555	0.996183492
MOB1A	-0.720512821	8.17875	-4.714230961	0.000145293	0.991241463
FCHO2	-0.698461538	7.6275	-4.714195094	0.000145305	0.991162253
PTGER1	0.617179487	6.431875	4.712657346	0.000145814	0.987766204
SNORA49	1.396666667	7.351875	4.711912812	0.000146061	0.986121889
THRAP3	-0.692307692	8.4125	-4.711003867	0.000146364	0.984114426
USP32	-0.70025641	7.655625	-4.709067757	0.00014701	0.979838258
SNORD114-26	1.234358974	5.80375	4.705739155	0.000148127	0.972486112
SF3B5	0.670769231	8.145	4.703906483	0.000148746	0.968437893
ZNF644	-0.808461538	7.506875	-4.703012212	0.000149049	0.966462459
PMS2	-0.615897436	6.70375	-4.702329807	0.000149281	0.964955005
GLMN	-0.666666667	5.525	-4.701325471	0.000149622	0.962736352
CDKL5	-0.712307692	7.33875	-4.699511282	0.000150241	0.958728537
C4orf46	-0.737051282	6.2321875	-4.694571956	0.00015194	0.947815956
YTHDC2	-0.605641026	7.46875	-4.690957061	0.000153195	0.939828667
ABHD18	-1.246666667	8.36625	-4.688646792	0.000154003	0.934723662
TMEM68	-0.630512821	5.795625	-4.68720233	0.00015451	0.931531691
ARMT1	-0.643846154	6.313125	-4.68678605	0.000154657	0.930611775
LOC646976	0.599230769	5.853125	4.686370173	0.000154803	0.929692742
VASN	0.668974359	6.433125	4.682990368	0.000155999	0.922223491
DNAJC18	-0.654615385	7.491875	-4.682516489	0.000156167	0.921176187
N4BP2L2	-0.642820513	9.605625	-4.682310272	0.000156241	0.920720433
AKR1C1	-0.750512821	6.513125	-4.679029214	0.000157412	0.913468738
DGKH	-0.614615385	7.319375	-4.677020514	0.000158134	0.909028903
MBLAC2	-0.635641026	5.853125	-4.676879671	0.000158185	0.90871759
DOPEY1	-0.688717949	7.67625	-4.67609419	0.000158468	0.906981376
KIAA1328	-0.593461538	5.9071875	-4.675648966	0.000158629	0.905997249
PROP1	0.621538462	6.705	4.675205196	0.000158789	0.905016325
MYL6	0.666153846	10.02875	4.672968596	0.0001596	0.900072318
CLEC1A	-0.718974359	6.1875	-4.672958628	0.000159604	0.900050283
ZYG11B	-0.592307692	8.97125	-4.672693491	0.0001597	0.89946418
XPO1	-0.726923077	7.790625	-4.668807667	0.00016112	0.890873914
SNORD114-3	1.844358974	7.838125	4.668313676	0.000161301	0.889781812
ADGRL2	-0.593846154	9.0725	-4.667333085	0.000161662	0.887613908
ADAM9	-0.788717949	9.1575	-4.666682448	0.000161901	0.886175445
RC3H1	-0.601794872	8.315625	-4.666113998	0.000162111	0.884918669
TNRC6B	-0.585897436	7.939375	-4.665136803	0.000162472	0.882758167
VWA8	-0.622820513	8.959375	-4.664120376	0.000162849	0.880510877
ABCD2	-1.007948718	7.535625	-4.663993038	0.000162896	0.880229334
HDHD2	-0.66974359	8.7475	-4.663068166	0.00016324	0.878184419
LOC441204	0.614615385	6.440625	4.659271388	0.000164658	0.869789212
FGF16	0.652307692	4.36	4.65814196	0.000165082	0.867291753
GTF2I	-0.68974359	8.22375	-4.652708883	0.000167139	0.855276947
HINT1	0.587948718	7.635625	4.650137965	0.000168121	0.84959108
DPPA3	1.08974359	4.31125	4.64614461	0.000169658	0.840758708
TEFM	-0.585641026	6.4225	-4.645785546	0.000169797	0.839964504
MGEA5	-0.610512821	8.549375	-4.645654698	0.000169847	0.839675084
DSN1	-0.691538462	6.971875	-4.643691824	0.000170609	0.835333342
TRIP11	-0.793846154	7.845	-4.643218041	0.000170793	0.834285338
DNAJC24	-0.638717949	5.975625	-4.640883796	0.000171704	0.829121861
FUBP1	-0.635384615	8.42625	-4.640863221	0.000171712	0.829076347
MEF2C	-0.698461538	9.9275	-4.640616353	0.000171809	0.828530248
MIER3	-0.724102564	7.035	-4.639147194	0.000172385	0.825280238
PTPRB	-0.676923077	8.76	-4.638747865	0.000172542	0.824396841
IFITM5	0.606410256	4.820625	4.637994681	0.000172839	0.822730628
C17orf82	0.626153846	5.29125	4.634332623	0.000174288	0.814628952
AGPS	-0.810512821	7.291875	-4.631706136	0.000175335	0.808817917
IGLL1	0.59974359	6.669375	4.630988047	0.000175622	0.807229107
ZFR	-0.589487179	9.465625	-4.62801132	0.000176818	0.800642697
SERF2	0.599487179	7.74625	4.624815913	0.000178111	0.793571978
RNVU1-19	0.617179487	3.991875	4.621187676	0.000179591	0.785542943
FBXO21	-0.63	7.791875	-4.620236294	0.000179981	0.783437504
AMD1	-0.866410256	7.980625	-4.619847216	0.000180141	0.78257645
APH1B	-0.619487179	6.28	-4.618825829	0.000180561	0.780316023
NDUFB5	-0.813076923	10.420625	-4.618698565	0.000180614	0.780034374
TCERG1	-0.661282051	7.470625	-4.617868008	0.000180956	0.778196235
SIGLEC5	0.678205128	5.655625	4.615936296	0.000181755	0.773920964
GCC2	-0.719487179	7.50125	-4.610351371	0.000184086	0.761559467
PATL1	-0.709487179	9.253125	-4.607001982	0.000185498	0.75414538
SNORD36B	0.978205128	5.561875	4.604751784	0.000186452	0.74916415
MMAA	-0.687435897	6.581875	-4.604262823	0.000186661	0.748081716
EXOG	-0.842564103	6.80125	-4.601614913	0.000187792	0.742219741
MED17	-0.667692308	6.6725	-4.60046939	0.000188283	0.739683673
SLC25A27	-0.701794872	7.576875	-4.600434181	0.000188298	0.739605724
PAPD5	-0.651794872	7.18625	-4.598956576	0.000188934	0.736334379
SPRTN	-0.687179487	7.175	-4.598128243	0.000189292	0.734500452
GLYR1	-0.766923077	8.473125	-4.597510047	0.000189559	0.733131746
LIFR	-0.901025641	8.70875	-4.596106365	0.000190167	0.730023892
TSPAN12	-0.634615385	8.475625	-4.595283868	0.000190525	0.728202783
MTIF2	-0.653076923	7.290625	-4.593823295	0.000191161	0.724968828
SLC30A9	-0.650512821	8.861875	-4.591518487	0.000192169	0.719865413
AKAP9	-0.682051282	7.6575	-4.590956691	0.000192416	0.718621424
CYB5D1	-0.955384615	7.84625	-4.590754543	0.000192504	0.718173804
TMEM37	0.596153846	6.555625	4.589431736	0.000193087	0.715244638
EIF5B	-0.773846154	8.76875	-4.589088381	0.000193238	0.714484317
CLPX	-0.591025641	7.996875	-4.588300951	0.000193586	0.712740622
SERINC3	-0.59	10.749375	-4.58591702	0.000194642	0.707461456
NUDCD1	-0.607435897	6.206875	-4.580187203	0.000197205	0.694771944
SUPV3L1	-0.896666667	8.841875	-4.576442813	0.000198898	0.686478726
FAM185A	-0.600769231	6.953125	-4.575828852	0.000199177	0.685118849
PRPSAP1	-0.587179487	7.06375	-4.574658894	0.00019971	0.682527437
HNRNPA1L2	-0.592820513	6.095	-4.574542966	0.000199763	0.682270657
FZD2	0.594615385	6.426875	4.574086856	0.000199971	0.681260373
RBM12B	-0.615641026	6.676875	-4.573092846	0.000200425	0.679058614
SLC35A5	-0.69	7.330625	-4.570624925	0.000201558	0.673591931
KRTAP10-12	0.611282051	7.14	4.56787715	0.000202827	0.66750506
PTBP2	-0.830512821	7.968125	-4.566576502	0.00020343	0.664623762
SNORD113-4	1.145384615	4.439375	4.565240379	0.000204052	0.661663807
JMY	-0.65	7.598125	-4.564687467	0.00020431	0.660438904
PARP14	-0.602307692	7.659375	-4.560101286	0.000206461	0.650278368
SCARNA13	1.657435897	7.69	4.558848579	0.000207053	0.647502895
PARP9	-0.652051282	6.453125	-4.556242929	0.000208289	0.641729675
STARD7	-0.85025641	9.9575	-4.554685763	0.000209031	0.63827941
DNAJC10	-0.820769231	8.246875	-4.552506365	0.000210074	0.633450291
ZBTB1	-0.595384615	7.10375	-4.5508964	0.000210848	0.629882809
TMEM256	0.910769231	7.17	4.548709892	0.000211904	0.625037624
SAV1	-0.658974359	7.62875	-4.548059267	0.00021222	0.623595839
AGR2	0.59	3.630625	4.54465668	0.000213876	0.616055451
KIF21A	-0.743589744	7.1375	-4.543016246	0.000214679	0.612419974
SLC4A4	-0.593333333	8.51875	-4.539890189	0.000216218	0.605491836
SETD7	-0.657179487	8.570625	-4.537333216	0.000217486	0.599824667
PCMT1	-0.603846154	10.430625	-4.536837159	0.000217732	0.5987252
LTV1	-0.648717949	6.27375	-4.536720333	0.000217791	0.598466264
MYNN	-0.609230769	6.545	-4.535611157	0.000218343	0.596007835
DDX20	-0.585128205	6.37875	-4.53456842	0.000218864	0.593696624
NBEAL1	-0.811153846	7.7590625	-4.534284354	0.000219007	0.593066989
SNORA16B	-0.97025641	4.965	-4.532965972	0.000219667	0.590144746
BBS10	-0.807435897	6.419375	-4.529400561	0.000221465	0.582241571
CCP110	-0.821794872	5.704375	-4.525538307	0.000223429	0.573679902
FNDC3A	-0.646153846	7.945	-4.523688152	0.000224376	0.569578378
SLC35A3	-0.725641026	6.44625	-4.522989967	0.000224735	0.568030573
SCYL2	-0.766666667	8.58625	-4.522300527	0.000225089	0.566502139
IGFBP2	0.82974359	9.2625	4.517317265	0.000227668	0.55545415
STX18	-0.722051282	7.37	-4.516513015	0.000228087	0.553671033
LOC652276	0.605128205	6.305	4.516409348	0.000228141	0.553441189
SRSF5	-0.59	9.459375	-4.509522977	0.000231762	0.538172382
NARS2	-0.712051282	7.331875	-4.509447857	0.000231802	0.538005814
MED23	-0.833076923	7.766875	-4.509208819	0.000231929	0.537475779
BRCC3	-0.897692308	7.669375	-4.508649887	0.000232226	0.536236412
ZNF490	-0.622820513	6.369375	-4.507738143	0.00023271	0.534214703
CALHM2	0.587948718	7.705625	4.503954211	0.000234733	0.525823889
MAOA	-1.001282051	8.626875	-4.500109636	0.000236806	0.517298126
ZNF771	0.594871795	5.82	4.499405015	0.000237188	0.515735502
PCYT1A	-0.668974359	8.296875	-4.496641451	0.000238693	0.509606643
PPM1K	-1.089358974	8.5184375	-4.496283289	0.000238888	0.508812316
RBBP4	-0.809230769	9.5375	-4.496159817	0.000238956	0.508538481
SIN3A	-0.594102564	7.849375	-4.495985252	0.000239051	0.508151332
PDZRN3	-0.665897436	8.574375	-4.495735826	0.000239188	0.507598153
RRM1	-0.638717949	7.285625	-4.493499322	0.000240415	0.502637935
RABL3	-0.906923077	9.116875	-4.491098246	0.000241739	0.497312547
TSPAN7	-0.758461538	9.36625	-4.490705091	0.000241956	0.496440545
PTAR1	-0.691282051	8.835	-4.490367861	0.000242143	0.495692579
UBE2G1	-0.807948718	10.263125	-4.48977717	0.000242471	0.494382436
MFSD8	-0.700769231	7.209375	-4.488611786	0.000243118	0.491797597
AHCYL1	-0.697692308	8.696875	-4.488249439	0.00024332	0.490993899
PPP1CC	-0.869487179	10.393125	-4.485796256	0.000244689	0.485552545
HMGCR	-0.638717949	6.115625	-4.484541936	0.000245392	0.482770293
SGCD	-0.772564103	9.134375	-4.478763744	0.000248659	0.469952867
FAM129A	-0.803589744	9.85625	-4.478579106	0.000248764	0.46954328
CNOT8	-0.594871795	6.99	-4.477672247	0.000249281	0.467531552
RSRC1	-0.696153846	7.485625	-4.477019461	0.000249653	0.466083431
GSPT1	-0.842564103	9.21125	-4.477005171	0.000249661	0.46605173
OR5L1	0.612820513	4.24875	4.474909368	0.000250862	0.461402379
PPM1B	-0.678205128	7.754375	-4.474506063	0.000251093	0.46050767
ZMPSTE24	-0.868205128	8.45875	-4.474043254	0.00025136	0.459480948
B3GALT2	-1.178717949	8.394375	-4.473282362	0.000251798	0.457792925
EDEM3	-0.686666667	7.44125	-4.469867385	0.000253774	0.45021667
C1GALT1	-0.747179487	6.80375	-4.465699014	0.000256206	0.440968533
SPDL1	-0.633076923	5.664375	-4.463483013	0.000257509	0.436051813
PAPOLA	-0.632307692	9.83375	-4.461942698	0.000258419	0.43263418
PFN2	-0.934102564	7.995625	-4.458566433	0.000260424	0.425142734
MTRF1L	-0.699487179	7.835	-4.458514748	0.000260455	0.425028051
ZNF330	-0.666410256	8.498125	-4.457947294	0.000260794	0.423768921
UBE2D1	-0.648974359	8.850625	-4.457872906	0.000260838	0.423603858
SNORA41	0.928974359	4.871875	4.456663631	0.000261561	0.420920554
ABCE1	-1.036153846	7.051875	-4.454166758	0.000263061	0.415380023
ATXN3	-0.677435897	7.13375	-4.453543632	0.000263436	0.413997288
COPB2	-0.668461538	8.003125	-4.451752512	0.000264519	0.410022682
YBX2	0.62974359	6.825	4.449711288	0.000265758	0.405492976
DNAJC28	-0.746153846	6.00625	-4.448882092	0.000266263	0.403652866
INTS4	-0.626153846	7.10125	-4.448282411	0.000266629	0.402322072
WSB1	-1.181538462	9.47	-4.446175749	0.000267919	0.397646958
MYEF2	-0.607179487	6.86	-4.445830688	0.00026813	0.396881186
RARRES2	0.622051282	6.62125	4.444106977	0.000269191	0.393055817
CHD1	-0.613589744	6.831875	-4.443480653	0.000269577	0.39166582
C2CD4C	0.592051282	6.355625	4.443204215	0.000269748	0.391052321
NUP155	-0.686410256	7.694375	-4.442899186	0.000269937	0.390375367
TDP2	-0.61974359	7.386875	-4.441247272	0.00027096	0.386709211
SNORA44	0.593589744	6.254375	4.440538402	0.0002714	0.38513597
FLT1	-0.977435897	8.3775	-4.439930983	0.000271778	0.383787874
TM9SF3	-0.896410256	9.335	-4.437804732	0.000273105	0.379068833
SCOC	-0.592051282	7.484375	-4.433657954	0.000275711	0.369865078
MEAF6	-0.594615385	7.713125	-4.431947635	0.000276793	0.366068909
SMC6	-0.787948718	6.966875	-4.431319824	0.000277191	0.364675421
C1orf27	-0.843076923	7.235	-4.428821175	0.000278783	0.359129335
SLC8A1	-0.627435897	10.243125	-4.425390477	0.000280982	0.351514198
CLIP1	-0.591794872	8.3375	-4.424763008	0.000281386	0.350121374
RBM48	-0.760512821	7.08125	-4.424393346	0.000281625	0.34930081
FMR1	-0.62025641	7.360625	-4.420852441	0.000283919	0.341440677
WDR12	-0.59974359	6.910625	-4.420787059	0.000283961	0.341295539
TCEANC	-0.619487179	5.66	-4.417682734	0.000285988	0.334404286
SMC2	-0.946410256	6.525625	-4.4170512	0.000286402	0.333002325
ANK3	-0.706153846	9.11375	-4.414286538	0.000288222	0.326864863
KIF2A	-0.614871795	7.29625	-4.410931041	0.000290447	0.319415541
CACNB2	-0.916153846	8.474375	-4.410062711	0.000291026	0.317487777
PDZD2	-0.676410256	8.90625	-4.409709069	0.000291262	0.316702659
CETN3	-0.827179487	5.09875	-4.408489638	0.000292077	0.313995384
HNRNPR	-0.741538462	7.9225	-4.407622941	0.000292657	0.312071201
NGFR	0.754358974	6.82375	4.40714731	0.000292977	0.31101523
DCUN1D1	-0.701282051	8.103125	-4.406068401	0.000293702	0.308619873
PCYOX1	-0.807435897	9.359375	-4.405296586	0.000294222	0.306906299
CD2AP	-0.603076923	7.78	-4.402506193	0.00029611	0.300711006
GPD1L	-0.975384615	9.0325	-4.401204706	0.000296994	0.297821361
SLC7A5P2	-0.666153846	9.39125	-4.400964127	0.000297158	0.297287207
SNORD82	1.211794872	7.25875	4.394175711	0.000301818	0.282214528
MYPN	-0.717948718	9.63	-4.389765253	0.000304885	0.272421263
DNMBP	-0.70974359	7.02	-4.385227395	0.000308073	0.26234472
SNORD14C	1.095128205	8.876875	4.383541575	0.000309266	0.258601173
SLC25A30	-1.037179487	8.669375	-4.382054869	0.000310322	0.255299736
LINC01128	-0.624615385	8.0475	-4.382005778	0.000310357	0.255190722
NAPEPLD	-0.636410256	6.52375	-4.381147284	0.000310969	0.253284298
UBR1	-0.637435897	7.96125	-4.379797126	0.000311933	0.250286027
LRRC39	-0.892307692	9.965	-4.379000636	0.000312503	0.248517261
ZNF33B	-0.698461538	6.0575	-4.378840245	0.000312618	0.24816108
TMEM19	-0.597435897	7.76875	-4.378520203	0.000312847	0.247450358
ARL5B	-0.699230769	7.958125	-4.377588832	0.000313516	0.245382039
SPTLC2	-0.605384615	7.071875	-4.376796699	0.000314086	0.243622917
DIAPH2	-0.753333333	7.08875	-4.373363789	0.000316568	0.23599919
SLC25A24	-0.612051282	6.540625	-4.37171547	0.000317767	0.232338568
MRPL39	-0.689487179	8.856875	-4.371425924	0.000317978	0.231695532
HIGD1A	-0.713205128	9.0578125	-4.370767692	0.000318459	0.230233699
OSBPL8	-0.682051282	7.5875	-4.37005768	0.000318977	0.228656863
SOCS4	-0.61974359	6.636875	-4.363792439	0.000323594	0.214742289
SNORD116-16	1.055897436	3.89875	4.36306486	0.000324134	0.213126356
HOXD13	0.614358974	6.3675	4.362934281	0.000324231	0.212836343
EOGT	-0.904358974	8.008125	-4.362548674	0.000324518	0.211979915
SNORA46	0.785641026	4.665	4.360223374	0.000326253	0.206815409
NUAK1	-0.644102564	8.43	-4.35958888	0.000326729	0.205406181
NPY6R	-0.754615385	11.853125	-4.358600502	0.00032747	0.203210952
UBR7	-0.884358974	6.641875	-4.357580695	0.000328237	0.200945901
TXNIP	-0.756666667	12.298125	-4.357573133	0.000328243	0.200929105
NEK10	-0.654358974	6.365	-4.357570288	0.000328245	0.200922786
NAE1	-0.662564103	7.355	-4.355774696	0.0003296	0.196934633
RICTOR	-0.854615385	8.764375	-4.354522751	0.000330547	0.194153937
ZNRF2P1	0.761538462	7.36125	4.35335962	0.000331431	0.191570482
ROCK1	-0.734102564	7.823125	-4.350389686	0.000333696	0.184973809
DHX9	-0.654615385	7.181875	-4.349802621	0.000334146	0.183669834
QRSL1	-0.665384615	7.740625	-4.343761859	0.000338809	0.170251946
SNORD78	-0.825128205	4.94375	-4.342491491	0.000339798	0.16743011
NAF1	-0.775128205	6.493125	-4.342248953	0.000339987	0.166891362
LAMP5	0.683589744	4.89125	4.339287725	0.000342305	0.160313567
PARP4	-0.622564103	8.8025	-4.338574409	0.000342865	0.158729055
MLEC	-0.655641026	8.699375	-4.337977235	0.000343335	0.15740253
ADIPOR2	-0.642307692	7.731875	-4.335901171	0.000344975	0.152790849
ASCC3	-0.602564103	7.02625	-4.334695224	0.000345931	0.150111984
CCDC141	-0.945384615	8.688125	-4.334299179	0.000346245	0.149232214
IFNGR1	-0.702307692	8.560625	-4.332454701	0.000347714	0.145134887
PMS2P4	-0.754615385	9.593125	-4.33043329	0.00034933	0.140644474
ZEB1	-0.767692308	9.34375	-4.329878757	0.000349775	0.139412611
ACTR10	-0.651794872	8.07625	-4.329612427	0.000349989	0.138820972
LKAAEAR1	0.599230769	6.633125	4.328052946	0.000351244	0.135356653
CTNNA3	-0.74025641	9.128125	-4.327197109	0.000351934	0.133455435
SMC3	-0.730512821	7.566875	-4.327153377	0.000351969	0.133358286
PRPF4B	-0.656666667	6.996875	-4.32275244	0.000355542	0.123581594
HIF1A	-0.716410256	9.11875	-4.321081853	0.000356908	0.119870325
GIGYF2	-0.586410256	8.313125	-4.319512424	0.000358196	0.116383752
RAB5A	-0.606153846	8.9425	-4.319487719	0.000358216	0.116328869
DIRC2	-0.716923077	9.2825	-4.316280858	0.000360862	0.109204572
ZNF211	-0.786153846	6.37875	-4.312792047	0.000363764	0.101453782
NRG3	0.594871795	5.4	4.308668604	0.000367223	0.092292929
COG5	-0.93974359	9.536875	-4.308224525	0.000367597	0.09130633
SEMA6D	-0.74	7.47125	-4.307187428	0.000368474	0.089002234
CPEB2	-0.791538462	7.303125	-4.306571816	0.000368995	0.087634535
VENTX	0.613846154	6.54125	4.306038037	0.000369447	0.086448643
BRWD3	-0.647435897	7.029375	-4.305662956	0.000369765	0.085615327
C6	-1.771282051	8.4025	-4.304616881	0.000370654	0.083291258
CPNE8	-0.934102564	7.165625	-4.303748907	0.000371394	0.081362873
TENM2	-0.666666667	10.015	-4.303004778	0.000372029	0.079709627
BLOC1S6	-0.609487179	8.001875	-4.302858608	0.000372153	0.079384877
MIR125A	0.629230769	6.40875	4.302026281	0.000372865	0.077535674
CMBL	-0.596923077	7.675	-4.299042122	0.000375428	0.070905643
PTGES3	-0.704871795	8.069375	-4.298130119	0.000376215	0.068879391
MAFF	0.615641026	5.783125	4.294457625	0.000379401	0.06071993
CHML	-0.609230769	6.335	-4.293507078	0.00038023	0.058608011
SNORA71A	0.960769231	7.339375	4.292207294	0.000381366	0.055720149
DDX18	-0.731538462	7.414375	-4.289931275	0.000383364	0.050663253
DTWD1	-0.650769231	5.00875	-4.287436357	0.000385566	0.045119966
ESCO1	-0.664102564	5.81625	-4.284382633	0.000388279	0.038335048
NF1	-0.77474359	8.1528125	-4.282744473	0.000389743	0.034695279
GLTPD2	0.603846154	6.159375	4.282287721	0.000390152	0.033680434
GTDC1	-0.7	7.70875	-4.282046309	0.000390368	0.033144047
RRAGD	-0.776666667	9.564375	-4.280845483	0.000391446	0.030475959
DAAM1	-0.643333333	8.059375	-4.27856524	0.000393501	0.025409515
NHLRC3	-0.674871795	6.775	-4.276823139	0.000395078	0.021538744
UGCG	-0.970769231	6.35875	-4.275809902	0.000395999	0.019287427
ANKRD20A12P	-1.278717949	7.400625	-4.275127482	0.00039662	0.017771151
SLC38A6	-0.649230769	6.6475	-4.274934143	0.000396796	0.017341567
UBE2W	-0.745641026	8.3725	-4.274185818	0.000397479	0.015678854
TMEM117	-0.694358974	7.2775	-4.273634025	0.000397983	0.014452816
OTUD4	-0.83025641	6.93125	-4.273532743	0.000398075	0.014227775
NCKAP1	-0.59025641	9.57625	-4.273076705	0.000398492	0.013214493
PAPD4	-0.627435897	8.413125	-4.272662019	0.000398872	0.012293093
SNORA13	0.78974359	4.335	4.271908978	0.000399562	0.010619892
SNORD80	1.405384615	5.998125	4.271826884	0.000399638	0.010437485
NUDT7	-0.650769231	9.25875	-4.271305459	0.000400117	0.009278916
SNORA80B	0.645384615	7.305625	4.269668491	0.000401624	0.005641682
MCM8	-0.928461538	7.244375	-4.269470929	0.000401806	0.005202711
BMS1P21	-0.615384615	4.99	-4.268394042	0.000402801	0.002809932
SDCBP	-1.045897436	9.823125	-4.267555689	0.000403577	0.000947158
WARS	-0.752051282	9.194375	-4.267486863	0.000403641	0.00079423
TMSB4X	0.854615385	9.040625	4.267388072	0.000403733	0.000574722
MRE11A	-0.718974359	5.7775	-4.267213367	0.000403895	0.000186536
KLHL31	-0.938974359	9.63625	-4.266590301	0.000404473	-0.001197885
MRPL23	0.589487179	7.794375	4.265534114	0.000405455	-0.003544683
SLC2A12	-0.891538462	7.384375	-4.265529309	0.00040546	-0.00355536
AS3MT	-0.674871795	8.885	-4.263374979	0.000407471	-0.008342191
SLC5A3	-0.585769231	7.3009375	-4.262619854	0.000408178	-0.010020052
MYL6B	0.585128205	6.78125	4.262411888	0.000408373	-0.010482143
ETV1	-0.638461538	8.88875	-4.257988593	0.000412544	-0.020310586
TRPM7	-0.918974359	8.62	-4.257032876	0.00041345	-0.02243417
PCDHB5	-1.068461538	7.358125	-4.255879123	0.000414547	-0.024997789
CST7	0.592307692	6.81875	4.25466401	0.000415706	-0.027697756
SMAD2	-0.598589744	7.5596875	-4.253008887	0.00041729	-0.031375422
SNORD58A	1.072820513	4.725	4.250359376	0.000419837	-0.037262622
HSP90AA1	-0.759230769	10.596875	-4.25027702	0.000419916	-0.037445616
RNU2-1	1.378974359	9.97125	4.249964005	0.000420219	-0.038141135
ZNF570	-0.619487179	6.77	-4.249619987	0.000420551	-0.038905541
PIGK	-0.962307692	6.861875	-4.249299743	0.00042086	-0.039617123
ACAP2	-0.588205128	7.38125	-4.248551166	0.000421585	-0.041280461
ZFAND4	-0.681025641	6.4	-4.247354646	0.000422745	-0.04393913
COMP	1.033589744	6.156875	4.244783471	0.000425249	-0.049652291
FOXE1	0.67025641	5.73875	4.243395663	0.000426607	-0.052736008
LOC100130428	-1.108461538	6.860625	-4.243208417	0.000426791	-0.05315207
ZNF675	-0.802564103	5.19875	-4.24236493	0.000427619	-0.055026304
SLC31A1	-0.603846154	8.440625	-4.241662577	0.000428309	-0.056586938
TRIM68	-0.645897436	7.198125	-4.241142755	0.000428821	-0.057741987
DERL1	-0.612307692	8.8575	-4.231696935	0.000438229	-0.078730685
ABCA10	-0.997179487	6.596875	-4.229622436	0.000440323	-0.083340236
THUMPD2	-0.587948718	6.214375	-4.229484214	0.000440463	-0.083647366
ARL6IP1	-0.628974359	10.034375	-4.228992566	0.000440961	-0.084739811
SNORA33	0.908974359	4.038125	4.228300961	0.000441662	-0.086276562
RPS6KA3	-0.773076923	8.518125	-4.228127986	0.000441838	-0.086660914
GBAS	-0.666153846	11.01125	-4.227948851	0.00044202	-0.087058952
TMEM167A	-0.717435897	7.30625	-4.22177922	0.000448331	-0.100767875
ADIRF	0.698717949	7.545625	4.212990927	0.000457477	-0.120295328
USPL1	-0.664102564	7.13625	-4.211952456	0.00045857	-0.122602781
PDLIM7	0.697692308	7.503125	4.211952298	0.00045857	-0.122603131
STX12	-0.659230769	7.455625	-4.211174768	0.00045939	-0.124330778
NFIB	-0.611538462	10.436875	-4.209871593	0.000460768	-0.127226387
ABCA8	-0.725897436	8.453125	-4.207923743	0.000462836	-0.13155443
MAPRE3	-0.596410256	8.17125	-4.206596648	0.000464249	-0.134503171
GOLT1B	-0.736153846	6.708125	-4.20629225	0.000464574	-0.135179528
WBP4	-0.657179487	6.830625	-4.205224528	0.000465716	-0.137551949
RUFY2	-0.663589744	6.6725	-4.202621793	0.00046851	-0.143335067
SNORD117	0.763589744	6.06625	4.202425011	0.000468722	-0.143772302
CCNC	-0.711282051	7.50125	-4.199766392	0.000471595	-0.149679558
ZMYM5	-0.877948718	7.05	-4.199262701	0.000472141	-0.150798716
ITGAV	-0.685384615	10.056875	-4.197447468	0.000474115	-0.154832005
PWAR6	-1.371794872	6.02125	-4.196057404	0.000475632	-0.157920594
SPPL2A	-0.636923077	9.5275	-4.191604706	0.000480525	-0.167813987
NME5	-0.641794872	5.548125	-4.189928858	0.00048238	-0.171537503
SNORD74	1.316666667	8.826875	4.18939256	0.000482975	-0.172729083
ZNF738	-0.73025641	6.82	-4.188564507	0.000483895	-0.174568901
RBFOX1	-0.852051282	8.055625	-4.181272093	0.000492075	-0.190771409
FHOD3	-0.589487179	9.525625	-4.178969144	0.000494687	-0.195888092
TM4SF18	-0.844102564	8.1625	-4.178831412	0.000494844	-0.196194103
TMEM62	-0.603076923	7.19	-4.173317649	0.000501156	-0.208444383
BZW2	-0.617948718	10.28875	-4.169932908	0.000505071	-0.215964352
CLGN	-0.844615385	7.23625	-4.168396752	0.000506858	-0.219377236
PDCD4	-0.632307692	7.14375	-4.16707916	0.000508395	-0.222304519
HIST1H2BJ	0.606153846	4.0575	4.166221382	0.000509399	-0.224210228
NT5DC1	-0.918205128	8.049375	-4.165513229	0.000510229	-0.225783512
CREBL2	-0.623076923	7.43625	-4.162265101	0.000514054	-0.232999731
HIST1H3D	0.764615385	6.62875	4.162246493	0.000514076	-0.233041071
GPRC5B	-0.599487179	10.11375	-4.1618511	0.000514543	-0.233919491
RNVU1-18	0.930769231	8.61625	4.161285559	0.000515213	-0.235175913
STAM	-0.784102564	8.64375	-4.161124703	0.000515403	-0.235533275
LOC389834	-1.068205128	7.54125	-4.157901299	0.000519237	-0.242694421
ARPP19	-0.688974359	8.523125	-4.155192284	0.000522481	-0.24871271
SNORD116-26	1.475384615	7.81125	4.154885122	0.000522851	-0.24939509
OCLM	-1.015128205	6.838125	-4.148270871	0.000530863	-0.264088794
SLC25A20	-0.856666667	8.319375	-4.147316982	0.000532029	-0.266207836
PHF11	-0.632564103	6.480625	-4.144105897	0.000535972	-0.273341109
ATP11B	-0.638205128	7.871875	-4.142166839	0.000538367	-0.27764857
HES6	0.651282051	5.9175	4.141224908	0.000539534	-0.279740976
MYOM2	-0.705128205	11.38625	-4.140709994	0.000540173	-0.280884803
ZNF718	-0.612564103	6.074375	-4.140077313	0.00054096	-0.282290229
PRKCH	-0.726153846	8.65	-4.139109591	0.000542165	-0.284439903
AQR	-0.683589744	8.10875	-4.138838895	0.000542502	-0.285041217
KATNAL1	-0.617179487	7.738125	-4.138412946	0.000543034	-0.285987402
CD47	-0.947435897	8.633125	-4.137632782	0.000544009	-0.287720421
JAK2	-0.749230769	7.69875	-4.136274199	0.000545711	-0.290738293
OGT	-0.692564103	8.999375	-4.134593497	0.000547825	-0.294471666
NEDD1	-0.651282051	7.3625	-4.132000032	0.000551102	-0.300232498
ABCA9	-0.890769231	8.25375	-4.131473569	0.000551769	-0.301401911
KIAA0196	-0.622564103	7.7625	-4.13094514	0.00055244	-0.302575688
PTER	-0.721794872	7.733125	-4.128076642	0.000556096	-0.30894729
GALNT1	-0.823076923	7.42875	-4.1265469	0.000558056	-0.312345152
EFHC2	-0.876666667	6.265625	-4.125967547	0.0005588	-0.313632002
TTC37	-0.707692308	8.345	-4.125935056	0.000558842	-0.313704171
DYNC1LI1	-0.632307692	8.53375	-4.125759226	0.000559068	-0.314094721
BBS4	-0.588461538	6.708125	-4.125678406	0.000559172	-0.314274236
SYDE2	-0.588974359	6.411875	-4.123399689	0.00056211	-0.319335626
GIMAP4	-0.695384615	7.115	-4.119459474	0.000567227	-0.328087273
PRMT9	-0.588974359	6.521875	-4.11568678	0.00057217	-0.336466604
HSPA5	-0.752564103	10.288125	-4.109303414	0.000580632	-0.350643819
MIR99AHG	-0.632564103	6.230625	-4.106063901	0.000584974	-0.357838383
ARMCX3	-0.699230769	6.478125	-4.103888123	0.000587908	-0.362670412
DLG2	-0.637692308	6.198125	-4.098305232	0.000595506	-0.375068661
CLDN10	0.603333333	4.343125	4.097822242	0.000596168	-0.376141237
COPS2	-1.024358974	9.675625	-4.097017253	0.000597273	-0.377928865
MSMO1	-0.990512821	7.348125	-4.09615088	0.000598465	-0.379852795
ADAM20P1	-0.624871795	4.004375	-4.094314997	0.000600997	-0.38392964
AP3M2	-0.623589744	7.61	-4.092817543	0.000603071	-0.387254904
ZFP14	-0.637179487	4.684375	-4.087579315	0.000610381	-0.398886623
GCOM1	-0.593846154	11.0825	-4.087379667	0.000610661	-0.399329939
NEMP1	-0.619230769	6.363125	-4.085690056	0.000613039	-0.403081667
UBA6	-0.692307692	7.0925	-4.08555085	0.000613235	-0.403390768
PIGN	-0.775897436	6.95375	-4.085417082	0.000613424	-0.403687792
PTCD2	-0.606410256	7.509375	-4.085049457	0.000613943	-0.404504083
FLJ42220	0.60974359	4.85125	4.081984151	0.000618287	-0.411310306
ABCC5	-0.616923077	7.39125	-4.080324267	0.000620652	-0.414995835
USP37	-0.62974359	6.135	-4.077568306	0.000624599	-0.421114914
PHKA2	-0.693333333	7.79	-4.077084601	0.000625295	-0.422188871
KLRG1	-0.728974359	5.945625	-4.076546865	0.000626068	-0.423382785
C19orf70	0.603846154	6.389375	4.07611448	0.000626691	-0.424342785
FMO3	-0.938461538	7.2225	-4.072259722	0.000632273	-0.43290112
DICER1	-0.606410256	8.779375	-4.070933906	0.000634204	-0.435844618
CROT	-0.593076923	6.471875	-4.069053778	0.000636953	-0.440018698
DMTF1	-0.607435897	7.966875	-4.066505287	0.000640698	-0.44567648
TM4SF1	-0.61025641	10.1825	-4.066090637	0.000641309	-0.44659701
CYTL1	0.668461538	6.386875	4.065304016	0.000642471	-0.448343311
HIST1H4D	0.911025641	6.653125	4.064803603	0.000643211	-0.449454221
SSR1	-0.841538462	8.69375	-4.064466141	0.00064371	-0.450203378
VAMP7	-0.667948718	9.229375	-4.064390345	0.000643823	-0.450371644
VPS35	-0.675128205	9.201875	-4.064090056	0.000644268	-0.451038276
RPL39	0.809487179	9.465625	4.063087877	0.000645755	-0.453263064
CERCAM	0.841025641	6.17	4.061255994	0.000648481	-0.457329691
LSM7	0.625897436	6.198125	4.058429075	0.000652712	-0.463605055
PFKM	-0.855384615	10.355	-4.058373841	0.000652795	-0.463727665
ZNF267	-0.721794872	6.023125	-4.057852227	0.000653579	-0.464885552
COX6A1	0.645512821	10.1021875	4.05732124	0.000654378	-0.466064239
CEP85	-0.757692308	7.385625	-4.054030423	0.00065935	-0.473369045
ENPP5	-0.586666667	5.95	-4.048254682	0.000668169	-0.486189101
AASS	-0.630512821	8.325625	-4.041277373	0.000678981	-0.501675018
AP3B1	-0.638461538	7.77875	-4.038617923	0.000683147	-0.507577232
MIR186	-0.838205128	5.154375	-4.033325248	0.000691516	-0.519322867
NFE2L1	-0.622820513	10.539375	-4.032326905	0.000693106	-0.521538325
EIF4H	-0.805	8.9640625	-4.031155538	0.000694976	-0.52413771
ANTXR2	-0.742820513	8.956875	-4.030104658	0.000696658	-0.526469688
HIST1H4B	0.764615385	6.45875	4.030095683	0.000696673	-0.526489604
CRY1	-0.685897436	6.470625	-4.029076965	0.000698307	-0.528750181
SSFA2	-0.616410256	8.7575	-4.028026923	0.000699996	-0.531080233
ZNF181	-0.60025641	6.594375	-4.024996756	0.000704893	-0.537804022
ZBTB41	-0.941794872	7.971875	-4.022603831	0.000708784	-0.543113607
POGLUT1	-0.70974359	5.33	-4.020052872	0.000712956	-0.548773659
RBM7	-0.605897436	5.855625	-4.017348198	0.000717406	-0.554774551
SLC38A2	-0.658205128	10.018125	-4.016745281	0.000718402	-0.55611222
PPP1R13B	-0.632820513	9.0975	-4.015586281	0.00072032	-0.558683615
DPY19L2P2	-0.708461538	6.565625	-4.011935252	0.000726395	-0.566783634
COL5A1	0.734871795	6.66625	4.010565127	0.000728688	-0.569823224
ZNF585B	-0.674102564	7.094375	-4.009820008	0.000729939	-0.571476227
HIST2H2AA4	0.726666667	7.70625	4.008622034	0.000731953	-0.574133827
BTF3L4	-0.702948718	8.8078125	-4.008525961	0.000732115	-0.574346955
IWS1	-0.624102564	7.10375	-4.008278303	0.000732532	-0.574896354
ADK	-0.67974359	8.005625	-4.006494765	0.000735544	-0.578852869
KMT2E	-0.656923077	9.06375	-4.003471209	0.000740678	-0.585559941
UFSP2	-0.588974359	7.571875	-4.001806411	0.00074352	-0.589252788
ZNF654	-0.688717949	6.24625	-4.00180173	0.000743528	-0.589263172
MDM2	-0.868717949	8.1325	-4.001026152	0.000744856	-0.590983522
RCHY1	-0.710512821	7.140625	-3.999348959	0.000747736	-0.594703724
ZNF429	-0.67	6.034375	-3.998006821	0.000750048	-0.597680668
CLOCK	-0.998461538	7.83125	-3.997470096	0.000750975	-0.59887114
FAM91A1	-0.89	7.363125	-3.993619754	0.000757656	-0.607411018
PCDHB4	-1.115128205	5.749375	-3.992734812	0.0007592	-0.609373706
PPM1D	-0.619230769	7.033125	-3.989722553	0.000764479	-0.616054303
CALCOCO1	-0.654615385	8.931875	-3.989019827	0.000765716	-0.617612766
RPS24	0.856666667	7.260625	3.988312254	0.000766964	-0.619181957
B3GLCT	-0.771794872	7.28375	-3.986459914	0.000770239	-0.623289829
HIST1H2BL	0.721025641	4.5775	3.986242572	0.000770624	-0.623771814
C15orf41	-0.739230769	11.400625	-3.984385914	0.000773923	-0.627889123
TERC	0.734102564	6.416875	3.980086369	0.000781616	-0.637423278
ACBD3	-0.664358974	9.083125	-3.975349866	0.000790179	-0.647925588
UFM1	-0.724615385	7.72875	-3.973142929	0.000794201	-0.65281877
GPR21	-0.631538462	6.973125	-3.971580579	0.00079706	-0.656282673
PIAS1	-0.597179487	10.211875	-3.969919566	0.000800112	-0.659965219
ACACB	-0.896923077	8.85875	-3.967454463	0.000804662	-0.665430278
ARHGAP31	-0.655641026	8.559375	-3.96660249	0.000806241	-0.66731902
CCDC84	-0.594358974	7.54625	-3.965122163	0.000808991	-0.670600697
ACER3	-0.788461538	6.890625	-3.964572798	0.000810014	-0.67181854
ALDH1B1	-0.598461538	8.15625	-3.964322441	0.00081048	-0.672373532
DOCK4	-0.652820513	7.92375	-3.963944513	0.000811185	-0.673211321
LOC100128364	0.61	5.884375	3.962364984	0.000814138	-0.676712747
ZNF345	-0.651538462	5.579375	-3.961761896	0.000815268	-0.678049616
WDR75	-0.932564103	7.824375	-3.958591991	0.000821235	-0.685076136
DSCR3	-0.594358974	8.27625	-3.957639377	0.000823037	-0.687187654
PLRG1	-0.791538462	7.933125	-3.957137029	0.000823988	-0.68830112
SNORD14E	1.243076923	5.79	3.955579676	0.000826946	-0.691752961
UGGT2	-0.697692308	6.626875	-3.95167581	0.000834405	-0.700405364
MAPRE1	-0.684871795	8.803125	-3.95084784	0.000835996	-0.702240372
URGCP	-0.608974359	6.388125	-3.950218294	0.000837207	-0.703635595
FXR1	-0.638974359	9.5825	-3.94964928	0.000838304	-0.704896653
DPY19L4	-0.711794872	7.855	-3.946589686	0.000844225	-0.711677141
FAM206A	-0.817692308	7.764375	-3.9445413	0.000848212	-0.716216429
RASA2	-0.722307692	6.296875	-3.942002899	0.000853179	-0.721841358
PIGF	-1.081794872	6.285625	-3.941106137	0.000854941	-0.723828457
SSR3	-0.687948718	8.255625	-3.940601264	0.000855934	-0.724947168
PYROXD1	-1.038205128	7.196875	-3.940002675	0.000857114	-0.726273527
LINC00266-1	-1.142820513	5.441875	-3.936804957	0.000863442	-0.733358785
M6PR	-0.62025641	9.160625	-3.9338919	0.000869247	-0.739812926
PFDN5	0.706666667	6.8725	3.933573105	0.000869884	-0.740519223
C8orf37	-0.791538462	6.443125	-3.933174631	0.000870682	-0.741402043
MYOM1	-0.709230769	11.27625	-3.929219826	0.000878638	-0.750163542
ARID4A	-0.756666667	6.878125	-3.924345868	0.000888544	-0.760960365
TAF2	-0.593589744	7.875625	-3.92332277	0.000890637	-0.763226602
SNORD116-5	1.493589744	10.103125	3.915253115	0.000907322	-0.781099772
TXLNB	-0.604358974	10.494375	-3.913633171	0.000910709	-0.784687355
SNORA28	1.344102564	4.60125	3.912305581	0.000913494	-0.787627388
HADHA	-0.753076923	10.531875	-3.912210461	0.000913694	-0.787838035
DDTL	0.65025641	8.775	3.911495069	0.000915199	-0.789422279
RNF214	-0.597179487	7.001875	-3.910123602	0.00091809	-0.792459339
ACP5	0.615641026	5.423125	3.902360871	0.000934628	-0.809647885
MCCC1	-0.732307692	7.315	-3.900915614	0.00093774	-0.812847704
SNORA3A	1.239230769	11.603125	3.900492024	0.000938654	-0.813785518
NXPE3	-0.635128205	7.369375	-3.898516266	0.000942929	-0.818159666
ZNF720	-0.623333333	7.433125	-3.895980632	0.000948443	-0.823773039
TMX1	-0.869230769	7.52625	-3.890532817	0.000960401	-0.835832285
MTO1	-0.585128205	6.96875	-3.88786681	0.000966307	-0.841733185
LINC00665	-0.815128205	6.645625	-3.887793578	0.00096647	-0.84189527
RBM25	-0.714615385	7.940625	-3.887129694	0.000967946	-0.843364643
TMEM184C	-0.956666667	8.750625	-3.883785813	0.000975418	-0.850765292
KHDRBS1	-0.691794872	7.41875	-3.88059964	0.000982591	-0.857816357
TRA2A	-0.643076923	8.2875	-3.880442573	0.000982946	-0.858163935
ARCN1	-0.597948718	8.7025	-3.877497976	0.000989624	-0.864679885
AZIN1	-0.746410256	7.803125	-3.874170263	0.000997225	-0.872043055
HNRNPA3	-0.688333333	8.2909375	-3.873275479	0.000999279	-0.874022826
IER3	0.962051282	8.475	3.872325479	0.001001465	-0.876124718
FBXO45	-0.596410256	5.77125	-3.87071734	0.001005175	-0.879682643
TBC1D3B	-0.689373205	5.857152729	-3.869160545	0.001008779	-0.883126837
TMEM47	-0.72974359	10.19625	-3.867575404	0.001012463	-0.886633606
ZNF461	-0.622564103	6.4825	-3.863842623	0.00102119	-0.894890998
SNORD47	0.902307692	6.626875	3.863401906	0.001022225	-0.895865869
TATDN1	0.895384615	6.8725	3.86026305	0.001029629	-0.902808745
ARGLU1	-0.719487179	8.35125	-3.85720049	0.001036904	-0.909582327
FUNDC2	-0.65025641	9.235	-3.856697362	0.001038104	-0.910695061
LY86-AS1	0.615384615	6.65	3.853577541	0.001045577	-0.917594651
SCPEP1	-0.632307692	8.13375	-3.853224189	0.001046427	-0.918376065
PSMA4	-0.69974359	8.781875	-3.851791177	0.00104988	-0.921545003
LOC100506730	-0.645128205	6.6375	-3.850414749	0.001053207	-0.9245887
SNORD116-4	1.311538462	8.574375	3.849336538	0.001055821	-0.926972871
E2F5	-0.614358974	5.6525	-3.848158676	0.001058684	-0.929577318
NDEL1	-0.604615385	7.87125	-3.847911027	0.001059287	-0.9301249
RNU5D-1	0.614358974	2.8475	3.847516834	0.001060248	-0.930996501
SLC41A1	-0.586923077	10.556875	-3.845242618	0.001065805	-0.936024853
ZNF251	-0.605897436	7.385625	-3.844770207	0.001066963	-0.937069326
DDX58	-0.72974359	6.59625	-3.843548635	0.001069964	-0.939770095
ZNF280D	-0.607948718	8.220625	-3.842633178	0.001072218	-0.941794017
ID3	0.663846154	7.680625	3.841983412	0.001073821	-0.943230509
TMEM133	-0.598717949	7.543125	-3.841826876	0.001074207	-0.943576574
PLIN4	-0.968205128	8.03	-3.840465655	0.001077574	-0.946585846
MSI2	-0.618974359	7.68625	-3.840402359	0.001077731	-0.946725773
KYAT3	-0.611794872	7.01375	-3.838927373	0.001081391	-0.949986419
SEPT2	-0.791538462	9.893125	-3.837467987	0.001085025	-0.953212448
HDAC8	-0.646923077	8.095625	-3.837309911	0.001085419	-0.953561875
HERC2P2	-0.634615385	7.575625	-3.832506403	0.00109747	-0.964179266
RGS6	-0.628461538	7.360625	-3.831392054	0.001100285	-0.966642157
RBM41	-0.588717949	5.935	-3.830676165	0.001102097	-0.968224346
CCL14	0.618461538	6.4375	3.830530058	0.001102467	-0.968547255
MIRLET7C	-0.901025641	5.17875	-3.828576649	0.001107428	-0.972864315
SNORD116-25	1.180769231	7.380625	3.827152459	0.001111059	-0.976011646
TIMMDC1	-0.908461538	10.348125	-3.823744165	0.001119797	-0.983543158
ARID2	-0.63974359	8.063125	-3.823627052	0.001120099	-0.983801936
SNORD116-29	0.804358974	6.863125	3.823265738	0.001121029	-0.984600309
RPL36	0.600769231	8.361875	3.816587873	0.001138367	-0.99935447
YTHDC1	-0.728461538	8.101875	-3.814558199	0.00114369	-1.003838298
STK17A	-1.167179487	7.645	-3.814467829	0.001143927	-1.00403793
SNORD57	0.831282051	10.80125	3.813845025	0.001145566	-1.005413733
SLC35F5	-0.63	8.981875	-3.813400931	0.001146735	-1.006394742
FKBP5	-0.855384615	8.215	-3.812492374	0.001149132	-1.008401715
SUPT6H	-0.596666667	8.878125	-3.808584032	0.0011595	-1.017034509
TIGAR	-0.862051282	6.11375	-3.806310371	0.001165574	-1.022056142
KLHL3	-0.616153846	8.020625	-3.806101831	0.001166133	-1.022516707
SERINC1	-0.636923077	9.8375	-3.80570969	0.001167184	-1.023382755
SVIP	-0.63974359	7.373125	-3.800604134	0.001180958	-1.034657502
ZSCAN30	-0.622307692	5.845625	-3.800094163	0.001182343	-1.03578359
ZNF566	-0.672564103	6.623125	-3.799351266	0.001184363	-1.037423982
PIGB	-0.588205128	6.13125	-3.798308575	0.001187204	-1.039726286
HERC2P4	-1.016153846	4.165625	-3.797091134	0.001190529	-1.042414355
PIK3R3	-0.707948718	8.941875	-3.795788402	0.001194098	-1.04529063
BLZF1	-0.893846154	9.21625	-3.794568252	0.001197451	-1.047984474
SCARNA11	1.031025641	5.645625	3.79235199	0.001203564	-1.052877269
ABCA6	-0.793076923	8.384375	-3.791577805	0.001205706	-1.054586343
NLGN1	-0.867179487	6.84125	-3.791279142	0.001206534	-1.055245655
CCDC88A	-0.624615385	7.3375	-3.787417858	0.001217285	-1.06376905
LOXL1	0.658205128	8.521875	3.782324376	0.001231613	-1.075010826
RPS27	0.78957265	8.31625	3.781445961	0.001234101	-1.076949384
ZNF445	-0.604871795	6.988125	-3.778443719	0.001242642	-1.083574573
COL1A1	1.607948718	8.546875	3.777665321	0.001244866	-1.085292198
BCORP1	0.812820513	3.86625	3.773841035	0.00125585	-1.093730298
PRKAR1A	-0.805641026	10.74125	-3.773755618	0.001256096	-1.093918755
FIGF	-1.612307692	6.45	-3.773005025	0.001258264	-1.095574775
INPP5B	-0.633333333	7.32125	-3.766306574	0.001277773	-1.110351663
USP32P2	-0.881282051	5.519375	-3.761549187	0.001291811	-1.120844556
ZNF177	-0.597435897	6.46875	-3.759981182	0.001296471	-1.124302586
SREK1IP1	-0.627948718	6.486875	-3.75906569	0.0012992	-1.126321498
GLIS2	0.593589744	7.084375	3.752267368	0.001319642	-1.141311736
KIAA1217	-0.605897436	8.035625	-3.749060609	0.001329396	-1.14838141
EPB41L2	-0.716410256	8.28875	-3.748421956	0.001331347	-1.149789301
KPNA2	-0.594358974	8.10625	-3.7441836	0.001344366	-1.159131849
CD164	-0.756153846	10.034375	-3.743870917	0.001345332	-1.159821038
SNORD115-31	0.792820513	2.6225	3.743618314	0.001346112	-1.160377798
SLC4A1AP	-0.815641026	8.509375	-3.741493006	0.001352697	-1.165061974
SCFD1	-0.745128205	6.99875	-3.738185297	0.001363009	-1.17235147
YWHAB	-0.606153846	9.9225	-3.737060573	0.001366533	-1.174829931
HACD3	-1.025897436	7.446875	-3.733714608	0.001377071	-1.182202578
C1QC	0.842564103	8.27875	3.729888321	0.00138922	-1.190632508
ZNF486	-0.741794872	6.649375	-3.729854827	0.001389327	-1.190706296
EI24	-0.746153846	9.33625	-3.727930298	0.001395478	-1.194945905
SLC5A1	-1.039230769	9.594375	-3.727054465	0.001398286	-1.196875208
SNX3	-0.596923077	9.105	-3.725329027	0.001403836	-1.20067586
NDUFB7	0.715384615	8.22875	3.72233599	0.001413513	-1.20726811
HSP90AA6P	-0.934871795	6.28625	-3.720839048	0.001418378	-1.210564897
PPP4R3B	-0.598461538	7.47625	-3.720031309	0.00142101	-1.212343746
PDE7B	-0.60025641	8.184375	-3.719329975	0.001423299	-1.213888219
DIMT1	-0.767948718	7.880625	-3.717514102	0.001429244	-1.217886939
SP140L	-0.746666667	5.89	-3.716358719	0.001433039	-1.220431061
ECM1	0.783076923	7.18375	3.716062388	0.001434014	-1.221083555
POLR2L	0.638974359	10.2775	3.715290354	0.001436557	-1.222783472
EXOC6B	-0.588717949	10.095	-3.712577467	0.001445529	-1.228756505
SCARNA4	2.25	6.641875	3.71065064	0.001451935	-1.232998483
KRCC1	-0.601282051	6.991875	-3.708100858	0.001460455	-1.238611444
FBLN2	0.866153846	8.27625	3.707679759	0.001461867	-1.23953838
PSIP1	-0.675384615	6.59875	-3.706998642	0.001464154	-1.241037642
VCP	-0.585384615	9.785625	-3.706736262	0.001465035	-1.241615176
FAM177A1	-0.762564103	6.37625	-3.706651225	0.001465321	-1.241802354
TCEB2	0.631282051	8.47375	3.704683624	0.001471952	-1.246133125
NAA40	-0.629230769	7.14125	-3.703641769	0.001475475	-1.24842616
SULT1C4	-0.781025641	6.21125	-3.702588975	0.001479044	-1.250743179
HIST1H2BM	0.900769231	6.008125	3.699212782	0.001490546	-1.258172967
AMY2A	-0.760384615	7.8378125	-3.697716285	0.001495672	-1.261465912
CDH13	-0.65	10.188125	-3.696748838	0.001498996	-1.263594614
SLFN11	-0.64025641	7.466875	-3.696472142	0.001499948	-1.264203421
SNORA75	1.146666667	6.585	3.695801792	0.001502256	-1.26567835
LYPLA1	-0.678205128	8.334375	-3.688018413	0.001529321	-1.282800804
NRP1	-0.612051282	9.420625	-3.683598124	0.001544906	-1.292522548
ERBIN	-0.774358974	9.0025	-3.68332514	0.001545874	-1.293122877
SNORD64	-0.966410256	7.881875	-3.682279834	0.001549585	-1.295421594
SNORD104	1.197179487	9.170625	3.681645565	0.001551841	-1.296816356
ARL6IP5	-0.784358974	10.740625	-3.68128688	0.001553118	-1.297605093
ERGIC2	-0.813846154	8.66125	-3.676929734	0.001568716	-1.307185398
RNU4-1	2.332051282	7.961875	3.67646118	0.001570403	-1.308215535
ZNF223	-0.630769231	5.5025	-3.675257954	0.001574742	-1.310860788
HSP90AA2P	-0.66974359	8.3675	-3.673895215	0.001579671	-1.313856573
FAM172A	-0.782051282	7.53875	-3.671580519	0.001588079	-1.318944714
TMED10P1	-0.625384615	7.918125	-3.671508562	0.001588341	-1.31910288
TMED5	-0.586153846	8.35625	-3.669332639	0.001596286	-1.323885519
CLUAP1	-0.665128205	6.78375	-3.668947185	0.001597698	-1.324732696
PIK3C2A	-0.642564103	8.80875	-3.667141926	0.001604325	-1.328700234
ATAD2	-0.760769231	6.658125	-3.663189241	0.001618931	-1.337386281
HIST2H4B	-0.614871795	6.42625	-3.661796923	0.001624108	-1.340445567
ALKBH7	0.711025641	6.235625	3.661520847	0.001625136	-1.341052157
NPR3	-0.990769231	8.56	-3.658729324	0.00163557	-1.347185256
OR8H1	0.808205128	3.91	3.652293293	0.001659881	-1.361322752
TM9SF2	-0.866153846	10.44375	-3.652183421	0.001660299	-1.361564066
ZC3H13	-0.61974359	7.686875	-3.648000205	0.001676295	-1.370750871
LOC728323	-0.706282051	8.2371875	-3.647294641	0.001679009	-1.372300207
TMEM254	-0.612820513	7.66125	-3.646367236	0.001682581	-1.374336606
COPB1	-0.636923077	7.9175	-3.640349686	0.001705947	-1.387547982
SNORD76	0.854871795	6.05875	3.639358022	0.001709828	-1.389724821
NR1D2	-0.793589744	7.988125	-3.637211816	0.001718259	-1.394435719
LIN9	-0.707692308	7.065	-3.627081863	0.001758607	-1.416664828
RPL13	0.643461538	7.6721875	3.626151749	0.001762358	-1.418705362
RPL23P8	0.664102564	5.41375	3.619390958	0.001789866	-1.433534976
TXNDC9	-0.633333333	5.69125	-3.614326747	0.001810748	-1.444640202
STX16	-0.603076923	8.08	-3.605664174	0.001847029	-1.463630211
LOC100129112	-0.713333333	6.83625	-3.604390546	0.001852424	-1.466421601
ZRANB1	-0.588205128	9.25125	-3.604148918	0.001853449	-1.466951153
HIST1H1C	0.63025641	7.13125	3.602162791	0.001861897	-1.471303734
PDE7A	-0.882820513	8.080625	-3.595914577	0.001888724	-1.48499398
MT1F	0.702564103	8.2225	3.593852429	0.001897662	-1.489511388
MIR29C	-0.756923077	5.965	-3.591950285	0.001905943	-1.493677895
TRNT1	-0.848717949	5.60625	-3.591529017	0.001907781	-1.494600599
FRS2	-0.650512821	7.761875	-3.585383716	0.001934806	-1.50805854
CYP4X1	-0.772564103	6.854375	-3.578429075	0.001965847	-1.523284051
FIG4	-0.652307692	7.2	-3.577692648	0.001969162	-1.524895975
RNVU1-6	0.672820513	5.27	3.5763362	0.001975284	-1.527864877
SNORD63	0.621282051	3.051875	3.575985949	0.001976868	-1.52863145
LUZP6	-0.59025641	9.85625	-3.572354245	0.001993363	-1.536579162
LOC100128288	-0.662051282	7.82125	-3.572261814	0.001993785	-1.53678142
SNORD116-6	1.122051282	8.035	3.572114342	0.001994458	-1.53710412
ECH1	-0.64025641	11.736875	-3.569230147	0.002007662	-1.543414864
TAPBP	-0.678717949	7.591458333	-3.567787974	0.002014297	-1.54657006
GPR22	-0.832820513	7.49	-3.567448486	0.002015862	-1.547312761
FRRS1	-0.694871795	6.66125	-3.56415662	0.002031099	-1.554513746
NDUFB2	0.589487179	7.624375	3.562942063	0.00203675	-1.557170297
PCOLCE	0.966410256	8.468125	3.562866315	0.002037103	-1.557335971
ZNF525	-0.626923077	9.129375	-3.561248184	0.002044657	-1.560874976
MANEA	-0.84974359	6.88375	-3.560690956	0.002047264	-1.562093619
RIMKLB	-0.606410256	7.309375	-3.559304739	0.002053766	-1.565125087
ARV1	-0.81	8.838125	-3.556773804	0.002065688	-1.570659347
CDK8	-0.586153846	7.95625	-3.55617036	0.002068541	-1.571978759
[truncated: 314 more rows]
