# Supplementary material for: Potential molecular and cellular mechanisms of the effects of cuproptosis-related genes in the cardiomyocytes of patients with diabetic heart failure: a bioinformatics analysis
Source: Front Endocrinol (Lausanne). 2024 May 31;15:1370387. doi: 10.3389/fendo.2024.1370387 (PMC11176466; doi:10.3389/fendo.2024.1370387)
Supplement: Supplementary Table 1 — The list of diabetic heart failure-related genes obtained from the Gene Expression Omnibus (GEO) database. [file DataSheet_1.zip › supplements/Supplement Table 14.xls]

	logFC	AveExpr	t	P.Value	B
CRIP1	0.921025641	6.895	9.908302652	5.25E-09	10.7998711
SNORD46	1.505897436	9.043125	9.213505941	1.69E-08	9.708393418
RNU12	0.974615385	5.828125	8.54243662	5.53E-08	8.590685255
SNORA48	1.273846154	8.605	8.359263205	7.72E-08	8.274387458
SNORA7B	1.593076923	7.855625	8.333563657	8.09E-08	8.229619602
LTC4S	0.901538462	6.7275	8.306260081	8.50E-08	8.181951855
VTRNA1-2	1.32025641	4.530625	8.171952054	1.09E-07	7.945881291
PHLDA3	0.707948718	6.798125	8.099948994	1.25E-07	7.818231483
SNORA80E	1.650512821	8.785625	7.84316178	2.02E-07	7.356753248
C19orf71	0.620769231	6.885625	7.788398188	2.24E-07	7.257071727
MGC45922	0.766410256	5.610625	7.784962238	2.26E-07	7.250802702
GPR153	0.631282051	7.09375	7.727475089	2.52E-07	7.145654793
KCNK15	0.651538462	7.000625	7.637636203	2.99E-07	6.980348724
SNORA64	1.478461538	6.26875	7.499654411	3.91E-07	6.72411782
MXRA8	0.825384615	9.209375	7.485638246	4.02E-07	6.697931257
SNORA55	0.798974359	6.7875	7.411435266	4.65E-07	6.558809493
SNORA16A	2.168461538	7.378125	7.314375615	5.62E-07	6.37559692
ACAN	0.602564103	5.43375	7.24811296	6.41E-07	6.249712954
CDC14C	1.268717949	4.4325	7.210160205	6.91E-07	6.177317639
APOC4	0.651025641	7.694375	7.20504831	6.98E-07	6.167550308
SNORD83B	1.173846154	6.71625	7.14294816	7.90E-07	6.048585754
CRABP2	0.744102564	4.92875	7.124467047	8.20E-07	6.013071406
SOX14	0.631794872	4.79	7.110424989	8.43E-07	5.986053609
INHA	0.636153846	6.113125	7.049549621	9.52E-07	5.868588587
SNORA52	1.627435897	7.614375	7.031877964	9.86E-07	5.834386938
MOSPD3	0.71	7.413125	7.014279396	1.02E-06	5.800280997
SNORA4	1.271282051	5.40375	6.964640863	1.13E-06	5.7038361
MAZ	0.679230769	7.408125	6.94721967	1.17E-06	5.669901827
S100A4	1.155897436	6.3875	6.918532064	1.24E-06	5.613924951
RABAC1	0.711025641	7.915625	6.889230532	1.32E-06	5.556625648
ZNF296	0.690769231	6.61875	6.860748997	1.39E-06	5.500809474
RNU11	0.940769231	6.055625	6.856757384	1.41E-06	5.492977514
HSPB9	0.632820513	4.6925	6.829052065	1.49E-06	5.438552726
LRRC24	0.626410256	6.934375	6.785383485	1.63E-06	5.352542456
SNORD105	1.251025641	5.496875	6.779431539	1.65E-06	5.340797946
SNORA57	1.332564103	7.900625	6.763294142	1.70E-06	5.308929416
NPPC	0.645384615	7.475625	6.760579228	1.71E-06	5.303564225
RASSF10	0.748974359	5.458125	6.746942924	1.76E-06	5.27660011
TNFRSF4	0.600512821	6.76875	6.71030407	1.90E-06	5.204017988
IFITM10	0.764871795	5.791875	6.669749893	2.06E-06	5.123453601
LGALS9C	0.603589744	6.28625	6.620877627	2.28E-06	5.026050339
SNORA24	2.003589744	7.74875	6.613625672	2.31E-06	5.011567891
LYPD2	0.602307692	6.310625	6.594702558	2.40E-06	4.973742246
SNORA37	1.555384615	7.79625	6.58553292	2.45E-06	4.955394544
SNORA74A	1.653846154	5.69625	6.526719526	2.77E-06	4.837429018
SNORA38B	1.723076923	7.46	6.514173513	2.84E-06	4.812201172
RPP25	0.634102564	6.108125	6.501087478	2.92E-06	4.785863701
RNVU1-15	1.447179487	5.7075	6.467313535	3.13E-06	4.717777197
MIR375	0.930769231	5.57375	6.457368796	3.20E-06	4.697698501
MDK	0.747692308	7.3925	6.443339141	3.29E-06	4.669348616
SNORA71C	0.791538462	7.566875	6.442972624	3.30E-06	4.668607621
SNORA54	1.52974359	6.91375	6.419216217	3.46E-06	4.620538614
SP5	0.735897436	6.99875	6.404042841	3.58E-06	4.5897953
HES4	0.631794872	7.29	6.355886475	3.96E-06	4.4920115
UTF1	0.648461538	7.333125	6.355299224	3.96E-06	4.490817071
LOC389199	0.800769231	6.189375	6.310305816	4.35E-06	4.39916168
SNORD15B	1.91974359	7.036875	6.308715	4.37E-06	4.395915942
TINCR	0.601538462	4.70125	6.308301893	4.37E-06	4.395073024
SNORA21	1.515897436	6.195	6.305394727	4.40E-06	4.389140475
SNORD94	1.626666667	8.285	6.300859986	4.44E-06	4.379884271
RPRML	0.69	7.219375	6.278270108	4.66E-06	4.333732292
BIN1	0.599230769	6.983125	6.268561077	4.75E-06	4.313874887
SNORD60	1.687435897	4.625625	6.252760312	4.91E-06	4.281530816
LRFN1	0.643589744	5.30375	6.238037636	5.07E-06	4.251362949
ELANE	0.7	6.54125	6.223094512	5.23E-06	4.220713222
GOLGA2P9	0.826153846	5.72875	6.219040584	5.28E-06	4.212393015
SCARNA6	1.763076923	6.9275	6.195911314	5.54E-06	4.164880369
CARD9	0.655128205	6.674375	6.191780469	5.59E-06	4.156387088
CCK	0.689487179	4.813125	6.164044244	5.93E-06	4.09930013
SNORA8	1.311025641	7.318125	6.133054764	6.33E-06	4.03539523
OSR2	0.643333333	5.580625	6.129210704	6.39E-06	4.027459264
SCARNA8	1.143846154	6.150625	6.12261123	6.48E-06	4.013830224
SIGIRR	0.658205128	6.761875	6.119428181	6.52E-06	4.007254611
SNORD95	1.205641026	8.77375	6.087288957	6.98E-06	3.940785362
SCX	0.665897436	6.445625	6.087105639	6.99E-06	3.940405838
MIR212	0.592051282	6.595625	6.081995778	7.06E-06	3.929825077
IRX2	0.597948718	6.6375	6.074806376	7.17E-06	3.914932472
SNORD8	0.843846154	5.774375	6.070589132	7.24E-06	3.906193421
SNORA68	1.578717949	9.480625	6.063395658	7.35E-06	3.891281572
CST2	1.003076923	6.475	6.062494216	7.36E-06	3.889412431
SNORD45B	2.973333333	5.8675	6.061962525	7.37E-06	3.888309919
PARD6A	0.68974359	5.87625	6.040522634	7.72E-06	3.843821362
CHPF	0.608717949	8.49875	6.038866392	7.74E-06	3.840382095
SNORD50A	1.075897436	6.8825	6.01847688	8.09E-06	3.798012943
SOX21	0.701025641	5.55375	6.012454961	8.19E-06	3.785489113
HIST1H2AM	0.654358974	3.955	6.011942178	8.20E-06	3.784422457
GAS1	0.671282051	6.50125	5.997136299	8.47E-06	3.753609557
DUSP2	0.605641026	6.05125	5.996384828	8.48E-06	3.752044893
INSL3	0.699230769	6.301875	5.993336801	8.54E-06	3.745697745
FAM83E	0.595384615	6.49625	5.992904947	8.55E-06	3.744798363
EMX2	0.612564103	4.795625	5.990104995	8.60E-06	3.738966583
BHLHE23	0.593333333	6.68125	5.966197149	9.05E-06	3.689129804
CPA1	0.603333333	5.483125	5.951441226	9.34E-06	3.658333866
C1QTNF4	0.664358974	6.856875	5.945851436	9.45E-06	3.646660566
ZNF575	0.665384615	6.689375	5.943777081	9.50E-06	3.642327622
SNORD3B-1	2.025384615	7.214375	5.943613632	9.50E-06	3.641986185
MMP23B	0.644358974	7.723125	5.915821583	1.01E-05	3.58388025
CYBA	0.813589744	6.225625	5.9143004	1.01E-05	3.580697019
ODF3	0.673333333	4.96625	5.909720183	1.02E-05	3.571110675
KCNG3	0.632307692	4.82625	5.900411085	1.04E-05	3.551618651
LIF	0.646410256	5.038125	5.897535434	1.05E-05	3.545595203
H2AFX	0.612307692	6.7125	5.896753195	1.05E-05	3.543956515
EFNA2	0.58974359	6.3375	5.885499833	1.08E-05	3.520373662
RPL29	0.889487179	8.670625	5.875967697	1.10E-05	3.500385394
SSR4	0.768717949	6.78875	5.866083557	1.12E-05	3.479646958
RNU6ATAC	1.104871795	6.925625	5.858797002	1.14E-05	3.464350826
LY6K	0.646153846	5.175	5.844911724	1.18E-05	3.435184138
MIR99B	0.750512821	6.376875	5.835136935	1.20E-05	3.414637341
CRLF1	0.687692308	7.58125	5.827735897	1.22E-05	3.399072333
CDHR5	0.592820513	5.585	5.796946908	1.30E-05	3.334247926
CTU1	0.722564103	6.70625	5.783026845	1.34E-05	3.304901844
EEF1B2	0.824615385	6.34	5.779066815	1.36E-05	3.296549041
FGF22	0.608461538	6.445625	5.776376915	1.36E-05	3.290874202
POU3F1	0.630512821	7.054375	5.773835678	1.37E-05	3.285512189
PCSK1N	0.618974359	7.22375	5.753311559	1.43E-05	3.242177511
MIR339	0.681025641	8.07	5.751660371	1.44E-05	3.23868897
IHH	0.659487179	5.6075	5.743648175	1.46E-05	3.221756564
SULT2A1	0.657179487	3.369375	5.742100466	1.47E-05	3.218484856
PLEKHO2	0.588461538	7.001875	5.740364777	1.47E-05	3.214815431
IL17REL	0.598205128	5.400625	5.737202951	1.48E-05	3.208130073
SNORA3B	0.707435897	5.811875	5.715123792	1.56E-05	3.161412519
ZNF517	0.596923077	6.235	5.712403078	1.57E-05	3.155651695
HES7	0.612051282	5.699375	5.669767486	1.72E-05	3.065260568
SNORD43	1.31	6.725625	5.666320523	1.73E-05	3.057943337
NKX3-2	0.644102564	6.11	5.660159921	1.76E-05	3.044862112
NKX2-1-AS1	0.65	5.831875	5.657256711	1.77E-05	3.03869599
SNORA5C	0.596410256	6.55875	5.645902805	1.81E-05	3.014571994
LRFN4	0.609230769	6.295	5.642082435	1.83E-05	3.00645136
PTCH2	1.085769231	4.6478125	5.640187812	1.83E-05	3.002423492
WNT10B	0.616666667	6.385625	5.590061841	2.05E-05	2.89570783
MIRLET7E	0.667179487	4.60125	5.585483458	2.07E-05	2.885946335
PRLHR	0.648205128	5.2	5.58509058	2.07E-05	2.885108575
LOC645769	0.614871795	5.20375	5.57979376	2.09E-05	2.873812104
EMP3	0.810769231	8.09125	5.573748303	2.12E-05	2.860915135
NKX6-2	0.699487179	5.945	5.572528889	2.13E-05	2.858313218
SNORA9	0.821538462	6.0025	5.566497931	2.16E-05	2.84544223
LOC100129455	0.627692308	4.44	5.558683898	2.19E-05	2.828759786
HOXD12	0.704358974	4.394375	5.549079689	2.24E-05	2.808246033
POMC	0.704871795	6.360625	5.541656132	2.28E-05	2.792382886
CYP2D7	0.653333333	6.1025	5.534724851	2.31E-05	2.777566114
FZD8	0.671282051	7.60125	5.508437789	2.45E-05	2.721324681
FAM187B	0.594358974	5.49375	5.506337613	2.46E-05	2.716828042
NPTX1	0.611025641	5.546875	5.505217284	2.47E-05	2.714429133
FLJ26850	0.59974359	5.469375	5.499089059	2.50E-05	2.701304612
SPON2	0.665384615	6.609375	5.499021166	2.50E-05	2.701159186
SCARNA5	1.306410256	7.351875	5.493579087	2.53E-05	2.689500662
LOC440461	0.623846154	6.873125	5.489600035	2.55E-05	2.680974323
NPB	0.675897436	7.1275	5.482442123	2.59E-05	2.665631954
TBATA	0.61025641	4.7275	5.480127732	2.61E-05	2.660670065
LHX5	0.756923077	5.545	5.479229148	2.61E-05	2.658743407
DUX3	0.959487179	6.01375	5.4777038	2.62E-05	2.655472705
FOXH1	0.607948718	5.849375	5.463874229	2.70E-05	2.625807367
SH3BGRL3	0.707692308	7.765	5.440143154	2.85E-05	2.574854726
JPH4	0.633589744	6.911875	5.438990303	2.86E-05	2.572377922
SNORD6	1.600512821	7.02625	5.428664997	2.92E-05	2.550188584
C2orf54	0.699487179	5.955	5.425881653	2.94E-05	2.544205175
DLGAP2	0.636923077	5.4825	5.417196602	3.00E-05	2.525529493
IFNL3	0.692564103	7.790625	5.406229558	3.07E-05	2.501935446
C11orf42	0.585128205	4.70125	5.404383718	3.08E-05	2.497963142
ESPN	0.665128205	6.92625	5.394798852	3.15E-05	2.477330499
SNORD15A	1.171538462	6.008125	5.390153381	3.18E-05	2.46732709
FLJ40288	0.652564103	4.123125	5.383553688	3.23E-05	2.453111674
MIR132	0.61	4.874375	5.370004024	3.33E-05	2.423912258
SNORD35A	1.586666667	8.4575	5.348772535	3.49E-05	2.378120726
SNORD32B	0.848461538	6.120625	5.347456689	3.50E-05	2.375281231
SNORA73A	2.122051282	7.6925	5.340904537	3.55E-05	2.361139586
MIR150	0.589487179	6.184375	5.337586814	3.57E-05	2.35397722
C9orf16	0.587948718	7.045625	5.32451343	3.68E-05	2.325743364
EMX1	0.586410256	6.496875	5.319149457	3.72E-05	2.314154134
GSX1	0.655384615	6.4875	5.313959181	3.77E-05	2.30293746
SNORD83A	0.785897436	5.658125	5.313633052	3.77E-05	2.302232575
PGLS	0.63974359	5.886875	5.31333231	3.77E-05	2.301582551
SNORA6	0.791538462	5.846875	5.310105024	3.80E-05	2.29460653
INTS5	0.589230769	7.27125	5.309789914	3.80E-05	2.293925342
EGR4	0.633846154	6.045	5.30906169	3.81E-05	2.292351064
SNORA31	0.616410256	5.3725	5.30399474	3.85E-05	2.281395864
PLAC9	0.60974359	6.49125	5.28419653	4.03E-05	2.238566105
BBC3	0.616153846	6.739375	5.279544665	4.07E-05	2.228497085
GPR6	0.62974359	5.995	5.272199028	4.13E-05	2.212593075
SCARNA10	1.282564103	7.28125	5.272183577	4.13E-05	2.212559617
HOXC8	0.644358974	5.293125	5.263050639	4.22E-05	2.192778623
BPIFB6	0.629230769	5.41875	5.254031467	4.31E-05	2.173236147
VTRNA1-3	0.945384615	4.891875	5.225904732	4.58E-05	2.112242129
HIST1H4K	0.702179487	4.3578125	5.221963412	4.62E-05	2.103689233
KRTAP2-1	0.734358974	7.41	5.220166914	4.64E-05	2.099790244
SCARNA22	0.728717949	5.94125	5.218068353	4.66E-05	2.095235296
SULT2B1	0.62025641	5.929375	5.21536027	4.69E-05	2.089356766
FOXE3	0.647948718	7.426875	5.209915154	4.75E-05	2.07753479
FSCN2	0.663846154	5.680625	5.206568561	4.79E-05	2.070267581
UPK3A	0.698461538	5.3825	5.204590601	4.81E-05	2.065971905
VTRNA1-1	3.388461538	6.226875	5.196882659	4.89E-05	2.04922856
DDAH2	0.671923077	6.2190625	5.192171044	4.94E-05	2.038991199
RMRP	1.649487179	9.973125	5.191624225	4.95E-05	2.037802943
GJB6	0.620512821	4.7725	5.188618394	4.98E-05	2.031270678
SNRPD2	0.731538462	7.025625	5.183792542	5.04E-05	2.020781418
LGALS7B	0.591666667	7.1659375	5.173915846	5.15E-05	1.999307242
SNORA10	1.606410256	7.908125	5.170474112	5.19E-05	1.991822052
FXYD1	0.812564103	9.783125	5.167705609	5.22E-05	1.985800246
KRTAP24-1	0.611025641	4.996875	5.146439966	5.48E-05	1.939522127
LDLRAD2	0.627179487	5.81375	5.131921931	5.66E-05	1.907904984
CPXM1	0.638974359	5.6175	5.127518859	5.71E-05	1.898312375
SNORD116-2	0.768205128	7.2725	5.122620741	5.78E-05	1.887639257
LINC00935	0.732820513	3.49125	5.119069085	5.82E-05	1.879898805
MAGEC3	0.663589744	4.6775	5.118794807	5.83E-05	1.879300999
KCNA1	0.615128205	6.106875	5.111544811	5.92E-05	1.863496837
S100A6	0.711794872	6.595	5.109027926	5.95E-05	1.858009253
HELT	0.607435897	5.903125	5.108269207	5.96E-05	1.856354903
RNF181	0.667692308	8.0475	5.105785161	6.00E-05	1.850938219
SOCS1	0.689230769	6.16	5.097073676	6.12E-05	1.831937862
SNORD5	1.139487179	8.3775	5.096377845	6.13E-05	1.830419923
CST3	0.618461538	10.6575	5.091136339	6.20E-05	1.818984395
SNORD55	0.96974359	6.13875	5.083396846	6.31E-05	1.802094678
SELM	0.665384615	8.699375	5.07085497	6.49E-05	1.774714103
FXYD5	0.756410256	7.72875	5.061446634	6.63E-05	1.754165827
FOXD1	0.631025641	5.640625	5.060962656	6.63E-05	1.753108596
SNORD32A	1.611538462	9.210625	5.057296042	6.69E-05	1.745098392
GAL	0.594871795	6.12	5.048838696	6.82E-05	1.726617969
SNORD115-33	0.870512821	3.629375	5.018322534	7.30E-05	1.659887703
FAM201B	0.626153846	7.56125	5.013633367	7.38E-05	1.649627184
MIR219A1	0.684102564	4.8875	5.013115049	7.39E-05	1.648492928
ZBTB22	0.597435897	7.19125	5.012692524	7.39E-05	1.647568283
AGVR6190	0.631794872	6.78	5.001425821	7.58E-05	1.62290729
SCGB1C2	0.598717949	7.031875	4.991129129	7.76E-05	1.600360787
SNORD53	1.495384615	7.005	4.990629962	7.77E-05	1.59926756
KCNJ14	0.644358974	5.383125	4.981956233	7.92E-05	1.580268109
SNORA71B	0.914871795	7.15	4.979061653	7.98E-05	1.573926361
RPS19	0.800512821	9.08625	4.961723847	8.29E-05	1.535927489
LOC387720	0.619487179	6.64	4.955302196	8.41E-05	1.521847535
SNORD116-13	1.482051282	5.0325	4.947733424	8.56E-05	1.505248471
MIR210	0.612564103	7.625625	4.935011355	8.81E-05	1.477338157
MSANTD1	0.627692308	4.74	4.925193349	9.01E-05	1.455790811
RAMP1	0.659230769	7.984375	4.921208369	9.09E-05	1.447043073
CNTD2	0.607179487	6.15	4.906497269	9.39E-05	1.414739727
PRAF2	0.611794872	7.48625	4.902912331	9.47E-05	1.406865411
FEZF1	0.590512821	5.436875	4.898596139	9.56E-05	1.397383692
TMSB4XP2	0.647179487	7.7575	4.897609188	9.59E-05	1.395215396
RPS20	0.676153846	10.680625	4.89610807	9.62E-05	1.391917361
NKX2-4	0.596410256	7.95875	4.860920787	0.000104151	1.314564437
RNVU1-1	1.134102564	7.621875	4.857458619	0.00010497	1.306948933
ITPKA	0.595384615	5.74625	4.854689237	0.000105631	1.300856728
SNORA62	1.456923077	6.00625	4.851966719	0.000106284	1.29486712
HS3ST2	0.726666667	6.36625	4.843728091	0.000108286	1.27673894
COL6A2	0.638461538	8.55125	4.826364004	0.000112632	1.23851668
IGFBPL1	0.629487179	6.561875	4.813802665	0.000115885	1.210854269
KCNMB1	0.727948718	6.241875	4.808584433	0.000117265	1.199359815
SNORA71D	1.167948718	10.414375	4.802565376	0.000118877	1.186099228
CGB1	0.754358974	5.32875	4.797868728	0.00012015	1.175750481
RPPH1	1.387179487	8.74625	4.786311274	0.000123343	1.150278641
LGALS1	0.751025641	10.523125	4.785525413	0.000123563	1.148546362
RNU4ATAC	1.014358974	8.9025	4.762546708	0.000130181	1.097877884
NMB	0.600769231	5.731875	4.744906909	0.000135505	1.058960804
LOC284241	0.596923077	5.355	4.735982746	0.000138281	1.039265472
KBTBD11	0.746666667	5.81	4.723280521	0.000142333	1.011224411
SNORD34	1.472051282	6.070625	4.721592222	0.000142881	1.007496703
RNU4-2	3.165384615	6.988125	4.720069045	0.000143377	1.004133444
PTGER1	0.617179487	6.431875	4.712657346	0.000145814	0.987766204
SNORA49	1.396666667	7.351875	4.711912812	0.000146061	0.986121889
SNORD114-26	1.234358974	5.80375	4.705739155	0.000148127	0.972486112
SF3B5	0.670769231	8.145	4.703906483	0.000148746	0.968437893
LOC646976	0.599230769	5.853125	4.686370173	0.000154803	0.929692742
VASN	0.668974359	6.433125	4.682990368	0.000155999	0.922223491
PROP1	0.621538462	6.705	4.675205196	0.000158789	0.905016325
MYL6	0.666153846	10.02875	4.672968596	0.0001596	0.900072318
SNORD114-3	1.844358974	7.838125	4.668313676	0.000161301	0.889781812
LOC441204	0.614615385	6.440625	4.659271388	0.000164658	0.869789212
FGF16	0.652307692	4.36	4.65814196	0.000165082	0.867291753
HINT1	0.587948718	7.635625	4.650137965	0.000168121	0.84959108
DPPA3	1.08974359	4.31125	4.64614461	0.000169658	0.840758708
IFITM5	0.606410256	4.820625	4.637994681	0.000172839	0.822730628
C17orf82	0.626153846	5.29125	4.634332623	0.000174288	0.814628952
IGLL1	0.59974359	6.669375	4.630988047	0.000175622	0.807229107
SERF2	0.599487179	7.74625	4.624815913	0.000178111	0.793571978
RNVU1-19	0.617179487	3.991875	4.621187676	0.000179591	0.785542943
SIGLEC5	0.678205128	5.655625	4.615936296	0.000181755	0.773920964
SNORD36B	0.978205128	5.561875	4.604751784	0.000186452	0.74916415
TMEM37	0.596153846	6.555625	4.589431736	0.000193087	0.715244638
FZD2	0.594615385	6.426875	4.574086856	0.000199971	0.681260373
KRTAP10-12	0.611282051	7.14	4.56787715	0.000202827	0.66750506
SNORD113-4	1.145384615	4.439375	4.565240379	0.000204052	0.661663807
SCARNA13	1.657435897	7.69	4.558848579	0.000207053	0.647502895
TMEM256	0.910769231	7.17	4.548709892	0.000211904	0.625037624
AGR2	0.59	3.630625	4.54465668	0.000213876	0.616055451
IGFBP2	0.82974359	9.2625	4.517317265	0.000227668	0.55545415
LOC652276	0.605128205	6.305	4.516409348	0.000228141	0.553441189
CALHM2	0.587948718	7.705625	4.503954211	0.000234733	0.525823889
ZNF771	0.594871795	5.82	4.499405015	0.000237188	0.515735502
OR5L1	0.612820513	4.24875	4.474909368	0.000250862	0.461402379
SNORA41	0.928974359	4.871875	4.456663631	0.000261561	0.420920554
YBX2	0.62974359	6.825	4.449711288	0.000265758	0.405492976
RARRES2	0.622051282	6.62125	4.444106977	0.000269191	0.393055817
C2CD4C	0.592051282	6.355625	4.443204215	0.000269748	0.391052321
SNORA44	0.593589744	6.254375	4.440538402	0.0002714	0.38513597
NGFR	0.754358974	6.82375	4.40714731	0.000292977	0.31101523
SNORD82	1.211794872	7.25875	4.394175711	0.000301818	0.282214528
SNORD14C	1.095128205	8.876875	4.383541575	0.000309266	0.258601173
SNORD116-16	1.055897436	3.89875	4.36306486	0.000324134	0.213126356
HOXD13	0.614358974	6.3675	4.362934281	0.000324231	0.212836343
SNORA46	0.785641026	4.665	4.360223374	0.000326253	0.206815409
ZNRF2P1	0.761538462	7.36125	4.35335962	0.000331431	0.191570482
LAMP5	0.683589744	4.89125	4.339287725	0.000342305	0.160313567
LKAAEAR1	0.599230769	6.633125	4.328052946	0.000351244	0.135356653
NRG3	0.594871795	5.4	4.308668604	0.000367223	0.092292929
VENTX	0.613846154	6.54125	4.306038037	0.000369447	0.086448643
MIR125A	0.629230769	6.40875	4.302026281	0.000372865	0.077535674
MAFF	0.615641026	5.783125	4.294457625	0.000379401	0.06071993
SNORA71A	0.960769231	7.339375	4.292207294	0.000381366	0.055720149
GLTPD2	0.603846154	6.159375	4.282287721	0.000390152	0.033680434
SNORA13	0.78974359	4.335	4.271908978	0.000399562	0.010619892
SNORD80	1.405384615	5.998125	4.271826884	0.000399638	0.010437485
SNORA80B	0.645384615	7.305625	4.269668491	0.000401624	0.005641682
TMSB4X	0.854615385	9.040625	4.267388072	0.000403733	0.000574722
MRPL23	0.589487179	7.794375	4.265534114	0.000405455	-0.003544683
MYL6B	0.585128205	6.78125	4.262411888	0.000408373	-0.010482143
CST7	0.592307692	6.81875	4.25466401	0.000415706	-0.027697756
SNORD58A	1.072820513	4.725	4.250359376	0.000419837	-0.037262622
RNU2-1	1.378974359	9.97125	4.249964005	0.000420219	-0.038141135
COMP	1.033589744	6.156875	4.244783471	0.000425249	-0.049652291
FOXE1	0.67025641	5.73875	4.243395663	0.000426607	-0.052736008
SNORA33	0.908974359	4.038125	4.228300961	0.000441662	-0.086276562
ADIRF	0.698717949	7.545625	4.212990927	0.000457477	-0.120295328
PDLIM7	0.697692308	7.503125	4.211952298	0.00045857	-0.122603131
SNORD117	0.763589744	6.06625	4.202425011	0.000468722	-0.143772302
SNORD74	1.316666667	8.826875	4.18939256	0.000482975	-0.172729083
HIST1H2BJ	0.606153846	4.0575	4.166221382	0.000509399	-0.224210228
HIST1H3D	0.764615385	6.62875	4.162246493	0.000514076	-0.233041071
RNVU1-18	0.930769231	8.61625	4.161285559	0.000515213	-0.235175913
SNORD116-26	1.475384615	7.81125	4.154885122	0.000522851	-0.24939509
HES6	0.651282051	5.9175	4.141224908	0.000539534	-0.279740976
CLDN10	0.603333333	4.343125	4.097822242	0.000596168	-0.376141237
FLJ42220	0.60974359	4.85125	4.081984151	0.000618287	-0.411310306
C19orf70	0.603846154	6.389375	4.07611448	0.000626691	-0.424342785
CYTL1	0.668461538	6.386875	4.065304016	0.000642471	-0.448343311
HIST1H4D	0.911025641	6.653125	4.064803603	0.000643211	-0.449454221
RPL39	0.809487179	9.465625	4.063087877	0.000645755	-0.453263064
CERCAM	0.841025641	6.17	4.061255994	0.000648481	-0.457329691
LSM7	0.625897436	6.198125	4.058429075	0.000652712	-0.463605055
COX6A1	0.645512821	10.1021875	4.05732124	0.000654378	-0.466064239
HIST1H4B	0.764615385	6.45875	4.030095683	0.000696673	-0.526489604
COL5A1	0.734871795	6.66625	4.010565127	0.000728688	-0.569823224
HIST2H2AA4	0.726666667	7.70625	4.008622034	0.000731953	-0.574133827
RPS24	0.856666667	7.260625	3.988312254	0.000766964	-0.619181957
HIST1H2BL	0.721025641	4.5775	3.986242572	0.000770624	-0.623771814
TERC	0.734102564	6.416875	3.980086369	0.000781616	-0.637423278
LOC100128364	0.61	5.884375	3.962364984	0.000814138	-0.676712747
SNORD14E	1.243076923	5.79	3.955579676	0.000826946	-0.691752961
PFDN5	0.706666667	6.8725	3.933573105	0.000869884	-0.740519223
SNORD116-5	1.493589744	10.103125	3.915253115	0.000907322	-0.781099772
SNORA28	1.344102564	4.60125	3.912305581	0.000913494	-0.787627388
DDTL	0.65025641	8.775	3.911495069	0.000915199	-0.789422279
ACP5	0.615641026	5.423125	3.902360871	0.000934628	-0.809647885
SNORA3A	1.239230769	11.603125	3.900492024	0.000938654	-0.813785518
IER3	0.962051282	8.475	3.872325479	0.001001465	-0.876124718
SNORD47	0.902307692	6.626875	3.863401906	0.001022225	-0.895865869
TATDN1	0.895384615	6.8725	3.86026305	0.001029629	-0.902808745
LY86-AS1	0.615384615	6.65	3.853577541	0.001045577	-0.917594651
SNORD116-4	1.311538462	8.574375	3.849336538	0.001055821	-0.926972871
RNU5D-1	0.614358974	2.8475	3.847516834	0.001060248	-0.930996501
ID3	0.663846154	7.680625	3.841983412	0.001073821	-0.943230509
CCL14	0.618461538	6.4375	3.830530058	0.001102467	-0.968547255
SNORD116-25	1.180769231	7.380625	3.827152459	0.001111059	-0.976011646
SNORD116-29	0.804358974	6.863125	3.823265738	0.001121029	-0.984600309
RPL36	0.600769231	8.361875	3.816587873	0.001138367	-0.99935447
SNORD57	0.831282051	10.80125	3.813845025	0.001145566	-1.005413733
SCARNA11	1.031025641	5.645625	3.79235199	0.001203564	-1.052877269
LOXL1	0.658205128	8.521875	3.782324376	0.001231613	-1.075010826
RPS27	0.78957265	8.31625	3.781445961	0.001234101	-1.076949384
COL1A1	1.607948718	8.546875	3.777665321	0.001244866	-1.085292198
BCORP1	0.812820513	3.86625	3.773841035	0.00125585	-1.093730298
GLIS2	0.593589744	7.084375	3.752267368	0.001319642	-1.141311736
SNORD115-31	0.792820513	2.6225	3.743618314	0.001346112	-1.160377798
C1QC	0.842564103	8.27875	3.729888321	0.00138922	-1.190632508
NDUFB7	0.715384615	8.22875	3.72233599	0.001413513	-1.20726811
ECM1	0.783076923	7.18375	3.716062388	0.001434014	-1.221083555
POLR2L	0.638974359	10.2775	3.715290354	0.001436557	-1.222783472
SCARNA4	2.25	6.641875	3.71065064	0.001451935	-1.232998483
FBLN2	0.866153846	8.27625	3.707679759	0.001461867	-1.23953838
TCEB2	0.631282051	8.47375	3.704683624	0.001471952	-1.246133125
HIST1H2BM	0.900769231	6.008125	3.699212782	0.001490546	-1.258172967
SNORA75	1.146666667	6.585	3.695801792	0.001502256	-1.26567835
SNORD104	1.197179487	9.170625	3.681645565	0.001551841	-1.296816356
RNU4-1	2.332051282	7.961875	3.67646118	0.001570403	-1.308215535
ALKBH7	0.711025641	6.235625	3.661520847	0.001625136	-1.341052157
OR8H1	0.808205128	3.91	3.652293293	0.001659881	-1.361322752
SNORD76	0.854871795	6.05875	3.639358022	0.001709828	-1.389724821
RPL13	0.643461538	7.6721875	3.626151749	0.001762358	-1.418705362
RPL23P8	0.664102564	5.41375	3.619390958	0.001789866	-1.433534976
HIST1H1C	0.63025641	7.13125	3.602162791	0.001861897	-1.471303734
MT1F	0.702564103	8.2225	3.593852429	0.001897662	-1.489511388
RNVU1-6	0.672820513	5.27	3.5763362	0.001975284	-1.527864877
SNORD63	0.621282051	3.051875	3.575985949	0.001976868	-1.52863145
SNORD116-6	1.122051282	8.035	3.572114342	0.001994458	-1.53710412
NDUFB2	0.589487179	7.624375	3.562942063	0.00203675	-1.557170297
PCOLCE	0.966410256	8.468125	3.562866315	0.002037103	-1.557335971
HIST1H3F	0.861282051	5.956875	3.536100517	0.002165671	-1.61583733
MIF	0.678461538	8.46875	3.531184978	0.002190138	-1.626572165
NDUFA13	0.795384615	7.58375	3.530486187	0.002193639	-1.628097995
SNORD13P3	0.963333333	11.470625	3.519666813	0.002248545	-1.651715052
RNU5B-1	1.16	5.6475	3.514141238	0.002277108	-1.663771161
RPL11	0.723589744	9.30875	3.509470729	0.002301529	-1.673958752
CFHR4	1.060512821	3.605	3.50460219	0.002327261	-1.68457547
SUPT20HL2	0.613846154	5.00125	3.501854769	0.002341907	-1.690565431
SIRPB1	0.594358974	5.47375	3.483020786	0.002444785	-1.731602229
SNORA60	1.794871795	8.295	3.473228174	0.002500023	-1.752921322
SNORD116-1	1.029487179	9.896875	3.472027715	0.002506879	-1.755533944
CHST6	0.777692308	5.788125	3.468039657	0.002529787	-1.764212022
ADAMTS2	0.954102564	7.078125	3.436793153	0.002716556	-1.832132134
SNORA20	1.657692308	9.483125	3.431400248	0.002750136	-1.843841277
NKG7	0.711025641	7.035625	3.428060416	0.002771137	-1.851090753
C12orf75	0.599230769	6.263125	3.37897918	0.003098576	-1.957444276
SNORA65	1.114102564	5.948125	3.378013054	0.003105389	-1.959534233
FAM153A	0.756410256	7.50875	3.374052774	0.003133469	-1.968099797
ELN	1.032820513	8.1075	3.373300663	0.00313883	-1.969726247
SNORD13	0.972051282	11.836875	3.369336607	0.003167235	-1.978297162
SNORD116-11	0.945128205	5.69875	3.368474367	0.003173447	-1.980161146
ATP5I	0.883333333	8.915625	3.353684298	0.003281879	-2.012116534
SNORD33	1.022564103	11.4125	3.336631064	0.003411421	-2.048919581
RING1	0.641410256	6.3121875	3.310505412	0.003619662	-2.105212111
SNORD116-27	0.725384615	7.020625	3.307242631	0.003646528	-2.112234563
PLA2G2A	0.796666667	6.429375	3.275349985	0.003919636	-2.180782805
SERPINE1	1.073333333	6.17125	3.262280875	0.004037246	-2.208822477
SNORD61	0.855641026	5.018125	3.253921148	0.004114279	-2.22674249
MRC2	0.654358974	7.365	3.245289826	0.004195321	-2.245231666
RPS5	0.645641026	8.85875	3.23245502	0.004318724	-2.272700325
SCARNA9	0.666410256	5.376875	3.222449701	0.004417374	-2.294092544
TMEM108	0.798461538	5.55125	3.222100078	0.004420861	-2.294839734
SNORA40	1.907692308	5.04	3.20329515	0.00461241	-2.334994688
HIST2H2AC	0.798974359	9.0675	3.189609921	0.004756876	-2.364175245
OR2T8	0.658205128	5.031875	3.188769663	0.004765888	-2.365965729
C12orf57	0.621282051	9.291875	3.183890766	0.004818548	-2.376359336
SCARNA7	0.992307692	8.39375	3.179814965	0.004862975	-2.385038547
OR4C11	0.635897436	4	3.176181804	0.004902913	-2.392772443
ST6GALNAC4	0.611025641	6.016875	3.163908911	0.005040202	-2.41887848
NR1D1	0.616153846	7.259375	3.156448969	0.005125473	-2.434732111
TIMP1	1.028974359	10.450625	3.125176817	0.005498473	-2.501067747
CD74	0.668205128	10.46375	3.121158631	0.005548274	-2.509576629
SNORA14B	1.398205128	4.920625	3.104770013	0.005755973	-2.544245797
TAGLN	0.877435897	8.00375	3.085044441	0.006015993	-2.585897828
SNORD115-32	1.037435897	4.00375	3.082398857	0.006051723	-2.591477746
HIST1H4C	0.867948718	7.548125	3.080306642	0.006080125	-2.595889441
FSTL3	0.601282051	8.138125	3.065349206	0.006286975	-2.627400855
S100A11	0.705897436	9.033125	3.053703198	0.006452742	-2.651901325
PLP2	0.66	9.14375	3.04385473	0.006596222	-2.672596205
SCRG1	0.837435897	4.45625	3.043447941	0.006602215	-2.673450527
ATP5D	0.595384615	9.18625	3.02981976	0.006806049	-2.70204981
CD68	0.763846154	8.849375	3.014034534	0.007049766	-2.735121615
SNORD41	1.082307692	10.650625	3.012797652	0.007069215	-2.737710537
SNORA23	0.800769231	11.069375	3.009828951	0.00711611	-2.743922857
HBA2	1.111538462	9.746875	2.93097134	0.008477793	-2.908150821
SNORA2A	1.282820513	4.404375	2.927683918	0.0085397	-2.914963095
NOP10	0.708461538	8.644375	2.902556646	0.009027487	-2.9669389
SNORD116-23	0.956666667	8.629375	2.862610385	0.009858575	-3.049219244
HIST2H2AB	0.668974359	7.923125	2.82955564	0.010601381	-3.11697016
TGFB1	0.654358974	6.605	2.826961244	0.010661901	-3.122274642
AEBP1	0.978974359	8.22125	2.818681381	0.010857269	-3.139190602
TNNI1	0.587692308	6.9725	2.783311214	0.011731123	-3.211226769
PI16	0.975384615	7.8275	2.775560577	0.011931401	-3.226962275
SNORD116-3	0.833589744	11.259375	2.772605351	0.012008621	-3.232957259
JUNB	0.666923077	7.618125	2.772383683	0.012014433	-3.23340683
RUNX1	0.614358974	7.3375	2.75634825	0.012442032	-3.265888935
WDR74	0.821666667	8.3740625	2.751758939	0.01256706	-3.27517073
SNORD29	0.686923077	9.171875	2.748730305	0.012650226	-3.28129252
SNORD116-8	0.698461538	8.0925	2.737403778	0.012965927	-3.304161597
VIM	0.643333333	10.190625	2.726516207	0.013276465	-3.326106493
HTR2A	0.63	4.478125	2.702013541	0.014001455	-3.375356015
SNORD116-24	0.985128205	10.84625	2.687790001	0.014439425	-3.403855948
PI15	1.058717949	4.553125	2.664500591	0.015184788	-3.450377643
RNU5E-1	0.906666667	9.44	2.64570718	0.015812741	-3.487786111
SNORD115-44	0.753333333	3.68125	2.643528712	0.015887104	-3.492114631
SNORD116-18	1.328717949	3.29375	2.641522714	0.015955872	-3.496099029
SNORA1	1.445641026	5.79875	2.633445823	0.016235624	-3.512127752
SNORD115-5	0.655811966	3.222708333	2.631742337	0.016295217	-3.515505486
SNORD116-14	0.864358974	11.164375	2.625365301	0.016520147	-3.528141208
SNORA14A	1.804358974	8.330625	2.623278354	0.016594394	-3.532273314
OR5D18	0.594102564	5.080625	2.609200998	0.017103534	-3.560106495
SNORD115-25	0.687948718	3.584375	2.575390937	0.018387344	-3.62666816
SCARNA1	0.766153846	5.0475	2.545325619	0.019604848	-3.685510448
SNORD24	0.650512821	6.938125	2.519624421	0.020705416	-3.735545839
COL1A2	1.054871795	8.85625	2.51414397	0.020947494	-3.746183028
LINC00652	1.021025641	4.91375	2.44814688	0.024079043	-3.873365687
SNORD1C	0.697435897	7.06	2.437287891	0.024634488	-3.894126797
HIST1H3I	0.943333333	6.726875	2.43337806	0.024837393	-3.901590257
CTGF	1.038974359	8.9925	2.405196936	0.026346672	-3.955200148
NPPB	1.915641026	9.536875	2.403554646	0.026437211	-3.958314227
FIS1	0.616153846	8.039375	2.376130972	0.027992528	-4.010147568
HLA-DQA1	0.984230769	8.7403125	2.341034602	0.030107091	-4.076016002
FKBP10	0.617692308	7.738125	2.268256424	0.034971248	-4.210876334
CCL2	0.914102564	8.840625	2.261624424	0.035448742	-4.223046364
LTBP2	0.777179487	8.961875	2.252592599	0.036108668	-4.239587448
THY1	0.873333333	6.39375	2.219370553	0.038634403	-4.300102426
MGP	0.685897436	10.499375	2.197855374	0.040355449	-4.339013104
HIST1H3B	0.739230769	5.879375	2.192529397	0.040792178	-4.348610798
CYP51A1	0.625128205	5.57875	2.170198894	0.042670672	-4.388700997
SNORD116-20	0.877948718	11.12	2.142863767	0.045077393	-4.437440891
BGN	0.760512821	10.71875	2.139787604	0.045355826	-4.44290247
C1QB	0.591794872	8.2725	2.110720047	0.048064983	-4.494273914
