# Supplementary material for: Potential molecular and cellular mechanisms of the effects of cuproptosis-related genes in the cardiomyocytes of patients with diabetic heart failure: a bioinformatics analysis
Source: Front Endocrinol (Lausanne). 2024 May 31;15:1370387. doi: 10.3389/fendo.2024.1370387 (PMC11176466; doi:10.3389/fendo.2024.1370387)
Supplement: Supplementary Table 1 — The list of diabetic heart failure-related genes obtained from the Gene Expression Omnibus (GEO) database. [file DataSheet_1.zip › supplements/Supplement Table 16.xls]

	logFC	AveExpr	t	P.Value	B
CORIN	-2.961538462	8.40625	-10.72275345	1.60E-09	11.19934929
C6	-2.424615385	8.28	-10.53106207	2.15E-09	10.95907094
CA4	-0.85974359	6.901875	-7.1252004	8.68E-07	5.810216786
PROM1	-1.072564103	6.458125	-6.774482425	1.75E-06	5.177255698
MOBP	-0.595641026	4.840625	-6.661596136	2.21E-06	4.969338905
DECR1	-0.617948718	9.72875	-6.588913877	2.56E-06	4.834402709
UBXN10	-0.968974359	5.560625	-6.103641671	7.05E-06	3.912457714
LOC100128816	-0.691794872	6.66875	-5.959624915	9.57E-06	3.632008463
FLJ42220	-0.646923077	4.615625	-5.931638707	1.02E-05	3.577159179
SLC5A1	-1.405897436	9.525625	-5.911008277	1.06E-05	3.536654113
CYP2A7P1	-0.628461538	5.450625	-5.821034831	1.29E-05	3.359294875
CPNE4	-1.455384615	7.9425	-5.776408113	1.42E-05	3.270902365
PPIL1	-0.71	7.256875	-5.719276869	1.60E-05	3.157339564
MIR30A	-0.90025641	4.758125	-5.653832888	1.85E-05	3.026706081
PTDSS1	-1.155641026	9.325625	-5.573900747	2.20E-05	2.866375805
ENTPD3	-0.726153846	5.1	-5.573821593	2.20E-05	2.866216617
IL20RA	-1.127435897	5.289375	-5.54549443	2.34E-05	2.809195585
ART3	-0.842051282	8.8575	-5.373527404	3.41E-05	2.460848408
GRIK2	-1.562051282	6.8825	-5.36042828	3.51E-05	2.434164311
FNDC5	-0.798461538	8.09875	-5.260409772	4.38E-05	2.22974733
TSPAN13	-0.612564103	6.934375	-5.25068023	4.48E-05	2.209800147
FUT5	-0.623076923	5.69625	-5.174757747	5.30E-05	2.053780482
C11orf86	-0.591282051	6.32375	-5.135013104	5.79E-05	1.971853047
CLDN6	-0.642307692	4.671875	-5.120639566	5.98E-05	1.94218253
FHL2	-0.706153846	10.35375	-5.068249678	6.72E-05	1.833853564
ZNF503-AS2	-0.80025641	5.386875	-4.994178859	7.93E-05	1.680218037
ETFB	-0.626923077	8.209375	-4.978839797	8.21E-05	1.648334826
FAM81B	-1.724871795	6.138125	-4.945341322	8.85E-05	1.578628223
ANXA3	-1.175128205	8.398125	-4.895356914	9.90E-05	1.474422762
BCKDHB	-0.730769231	8.72375	-4.873581579	0.000103996	1.428956126
SLC25A34	-0.644102564	6.76	-4.83612696	0.000113148	1.350654769
RBFOX1	-0.972051282	8.033125	-4.815826129	0.000118446	1.308164789
AQP1	-0.703333333	9.758125	-4.765925957	0.000132565	1.203579555
KRTAP5-3	-0.586666667	7.68	-4.748785823	0.000137799	1.167610168
CD300LG	-0.666666667	6.975	-4.527298444	0.000227687	0.700946529
ASB15	-0.886666667	8.83375	-4.500530132	0.000241982	0.644341563
FGF12	-1.042051282	9.82	-4.460495803	0.000265072	0.559614568
AAMDC	-0.626923077	7.329375	-4.455518513	0.000268094	0.54907532
GPD1L	-0.635384615	9.09625	-4.396494775	0.000306697	0.424008739
XKR4	-0.764615385	6.61125	-4.383765916	0.000315732	0.397017906
QPRT	-0.761282051	7.151875	-4.344965556	0.00034496	0.314705728
FABP6	-0.739487179	6.2975	-4.342946071	0.000346554	0.310420047
CHDH	-0.612051282	5.370625	-4.329413164	0.000357428	0.281697424
MCCC2	-0.762051282	8.9825	-4.303828491	0.000378934	0.227379662
KLHL38	-0.626153846	8.73875	-4.285757547	0.000394904	0.189002197
PFKM	-0.785384615	10.368125	-4.252878169	0.00042572	0.119153527
FABP5	-1.010384615	7.2609375	-4.248531464	0.000429971	0.109917452
SLC14A1	-0.693589744	5.736875	-4.215754689	0.000463431	0.040258879
AQP7P1	-0.843846154	9.065625	-4.196933872	0.000483815	0.000250897
RBMY1A3P	-0.73974359	5.884375	-4.167641728	0.000517346	-0.062027132
CCDC141	-0.825384615	8.710625	-4.155970779	0.000531347	-0.086843771
SIAE	-0.606923077	8.593125	-4.150855418	0.000537604	-0.097721325
OCR1	-0.772307692	10.1075	-4.136586505	0.000555448	-0.128064709
LOC102725104	-1.294871795	5.52875	-4.123562244	0.000572254	-0.15576266
SLC16A7	-0.734615385	10.296875	-4.10010878	0.000603814	-0.205642078
C15orf41	-0.642564103	11.41875	-4.04160239	0.00069036	-0.330071932
MYLK3	-0.673589744	9.490625	-4.013478085	0.000736281	-0.389880487
SLC2A5	-0.678974359	6.065	-3.987377593	0.000781628	-0.44537812
PGAM2	-0.637179487	10.134375	-3.971761369	0.000810084	-0.478578565
SLIRP	-0.693333333	10.81	-3.939447382	0.000872299	-0.547265369
OR51E1	-0.743846154	7.094375	-3.916346924	0.000919679	-0.596354347
FCN3	-1.215128205	7.380625	-3.91507515	0.000922361	-0.599056522
PIFO	-0.609230769	5.895	-3.900256384	0.000954192	-0.63053926
CPAMD8	-0.617948718	6.55875	-3.88606532	0.000985701	-0.660682715
OR1D2	-0.670769231	4.835	-3.858859007	0.001049041	-0.718454701
OVOS2	-0.604358974	4.454375	-3.853823425	0.001061202	-0.729144936
LOC100133920	-0.593846154	8.5225	-3.827088918	0.001128158	-0.785885122
LOC101929829	-1.31025641	6.36125	-3.818556279	0.001150402	-0.803988583
B3GALT2	-1.008717949	8.42625	-3.811593976	0.001168875	-0.818758083
TLL2	-0.883076923	6.4375	-3.800486276	0.00119896	-0.842317138
FBN2	-0.620512821	7.1875	-3.779640719	0.001257517	-0.886514877
HSDL2	-0.74025641	9.498125	-3.749221229	0.001348108	-0.950973838
CACNB2	-0.822820513	8.491875	-3.735288591	0.00139174	-0.980480938
AZGP1	-1.305384615	8.540625	-3.730773289	0.001406178	-0.990041323
EFHC2	-0.706666667	6.2975	-3.729758133	0.001409445	-0.992190586
CHST9	-1.330769231	5.54125	-3.702408907	0.001500347	-1.050071007
TMEM88	-0.659487179	9.4125	-3.689381687	0.001545669	-1.077625095
KY	-0.613846154	7.15875	-3.684341632	0.001563566	-1.088282501
DPPA3	-0.803589744	3.95625	-3.667052822	0.001626535	-1.124827702
BTNL9	-0.877179487	7.919375	-3.654610741	0.001673401	-1.151115285
NKG7	-0.662307692	6.778125	-3.624612681	0.001791973	-1.214449448
MLF1	-0.704102564	7.34875	-3.617891177	0.001819662	-1.228631166
FPGT-TNNI3K	-0.634358974	7.64875	-3.609331435	0.001855538	-1.24668631
SLC25A20	-0.646666667	8.35875	-3.604969778	0.001874086	-1.255884172
BLM	-0.649487179	6.024375	-3.602336982	0.001885372	-1.261435476
CHRNA5	-0.844102564	5.2425	-3.601032476	0.001890988	-1.264185846
GRB14	-0.636410256	6.16375	-3.587429031	0.001950554	-1.292858563
SPHKAP	-0.598461538	10.62625	-3.584713035	0.001962667	-1.298581382
AIG1	-0.623846154	8.096875	-3.571925659	0.002020705	-1.325517015
F8	-0.651282051	8.9525	-3.562944751	0.002062478	-1.344426192
MIR503	-0.587179487	5.35375	-3.560747878	0.002072826	-1.349050599
LPAR3	-0.792307692	7.00375	-3.541360423	0.002166398	-1.38984233
MGAT4C	-0.694102564	5.210625	-3.523415939	0.002256719	-1.427567069
SMCO1	-0.595641026	8.790625	-3.500324488	0.002378436	-1.476066621
FAM179A	-0.605384615	6.761875	-3.483413554	0.002471663	-1.511551144
FITM2	-0.594615385	9.943125	-3.472441026	0.002534071	-1.534559125
CEACAM1	-0.687692308	6.08875	-3.465204411	0.002576078	-1.549726377
BRINP3	-0.732820513	5.89875	-3.446083873	0.002690399	-1.589773781
KCNIP2	-0.781282051	6.978125	-3.422052574	0.00284119	-1.640048398
IL1RAPL1	-0.593846154	5.9025	-3.417039357	0.00287368	-1.650527862
DCUN1D2	-0.638205128	8.281875	-3.40013147	0.002985976	-1.68584951
SLC15A2	-0.932564103	6.104375	-3.385675374	0.003085403	-1.716021653
TST	-0.591794872	7.8075	-3.380887481	0.003119045	-1.726009018
LRRC14B	-0.723846154	7.358125	-3.354588392	0.003310366	-1.780815824
ST8SIA6	-0.656923077	7.07375	-3.352058662	0.003329365	-1.786082998
NRXN1	-0.621538462	6.165	-3.345225345	0.003381224	-1.800306467
ETNPPL	-0.857179487	5.033125	-3.342587784	0.003401453	-1.805794852
LNX1	-0.699487179	6.085	-3.296229568	0.003776994	-1.902103427
AQP7	-0.640769231	8.985625	-3.282907714	0.003892233	-1.929722861
F5	-1.484358974	6.259375	-3.270772308	0.004000202	-1.954859697
S100B	-0.758205128	5.779375	-3.258957883	0.004108128	-1.97931037
LINC01165	-0.592307692	5.32125	-3.227025361	0.004414291	-2.045288542
S100A12	-0.70974359	4.51	-3.213886639	0.00454664	-2.072388291
CEP85	-0.587692308	7.4175	-3.207815837	0.004609094	-2.084900328
CLGN	-0.684615385	7.26625	-3.187058626	0.004829028	-2.127634997
CD38	-0.771025641	6.723125	-3.186357411	0.004836634	-2.129077379
MIR320C1	-0.635384615	5.01625	-3.184063109	0.004861601	-2.133796121
MRPL46	-0.612564103	9.234375	-3.172096957	0.004993871	-2.15839253
GALNT16	-0.611282051	8.51	-3.147176254	0.005280694	-2.209536646
METTL21EP	-0.856666667	7.239375	-3.145452012	0.005301122	-2.213071175
KRTAP4-9	-0.917051282	6.2584375	-3.130796929	0.005477884	-2.243090924
HEY2	-0.762307692	8.099375	-3.124233574	0.005558896	-2.256522668
PKD1L1	-0.673333333	7.34375	-3.116929116	0.005650425	-2.271461664
BCO2	-0.669230769	8.72375	-3.091523649	0.005980327	-2.323342218
OR10G2	-0.591538462	4.970625	-3.070823256	0.006262901	-2.365522332
ADCYAP1R1	-0.612820513	5.99125	-3.045268647	0.006629648	-2.41747589
CA8	-0.759230769	5.856875	-3.044140161	0.006646315	-2.419767088
ASB14	-0.614358974	8.9325	-3.036592594	0.006758835	-2.435084385
HSPA1B	-0.639487179	8.36625	-3.014926735	0.007092182	-2.47898778
DEFB105B	-0.737435897	5.0525	-2.980169002	0.007660457	-2.54921027
OCM	-0.666025641	4.4778125	-2.964060479	0.007938523	-2.581664621
TNNT3	-0.607948718	7.990625	-2.963605917	0.00794651	-2.582579595
NUDT8	-0.654615385	7.531875	-2.913636569	0.008873367	-2.682870292
CHL1	-0.816923077	6.24375	-2.910299213	0.00893885	-2.689547541
OR51A7	-0.591538462	4.450625	-2.895024622	0.009244543	-2.72007394
SLC9C1	-0.832051282	5.269375	-2.893778044	0.00926993	-2.722562727
OR4P4	-0.664615385	3.76	-2.869645855	0.00977482	-2.770666746
PPM1K	-0.639358974	8.6028125	-2.866835799	0.009835302	-2.776258721
ALPP	-1.082307692	3.749375	-2.853304242	0.010131618	-2.803158285
CDCA7L	-0.602307692	7.239375	-2.788038852	0.01168525	-2.932228281
DLK1	-0.766923077	6.683125	-2.768715838	0.012187388	-2.970220735
UGT2B4	-1.868461538	6.548125	-2.747660203	0.012758013	-3.011500571
FLJ43315	-0.761025641	5.995	-2.74358002	0.012871501	-3.019485216
HMGCS2	-1.464871795	7.496875	-2.737888292	0.013031424	-3.030615546
ADPRHL1	-0.592051282	10.664375	-2.675388987	0.014916742	-3.152206488
AQP4	-0.811282051	5.2425	-2.673973309	0.014962314	-3.154947013
MUM1L1	-0.598974359	6.15	-2.616694508	0.016921088	-3.265302472
ABCD2	-0.701282051	7.593125	-2.595472773	0.01770666	-3.305921215
FLJ34503	-1.038205128	5.886875	-2.585411179	0.01809105	-3.325127259
PCSK2	-0.635897436	6.01	-2.580894102	0.018266172	-3.333738667
S100A8	-0.878974359	5.8275	-2.554119918	0.019337477	-3.384639554
NT5C3A	-1.027692308	5.695	-2.547687273	0.019603552	-3.396832225
TATDN1	-0.641282051	6.584375	-2.535198288	0.020130015	-3.420463316
PAIP2B	-0.749487179	8.685625	-2.531961132	0.020268631	-3.426579628
CCDC68	-0.614871795	5.15625	-2.529213855	0.020386975	-3.431767472
OR2L8	-0.704871795	5.699375	-2.497752177	0.021789398	-3.490987372
CFHR4	-0.766153846	3.2625	-2.496300972	0.021856224	-3.49371039
HBA2	-1.015128205	9.348125	-2.490283436	0.022135381	-3.504993446
UGT2B11	-0.750128205	6.4278125	-2.467838902	0.023206375	-3.546960734
SPDYE5	-0.697179487	4.843125	-2.454481394	0.023866608	-3.571848356
CDHR3	-1.021282051	5.243125	-2.428212796	0.025216582	-3.620595695
CPNE5	-1.052564103	7.651875	-2.420549764	0.025623636	-3.634766538
KLHL31	-0.612307692	9.6975	-2.402718257	0.026594684	-3.667653352
PHACTR1	-0.62	7.83375	-2.379228762	0.027926231	-3.710784682
SLITRK6	-0.767179487	5.11	-2.358686079	0.029141304	-3.748324483
LOC389834	-0.858205128	7.580625	-2.286830212	0.033787864	-3.87826681
LRRN3	-0.672051282	5.739375	-2.243732846	0.036893637	-3.955145836
RPL23AP5	-0.664358974	3.803125	-2.21468485	0.039132769	-4.006499075
SPATA31C1	-0.608461538	5.109375	-2.151532024	0.044436252	-4.116812479
ANKRD20A12P	-0.637051282	7.5209375	-2.110958709	0.048180788	-4.186689797
