# Supplementary material for: Potential molecular and cellular mechanisms of the effects of cuproptosis-related genes in the cardiomyocytes of patients with diabetic heart failure: a bioinformatics analysis
Source: Front Endocrinol (Lausanne). 2024 May 31;15:1370387. doi: 10.3389/fendo.2024.1370387 (PMC11176466; doi:10.3389/fendo.2024.1370387)
Supplement: Supplementary Table 1 — The list of diabetic heart failure-related genes obtained from the Gene Expression Omnibus (GEO) database. [file DataSheet_1.zip › supplements/Supplement Table 17.xls]

	logFC	AveExpr	t	P.Value	B
RUNX2	0.857179487	5.846875	8.628330654	5.13E-08	8.29931507
NPNT	1.318717949	6.841875	8.533356325	6.08E-08	8.152615509
PRUNE2	0.93474359	4.9571875	8.443433251	7.15E-08	8.012431555
VTRNA1-2	1.273589744	4.521875	8.225246569	1.06E-07	7.66704887
CP	2.691538462	5.073125	7.655642169	3.09E-07	6.729854976
DNASE1L3	1.312564103	4.676875	7.37873777	5.27E-07	6.255449218
SLITRK4	1.970512821	5.645625	7.021990368	1.07E-06	5.626000042
ZFP36	1.148717949	7.03	6.67061675	2.17E-06	4.986027635
P2RX1	0.95974359	6.116875	6.608937762	2.46E-06	4.871660678
AHNAK2	1.080769231	5.601875	6.51415488	2.99E-06	4.694743513
KCNT2	1.375897436	5.59875	6.47509509	3.24E-06	4.621426838
JUNB	1.24025641	7.725625	6.473846393	3.25E-06	4.61907906
ARFGEF3	0.878717949	6.289375	6.155801739	6.31E-06	4.01327519
COMP	1.536923077	6.25125	6.122285405	6.77E-06	3.948539802
PLA2R1	0.883589744	6.60875	6.112609535	6.91E-06	3.929820094
FAP	1.783076923	5.44125	6.037842389	8.10E-06	3.784701786
CYP1B1	2.047948718	7.369375	6.03676201	8.12E-06	3.782598796
TGFB3	0.98	7.60375	5.891388578	1.11E-05	3.498076961
SYTL5	1.363333333	3.775625	5.862708759	1.18E-05	3.441586746
FOXP2	0.951538462	5.556875	5.849362305	1.21E-05	3.415258676
ASAP1	0.635384615	9.07375	5.824548284	1.28E-05	3.366242186
NCR3LG1	1.043589744	6.24875	5.809795677	1.32E-05	3.337059571
EGR1	1.635897436	8.6375	5.737835247	1.54E-05	3.194278233
EPHA3	1.032307692	7.50125	5.701087784	1.67E-05	3.121090319
WWTR1	0.742820513	8.473125	5.644659797	1.89E-05	3.008349482
SERPINA3	2.018461538	5.95	5.638559287	1.91E-05	2.996135309
EGR2	1.002564103	6.56875	5.6333594	1.93E-05	2.985720408
BOC	0.949487179	6.201875	5.630747218	1.94E-05	2.980487088
SNED1	0.806923077	6.384375	5.621275264	1.98E-05	2.961503096
MBOAT2	0.624358974	6.879375	5.590969671	2.12E-05	2.900683939
FMOD	1.786666667	8.245	5.464381649	2.80E-05	2.645349928
CCL14	0.888461538	6.488125	5.420414938	3.08E-05	2.556191846
PRELP	1.517692308	9.146875	5.41081655	3.15E-05	2.536695885
TNFRSF11B	1.59025641	5.95125	5.404739006	3.19E-05	2.524345509
FARP1	0.825641026	7.3525	5.40201512	3.21E-05	2.518808744
PRAF2	0.681794872	7.499375	5.382056147	3.35E-05	2.478211094
PLVAP	1.206923077	7.359375	5.359662648	3.52E-05	2.432604013
ARHGEF28	0.741282051	5.954375	5.357603369	3.54E-05	2.428407009
MYC	0.919487179	6.36625	5.322183403	3.82E-05	2.356138599
AEBP1	1.422307692	8.304375	5.320477056	3.84E-05	2.35265333
CD200	1.036666667	6.124375	5.301948536	4.00E-05	2.314786203
SNORD115-33	0.707179487	3.59875	5.296229923	4.05E-05	2.303090836
SNORD4A	0.761282051	5.228125	5.28596401	4.14E-05	2.282086046
BHLHE40	1.096666667	8.155625	5.197596512	5.04E-05	2.100781277
DDAH1	1.088717949	8.61875	5.187876813	5.15E-05	2.080785735
CPXM2	1.032307692	6.40125	5.176339765	5.28E-05	2.057038024
GGT5	0.934871795	7.58375	5.128155592	5.88E-05	1.957700193
MIR21	1.384358974	5.851875	5.124541877	5.93E-05	1.950240027
SLIT2	0.933333333	7.405	5.094052566	6.35E-05	1.88724302
COL8A1	1.091025641	6.006875	5.087088877	6.44E-05	1.872841031
OSMR	0.856666667	7.730625	5.082035842	6.52E-05	1.862387426
NOX4	1.726666667	6.69375	5.067035187	6.74E-05	1.831338942
SLC7A1	0.805897436	7.181875	5.033984542	7.26E-05	1.762849734
CERCAM	0.887692308	6.17875	5.01162318	7.63E-05	1.716449458
HEYL	0.867179487	7.79875	4.997884043	7.87E-05	1.687916089
ACTN1	0.83974359	9.944375	4.983381211	8.13E-05	1.657776802
PROS1	1.022564103	8.2025	4.955981517	8.64E-05	1.600780752
SNORA38B	1.036410256	7.33125	4.927637598	9.21E-05	1.541746338
F2RL2	1.63025641	6.80875	4.926553329	9.23E-05	1.539486559
THBS2	1.507948718	8.368125	4.921612206	9.34E-05	1.529187151
FMO1	0.936410256	4.1025	4.911755394	9.54E-05	1.508634704
TGFB1	1.024358974	6.674375	4.911098203	9.56E-05	1.507264081
CFH	1.645384615	8.323125	4.888154608	0.000100642	1.459389077
LEF1	1.206153846	5.48	4.886780655	0.000100954	1.456520641
CMKLR1	1.281025641	7.2825	4.8783144	0.000102895	1.438841757
BCL6	0.622307692	8.234375	4.872221278	0.000104315	1.426114447
SERPING1	0.827179487	9.50125	4.842911286	0.000111432	1.364846759
ADAM19	0.684615385	7.81375	4.842876938	0.000111441	1.364774917
EGLN3	0.891794872	9.46875	4.841130743	0.00011188	1.361122456
KCNMB1	0.637948718	6.225	4.835718037	0.000113253	1.349799227
ALCAM	0.908974359	6.868125	4.829081068	0.000114959	1.335911505
RUNX1	0.884358974	7.388125	4.811340859	0.00011965	1.298772422
VGLL2	1.421282051	5.771875	4.788905024	0.000125863	1.251766027
SPRY4	0.716410256	7.03125	4.76588134	0.000132579	1.203485954
TIMP1	1.455641026	10.530625	4.76020781	0.000134289	1.191582288
MAP3K7CL	0.943589744	6.61	4.758390273	0.000134841	1.187768373
PODN	0.940512821	8.4825	4.752968914	0.000136503	1.176390682
CLEC2B	0.716923077	5.5775	4.744703087	0.000139077	1.159039008
SQLE	0.685897436	6.259375	4.735226821	0.000142088	1.139139946
PCOLCE	1.106410256	8.494375	4.729702959	0.000143874	1.127537339
ITGBL1	1.201538462	6.76375	4.727768424	0.000144505	1.123473397
IFRD1	0.607179487	6.36	4.722351192	0.000146286	1.112091751
GAB2	0.694358974	7.5125	4.711086001	0.000150062	1.088416522
LRP1	0.848717949	9.03375	4.700196038	0.000153806	1.065521025
ARRDC4	1.08974359	7.36125	4.698645512	0.000154346	1.062260436
SNORD115-23	1.195897436	3.085	4.683054754	0.000159892	1.029465158
DDIT3	0.888461538	7.378125	4.679890064	0.000161042	1.022806094
PLAT	1.135641026	7.580625	4.678098854	0.000161696	1.019036761
SMOC2	0.811794872	8.11375	4.669925149	0.000164718	1.00183357
SNORD58A	1.042820513	4.719375	4.659928968	0.000168491	0.980788306
RAB15	0.670769231	6.725	4.647147484	0.000173443	0.953869086
SNORD3B-1	1.638717949	7.141875	4.628757727	0.000180828	0.915118972
GFPT2	0.682051282	6.1625	4.595228046	0.000195123	0.844410024
SNORD14E	1.146410256	5.771875	4.55038386	0.000216046	0.749731849
SERPINF1	1.16974359	9.51625	4.547078099	0.000217675	0.742747795
ACTG1	0.649487179	10.685625	4.508818257	0.000237461	0.661871954
PLEKHH2	1.42974359	6.615	4.49008199	0.000247804	0.622237359
SNORA80E	0.967179487	8.6575	4.468433557	0.000260323	0.576420038
SNORD47	0.882307692	6.623125	4.461447502	0.000264498	0.561629625
SGIP1	0.847948718	7.584375	4.455592609	0.000268049	0.549232224
ALDH1L2	1.018205128	5.659375	4.444024951	0.000275206	0.524733611
ZCCHC5	0.719230769	4.425625	4.429719828	0.000284325	0.494428928
MYO5A	0.69025641	6.8525	4.424333065	0.000287837	0.483014962
CYR61	1.755384615	7.43375	4.420436941	0.000290404	0.474758703
ART4	0.890769231	6.57625	4.413709837	0.000294892	0.460501779
TRDN	0.972820513	7.87625	4.404937264	0.00030085	0.441906943
SERPINE2	1.822307692	7.389375	4.400297766	0.000304049	0.4320715
PLA2G2A	1.236666667	6.511875	4.399894391	0.000304329	0.431216329
DNM1	0.686410256	6.655625	4.388079788	0.00031264	0.406165953
CA3	1.715897436	6.0925	4.381499405	0.000317368	0.392211221
MAP2	0.872051282	6.978125	4.372100119	0.000324247	0.372275647
CHRDL1	1.637692308	6.289375	4.35925405	0.000333892	0.345024174
BICC1	1.08025641	6.995625	4.33544932	0.000352536	0.29450949
LCA5	0.628205128	5.09625	4.319995801	0.000365197	0.261706193
MYO1D	1.117179487	7.365625	4.278099269	0.000401875	0.17273549
C1R	1.007435897	8.378125	4.273015377	0.000406571	0.1619361
APOD	1.04025641	10.648125	4.267138865	0.000412068	0.149452168
GRIA3	1.281538462	5.21875	4.265952622	0.000413187	0.146932035
SEMA3D	1.052564103	5.948125	4.264016147	0.000415019	0.142817983
PAK1	0.693589744	7.153125	4.26372667	0.000415294	0.14220298
CTSK	0.96	7.86	4.253845734	0.00042478	0.121209392
UNC5B	0.706666667	7.7225	4.249751801	0.000428773	0.112510521
VCAM1	1.048717949	6.00125	4.240200063	0.000438239	0.092213331
MGP	1.202564103	10.59625	4.238821648	0.000439622	0.089284071
C1orf162	0.697179487	7.256875	4.228807123	0.000449804	0.068001074
FKBP10	0.934358974	7.7975	4.205558793	0.000474364	0.018585903
TGFB2	1.393333333	7.95125	4.199182578	0.000481333	0.005031353
EDA2R	0.708974359	6.120625	4.19821765	0.000482396	0.002980051
PLXNC1	0.616666667	6.115625	4.189411197	0.000492212	-0.015741901
ADH1C	0.612051282	6.589375	4.165239974	0.000520197	-0.067134
RPL31	0.742051282	5.32375	4.164708818	0.000520829	-0.068263411
FIBIN	1.228717949	7.055	4.162361085	0.000523635	-0.073255493
FAM13C	0.622307692	7.044375	4.161907649	0.000524178	-0.074219659
MID1	0.775897436	8.82625	4.154369973	0.000533297	-0.090247775
ANXA4	0.621282051	7.311875	4.147566617	0.000541665	-0.104714926
F2R	1.241538462	8.09125	4.147236771	0.000542074	-0.105416347
MAML2	0.747692308	7.9625	4.145852346	0.000543794	-0.108360345
ANG	0.60025641	6.055625	4.136827202	0.000555142	-0.127552844
ATP8B1	0.691282051	7.905	4.127960066	0.000566523	-0.146409938
EFCAB13	0.704871795	4.660625	4.122795768	0.000573259	-0.157392715
SERPINE1	1.5	6.25125	4.108150391	0.000592801	-0.188539415
CREB3L2	0.602051282	8.5775	4.082592974	0.000628518	-0.242894641
HAUS1	0.845897436	6.559375	4.065079838	0.00065423	-0.280141525
LTBP2	1.183846154	9.038125	4.064347147	0.000655328	-0.281699798
PTPN14	0.606410256	8.750625	4.056927068	0.000666557	-0.297480595
VTRNA1-3	0.835384615	4.87125	4.054612914	0.000670098	-0.302402226
NNMT	1.018461538	7.0325	4.053631993	0.000671604	-0.304488395
STEAP1	0.625897436	4.668125	4.051664117	0.000674637	-0.308673556
FLRT2	1.25025641	6.1375	4.046381826	0.000682846	-0.319907522
SGCE	0.755897436	8.3725	4.029214518	0.000710222	-0.356416496
SCD	1.478461538	6.12875	4.023200265	0.000720071	-0.369206242
TPM3	0.861282051	8.286875	4.019727887	0.000725819	-0.376590365
PI16	1.065384615	7.844375	3.98406976	0.000787571	-0.452410954
CILP	1.046923077	6.439375	3.977429713	0.000799637	-0.466527972
MMP14	0.588717949	6.825	3.965634216	0.00082153	-0.491603964
SLC5A4	0.966410256	5.788125	3.964364711	0.000823922	-0.494302657
MCUB	0.671538462	5.954375	3.956814618	0.00083829	-0.510351929
SNORD115-44	1.21	3.766875	3.954873047	0.000842025	-0.514478966
CEP126	0.763589744	5.70625	3.944880133	0.000861515	-0.535718911
GOLM1	0.622820513	6.660625	3.943956436	0.000863339	-0.537682127
STAT4	0.86974359	5.77	3.918779354	0.000914572	-0.591185981
FAT4	0.64974359	8.07875	3.908525584	0.000936297	-0.612971914
SLC20A1	0.655128205	7.094375	3.907513716	0.000938468	-0.615121655
NT5E	0.842307692	5.835625	3.902755043	0.000948749	-0.625231226
SEC24D	0.813076923	7.229375	3.898165521	0.000958771	-0.634980857
ILDR2	0.658461538	6.205	3.890803342	0.000975068	-0.650619261
FLJ45950	1.215384615	4.0025	3.890445221	0.000975867	-0.651379926
SNORD115-5	0.801367521	3.25	3.888628015	0.000979936	-0.65523969
SNORD115-25	0.931282051	3.63	3.887261027	0.000983007	-0.658143123
C4B	0.946153846	7.50125	3.878072572	0.001003903	-0.677657592
ABI3BP	1.324102564	9.1775	3.875267911	0.001010369	-0.683613618
PPP2R2B	0.606923077	5.306875	3.871223042	0.001019768	-0.692202927
IGFBP5	1.075897436	10.0725	3.8643738	0.001035882	-0.706746123
PRSS23	0.75974359	5.779375	3.863918045	0.001036963	-0.707713787
SULF1	1.186410256	7.519375	3.852596184	0.001064187	-0.731750159
CFHR1	1.582564103	3.4675	3.847565809	0.00107651	-0.742428222
LOC100130713	1.013846154	6.75625	3.847455473	0.001076782	-0.742662424
PLP2	0.75	9.160625	3.841502143	0.001091554	-0.755298441
SRPX2	1.018717949	7.795625	3.836344001	0.001104516	-0.76624559
TRPS1	0.713846154	6.94	3.829744037	0.001121325	-0.780251232
MAP1B	0.608461538	9.725625	3.816401276	0.001156088	-0.808560321
SH3BGR	0.81	7.491875	3.816071612	0.001156961	-0.809259671
TP53	0.630512821	7.504375	3.806728046	0.001181961	-0.829079215
BGN	1.137179487	10.789375	3.805479657	0.001185341	-0.831727009
MYH9	0.663333333	8.574375	3.804504964	0.001187988	-0.833794256
SNORD36C	0.677692308	5.599375	3.785307806	0.001241322	-0.874501248
ID4	0.727948718	6.401875	3.784859757	0.001242594	-0.875451121
ACTB	0.664871795	11.643125	3.77751028	0.001263659	-0.891030786
SERTAD4	0.770769231	6.22375	3.774401869	0.001272675	-0.897619314
MGST1	0.827692308	5.5075	3.752047422	0.001339425	-0.944987134
CSRP1	0.754871795	9.46	3.741388144	0.001372468	-0.967564366
GNA14	0.662820513	5.798125	3.734989528	0.001392691	-0.981114187
SCARNA4	2.193333333	6.63125	3.723865808	0.001428555	-1.004664501
C2orf40	0.703589744	6.305	3.719669042	0.001442323	-1.013547735
ZNF845	0.645128205	6.1525	3.715387207	0.001456506	-1.022609969
ANTXR1	0.961538462	8.98875	3.709890214	0.001474917	-1.034242408
FMO3	0.818205128	7.551875	3.697306131	0.00151794	-1.060865244
DIO2	0.783589744	5.35	3.692753646	0.001533809	-1.070494037
ANO1	0.846666667	7.86875	3.688525866	0.001548694	-1.079434879
THBS4	1.2	8.905	3.682060695	0.001571733	-1.093105095
SNORD116-16	0.972564103	3.883125	3.679175476	0.001582125	-1.099204835
KIAA1324	0.732051282	5.171875	3.670793278	0.001612702	-1.116922797
NRXN3	0.651538462	6.110625	3.670170379	0.001614997	-1.118239269
MRC2	0.617692308	7.358125	3.668292901	0.001621936	-1.122207082
SMAD9	0.658717949	7.198125	3.660051256	0.001652746	-1.139621909
HTR2B	1.204358974	6.268125	3.657942436	0.001660722	-1.144077149
CNN1	0.896153846	8.221875	3.656416718	0.001666516	-1.147300292
THSD7A	0.597692308	6.204375	3.654853742	0.001672473	-1.150601977
IGFBP2	0.736410256	9.245	3.653447092	0.001677852	-1.153573284
SNORA5A	0.747692308	5.7325	3.652997079	0.001679577	-1.154523832
FLNA	0.618974359	8.87375	3.645022152	0.00171043	-1.171366585
RAB31	0.794871795	8.9975	3.641883463	0.001722727	-1.177994124
BRINP1	0.626153846	4.95125	3.626222947	0.001785402	-1.211051431
SNORD13P2	0.685384615	5.723125	3.613050666	0.001839864	-1.238842007
PTGIS	0.764615385	8.74875	3.608865193	0.001857512	-1.247669594
IER3	0.872051282	8.458125	3.591174088	0.001933973	-1.284966421
SNORA73A	1.538717949	7.583125	3.578761153	0.001989473	-1.311120301
CDH19	0.816153846	7.686875	3.571176208	0.002024159	-1.327095242
VTRNA1-1	2.061794872	5.978125	3.570849601	0.002025666	-1.327783011
MSC	0.595128205	6.893125	3.568782451	0.002035229	-1.332135795
SLC1A4	0.588461538	6.731875	3.565433366	0.002050818	-1.339187154
MPZL2	0.661025641	7.13625	3.564045882	0.002057311	-1.342108156
RGS2	0.656153846	7.266875	3.552883651	0.002110291	-1.365601243
P3H2	1.115128205	6.450625	3.550853462	0.00212007	-1.36987297
VIM	0.81	10.221875	3.542143554	0.002162539	-1.388195265
DFNA5	0.644871795	6.069375	3.538987855	0.002178132	-1.394831919
BTG2	0.593333333	7.65125	3.533501033	0.002205509	-1.40636888
CTGF	1.415641026	9.063125	3.528181736	0.002232375	-1.41755089
FOSB	0.711538462	5.931875	3.512067678	0.002315748	-1.451408661
ECM1	0.596410256	7.14875	3.509734312	0.002328073	-1.456309274
TNFSF13B	0.614102564	5.774375	3.498627914	0.00238763	-1.479627889
POSTN	1.964871795	9.206875	3.48213188	0.002478874	-1.514239303
FAM114A1	0.665641026	7.3225	3.479630669	0.002493006	-1.519484797
LMO3	1.047435897	6.485625	3.477014087	0.002507875	-1.524971545
GNAQ	0.777948718	6.99125	3.475570971	0.002516112	-1.527997327
RNU4-2	1.582051282	6.69125	3.466232033	0.002570071	-1.547572922
NLGN4X	0.633589744	6.791875	3.460650696	0.002602862	-1.559267634
COL12A1	1.233333333	7.79125	3.458872367	0.002613397	-1.562993101
LINC01140	0.870641026	6.2809375	3.456107424	0.002629859	-1.56878476
RANBP3L	0.696666667	5.260625	3.447062004	0.002684431	-1.587726095
DCN	0.686666667	10.79875	3.441844639	0.002716414	-1.598647239
LUM	1.137435897	10.4925	3.439969068	0.002728003	-1.602572492
SNORD21	0.611282051	5.29	3.438227475	0.002738808	-1.606216994
TULP3	0.601538462	7.02125	3.437837494	0.002741233	-1.607033032
MMP1	0.746410256	4.126875	3.435129404	0.002758132	-1.612699246
SNORA14B	1.454871795	4.93125	3.430328139	0.002788346	-1.622743005
GSN	0.644615385	10.07625	3.416947185	0.00287428	-1.650720507
FMNL3	0.636153846	7.683125	3.39451312	0.003024238	-1.697578946
ANKS1B	0.612051282	5.599375	3.379534468	0.003128617	-1.728830829
CD9	0.701794872	8.513125	3.375022119	0.00316075	-1.738240006
MCAM	0.654102564	8.641875	3.37054607	0.003192945	-1.747570932
HSPA2	0.862564103	8.3925	3.366123112	0.003225074	-1.756788659
THBS3	0.833846154	6.1525	3.364982143	0.003233414	-1.759166103
BNC2	0.590769231	6.63	3.364131592	0.003239644	-1.760938292
PDGFRA	0.631794872	7.74	3.353735345	0.00331676	-1.782592056
PLSCR4	0.892307692	7.585	3.347964208	0.003360344	-1.794606302
PTGS2	0.600512821	5.40875	3.345769895	0.003377063	-1.79917322
DUSP6	0.639230769	7.190625	3.33805181	0.003436518	-1.815231376
VCAN	1.37	8.846875	3.327515364	0.003519346	-1.837140348
TMEM45A	0.911282051	5.28625	3.326050228	0.003531018	-1.840185676
HNMT	0.646666667	6.38125	3.320596301	0.003574799	-1.851519212
LRRC6	0.732564103	5.588125	3.308046706	0.003677573	-1.877582121
SCRN1	0.68974359	8.08625	3.304037777	0.003711011	-1.885903142
ABCA6	0.653589744	8.655625	3.303185553	0.003718157	-1.887671742
COL14A1	1.02974359	7.87	3.288322674	0.003844982	-1.918499468
SNORD116-13	0.992051282	4.940625	3.284610325	0.003877315	-1.926194386
MXRA5	1.276923077	8.6325	3.270101779	0.004006252	-1.956247963
ADGRL3	0.770769231	7.14375	3.263823141	0.004063343	-1.969243989
PCDHB3	0.792820513	6.5625	3.259566684	0.004102498	-1.978050938
TSHZ2	0.597435897	6.61125	3.239381299	0.004293267	-2.019778032
SNORA1	0.835641026	5.684375	3.225829577	0.004426179	-2.047756105
STC1	1.258717949	6.590625	3.211668812	0.00456936	-2.076959977
MMRN1	1.381025641	5.78125	3.210860264	0.00457767	-2.078626465
TAGLN	0.864102564	8.00125	3.206214701	0.004625705	-2.088199287
SNORD78	0.588205128	5.20875	3.205281518	0.004635413	-2.090121809
ENC1	0.71	6.223125	3.199964582	0.004691108	-2.101072872
SNORA21	0.615897436	6.02625	3.197101196	0.004721372	-2.106968511
FOS	1.559487179	6.88625	3.192899397	0.004766127	-2.115617415
MYOZ1	1.031794872	5.265	3.188970752	0.004808347	-2.12370137
S100A11	0.605897436	9.014375	3.187911793	0.004819789	-2.125879938
SNORA60	1.558205128	8.250625	3.177106695	0.004938073	-2.148098025
COL6A3	0.784615385	8.6025	3.170408661	0.005012813	-2.161860826
SNORD76	0.794871795	6.0475	3.167340941	0.005047411	-2.168161627
DSEL	0.662307692	6.201875	3.163980831	0.005085574	-2.175061079
C1S	0.726153846	8.77	3.16283755	0.005098623	-2.177408172
ERRFI1	0.586153846	7.40375	3.159955632	0.005131661	-2.183323572
RAI14	0.773589744	6.148125	3.131010543	0.005475267	-2.242653634
SNORD53	0.715384615	6.85875	3.129466783	0.005494209	-2.245813675
FN1	1.122820513	10.824375	3.120161009	0.005609748	-2.26485306
SLCO2A1	0.868717949	7.1975	3.105029296	0.005802686	-2.295777605
TEX9	0.641794872	4.391875	3.101609667	0.005847173	-2.302760268
ROBO1	0.618717949	7.490625	3.101323184	0.005850915	-2.303345148
EDIL3	1.019230769	8.191875	3.092050524	0.005973299	-2.322267539
SPATS2L	0.672564103	8.596875	3.08880715	0.006016691	-2.328882264
ASNS	0.638461538	6.06125	3.0867912	0.006043815	-2.332992677
SNORA28	0.877435897	4.51375	3.085402327	0.006062572	-2.335824055
CYSLTR1	0.616666667	5.545625	3.066095377	0.006329235	-2.375144215
LOC339803	0.727435897	5.545625	3.064047943	0.006358172	-2.37930964
FBLN2	0.612820513	8.22875	3.039470958	0.006715708	-2.429244321
GPX8	0.711538462	5.911875	3.03929765	0.006718297	-2.429596003
TSHZ3	0.618974359	6.27375	3.034979483	0.006783121	-2.43835656
SLC41A2	0.703846154	5.748125	3.028994197	0.006873976	-2.450492896
NID1	0.668205128	8.91375	3.027329394	0.006899456	-2.453867279
NR1D1	0.629487179	7.261875	3.007232027	0.007214359	-2.494556291
ARSJ	0.678717949	5.631875	3.001145046	0.00731245	-2.506862912
SNORD36B	0.678205128	5.505625	2.999352245	0.007341586	-2.510486057
CDH11	0.768717949	8.11875	2.982369779	0.007623206	-2.544771793
TCTN2	0.654102564	6.901875	2.978892484	0.007682145	-2.55178423
SNORD27	0.618974359	4.40375	2.966093302	0.007902902	-2.577572244
SNORA8	0.657692308	7.195625	2.965488342	0.007913487	-2.578790218
NPY1R	0.618974359	4.72375	2.958660916	0.008033894	-2.592530198
SNORA16A	0.901794872	7.140625	2.95694102	0.008064504	-2.595989762
CCL21	1.478461538	7.10875	2.950487995	0.008180357	-2.608963966
SIGLEC17P	0.763076923	4.8	2.932515429	0.008511555	-2.645048194
ITGA8	0.664102564	6.37375	2.929289195	0.008572361	-2.651517645
PDE8B	0.867435897	6.211875	2.929279274	0.008572549	-2.651537534
C7	0.816923077	10.12625	2.92404059	0.00867218	-2.662037235
SNORA75	0.616666667	6.485625	2.915496102	0.008837081	-2.679148653
PDGFD	0.732051282	8.121875	2.910597116	0.008932986	-2.688951617
ARHGDIB	0.624871795	9.455625	2.905481926	0.009034192	-2.699181043
ETV5	0.633333333	6.71875	2.883209518	0.009487877	-2.743647364
NR4A3	0.968461538	6.783125	2.878866804	0.009578855	-2.752303234
ENO1	0.612051282	9.459375	2.873112397	0.009700701	-2.763765632
SKIL	0.592051282	6.825625	2.844741247	0.010323541	-2.820156557
MYL1	0.715384615	4.91875	2.844556691	0.010327716	-2.820522708
SLC16A4	0.589487179	6.344375	2.835949545	0.010524219	-2.837589079
TMSB4X	0.600448718	8.99296875	2.830460241	0.010651409	-2.848463248
LOX	1.37	6.816875	2.823738237	0.01080917	-2.861768574
FBLN1	0.708461538	8.004375	2.806259273	0.011229944	-2.896309675
RNU2-1	0.917307692	9.8846875	2.794375193	0.011524945	-2.919747472
TRIB1	0.633846154	7.535	2.791315837	0.01160208	-2.925774916
PTN	0.624358974	6.959375	2.787177881	0.011707196	-2.933923301
TRIB3	0.854615385	5.775625	2.782240835	0.011833804	-2.943639075
LINC00893	0.625897436	7.148125	2.773548391	0.012059906	-2.960728818
PLXDC2	0.616153846	9.919375	2.770897983	0.012129665	-2.965935457
SNORD80	0.908717949	5.905	2.759324772	0.012438815	-2.988647552
DLL4	0.672564103	7.846875	2.758555794	0.01245962	-2.990155312
QPCT	0.821794872	5.505625	2.758488811	0.012461434	-2.990286639
SCARNA13	1.074102564	7.580625	2.753238869	0.01260439	-3.000575781
NPPB	2.132307692	9.5775	2.75207982	0.012636161	-3.002846297
TNC	1.673333333	7.10375	2.747827654	0.012753376	-3.011172778
SPP1	1.462820513	6.778125	2.738254953	0.013021065	-3.029898814
MFAP4	0.781282051	9.161875	2.737769204	0.01303479	-3.030848327
CCL2	1.084102564	8.8725	2.735816229	0.013090113	-3.034665198
KCNK17	0.634102564	5.648125	2.723414701	0.013446677	-3.058876714
SNORD34	0.868717949	5.9575	2.722532779	0.013472383	-3.060596779
CCDC3	0.599230769	7.473125	2.705754605	0.013970446	-3.0932765
FRZB	1.054358974	7.98	2.704971515	0.013994115	-3.094799722
OMD	0.950769231	7.7475	2.6946512	0.014309641	-3.11485704
SNORA36A	1.82025641	5.974375	2.689911539	0.014456806	-3.124057719
CD44	0.611794872	7.92625	2.687204854	0.014541493	-3.129308908
SNORD115-32	0.974102564	3.991875	2.684463659	0.014627739	-3.134624781
MIR95	0.637948718	2.755	2.679251747	0.014793067	-3.144725674
SNORD15B	0.74974359	6.8175	2.675984817	0.014897601	-3.151052873
SNORD56B	0.585128205	3.75125	2.651881569	0.015690827	-3.197632558
TMEM176A	0.868205128	8.33125	2.651301321	0.015710408	-3.198751655
IL1R1	0.629230769	7.64875	2.639090152	0.016127907	-3.222278088
XRRA1	0.586923077	6.683125	2.630791919	0.016417603	-3.238238669
CALCRL	0.791282051	8.34375	2.627373535	0.01653837	-3.244807074
OLFM2	0.775128205	7.506875	2.59338603	0.017785741	-3.309907257
IL33	0.718974359	6.5725	2.575072344	0.018494236	-3.344827215
ENO2	1.113846154	6.995	2.572790534	0.018584356	-3.3491702
ACE2	0.656410256	8.37	2.55802686	0.019177539	-3.377227235
CXCR4	0.894102564	6.746875	2.551256569	0.019455491	-3.390068615
SFRP4	1.244871795	6.541875	2.54453604	0.019735152	-3.402799964
ANXA1	0.594102564	10.430625	2.54346914	0.019779896	-3.404819655
LOC100131581	0.593333333	4.81125	2.54262548	0.019815345	-3.406416464
ADAMTS1	0.598974359	7.82	2.532651424	0.020238997	-3.425275692
NR4A1	0.730512821	7.763125	2.513943998	0.021056689	-3.460553838
LY96	0.771538462	5.543125	2.51365569	0.021069531	-3.461096552
ACTG2	0.865384615	7.186875	2.51357686	0.021073043	-3.461244938
RGS4	1.055641026	7.045625	2.508336029	0.021307799	-3.471105019
BMP8A	0.746410256	5.786875	2.500277912	0.021673549	-3.486246308
SNORD114-26	0.617692308	5.688125	2.497888028	0.021783153	-3.490732425
SCRG1	0.664102564	4.42375	2.496822268	0.021832197	-3.492732327
TTLL7	0.824102564	6.92375	2.495881764	0.021875564	-3.494496843
TFPI	0.718974359	7.1225	2.457626001	0.023709613	-3.565995346
IGF1	0.801538462	6.96875	2.444649992	0.024363741	-3.590123401
MAP1A	0.627179487	8.46375	2.426750965	0.025293765	-3.623300727
DUSP1	0.813076923	9.279375	2.424315549	0.02542284	-3.627805496
EFEMP1	0.990512821	9.291875	2.415618356	0.025888823	-3.643873944
C10orf10	0.614871795	7.42375	2.412219485	0.026073086	-3.650145547
ABCA10	0.649487179	6.905625	2.399270137	0.026786372	-3.673998425
PCDH18	0.819230769	7.274375	2.390335257	0.027289087	-3.690418198
DPYSL3	0.605128205	7.425	2.373994156	0.028231298	-3.720366551
PER2	0.631794872	6.93	2.368434955	0.028558673	-3.730530544
SPON1	1.041282051	7.650625	2.363111267	0.028875482	-3.740252265
LINC00152	0.63	7.573125	2.343366128	0.030079223	-3.776208774
ARG2	1.527692308	5.49875	2.34270832	0.030120116	-3.777403916
COL1A2	0.868205128	8.82125	2.331754836	0.030808658	-3.797278577
ANGPT2	1.270769231	6.6275	2.321748066	0.031450408	-3.81539194
ASPN	0.913846154	9.0775	2.321718294	0.031452335	-3.815445769
SNAI2	0.683333333	8.918125	2.308054277	0.032348673	-3.840111254
NR4A2	0.754615385	5.866875	2.298931163	0.032960222	-3.856535859
ANGPTL2	0.631794872	8.6	2.273903345	0.034693148	-3.901411386
NRP2	0.618461538	6.5825	2.256545029	0.035943947	-3.932375872
GSTM5	0.622564103	6.8875	2.2353626	0.037526471	-3.969982197
LOXL2	0.748974359	7.088125	2.227868355	0.038101517	-3.983239264
SNORA3A	0.665897436	11.495625	2.190404891	0.041099199	-4.049129444
RAB23	0.585384615	6.924375	2.18987034	0.041143491	-4.050064952
COL1A1	0.884615385	8.41125	2.154754242	0.044150529	-4.111229181
VAT1L	0.641538462	7.19875	2.106314787	0.048627158	-4.194636853
LRRC17	0.611282051	6.43	2.092373667	0.049989762	-4.21843031
