# Supplementary material for: Potential molecular and cellular mechanisms of the effects of cuproptosis-related genes in the cardiomyocytes of patients with diabetic heart failure: a bioinformatics analysis
Source: Front Endocrinol (Lausanne). 2024 May 31;15:1370387. doi: 10.3389/fendo.2024.1370387 (PMC11176466; doi:10.3389/fendo.2024.1370387)
Supplement: Supplementary Table 1 — The list of diabetic heart failure-related genes obtained from the Gene Expression Omnibus (GEO) database. [file DataSheet_1.zip › supplements/Supplement Table 18.xls]

	logFC	AveExpr	t	P.Value	B
CP	2.45	6.035	7.942156271	1.48E-05	3.304186872
ZNF503-AS2	-1.313333333	5.393333333	-7.687720378	1.95E-05	3.077646928
FMO3	1.756666667	7.338333333	7.643644652	2.05E-05	3.037531682
DPPA3	-1.893333333	4.25	-7.415245365	2.64E-05	2.825424305
USP32P2	1.21	5.408333333	7.305131548	2.99E-05	2.720583973
FIGF	1.183333333	5.731666667	7.215348101	3.32E-05	2.633832451
ABCA9	1.17	8.115	6.927748533	4.65E-05	2.348104884
CFHR1	1.746666667	3.88	6.925014823	4.66E-05	2.34533066
USP8	1.173333333	7.493333333	6.863386063	5.02E-05	2.28249265
MYBL1	1.256666667	6.488333333	6.822767851	5.27E-05	2.240766266
ABCA6	1.446666667	8.463333333	6.72350607	5.94E-05	2.137747194
AGVR6190	-1.103333333	6.741666667	-6.627045033	6.68E-05	2.036194391
F2RL2	1.803333333	7.231666667	6.587935563	7.01E-05	1.99461213
PCDHB3	1.65	6.381666667	6.475852819	8.05E-05	1.874124824
MIS12	1.1	6.493333333	6.447534897	8.34E-05	1.843372165
ZNF143	1.126666667	6.036666667	6.412517945	8.71E-05	1.805169712
PM20D2	1.326666667	6.96	6.399866931	8.85E-05	1.791320173
VPS13A	1.043333333	7.418333333	6.361701283	9.28E-05	1.749385056
KPNA4	1.14	8.7	6.350847439	9.41E-05	1.73741695
SLC25A40	1.246666667	8.076666667	6.312118817	9.88E-05	1.69455939
XRRA1	1.23	6.545	6.310653621	9.90E-05	1.692933284
CYP4V2	1.343333333	7.945	6.266167385	0.000104754	1.643397847
ATRX	1.313333333	7.281666667	6.263408207	0.000105122	1.640315045
MIR150	-1.076666667	6.125	-6.21923309	0.000111204	1.590791855
RNF185	1.086666667	6.916666667	6.167089747	0.000118878	1.531930403
UBR7	1.16	6.503333333	6.109238956	0.000128066	1.466110029
ALPP	-1.536666667	3.638333333	-6.097901253	0.000129955	1.453146564
CDC14C	-1.526666667	4.7	-6.088283911	0.000131581	1.442133701
GOLGA2P9	-0.96	5.92	-5.988285685	0.00014985	1.326727447
SPOPL	1.156666667	6.231666667	5.946932377	0.00015819	1.278521433
NPHP3-ACAD11	1.133333333	7.71	5.942882718	0.000159033	1.273785513
ARFGEF3	1.22	6.393333333	5.942415923	0.00015913	1.273239441
ZNF83	1.156666667	6.561666667	5.929777146	0.000161795	1.258440454
BNIP2	1.086666667	7.66	5.916142497	0.000164723	1.242445723
UPK3A	-1.056666667	5.421666667	-5.894965011	0.000169386	1.217541418
SNORD46	-1.493333333	9.52	-5.888375871	0.000170866	1.209777536
PRLHR	-1.036666667	5.208333333	-5.875555153	0.000173785	1.19465041
SCARNA22	-1.083333333	5.991666667	-5.865139819	0.000176195	1.182341271
TFRC	1.126666667	7.693333333	5.863184812	0.000176652	1.180028777
SCML1	1.3	6.05	5.845641897	0.000180806	1.159249532
MIR375	-1.35	5.655	-5.826980473	0.000185341	1.137089141
DHX36	1.233333333	6.64	5.824687403	0.000185907	1.134362119
LOC100130071	-0.96	6.31	-5.815685556	0.000188145	1.123648232
DUX3	-1.08	6.253333333	-5.811803895	0.000189119	1.119024153
MIR99B	-1.15	6.411666667	-5.810106281	0.000189547	1.117001057
USP53	0.976666667	9.048333333	5.806280112	0.000190515	1.112439534
NPR3	1.081666667	8.295833333	5.792214185	0.00019412	1.095649236
SBNO1	1.05	7.205	5.789466283	0.000194832	1.092365241
S100A4	-1.123333333	6.765	-5.778341931	0.000197746	1.07905771
MIR339	-1.026666667	8.11	-5.771656225	0.00019952	1.071049952
ZNF43	1.146666667	6.74	5.769106319	0.000200202	1.067993847
CELA2A	-0.916666667	4.878333333	-5.762178003	0.000202065	1.059684646
ATXN3	1.113333333	7.14	5.755136634	0.000203978	1.051231616
FOXA1	-1.053333333	5.83	-5.748689385	0.000205746	1.043484525
NAA25	0.993333333	7.67	5.748388919	0.000205829	1.043123311
FAM63B	1.05	6.718333333	5.746936827	0.00020623	1.041377425
LINC00935	-0.96	3.606666667	-5.745813062	0.000206541	1.040026051
ABCA10	1.646666667	6.61	5.745011991	0.000206762	1.039062602
EFCAB13	0.963333333	4.751666667	5.743724656	0.000207119	1.037514095
ANKRD28	1.043333333	7.315	5.73640428	0.000209162	1.028703292
FUT5	-0.993333333	5.686666667	-5.735683765	0.000209364	1.027835595
APOC4	-0.97	7.738333333	-5.726125073	0.000212067	1.016316056
NKX2-1-AS1	-1.036666667	5.841666667	-5.717934241	0.000214413	1.006432765
RASSF10	-1.213333333	5.46	-5.71714558	0.00021464	1.00548055
CHMP2B	1.026666667	6.926666667	5.706953346	0.000217602	0.993165214
PPIG	1.146666667	6.236666667	5.673820223	0.000227537	0.953009503
LOC100287792	-0.906666667	5.52	-5.672765187	0.000227861	0.951727814
NKG7	-1.373333333	6.926666667	-5.669924714	0.000228737	0.948276191
ALOX15	-0.996666667	4.971666667	-5.650089053	0.000234953	0.924134821
GEN1	1.09	6.608333333	5.633488912	0.000240294	0.903880279
POMC	-1.153333333	6.356666667	-5.631745303	0.000240863	0.901750126
IL17REL	-0.98	5.396666667	-5.630050354	0.000241417	0.899678929
CST7	-0.983333333	6.808333333	-5.6217294	0.000244157	0.889503837
ARMC8	1.023333333	7.011666667	5.600216795	0.000251398	0.86314339
ESF1	1.036666667	5.731666667	5.593427917	0.000253731	0.854808398
FASTKD2	1.026666667	6.96	5.587215929	0.000255886	0.847174845
C7	1.496666667	10.04166667	5.573593919	0.00026068	0.830412674
GPR61	-0.966666667	5.873333333	-5.570267688	0.000261866	0.826314903
SKA2	1.256666667	8.065	5.563309818	0.000264364	0.817737051
TMEM184A	-0.923333333	6.171666667	-5.545895692	0.00027073	0.796232472
NPNT	1.293333333	7.266666667	5.542685825	0.000271921	0.792263018
WNT9B	-0.89	6.121666667	-5.532991091	0.000275554	0.780263498
JAK2	1.066666667	7.623333333	5.508192929	0.000285084	0.749497336
IKZF5	1.56	6.81	5.501990297	0.000287523	0.741785633
NBR1	0.893333333	8.48	5.490127577	0.00029225	0.727018562
NCR3LG1	1.556666667	6.318333333	5.488675176	0.000292834	0.725208926
POU3F2	-0.936666667	5.788333333	-5.486731387	0.000293618	0.722786479
MIR132	-1.033333333	4.853333333	-5.473776866	0.000298902	0.706625496
CFHR4	-1.826666667	3.553333333	-5.472902675	0.000299263	0.705533901
FMO2	1.26	8.586666667	5.467431881	0.000301528	0.698699608
FSD1L	0.963333333	5.061666667	5.465938162	0.000302149	0.696832722
TSNAX	1.186666667	7.41	5.46496108	0.000302557	0.695611335
C18orf25	1.16	6.516666667	5.455894241	0.000306365	0.684269724
MIR186	1.313333333	5.13	5.451998125	0.000308017	0.679391817
DLEU7	-0.863333333	7.468333333	-5.449093041	0.000309256	0.675752992
PROP1	-0.936666667	6.741666667	-5.44592285	0.000310613	0.671780463
ZNF383	1.52	7.333333333	5.445717239	0.000310701	0.671522756
LOC646358	1.246666667	6.603333333	5.418902547	0.000322445	0.637852186
CRIP1	-0.89	7.198333333	-5.40978886	0.000326544	0.626380457
CHORDC1	0.94	7	5.407184182	0.000327726	0.623099252
ZNF471	0.89	5.781666667	5.402955978	0.000329654	0.617770374
SRRM4	-0.873333333	5.706666667	-5.402742302	0.000329752	0.617500993
SNX20	-0.866666667	4.82	-5.382234623	0.000339281	0.591610824
LCE1F	-0.856666667	6.808333333	-5.382104455	0.000339343	0.591446264
MLH3	1.006666667	6.696666667	5.363536541	0.000348228	0.567942692
KREMEN2	-0.9	7.1	-5.360021784	0.000349938	0.563487034
ZNF484	1.18	6.926666667	5.354721238	0.000352533	0.556763545
FMO4	0.986666667	7.123333333	5.349312564	0.000355203	0.549897957
CGB1	-1.216666667	5.333333333	-5.344653497	0.000357521	0.543979893
HAPLN4	-0.898333333	6.939166667	-5.342529217	0.000358582	0.541280349
UTF1	-0.936666667	7.391666667	-5.33111699	0.000364346	0.526764458
SLF1	0.93	4.758333333	5.327168824	0.000366362	0.521737375
KPNA1	1.03	7.948333333	5.325337799	0.000367302	0.51940508
SH2D3A	-0.953333333	5.553333333	-5.32189072	0.000369077	0.515012761
MAPK9	1.12	8.136666667	5.31303907	0.000373679	0.503724565
PLEKHA3	1.146666667	6.506666667	5.304175616	0.000378349	0.492407905
EFNB3	-0.933333333	5.13	-5.288337532	0.000386849	0.472152785
ZNF615	1.173333333	5.44	5.285102599	0.000388611	0.468010401
LRFN1	-0.9	5.376666667	-5.282720559	0.000389913	0.464959017
TRAK2	1.116666667	10.075	5.2817794	0.000390429	0.46375313
LOC441268	-0.85	8.345	-5.27547907	0.000393901	0.455676746
ATG14	0.926666667	7.416666667	5.261374138	0.000401796	0.437571065
ZNF521	1.106666667	6.95	5.260340719	0.000402381	0.436243189
CHST12	-0.916666667	7.171666667	-5.258284118	0.000403548	0.433600047
SLU7	0.913333333	7.133333333	5.256967358	0.000404297	0.431907369
CBLL1	0.956666667	8.678333333	5.254822283	0.000405521	0.429149268
MAP2K5	1.173333333	7.823333333	5.254760191	0.000405556	0.429069419
FLJ42220	-1.256666667	4.718333333	-5.252429578	0.00040689	0.42607184
ZNF721	1.096666667	7.545	5.25197055	0.000407153	0.42548134
KRTAP2-1	-0.903333333	7.555	-5.248068466	0.000409399	0.420460188
CYP2A7P1	-1.01	5.445	-5.245680399	0.000410779	0.41738597
METTL15	1.096666667	6.358333333	5.243191396	0.000412224	0.414180777
KRTAP24-1	-1.036666667	4.975	-5.222016798	0.000424735	0.386870553
RAB30	0.926666667	6.94	5.215130101	0.000428891	0.377971829
FOXA2	-1.11	6.011666667	-5.211258743	0.000431246	0.372965849
ENTPD3	-0.956666667	4.988333333	-5.209793703	0.000432141	0.371070765
FGF9	1.236666667	6.501666667	5.208883911	0.000432698	0.369893732
AZU1	-0.86	5.983333333	-5.207703454	0.000433422	0.368366316
SULT2B1	-0.89	5.988333333	-5.20440812	0.000435448	0.364101162
LOC339803	1.066666667	5.603333333	5.202605682	0.000436561	0.361767479
LOC100130264	-0.913333333	4.47	-5.1979289	0.000439463	0.355709689
SP5	-1.036666667	7.078333333	-5.190832127	0.000443906	0.346510167
MED17	0.916666667	6.588333333	5.179494813	0.000451104	0.331795789
NKX2-4	-1.066666667	7.91	-5.177077716	0.000452655	0.328655866
RASSF7	-0.883333333	6.361666667	-5.170674874	0.00045679	0.320333447
CLCN3	0.943333333	7.485	5.157831637	0.000465208	0.303618678
LARS	0.91	7.908333333	5.157263395	0.000465584	0.302878491
FBXO38	1.036666667	8.268333333	5.145953607	0.000473141	0.288134986
SCGB1C2	-0.921666667	7.0575	-5.143650811	0.000474695	0.285130369
KBTBD2	0.97	7.025	5.143562958	0.000474755	0.285015723
AGXT	-0.863333333	5.891666667	-5.141234162	0.000476333	0.281976227
CLDN19	-0.91	6.795	-5.141076246	0.00047644	0.281770085
OR10G2	-1.033333333	5.006666667	-5.138087105	0.000478474	0.27786728
LRRC24	-0.903333333	6.991666667	-5.132294634	0.000482442	0.270299932
LIM2	-0.893333333	5.196666667	-5.125592345	0.000487078	0.261536837
LTC4S	-0.876666667	7.021666667	-5.122042146	0.000489553	0.256891921
MORC3	0.876666667	6.728333333	5.114870889	0.000494593	0.247502813
SNORD95	-1.213333333	9.146666667	-5.105022451	0.000501605	0.234594242
HERC3	0.886666667	8.493333333	5.097698215	0.00050689	0.22498346
ESPN	-0.93	7.001666667	-5.095374746	0.000508578	0.221932716
GNPDA2	1.253333333	6.243333333	5.094809191	0.00050899	0.221189995
DUSP2	-0.836666667	6.125	-5.093347126	0.000510057	0.219269672
IGFBPL1	-1.096666667	6.525	-5.091329987	0.000511532	0.216619697
C3orf38	0.84	6.56	5.088724861	0.000513445	0.21319624
MGC45922	-0.956666667	5.755	-5.068307452	0.000528701	0.186325118
KRR1	0.983333333	7.081666667	5.064929225	0.000531271	0.181872213
PRKAB2	1.05	8.808333333	5.061188909	0.000534133	0.176939759
FAM201B	-1.013333333	7.563333333	-5.055794649	0.000538289	0.169822004
KDM3A	0.91	7.468333333	5.054870738	0.000539005	0.1686024
BTAF1	0.966666667	7.34	5.049941515	0.000542838	0.162093147
PUS7L	0.953333333	5.973333333	5.046122299	0.000545829	0.157046855
PRSS3	-0.846666667	6.07	-5.040350225	0.000550382	0.149415553
SPRR2D	-0.843333333	4.081666667	-5.034376919	0.000555136	0.14151222
ZNF542P	1.083333333	6.338333333	5.031906329	0.000557115	0.138241582
GLIS1	-0.886666667	6.103333333	-5.022080248	0.000565063	0.125223238
C18orf65	-0.806666667	5.936666667	-5.019352303	0.00056729	0.12160613
SSTR5-AS1	-1.283333333	5.348333333	-5.017399718	0.000568891	0.119016329
WDR48	0.833333333	7.033333333	5.016490917	0.000569637	0.117810724
AQP6	-0.86	5.363333333	-5.007908111	0.000576739	0.10641793
RBM48	0.823333333	6.875	5.003295101	0.000580595	0.100289448
LOC100506242	-0.82	5.083333333	-5.000780502	0.000582708	0.096947224
ACP5	-0.853333333	5.496666667	-4.998588025	0.000584558	0.094032263
SNORD60	-1.27	5.361666667	-4.992352225	0.000589853	0.085737113
DNASE1L3	1.373333333	5.056666667	4.987510114	0.000594	0.079291346
HES4	-0.893333333	7.356666667	-4.985882321	0.000595401	0.07712355
BUB3	0.903333333	7.068333333	4.984586618	0.000596518	0.075397688
CTU1	-0.933333333	6.826666667	-4.979598241	0.000600843	0.06875056
RBM24	0.866666667	9.406666667	4.979331357	0.000601075	0.068394811
ZNF347	0.856666667	5.485	4.978101638	0.000602146	0.066755476
ZNF320	1.096666667	5.955	4.975159557	0.000604718	0.06283235
RNVU1-15	-1.13	6.318333333	-4.973095478	0.00060653	0.060079118
CCNT2	1	7.646666667	4.970378552	0.000608923	0.056453965
HTR2B	1.406666667	6.543333333	4.968681691	0.000610423	0.054189232
CHRDL1	1.486666667	6.876666667	4.968055352	0.000610977	0.053353158
MIRLET7F1	0.863333333	4.001666667	4.968049859	0.000610982	0.053345826
LOC100131763	-0.816666667	6.145	-4.966553086	0.00061231	0.051347574
RSPO4	-0.81	6.268333333	-4.9651594	0.000613549	0.049486606
HES7	-0.873333333	5.76	-4.964777755	0.000613888	0.048976944
DLGAP2	-0.856666667	5.571666667	-4.964721609	0.000613938	0.048901962
LIN7A	0.95	6.401666667	4.959166563	0.000618906	0.041480696
RPL13	-0.92	7.735	-4.957602627	0.000620313	0.039390409
IL2RB	-0.816666667	5.831666667	-4.956934405	0.000620915	0.038497166
SNRNP48	1.096666667	7.018333333	4.956560274	0.000621252	0.037997015
RPRML	-0.926666667	7.316666667	-4.950791772	0.000626478	0.030282475
OR13J1	-0.9	5.026666667	-4.94936096	0.000627781	0.028368095
RNU12	-0.823333333	6.208333333	-4.945257169	0.000631535	0.022875427
ZNF676	0.893333333	7.73	4.94507457	0.000631703	0.022630963
NSUN6	1.16	5.986666667	4.945007731	0.000631764	0.022541476
WDR43	0.966666667	7.503333333	4.94327772	0.000633355	0.020225035
EIF5	1.103333333	7.998333333	4.937197681	0.000638979	0.012079977
SHANK2	-0.84	5.156666667	-4.93636774	0.00063975	0.010967668
USP10	0.88	7.973333333	4.935394753	0.000640656	0.009663497
ZNF529	0.903333333	6.511666667	4.933403324	0.000642515	0.006993726
HBA2	-2.126666667	9.586666667	-4.932038524	0.000643792	0.005163645
MIR326	-0.846666667	8.33	-4.930266125	0.000645455	0.002786535
OR8H1	-1.066666667	4.033333333	-4.929062127	0.000646587	0.001171451
KCNK15	-0.81	7.125	-4.928091102	0.000647502	-0.000131294
TCERG1L	-0.83	6.748333333	-4.920863718	0.000654353	-0.009832719
HSPA13	1.486666667	6.88	4.91740851	0.000657655	-0.014473827
HOXD12	-0.91	4.511666667	-4.915544572	0.000659444	-0.01697835
WDR19	0.9	6.08	4.910519152	0.000664293	-0.023733803
PHF3	0.876666667	8.245	4.90614047	0.000668549	-0.029623368
EPT1	1.013333333	6.09	4.905574758	0.000669101	-0.030384518
CDH15	-0.783333333	5.315	-4.903732931	0.000670902	-0.032863022
TTC14	1.01	6.318333333	4.899674134	0.000674888	-0.038326883
FOXP2	1.283333333	5.688333333	4.89929663	0.00067526	-0.038835213
ALG13	0.941666667	6.3075	4.898323088	0.00067622	-0.04014625
USP47	0.793333333	7.446666667	4.893742572	0.000680759	-0.04631684
TAB3	1.04	7.97	4.89050338	0.000683988	-0.050682625
TMEM52	-0.823333333	6.441666667	-4.884083471	0.000690436	-0.059340636
SNORA68	-1.413333333	10.05666667	-4.879275272	0.000695308	-0.065829635
GRIA3	1.643333333	5.438333333	4.874113624	0.000700579	-0.072799992
FAM214A	0.96	7.706666667	4.873236723	0.000701479	-0.07398462
ZNF382	1.22	7.54	4.86619349	0.00070875	-0.083504213
SCT	-0.77	6.498333333	-4.864872117	0.000710123	-0.085291108
IREB2	1.173333333	7.256666667	4.861837402	0.000713287	-0.089396076
C19orf71	-0.813333333	6.983333333	-4.861225458	0.000713927	-0.090224023
ZNF780B	0.923333333	7.335	4.860044323	0.000715164	-0.091822252
LOC392364	-0.86	4.09	-4.859662143	0.000715565	-0.092339442
NDOR1	-0.823333333	6.715	-4.858000446	0.00071731	-0.094588441
CCK	-0.966666667	4.89	-4.852564692	0.00072305	-0.10194864
LAMTOR3	0.883333333	7.228333333	4.85101112	0.000724699	-0.104053149
SIGLEC5	-0.993333333	5.71	-4.850990963	0.00072472	-0.104080456
HNF1A	-0.803333333	5.315	-4.84512688	0.000730983	-0.112027785
RBM7	0.866666667	5.796666667	4.843254705	0.000732994	-0.114566283
KIAA0125	-0.781666667	5.420833333	-4.841375391	0.000735019	-0.117115056
MIR193A	-0.84	6.226666667	-4.840003596	0.000736501	-0.118975897
TMEM105	-0.986666667	6.226666667	-4.838500492	0.000738129	-0.121015222
TRAPPC8	0.933333333	6.54	4.837967196	0.000738707	-0.121738859
ZNF470	0.896666667	6.065	4.836759461	0.000740019	-0.123377829
OR4P4	-1.093333333	3.766666667	-4.83573882	0.000741129	-0.124763095
KCNG3	-0.856666667	4.911666667	-4.835188948	0.000741728	-0.12550948
MIR181C	-0.883333333	6.531666667	-4.831090974	0.000746208	-0.131073603
RAB21	1.046666667	8.8	4.822320734	0.000755893	-0.142991129
ZDHHC8P1	-0.806666667	6.45	-4.822166098	0.000756065	-0.143201374
KLK10	-0.883333333	6.135	-4.820894579	0.00075748	-0.144930299
MDM4	1.233333333	7.483333333	4.809343772	0.00077047	-0.160648789
ZNF431	0.813333333	6.06	4.808178567	0.000771793	-0.162235663
SRBD1	0.79	6.868333333	4.808035628	0.000771956	-0.162430346
MIR503	-0.96	5.356666667	-4.806669049	0.000773511	-0.164291792
LYPD2	-0.85	6.375	-4.803154444	0.000777527	-0.169080557
PLA2R1	1.09	6.781666667	4.797693282	0.000783812	-0.176525694
ICA1L	0.813333333	5.696666667	4.792524087	0.000789811	-0.183577421
SNORD32A	-1.1	9.97	-4.792147236	0.00079025	-0.18409169
ZNF575	-0.89	6.785	-4.791892402	0.000790547	-0.184439463
GXYLT1	1.066666667	6.113333333	4.791559689	0.000790935	-0.184893533
FOXQ1	-0.843333333	5.928333333	-4.788228981	0.000794832	-0.189440149
ZFP3	0.866666667	7.37	4.786921805	0.000796367	-0.191225032
KRT16	-0.793333333	6.303333333	-4.786404604	0.000796975	-0.191931324
TAPT1	0.946666667	6.73	4.778636198	0.000806171	-0.202545294
CH17-340M24.3	-0.813333333	7.33	-4.778527348	0.0008063	-0.202694087
LOC389199	-1.033333333	6.323333333	-4.775727552	0.000809642	-0.206521985
FNBP1L	1.22	7.83	4.774455968	0.000811165	-0.208260937
FAM217B	0.836666667	7.295	4.766897494	0.00082028	-0.218603115
SNORD78	1.413333333	4.98	4.766460513	0.000820811	-0.219201325
KRTAP10-12	-0.916666667	7.178333333	-4.765041778	0.000822535	-0.221143738
KRTAP10-8	-0.766666667	6.77	-4.76372528	0.000824139	-0.222946479
SNX1	0.836666667	8.061666667	4.759846615	0.000828882	-0.228259402
EMSY	0.946666667	7.663333333	4.759841568	0.000828888	-0.228266317
SCN7A	1.09	8.168333333	4.756835133	0.000832585	-0.232386215
TRMT1L	0.833333333	7.653333333	4.7556671	0.000834026	-0.233987249
NOS2P3	-0.846666667	7.31	-4.754598632	0.000835346	-0.235452009
MYBPH	-0.85	6.108333333	-4.753845578	0.000836278	-0.236484484
NPPC	-0.886666667	7.556666667	-4.752913068	0.000837434	-0.237763133
DPH6	1.356666667	6.948333333	4.752430047	0.000838033	-0.238425504
TLR9	-0.806666667	6.566666667	-4.747598573	0.000844053	-0.245053106
CEND1	-0.81	7.045	-4.745125267	0.000847152	-0.24844739
ZNF791	0.923333333	7.708333333	4.74125706	0.000852024	-0.253758045
MYSM1	0.91	8.335	4.741223064	0.000852067	-0.253804729
HS3ST2	-0.823333333	6.545	-4.736437636	0.000858135	-0.26037813
ZBTB22	-0.968333333	7.1925	-4.734900936	0.000860094	-0.262489798
TEKT1	-0.826666667	4.66	-4.733133995	0.000862351	-0.264918343
STXBP3	1.006666667	6.75	4.732561864	0.000863084	-0.265704811
EPHA1	-0.773333333	5.556666667	-4.732285745	0.000863437	-0.266084392
SNORA16B	1.123333333	4.738333333	4.728647417	0.000868113	-0.271087196
TRIM33	0.966666667	8.333333333	4.727977597	0.000868976	-0.272008459
BDH2	0.99	6.411666667	4.726313239	0.000871126	-0.274297923
DMRTC2	-0.753333333	5.586666667	-4.721425864	0.000877472	-0.281023593
P3H2	1.65	6.531666667	4.720866948	0.000878201	-0.28179299
UTP15	1.103333333	5.611666667	4.720118837	0.000879178	-0.282822911
FAM131C	-0.786666667	7.16	-4.716483209	0.00088394	-0.287829397
LGALS7B	-0.911666667	7.190833333	-4.715974507	0.000884609	-0.288530087
ZNF488	-0.88	5.466666667	-4.715011892	0.000885875	-0.289856118
USP9Y	0.86	7.623333333	4.714761278	0.000886205	-0.290201373
S100A9	-0.826666667	5.99	-4.714117477	0.000887054	-0.291088342
LINC00893	0.873333333	7.22	4.71371524	0.000887584	-0.291642542
LINC00937	-0.78	7.51	-4.713410117	0.000887987	-0.292062957
RRN3	0.875	7.735833333	4.707937041	0.000895244	-0.299606694
DPYSL5	-0.796666667	4.891666667	-4.706646579	0.000896964	-0.301386113
NHLRC4	-0.803333333	6.078333333	-4.705702008	0.000898225	-0.302688758
CATIP	-0.753333333	5.686666667	-4.704996774	0.000899168	-0.303661433
ST6GALNAC6	-0.923333333	8.181666667	-4.703184103	0.000901597	-0.306161895
HAUS1	0.956666667	6.768333333	4.701462965	0.000903909	-0.3085366
LMLN	0.836666667	7.218333333	4.698780315	0.000907526	-0.312238915
RWDD4	0.783333333	6.745	4.697365686	0.000909439	-0.314191723
CAMSAP2	1.036666667	7.931666667	4.697226635	0.000909627	-0.314383693
SNORA16A	-1.266666667	8.506666667	-4.696593656	0.000910485	-0.315257604
IFT74	0.913333333	5.71	4.6964156	0.000910727	-0.315503445
MUT	0.946666667	8.14	4.69576543	0.000911609	-0.316401179
NKX6-1	-0.81	5.941666667	-4.694990025	0.000912662	-0.317471927
NOL10	0.803333333	7.201666667	4.694680267	0.000913083	-0.317899696
BANF2	-0.833333333	4.916666667	-4.693260593	0.000915016	-0.319860438
GPR52	0.926666667	7.086666667	4.691072084	0.000918004	-0.322883693
RTBDN	-0.85	5.425	-4.690619805	0.000918623	-0.323508582
ALG11	0.85	7.171666667	4.689967625	0.000919516	-0.324409721
SYT4	-0.813333333	5.126666667	-4.689909305	0.000919596	-0.324490308
TLK1	1.066666667	8.12	4.689392684	0.000920304	-0.325204196
RAPGEF6	0.79	6.861666667	4.688231191	0.000921898	-0.326809357
SLC6A5	-0.75	4.601666667	-4.687519442	0.000922877	-0.327793092
GPR152	-0.876666667	5.415	-4.685189741	0.000926087	-0.331013648
ABHD16B	-0.77	5.371666667	-4.683936867	0.000927818	-0.332745983
ZNF493	0.83	5.865	4.682974322	0.000929151	-0.334077061
WNT3A	-0.976666667	5.618333333	-4.679738195	0.000933645	-0.338553344
FCHSD2	1.283333333	8.281666667	4.672069516	0.000944389	-0.34916779
TNAP	0.876666667	5.978333333	4.669986373	0.000947331	-0.352052818
MESP2	-0.816666667	6.555	-4.668545508	0.000949371	-0.354048753
POM121L12	-0.853333333	5.363333333	-4.667016187	0.000951541	-0.356167596
DCDC2	-0.773333333	4.663333333	-4.663413906	0.000956674	-0.361160019
ANGEL2	0.893333333	6.486666667	4.662776407	0.000957586	-0.362043757
APCDD1	-0.91	8.288333333	-4.661578401	0.000959301	-0.363704686
IGFLR1	-0.73	6.051666667	-4.660834699	0.000960368	-0.364735883
EGR4	-1.03	6.045	-4.660687505	0.000960579	-0.364939988
KRTAP9-1	-0.866666667	6.036666667	-4.656716605	0.000966297	-0.370447576
ELANE	-0.853333333	6.683333333	-4.656532733	0.000966562	-0.370702668
KRTAP10-1	-0.92	7.473333333	-4.652153981	0.000972911	-0.37677911
MIER3	0.973333333	6.933333333	4.65207495	0.000973026	-0.376888812
ANKRD26	0.94	6.033333333	4.651733231	0.000973523	-0.377363157
USP14	0.826666667	7.843333333	4.651673508	0.00097361	-0.377446061
OR52M1	-0.823333333	5.411666667	-4.650094564	0.000975912	-0.379638085
NOX3	-0.776666667	4.711666667	-4.650044054	0.000975986	-0.379708213
CARF	0.796666667	6.745	4.649922099	0.000976164	-0.37987754
KPNA5	1.043333333	6.255	4.648772644	0.000977844	-0.381473603
TMIGD2	-0.763333333	5.941666667	-4.64731157	0.000979984	-0.383502679
FGF8	-0.84	6.04	-4.643191161	0.000986045	-0.389226826
RBL2	0.793333333	7.633333333	4.642761796	0.000986679	-0.389823469
RFC1	0.88	7.316666667	4.641655774	0.000988313	-0.391360532
MAP2	1.31	7.031666667	4.6390092	0.000992237	-0.395039358
NPHP3	0.956666667	7.455	4.635717194	0.000997141	-0.399616973
SLC22A2	-0.763333333	4.081666667	-4.634385955	0.000999131	-0.401468605
LRFN2	-0.813333333	4.783333333	-4.633269334	0.001000804	-0.403021946
GSC2	-0.91	6.711666667	-4.629238444	0.001006867	-0.408631074
B4GALNT2	-0.786666667	5.503333333	-4.62879134	0.001007542	-0.409253401
DIS3L	0.8	6.69	4.628159567	0.001008497	-0.410132825
IFNL3	-0.783333333	7.961666667	-4.626768157	0.001010602	-0.412069895
FGF22	-0.826666667	6.526666667	-4.625661028	0.001012281	-0.413611427
RNF103	0.753333333	8.12	4.620181565	0.001020633	-0.421243843
CDHR5	-0.863333333	5.635	-4.616642649	0.001026067	-0.426175883
EEA1	1.086666667	7.756666667	4.616519994	0.001026256	-0.42634686
SOCS1	-0.796666667	6.321666667	-4.615936044	0.001027155	-0.427160897
TBC1D15	0.76	8.02	4.61453686	0.001029314	-0.429111615
TBK1	1.176666667	6.638333333	4.612944406	0.001031777	-0.43133218
FNIP1	0.976666667	8.161666667	4.612052983	0.001033159	-0.432575389
ZNF75A	0.776666667	6.435	4.611330394	0.00103428	-0.433583232
PUS10	0.736666667	5.335	4.609121714	0.001037716	-0.436664361
IRX2	-0.826666667	6.71	-4.608559872	0.001038592	-0.437448265
LOC284023	-0.776666667	5.591666667	-4.608363819	0.001038898	-0.437721817
ZNF248	0.836666667	6.281666667	4.607121224	0.001040838	-0.439455759
SMCHD1	0.926666667	8.043333333	4.606923744	0.001041147	-0.439731349
ZNF638	0.75	7.565	4.606468877	0.001041858	-0.440366157
HINT3	1.003333333	6.138333333	4.604849334	0.001044396	-0.442626655
NOC3L	0.993333333	5.836666667	4.604354353	0.001045173	-0.443317617
LINC00537	-0.77	7.405	-4.602601189	0.00104793	-0.445765248
C10orf88	0.823333333	6.531666667	4.60109197	0.001050309	-0.447872708
CYP26C1	-0.76	5.976666667	-4.601000988	0.001050452	-0.447999767
KRTAP5-1	-0.78	7.85	-4.600853468	0.001050685	-0.448205784
RPP21	-0.8	6.906666667	-4.600121401	0.001051842	-0.4492282
SNORD35A	-1.023333333	9.235	-4.599870723	0.001052238	-0.449578321
INSL3	-0.826666667	6.456666667	-4.598129886	0.001054995	-0.452010027
NMB	-0.876666667	5.781666667	-4.596417439	0.001057715	-0.454402561
GTF3C3	0.83	7.018333333	4.595938193	0.001058477	-0.455072223
IGFALS	-0.83	6.821666667	-4.593045024	0.001063092	-0.459115723
ZNF528	0.896666667	6.958333333	4.592726544	0.001063601	-0.459560916
KRTAP5-3	-0.783333333	7.595	-4.589266785	0.001069151	-0.464398272
IFITM5	-0.903333333	4.861666667	-4.588280897	0.001070738	-0.465777079
TROVE2	1.186666667	7.54	4.587248353	0.001072402	-0.467221307
BHLHE23	-0.816666667	6.755	-4.583159365	0.001079022	-0.472942334
RAB7A	1.115	8.659166667	4.582243828	0.001080511	-0.474223666
HTR6	-0.89	5.811666667	-4.580584279	0.001083214	-0.476546624
SLC26A1	-0.816666667	5.995	-4.580195889	0.001083847	-0.477090341
CAPRIN2	0.79	6.661666667	4.580118544	0.001083974	-0.47719862
LINC00205	-0.783333333	6.141666667	-4.579943687	0.001084259	-0.477443416
C1GALT1	1.226666667	6.81	4.579729145	0.001084609	-0.477743778
KRT79	-0.846666667	5.71	-4.574351461	0.00109343	-0.48527507
TEX13B	-0.83	5.295	-4.573578736	0.001094704	-0.486357639
RANBP6	0.81	7.375	4.573124247	0.001095454	-0.486994414
MAPT-AS1	-0.763333333	5.021666667	-4.571337605	0.001098407	-0.489497965
LBX2	-0.793333333	5.966666667	-4.569382884	0.001101648	-0.492237638
MIR185	-0.783333333	6.905	-4.568901598	0.001102447	-0.49291229
C11orf86	-0.88	6.283333333	-4.568243368	0.001103542	-0.493835036
FGF4	-0.87	6.568333333	-4.564616463	0.001109593	-0.498920727
NAA15	1.17	7.138333333	4.563645262	0.001111219	-0.500282923
SIAH3	-0.763333333	5.141666667	-4.563496498	0.001111468	-0.500491592
TINCR	-0.823333333	4.778333333	-4.562218208	0.001113613	-0.502284774
C9orf139	-0.72	6.063333333	-4.561461168	0.001114886	-0.503346875
CBLC	-0.743333333	5.291666667	-4.560418683	0.00111664	-0.504809599
LOC645769	-0.776666667	5.315	-4.559868478	0.001117567	-0.505581669
KDM6A	0.976666667	7.185	4.559198133	0.001118698	-0.506522393
DHX32	0.743333333	7.938333333	4.555722639	0.001124581	-0.511400881
NKX1-2	-0.843333333	6.481666667	-4.553914652	0.001127654	-0.513939502
ZNF302	0.8	7.66	4.553604012	0.001128183	-0.51437573
ANKRD24	-0.74	6.223333333	-4.55132621	0.001132069	-0.517574901
MPPED1	-0.84	6.493333333	-4.550176108	0.001134036	-0.519190542
LRRC26	-0.716666667	7.041666667	-4.549525464	0.001135151	-0.520104649
SSX2IP	0.763333333	6.048333333	4.549040865	0.001135982	-0.52078552
IBTK	0.876666667	7.785	4.547582736	0.001138487	-0.522834451
TH	-0.743333333	5.665	-4.545985627	0.001141237	-0.525079075
ARHGAP29	1.01	7.858333333	4.544342424	0.001144073	-0.527388914
CELA2B	-0.883333333	5.261666667	-4.543251082	0.001145961	-0.528923249
TEKT5	-0.78	4.793333333	-4.542056194	0.001148032	-0.530603387
MIS18BP1	1.03	6.015	4.541845208	0.001148398	-0.530900079
DNAJC3	1.026666667	7.21	4.540065588	0.001151491	-0.533402902
EVA1B	-0.736666667	7.731666667	-4.539459052	0.001152547	-0.534256041
RD3	-0.906666667	4.57	-4.537294933	0.001156324	-0.537300528
ZMAT1	1.093333333	6.88	4.537112747	0.001156643	-0.537556861
TMEM37	-0.846666667	6.616666667	-4.532255587	0.00116517	-0.544392852
ZNF326	0.896666667	6.518333333	4.531255328	0.001166934	-0.545801098
ZNF517	-0.816666667	6.311666667	-4.530043653	0.001169075	-0.547507212
PKP3	-0.82	5.89	-4.529795613	0.001169514	-0.547856498
SIGIRR	-0.81	6.891666667	-4.529164866	0.00117063	-0.54874475
SNX4	0.873333333	6.423333333	4.528900431	0.001171099	-0.54911716
KLK11	-0.813333333	5.3	-4.52844744	0.001171902	-0.549755146
RAP2A	0.773333333	7.45	4.527488015	0.001173604	-0.551106495
LINC00029	-0.766666667	4.853333333	-4.527244496	0.001174037	-0.551449515
NCR2	-0.773333333	6.27	-4.526425385	0.001175493	-0.552603384
ZNF354B	1.073333333	5.773333333	4.525871049	0.00117648	-0.553384331
LRTM2	-0.843333333	5.765	-4.525678515	0.001176823	-0.553655585
SLC33A1	0.91	7.478333333	4.524576123	0.001178788	-0.555208814
NUAK1	0.956666667	8.385	4.522215799	0.001183007	-0.558535087
ZCCHC6	0.783333333	7.138333333	4.522073647	0.001183262	-0.558735443
C10orf95	-0.753333333	6.513333333	-4.520343987	0.001186365	-0.561173574
WNT10B	-0.933333333	6.42	-4.519743934	0.001187443	-0.562019523
ZC3H12D	-0.766666667	6.686666667	-4.519693651	0.001187534	-0.562090413
CEP126	0.876666667	5.888333333	4.518799288	0.001189143	-0.563351395
HMGCR	0.86	6.026666667	4.518117335	0.001190372	-0.564312981
ZNRF4	-0.783333333	5.061666667	-4.516920847	0.001192532	-0.56600027
STX18	0.86	7.213333333	4.513852259	0.001198088	-0.570328661
PRR35	-0.753333333	7.183333333	-4.51366939	0.00119842	-0.570586655
NEU2	-0.723333333	5.488333333	-4.512808883	0.001199984	-0.571800741
PIK3CB	0.863333333	7.275	4.511807423	0.001201807	-0.573213851
COL5A3	-0.73	6.945	-4.509338727	0.001206312	-0.576697998
FBXO3	0.853333333	8.576666667	4.501285499	0.001221134	-0.588070648
METAP1	0.843333333	8.865	4.498253365	0.001226764	-0.592355311
TXLNG	0.753333333	6.69	4.494552052	0.001233675	-0.597587601
MOSPD3	-0.76	7.61	-4.4936054	0.001235449	-0.598926175
OSBPL11	0.816666667	6.131666667	4.49232782	0.001237847	-0.600732913
SNORA64	-1.233333333	6.853333333	-4.492080467	0.001238312	-0.601082747
TRAPPC11	1.03	6.825	4.491866686	0.001238714	-0.601385107
HIF1AN	0.886666667	6.68	4.491471732	0.001239457	-0.60194373
CYP2F1	-0.78	4.996666667	-4.490206253	0.001241841	-0.603733791
TM4SF18	1.286666667	8.12	4.488643215	0.001244793	-0.605945118
CCDC66	0.86	5.936666667	4.488513006	0.001245039	-0.60612935
FOPNL	0.896666667	7.701666667	4.488277985	0.001245483	-0.606461887
LOC100130916	-0.866666667	5.83	-4.487445211	0.00124706	-0.607640275
AMY2B	1.073333333	7.403333333	4.487234093	0.00124746	-0.607939028
R3HDM2	0.936666667	8.621666667	4.483143818	0.001255236	-0.613728597
INHA	-0.806666667	6.226666667	-4.483085967	0.001255346	-0.613810502
HNRNPA1L2	0.796666667	6.011666667	4.480919399	0.001259486	-0.61687828
MSH2	0.76	5.823333333	4.480036463	0.001261178	-0.618128702
AIRE	-0.773333333	6.666666667	-4.479711204	0.001261801	-0.618589369
FOXI1	-0.776666667	6.308333333	-4.478478967	0.001264167	-0.620334749
WBP11	0.806666667	9.026666667	4.478350956	0.001264413	-0.620516083
MIR138-1	-0.79	6.141666667	-4.478170078	0.001264761	-0.620772308
PEX3	0.836666667	6.435	4.476675106	0.001267639	-0.62289024
KRT17P5	-0.723333333	6.458333333	-4.475963948	0.00126901	-0.623897866
ELMOD2	0.766666667	5.373333333	4.475168558	0.001270546	-0.625024936
ADIG	-0.736666667	6.051666667	-4.473615716	0.00127355	-0.627225613
SRP54	0.976666667	7.388333333	4.473433804	0.001273903	-0.627483442
ZDHHC6	0.983333333	7.375	4.472373135	0.001275959	-0.628986869
GPRIN1	-0.983333333	6.265	-4.4711062	0.001278421	-0.630782903
LRRC56	-0.823333333	5.721666667	-4.469186959	0.001282159	-0.633504153
ITGA8	0.986666667	6.42	4.468577954	0.001283348	-0.634367772
BCORP1	-1.38	3.836666667	-4.464658192	0.001291027	-0.639927746
KAAG1	-0.893333333	4.906666667	-4.463938032	0.001292443	-0.640949525
UBN2	0.796666667	7.898333333	4.4625825	0.001295113	-0.64287301
ST20-AS1	-0.793333333	5.9	-4.461848486	0.001296561	-0.64391469
C1orf68	-0.776666667	6.568333333	-4.461238297	0.001297766	-0.644780711
ENHO	-0.79	5.665	-4.460207599	0.001299804	-0.646243681
HBP1	0.736666667	8.091666667	4.46011545	0.001299987	-0.646374484
FCN2	-0.8	6.063333333	-4.45989665	0.00130042	-0.646685074
HIVEP2	0.85	8.158333333	4.459682751	0.001300844	-0.646988713
LGALS8	0.973333333	8.53	4.457952567	0.001304276	-0.649445063
ADH1C	0.906666667	6.633333333	4.455741904	0.001308675	-0.652584253
MNS1	0.883333333	5.881666667	4.455311115	0.001309535	-0.653196073
CEACAM20	-0.783333333	4.881666667	-4.453469	0.001313215	-0.655812645
ZC3H18-AS1	-0.776666667	5.021666667	-4.453193642	0.001313766	-0.656203815
TERT	-0.746666667	6.523333333	-4.45188347	0.001316392	-0.658065195
MIR200C	-0.8	4.45	-4.45106106	0.001318043	-0.659233746
SNORD25	1.053333333	3.106666667	4.450218787	0.001319736	-0.660430634
ANKMY2	0.786666667	7.49	4.446569344	0.001327099	-0.665617883
RNU6ATAC	-1.228333333	7.209166667	-4.446477571	0.001327285	-0.665748355
PRR32	-0.726666667	4.75	-4.444057698	0.001332192	-0.669189133
CFAP97	0.8	7.79	4.439777802	0.001340917	-0.675276948
FEZF1	-0.883333333	5.475	-4.439607882	0.001341265	-0.675518706
CEP70	0.996666667	6.545	4.438426541	0.001343685	-0.677199622
HNMT	0.966666667	6.423333333	4.437846664	0.001344874	-0.678024803
KRTAP12-4	-0.78	7.19	-4.435827785	0.001349024	-0.680898145
C5orf38	-0.783333333	6.218333333	-4.429020581	0.001363117	-0.690591221
KCNJ10	-0.923333333	4.085	-4.425349464	0.001370783	-0.695821766
NUDT8	-0.84	7.42	-4.423651501	0.001374343	-0.698241724
ANKRA2	0.79	5.488333333	4.422071592	0.001377665	-0.700493844
CHAT	-0.793333333	5.576666667	-4.418343349	0.001385538	-0.705809942
HIST3H3	-0.783333333	5.645	-4.41806915	0.001386119	-0.706201009
THAP6	0.833333333	6.703333333	4.417734127	0.001386829	-0.706678842
OR5L1	-0.813333333	4.34	-4.415499518	0.001391576	-0.70986645
LY6H	-0.813333333	6.166666667	-4.414014511	0.00139474	-0.711985213
PIK3CA	0.99	7.491666667	4.4129365	0.001397041	-0.713523508
ADNP2	0.89	6.458333333	4.411707602	0.001399669	-0.715277339
GPR26	-0.756666667	4.761666667	-4.411651384	0.00139979	-0.715357577
DPEP3	-0.753333333	5.613333333	-4.406605825	0.001410638	-0.722560959
ZNF253	0.97	6.831666667	4.406115233	0.001411697	-0.723261577
ETV2	-0.816666667	5.881666667	-4.404641779	0.001414885	-0.725366061
KIF3A	1.116666667	5.951666667	4.4028256	0.001418824	-0.727960523
C3orf62	0.89	6.091666667	4.40208578	0.001420432	-0.729017527
MGA	0.84	7.59	4.401134089	0.001422503	-0.730377365
DSCR3	0.833333333	8.21	4.40054217	0.001423793	-0.731223211
ODF3L2	-0.733333333	6.436666667	-4.399249954	0.001426613	-0.733069968
OPRD1	-0.743333333	6.551666667	-4.398925696	0.001427321	-0.733533418
MEAF6	0.856666667	7.658333333	4.39813371	0.001429054	-0.734665448
KLC3	-0.826666667	6.013333333	-4.395953561	0.001433834	-0.737782173
TNFRSF11B	1.35	6.568333333	4.395102378	0.001435705	-0.738999223
HRH3	-0.713333333	5.703333333	-4.394532353	0.001436959	-0.739814329
NUP43	0.836666667	7.718333333	4.39414833	0.001437805	-0.74036349
IGLL1	-0.93	6.691666667	-4.392800355	0.001440777	-0.74229131
IFIT5	0.816666667	6.381666667	4.390665626	0.001445499	-0.745344905
PYY2	-0.74	6.74	-4.3900958	0.001446762	-0.746160127
TAB2	0.856666667	8.028333333	4.389424492	0.001448251	-0.747120602
MIR138-2	-0.763333333	5.071666667	-4.388619892	0.001450038	-0.748271878
RIPPLY3	-0.706666667	6.09	-4.388591308	0.001450102	-0.74831278
SELV	-0.733333333	5.95	-4.388086095	0.001451225	-0.749035727
ZNF560	-0.726666667	3.916666667	-4.385279321	0.001457484	-0.75305289
KRTAP4-3	-0.736666667	5.491666667	-4.383728211	0.001460955	-0.755273436
TRIM31	-0.841666667	5.009166667	-4.382888612	0.001462837	-0.756475552
BBC3	-0.946666667	6.766666667	-4.382241504	0.00146429	-0.757402142
TOPAZ1	-0.7	6.936666667	-4.380883343	0.001467343	-0.759347098
FAM47A	-1.03	4.585	-4.380839212	0.001467443	-0.7594103
CLEC2B	1.106666667	5.606666667	4.379282139	0.001470952	-0.761640479
PRB1	-0.846666667	6.953333333	-4.378932415	0.001471742	-0.762141438
MIR7-3HG	-0.703333333	5.125	-4.377151423	0.001475769	-0.764692902
SCYL3	0.756666667	7.108333333	4.377133099	0.00147581	-0.764719156
MIR212	-0.753333333	6.7	-4.376617983	0.001476978	-0.765457212
CKAP5	0.796666667	8.108333333	4.375966988	0.001478454	-0.766390013
GP9	-0.79	6.005	-4.375059845	0.001480514	-0.767689958
CTRB2	-0.781666667	6.504166667	-4.374095475	0.001482707	-0.769072052
CXCR3	-0.74	5.976666667	-4.372561207	0.001486203	-0.771271204
SNORD105	-1.003333333	6.011666667	-4.371398041	0.001488859	-0.772938682
NBEA	0.983333333	7.938333333	4.370350577	0.001491256	-0.774440476
RMND5A	0.74	8.73	4.369079433	0.001494169	-0.776263203
PPWD1	0.96	7.756666667	4.368725929	0.001494981	-0.776770148
COL22A1	-0.743333333	6.241666667	-4.36760491	0.001497557	-0.778377882
ARHGEF28	0.786666667	6.163333333	4.367317461	0.001498218	-0.778790165
ATE1	0.82	8.363333333	4.365296585	0.001502876	-0.781689044
AKAP11	0.753333333	7.813333333	4.363856604	0.001506204	-0.78375504
PCM1	0.74	8.64	4.358683808	0.001518225	-0.791179353
CPED1	0.756666667	8.608333333	4.358192919	0.001519371	-0.791884126
RNF180	1	7.86	4.357630691	0.001520685	-0.792691367
AJAP1	-0.743333333	4.698333333	-4.357312384	0.001521429	-0.793148412
PCMTD1	1.333333333	9.066666667	4.355518698	0.00152563	-0.795724193
API5	0.973333333	7.86	4.354677142	0.001527606	-0.796932865
ICE2	0.896666667	7.001666667	4.354323698	0.001528436	-0.797440527
GOSR1	0.946666667	7.23	4.352737463	0.001532169	-0.799719124
METTL4	1.106666667	6.743333333	4.351826949	0.001534316	-0.80102724
KCNE5	-0.796666667	6.018333333	-4.350861234	0.001536597	-0.802414804
KRTAP10-7	-0.793333333	5.613333333	-4.348679071	0.001541764	-0.805550733
KIF2A	0.94	7.266666667	4.347978047	0.001543428	-0.806558316
GPR119	-0.683333333	4.781666667	-4.347531485	0.001544489	-0.8072002
CHRNB4	-0.82	5.513333333	-4.34259399	0.00155627	-0.8142994
ERCC4	0.696666667	6.475	4.342580184	0.001556303	-0.814319257
BRCC3	1.033333333	7.456666667	4.342421356	0.001556683	-0.814547686
BBS5	0.716666667	6.068333333	4.342298629	0.001556977	-0.814724197
ASPDH	-0.796666667	5.985	-4.341704584	0.001558402	-0.815578608
KRTAP10-2	-0.843333333	7.621666667	-4.341454303	0.001559003	-0.815938604
NBEAL1	0.963333333	7.581666667	4.339390388	0.001563965	-0.818907635
CAPS	-0.72	6.803333333	-4.334965599	0.001574659	-0.825275142
ZNF322	0.828333333	5.694166667	4.334644351	0.001575438	-0.825737554
C11orf42	-0.74	4.806666667	-4.334373473	0.001576096	-0.826127474
ZAK	0.823333333	8.831666667	4.333137527	0.0015791	-0.827906731
PAICS	0.79	7.135	4.332488532	0.001580679	-0.828841113
SLC22A13	-0.726666667	5.21	-4.33017685	0.00158632	-0.832169865
NSUN3	0.79	7.281666667	4.328329086	0.001590844	-0.834831192
ZNF654	1.003333333	6.188333333	4.327724835	0.001592326	-0.835701607
RNF168	0.726666667	7.096666667	4.327370839	0.001593196	-0.836211561
TFAP2E	-0.76	7.363333333	-4.327204482	0.001593604	-0.836451216
VANGL2	-0.73	5.518333333	-4.322787466	0.001604494	-0.842815968
TFR2	-0.82	5.333333333	-4.321885842	0.001606726	-0.84411555
USP24	0.783333333	8.181666667	4.320625552	0.001609853	-0.845932317
OTOS	-0.69	7.081666667	-4.320618377	0.00160987	-0.84594266
FOXG1	-0.74	5.643333333	-4.318166913	0.00161597	-0.849477275
CHP2	-0.756666667	4.861666667	-4.318145727	0.001616023	-0.849507827
RNMT	1.193333333	6.103333333	4.317455455	0.001617745	-0.850503258
PAX8-AS1	1.47	5.191666667	4.317207496	0.001618364	-0.850860855
UPF3B	0.943333333	5.441666667	4.31579796	0.001621887	-0.852893816
LTN1	0.98	7.166666667	4.314094968	0.001626155	-0.855350437
LOC401296	-0.746666667	6.036666667	-4.313357159	0.001628008	-0.856414892
SNORA24	-1.47	8.641666667	-4.31262343	0.001629853	-0.857473543
MIR149	-0.733333333	6.713333333	-4.311908171	0.001631653	-0.858505627
KBTBD7	0.906666667	6.373333333	4.310566361	0.001635037	-0.860442009
BTRC	0.763333333	7.651666667	4.310279545	0.001635761	-0.860855952
FAM135A	0.93	6.981666667	4.309942445	0.001636612	-0.861342485
MUSK	0.74	6.303333333	4.309130235	0.001638666	-0.86251481
PRR15	-0.75	6.138333333	-4.307738207	0.001642192	-0.86452427
GAS1	-0.816666667	6.638333333	-4.305409706	0.001648108	-0.86788625
ALDH3A1	-0.74	6.203333333	-4.305132103	0.001648815	-0.868287119
APH1B	0.93	6.241666667	4.304878733	0.00164946	-0.868653007
LY6D	-0.726666667	6.54	-4.304082689	0.00165149	-0.869802626
ZFYVE16	0.86	7.256666667	4.300807461	0.001659867	-0.87453363
NPTX1	-0.82	5.633333333	-4.299850437	0.001662324	-0.875916349
WDR11	0.736666667	6.795	4.299718761	0.001662662	-0.876106607
CRB3	-0.73	6.278333333	-4.299101599	0.001664249	-0.876998378
TCP11L2	0.733333333	8.41	4.298356598	0.001666166	-0.878074948
CSPG5	-0.753333333	5.083333333	-4.298164284	0.001666661	-0.878352867
ASH1L	0.76	8.956666667	4.293959045	0.001677531	-0.88443143
TRPC1	0.856666667	7.778333333	4.293957244	0.001677536	-0.884434035
SPG20	1.133333333	6.69	4.293207041	0.001679483	-0.885518722
MIOS	0.883333333	7.151666667	4.292349805	0.00168171	-0.886758272
KRT17	-0.681111111	5.837222222	-4.290990191	0.00168525	-0.888724485
GSTO2	-0.816666667	5.721666667	-4.289919574	0.001688043	-0.890272966
DDX10	0.683333333	5.998333333	4.28848274	0.001691799	-0.892351402
SRSF10	0.73	5.65	4.287572595	0.001694182	-0.893668127
ZNF841	1.11	6.528333333	4.286495638	0.001697007	-0.895226349
OTOL1	-0.74	4.823333333	-4.286291801	0.001697543	-0.895521296
ZNF570	0.726666667	6.63	4.28558432	0.001699402	-0.896545052
UFL1	1.026666667	7.773333333	4.285472128	0.001699697	-0.896707406
SNORA48	-0.966666667	9.156666667	-4.283544492	0.001704774	-0.899497209
TMEM198	-0.74	5.756666667	-4.283339568	0.001705315	-0.899793822
MDK	-0.7	7.65	-4.282802185	0.001706734	-0.900571678
ZBTB1	0.843333333	7.041666667	4.280499399	0.001712828	-0.90390544
C1orf167	-0.743333333	5.958333333	-4.280423961	0.001713028	-0.904014667
CCNT1	1.003333333	8.148333333	4.279989989	0.001714179	-0.904643029
TBC1D10C	-0.723333333	6.151666667	-4.27954243	0.001715368	-0.905291094
CGB3	-0.744444667	6.603333333	-4.279304745	0.001715999	-0.905635274
NUP98	0.693333333	8.356666667	4.279115598	0.001716501	-0.905909176
MASTL	0.766666667	6.073333333	4.278928858	0.001716998	-0.906179597
SCRN3	1.423333333	7.455	4.27834789	0.001718543	-0.907020941
SOWAHD	-0.71	5.878333333	-4.276882298	0.001722447	-0.909143606
USH1G	-0.826666667	5.826666667	-4.273535863	0.001731397	-0.913991601
MICU2	0.736666667	7.451666667	4.273208606	0.001732275	-0.914465793
PDYN	-0.696666667	4.038333333	-4.273012789	0.001732801	-0.914749538
GJB6	-0.77	4.891666667	-4.272685212	0.00173368	-0.915224218
C9orf72	0.873333333	6.36	4.271949924	0.001735656	-0.916289763
TREML3P	-0.72	4.48	-4.271444563	0.001737016	-0.917022156
ZBTB25	0.793333333	6.593333333	4.27029419	0.001740114	-0.918689477
POU2AF1	-0.753333333	5.373333333	-4.266880211	0.001749345	-0.923638815
ADM2	-0.74	7.006666667	-4.266724704	0.001749766	-0.923864299
SLC22A3	-0.713333333	5.293333333	-4.266667236	0.001749922	-0.92394763
SSBP3-AS1	-0.686666667	5.673333333	-4.265888836	0.001752035	-0.925076375
LOC101928751	-0.72	4.883333333	-4.264595691	0.00175555	-0.926951748
CLDN6	-0.853333333	4.576666667	-4.26406021	0.001757008	-0.927728402
CD7	-0.75	7.448333333	-4.263645019	0.001758139	-0.928330618
LOC647115	-0.856666667	5.881666667	-4.26325167	0.001759212	-0.928901178
CDH16	-0.7	5.2	-4.263170266	0.001759434	-0.929019259
CUL5	0.916666667	6.921666667	4.262809792	0.001760417	-0.929542159
LOC375196	-0.763333333	5.695	-4.259113246	0.001770538	-0.934905483
EPHB2	-0.703333333	6.165	-4.25901329	0.001770812	-0.93505054
ANXA10	-0.67	3.718333333	-4.2587672	0.001771488	-0.93540767
DTD2	0.846666667	6.923333333	4.258516602	0.001772177	-0.935771353
PARD6A	-0.71	6.081666667	-4.256825947	0.00177683	-0.938225184
ATP6V1C1	1.096666667	7.105	4.255048224	0.001781737	-0.940805858
PNPLA8	1.176666667	7.191666667	4.254867308	0.001782238	-0.941068517
RTP5	-0.696666667	6.528333333	-4.254415255	0.001783488	-0.941724841
SCGB3A1	-0.713333333	6.716666667	-4.253138673	0.001787024	-0.943578447
CEP170	1.276666667	8.118333333	4.252325215	0.001789282	-0.944759723
UHRF1BP1L	0.716666667	6.905	4.252011077	0.001790154	-0.945215931
NEMF	0.843333333	7.571666667	4.251339215	0.001792022	-0.946191696
USP33	0.806666667	6.526666667	4.251072019	0.001792765	-0.946579772
CD70	-0.696666667	4.611666667	-4.250074543	0.001795543	-0.948028604
DSC2	0.733333333	8.303333333	4.249956241	0.001795873	-0.948200448
ERMARD	0.703333333	5.958333333	4.249771889	0.001796387	-0.948468239
PRMT3	0.676666667	5.738333333	4.248937211	0.001798716	-0.949680763
EDN2	-0.73	6.071666667	-4.248925321	0.001798749	-0.949698037
DMXL1	0.836666667	7.538333333	4.248911554	0.001798787	-0.949718037
FLJ40288	-0.846666667	4.23	-4.248710798	0.001799348	-0.950009689
CLDND2	-0.773333333	6.51	-4.248385993	0.001800255	-0.950481569
ENTPD8	-0.753333333	5.99	-4.246091668	0.00180668	-0.953815246
ABCD3	0.833333333	7.996666667	4.244750995	0.001810445	-0.95576363
FLRT2	1.21	6.548333333	4.242816724	0.001815892	-0.95857517
INO80	0.733333333	7.146666667	4.242155427	0.001817758	-0.959536523
JSRP1	-0.726666667	7.386666667	-4.241681503	0.001819096	-0.960225525
SNORA80B	-1.01	7.325	-4.240947861	0.001821171	-0.96129218
ACSS3	0.706666667	8.123333333	4.240322678	0.00182294	-0.96220121
PARGP1	0.781666667	6.600833333	4.237457862	0.001831073	-0.966367478
GPR158	-0.703333333	4.221666667	-4.237074851	0.001832163	-0.966924582
OPA1	0.733333333	8.843333333	4.236332924	0.001834277	-0.968003806
ZBTB12	-0.723333333	6.028333333	-4.23608882	0.001834972	-0.968358904
ZNF610	0.743333333	6.125	4.236074089	0.001835015	-0.968380334
CPNE3	0.933333333	9.506666667	4.235571893	0.001836447	-0.969110906
HSPB9	-0.76	4.826666667	-4.233298354	0.001842949	-0.972418837
OSR1	-0.766666667	5.98	-4.231932336	0.001846866	-0.974406731
ZNF189	0.98	6.753333333	4.230676144	0.001850477	-0.976235053
LRP12	0.783333333	7.065	4.228794654	0.001855899	-0.978973913
FOXR1	-0.716666667	4.968333333	-4.227951722	0.001858333	-0.980201133
FAM43B	-0.726666667	7.373333333	-4.226908868	0.00186135	-0.981719568
WBSCR28	-0.73	4.931666667	-4.226426711	0.001862747	-0.982421664
SLC35G6	-0.725	6.3675	-4.226120822	0.001863633	-0.982867104
EPHB6	-0.693333333	5.926666667	-4.225432511	0.001865629	-0.983869485
KIR3DL2	-0.703333333	5.351666667	-4.224490942	0.001868364	-0.9852408
IDH1	0.743333333	7.871666667	4.223253518	0.001871965	-0.987043209
GBE1	1.04	8.293333333	4.222671423	0.001873661	-0.987891157
SMC2	0.996666667	6.255	4.220970622	0.001878626	-0.990369042
OTX1	-0.786666667	6.22	-4.219916925	0.001881709	-0.991904386
CSNK2A2	0.75	8.745	4.219658193	0.001882467	-0.992281412
CNOT6	0.68	6.72	4.219270084	0.001883605	-0.992846985
PEX11G	-0.75	6.741666667	-4.219048347	0.001884255	-0.993170121
BICC1	1.23	7.258333333	4.218431236	0.001886066	-0.994069476
GSX1	-0.886666667	6.576666667	-4.216786355	0.001890901	-0.996466945
PREPL	1.03	9.178333333	4.215041725	0.001896044	-0.999010251
IPO11	1.036666667	7.308333333	4.215011929	0.001896132	-0.999053692
TUSC1	-0.706666667	6.1	-4.214073903	0.001898904	-1.000421333
SLC28A2	-0.74	4.566666667	-4.212395349	0.001903874	-1.002868997
LY86-AS1	-0.796666667	6.751666667	-4.212016982	0.001904996	-1.003420791
LOC100506730	0.873333333	6.55	4.210964405	0.001908122	-1.004955936
NT5C2	1.263333333	8.665	4.210048045	0.001910847	-1.00629255
DNAJC16	0.716666667	7.428333333	4.209924038	0.001911216	-1.006473437
FGF19	-0.796666667	5.821666667	-4.208794616	0.001914582	-1.008121023
GUCA2A	-0.816666667	5.725	-4.208506708	0.001915441	-1.00854105
NANOS2	-0.766666667	5.71	-4.20828344	0.001916107	-1.008866783
TLX2	-0.88	6.74	-4.20818117	0.001916412	-1.00901599
LOC100131232	-0.776666667	5.255	-4.207107274	0.001919622	-1.010582854
SBSN	-0.86	6.033333333	-4.206729314	0.001920752	-1.011134356
PIK3R4	0.906666667	7.943333333	4.206348303	0.001921893	-1.011690334
TMIE	-0.776666667	5.165	-4.206261904	0.001922152	-1.011816411
SLC25A27	1.026666667	7.52	4.206228821	0.001922251	-1.011864687
ZFP14	0.706666667	4.52	4.205885553	0.001923279	-1.012365614
ALKBH8	0.756666667	5.611666667	4.205208737	0.001925309	-1.013353334
GDF2	-0.75	6.095	-4.204189224	0.00192837	-1.014841307
CCAR1	0.826666667	8.72	4.203825358	0.001929464	-1.015372404
ASPHD1	-0.723333333	5.558333333	-4.203623957	0.00193007	-1.015666377
PECAM1	1.32	7.321666667	4.200210187	0.001940368	-1.020650186
TMEM68	0.773333333	5.67	4.200040055	0.001940883	-1.02089861
LHX5	-0.853333333	5.733333333	-4.199200857	0.001943424	-1.022124058
LYSMD3	1.29	7.775	4.19844378	0.001945719	-1.023229679
RANBP2	0.71	7.818333333	4.198308608	0.00194613	-1.023427091
AMN	-0.703333333	6.645	-4.198288949	0.001946189	-1.023455802
ATP8B1	1.043333333	7.945	4.197048998	0.001949956	-1.025266819
LINC00638	-0.72	5.496666667	-4.195591934	0.001954392	-1.02739524
FAM132A	-0.736666667	6.425	-4.19528345	0.001955333	-1.027845902
B3GNT7	-0.703333333	6.475	-4.195218262	0.001955532	-1.027941136
PIGW	0.85	5.545	4.19417671	0.001958711	-1.029462849
LOC105379811	-0.69	4.981666667	-4.193044882	0.001962172	-1.03111664
FOXE3	-0.833333333	7.536666667	-4.192906827	0.001962595	-1.031318374
CD177	-0.688333333	4.810833333	-4.19282769	0.001962837	-1.031434017
BPIFB3	-0.756666667	5.851666667	-4.192807827	0.001962898	-1.031463042
ODF3	-0.813333333	5.106666667	-4.191583305	0.001966652	-1.033252537
GAS2L2	-0.726666667	5.996666667	-4.190164871	0.001971009	-1.035325693
ROCK1	1.11	7.781666667	4.190016296	0.001971466	-1.035542865
KCNK13	-0.806666667	5.82	-4.189877406	0.001971894	-1.035745883
EXOC6B	0.95	10.09166667	4.187593422	0.001978935	-1.039084847
TJP3	-0.703333333	6.231666667	-4.185369469	0.001985816	-1.042336809
PAXIP1	0.676666667	6.491666667	4.184997235	0.001986971	-1.042881177
SAMD11	-0.696666667	6.331666667	-4.184448374	0.001988674	-1.043683891
KIAA1586	1.2	6.4	4.184439281	0.001988702	-1.04369719
FIP1L1	0.753333333	8.486666667	4.183144906	0.001992725	-1.045590405
RBM26	1.086666667	7.69	4.182738332	0.001993991	-1.046185132
CD164L2	-0.713333333	5.656666667	-4.1824413	0.001994916	-1.046619639
U2SURP	0.92	8.01	4.182346984	0.001995209	-1.04675761
TRIP11	0.89	7.645	4.18197622	0.001996365	-1.047299998
CHM	1.093333333	6.186666667	4.18188627	0.001996645	-1.047431588
TOPBP1	0.82	7.233333333	4.180303611	0.002001586	-1.049747103
PRY2	-0.716666667	5.572777667	-4.180094829	0.002002239	-1.050052591
PTH2	-0.703333333	6.875	-4.179965257	0.002002644	-1.050242182
MUC4	-0.69	5.138333333	-4.179323613	0.002004652	-1.051181082
GFRA4	-0.763333333	7.318333333	-4.179075439	0.002005429	-1.051544244
MTF1	0.75	7.291666667	4.178485222	0.002007279	-1.052407968
IGF2BP1	-0.726666667	4.846666667	-4.17497783	0.002018308	-1.057541768
CALCB	-0.796666667	4.211666667	-4.17382984	0.002021932	-1.059222493
OR51V1	-0.853333333	5.253333333	-4.172295796	0.002026785	-1.061468732
MPDZ	0.73	9.115	4.171863012	0.002028156	-1.062102503
WRN	1	6.723333333	4.170512484	0.002032442	-1.064080406
LRG1	-0.756666667	5.578333333	-4.170065717	0.002033862	-1.064734774
BOD1L1	0.756666667	7.421666667	4.169198395	0.002036621	-1.066005204
RABGAP1L	0.776666667	6.738333333	4.169014084	0.002037208	-1.066275192
IGFBP1	-0.736666667	6.518333333	-4.168817306	0.002037835	-1.066563449
CD22	-0.756666667	4.795	-4.168042807	0.002040304	-1.067698054
SLC9A3	-0.766666667	5.073333333	-4.166640062	0.002044783	-1.069753238
KRTAP2-3	-0.71	7.418333333	-4.165513827	0.002048388	-1.071403517
ZNF296	-0.76	6.8	-4.16538994	0.002048785	-1.071585061
ADGRD2	-0.696666667	6.451666667	-4.164937852	0.002050233	-1.072247569
SLC7A2	0.97	7.788333333	4.164180455	0.002052663	-1.07335756
ZNF664-FAM101A	-0.77	5.745	-4.163191961	0.002055839	-1.074806357
SLC25A36	0.87	7.535	4.162970202	0.002056553	-1.075131402
BARX2	-0.733333333	6.163333333	-4.162758237	0.002057234	-1.075442098
ATM	0.853333333	7.42	4.162536788	0.002057947	-1.075766702
NR2C1	0.773333333	7.703333333	4.160988358	0.002062938	-1.078036623
IPO8	0.863333333	6.821666667	4.160318572	0.002065101	-1.079018606
DHX29	0.863333333	7.835	4.160097994	0.002065813	-1.079342015
ZNF683	-0.756666667	6.018333333	-4.159693432	0.002067121	-1.079935195
IL20RA	-0.99	4.868333333	-4.158140666	0.00207215	-1.082212132
SETX	0.736666667	8.105	4.157583801	0.002073956	-1.083028793
AATK-AS1	-0.746666667	6.6	-4.157263224	0.002074997	-1.083498951
PIGF	1.44	6.126666667	4.157024809	0.002075771	-1.08384862
CIDEC	-0.706666667	4.83	-4.156752558	0.002076656	-1.084247924
PIAS2	0.73	8.041666667	4.156393778	0.002077822	-1.084774155
CLCNKB	-0.753333333	5.97	-4.155732194	0.002079975	-1.085744567
CER1	-0.816666667	4.918333333	-4.155427045	0.002080968	-1.086192183
TMEM150B	-0.716666667	5.761666667	-4.155278787	0.002081451	-1.086409662
PLAC9	-0.693333333	6.64	-4.154854809	0.002082833	-1.087031617
IFT88	0.75	5.571666667	4.153828734	0.002086181	-1.088536929
SOX14	-0.753333333	4.926666667	-4.152559424	0.00209033	-1.090399295
SAPCD2	-0.73	6.078333333	-4.15178646	0.002092861	-1.091533527
RDH12	-0.79	5.408333333	-4.151148515	0.002094953	-1.092469702
NPFFR1	-0.793333333	5.89	-4.150646977	0.002096599	-1.093205745
CCDC153	-0.79	5.601666667	-4.150363598	0.002097529	-1.09362164
CD24	0.713333333	5.63	4.149992208	0.002098749	-1.094166721
CARD9	-0.823333333	6.795	-4.148832081	0.002102566	-1.095869545
KNDC1	-0.703333333	5.815	-4.147973814	0.002105394	-1.09712943
RELL2	-0.663333333	5.511666667	-4.146220366	0.002111184	-1.09970373
PLK2	1.03	8.488333333	4.145251013	0.002114392	-1.101127068
LMBR1	0.84	7.92	4.143451569	0.002120361	-1.103769629
SBF2	0.776666667	8.238333333	4.142929359	0.002122097	-1.104536608
NCAN	-0.73	5.691666667	-4.14079111	0.002129219	-1.10767751
UTP20	0.726666667	6.186666667	4.140480827	0.002130254	-1.108133344
NAA16	0.74	6.44	4.138346477	0.002137392	-1.111269294
KIAA0430	0.716666667	8.598333333	4.138161106	0.002138013	-1.111541687
MIR219A1	-0.883333333	5.001666667	-4.137322748	0.002140825	-1.112773675
NSRP1	1.21	7.881666667	4.13685981	0.002142379	-1.113454017
EPC2	0.756666667	7.798333333	4.135789296	0.002145978	-1.115027388
MBTD1	0.77	6.678333333	4.135405739	0.002147269	-1.115591156
ZFP62	0.803333333	5.595	4.135285292	0.002147674	-1.115768199
C14orf80	-0.683333333	6.141666667	-4.135135021	0.00214818	-1.115989081
CYP2C9	-0.666666667	4.543333333	-4.135085513	0.002148347	-1.116061854
SLC38A6	0.913333333	6.576666667	4.133744335	0.00215287	-1.118033408
WFIKKN2	-0.806666667	6.22	-4.133728039	0.002152925	-1.118057365
UNCX	-0.85	7.948333333	-4.132826139	0.002155972	-1.119383324
GPR179	-0.72	5.533333333	-4.132627938	0.002156642	-1.119674733
NPW	-0.91	6.768333333	-4.132404041	0.002157399	-1.120003928
MLLT3	0.733333333	6.98	4.131565731	0.002160237	-1.121236558
WFDC1	-0.78	6.473333333	-4.130760137	0.002162969	-1.122421182
RNF111	0.97	7.311666667	4.130424602	0.002164107	-1.122914614
SNORA20	-0.96	10.35	-4.129426149	0.002167499	-1.124383019
MRRF	0.703333333	7.638333333	4.128673101	0.002170061	-1.12549061
NAIP	0.953333333	7.493333333	4.125751252	0.002180032	-1.129788886
SOCS4	1.036666667	6.651666667	4.124012899	0.002185987	-1.132346742
BCLAF1	0.99	8.765	4.122263932	0.002191996	-1.134920665
PRSS57	-0.726666667	6.623333333	-4.121277871	0.002195392	-1.136372031
ARIH1	0.816666667	8.978333333	4.119779204	0.002200563	-1.138578169
LOC100287869	-0.713333333	4.93	-4.119541134	0.002201385	-1.138928655
PSG9	-0.773333333	5.96	-4.119264809	0.002202341	-1.139335469
LINC01512	-0.76	5.36	-4.119034387	0.002203138	-1.139674712
ETV1	1.013333333	8.876666667	4.118275218	0.002205765	-1.14079247
APOOL	0.966666667	8.11	4.117253605	0.002209306	-1.142296768
UBR2	0.763333333	8.471666667	4.116991704	0.002210215	-1.142682435
RBM27	0.803333333	7.651666667	4.116893379	0.002210557	-1.142827226
KCNJ12	-0.726666667	6.653333333	-4.114936016	0.002217362	-1.145709924
EFNA2	-0.68	6.476666667	-4.114619597	0.002218464	-1.146175981
SLC25A2	-0.8	4.86	-4.114145505	0.002220117	-1.146874305
CELF1	0.743333333	8.681666667	4.113737617	0.00222154	-1.147475139
ZNF37A	0.82	6.583333333	4.113474242	0.002222459	-1.147863113
AGAP6	0.974166667	8.002916667	4.112167314	0.002227027	-1.149788479
SNORD36C	0.98	5.66	4.112000413	0.002227611	-1.150034375
ARID4B	0.756666667	6.175	4.111183658	0.002230471	-1.151237767
TMEM86B	-0.68	5.636666667	-4.107414765	0.00224372	-1.156792047
FAM19A4	-0.736666667	4.731666667	-4.107112971	0.002244784	-1.157236897
UBXN10	-0.85	5.198333333	-4.106969388	0.002245291	-1.157448544
BFSP2	-0.766666667	5.22	-4.106160866	0.002248146	-1.1586404
LOC151174	-0.86	5.36	-4.106113647	0.002248313	-1.15871001
REV3L	0.876666667	7.701666667	4.10609767	0.002248369	-1.158733563
MUC5B	-0.826666667	5.69	-4.106067743	0.002248475	-1.158777681
SCNN1G	-0.793333333	5.04	-4.104724087	0.002253229	-1.160758618
CAPS2	0.703333333	6.018333333	4.102609071	0.002260733	-1.163877298
PRSS33	-0.673333333	6.43	-4.1021537	0.002262353	-1.164548848
COL2A1	-0.7	6.296666667	-4.102011493	0.002262859	-1.164758571
MME	0.913333333	6.976666667	4.1010727	0.002266201	-1.166143153
AMER3	-0.68	5.31	-4.100928616	0.002266715	-1.166355667
GTF2H1	0.72	7.356666667	4.100367535	0.002268716	-1.167183252
ATG101	-0.693333333	6.123333333	-4.100084117	0.002269727	-1.167601307
SPRR3	-0.663333333	4.731666667	-4.099313174	0.002272481	-1.168738542
POLH	0.813333333	7.306666667	4.097966238	0.0022773	-1.170725646
CLCNKA	-0.726666667	5.56	-4.097571362	0.002278715	-1.171308248
MICU1	0.713333333	7.85	4.097137672	0.00228027	-1.171948142
MIR32	1.213333333	5.593333333	4.095259729	0.002287016	-1.174719298
FAM71E1	-0.706666667	5.27	-4.095098335	0.002287597	-1.174957481
SP6	-0.726666667	5.25	-4.0948965	0.002288324	-1.175255351
LINC00266-1	1.603333333	5.315	4.092988264	0.002295204	-1.178071836
KIAA1715	0.746666667	8.31	4.092593643	0.00229663	-1.178654348
SNORD59A	0.833333333	4.166666667	4.091967533	0.002298894	-1.179578615
RAD50	0.833333333	8.013333333	4.091291842	0.00230134	-1.180576137
RBAK-RBAKDN	-0.79	6.431666667	-4.091230327	0.002301563	-1.180666956
BIRC3	0.706666667	5.52	4.090396344	0.002304586	-1.181898263
SLC44A1	0.683333333	7.368333333	4.09023624	0.002305166	-1.182134656
FAT4	0.956666667	8.128333333	4.090107963	0.002305632	-1.182324058
RHBDD3	-0.72	6.93	-4.09008214	0.002305726	-1.182362187
VTA1	0.68	7.58	4.089735858	0.002306983	-1.182873489
SMC4	0.82	6.833333333	4.08957543	0.002307565	-1.183110376
GCC2	0.913333333	7.373333333	4.088668207	0.002310863	-1.18445004
MAPK14	0.833333333	6.893333333	4.085225651	0.002323421	-1.189534632
TOR1AIP2	0.991666667	7.1925	4.085207536	0.002323488	-1.189561393
DNAJC13	0.99	8.535	4.085074802	0.002323973	-1.189757473
LKAAEAR1	-0.906666667	6.666666667	-4.082430167	0.002333672	-1.19366478
C20orf173	-0.82	4.953333333	-4.081239478	0.002338053	-1.195424289
MARCO	-0.7	5.913333333	-4.080946648	0.002339132	-1.195857044
KRT5	-0.666666667	5.43	-4.080254488	0.002341683	-1.196879988
GJA8	-0.906666667	5.08	-4.079975527	0.002342713	-1.197292286
MIR125A	-0.936666667	6.451666667	-4.079348685	0.002345027	-1.198218784
ZFR2	-0.683333333	5.905	-4.078906325	0.002346662	-1.198872644
USP32	0.84	7.506666667	4.07826509	0.002349034	-1.199820515
KIAA0907	0.75	7.808333333	4.078261911	0.002349046	-1.199825214
ZSCAN26	0.806666667	6.833333333	4.077872272	0.002350488	-1.200401207
C1QTNF4	-0.86	6.966666667	-4.077769659	0.002350868	-1.200552899
ASRGL1	-0.696666667	5.565	-4.077684938	0.002351182	-1.200678145
SLC35A1	0.823333333	6.065	4.077127174	0.002353249	-1.201502725
C9orf40	-0.756666667	6.775	-4.076705269	0.002354814	-1.202126484
FKTN	0.763333333	6.178333333	4.07657638	0.002355292	-1.202317044
ECEL1	-0.943333333	5.935	-4.076029666	0.002357322	-1.203125376
LOC652276	-0.76	6.416666667	-4.074460177	0.00236316	-1.205446147
OPHN1	0.683333333	6.591666667	4.074268355	0.002363875	-1.205729816
CECR6	-0.69	6.768333333	-4.074195667	0.002364145	-1.205837309
KDSR	0.74	7.573333333	4.073696326	0.002366007	-1.206575768
POU5F2	-0.78	6.406666667	-4.073257723	0.002367643	-1.207224433
LCE3C	-0.786666667	5.44	-4.073219499	0.002367786	-1.207280966
FNDC11	-0.733333333	6.37	-4.072661478	0.002369869	-1.208106287
MOSPD1	1.24	6.45	4.07041694	0.002378269	-1.211426444
ACAN	-0.713333333	5.566666667	-4.06812926	0.002386863	-1.214811166
AGR2	-0.83	3.695	-4.06776882	0.00238822	-1.215344523
COL23A1	-0.716666667	7.025	-4.066953354	0.002391294	-1.216551265
MSANTD4	0.8	6.823333333	4.066777538	0.002391957	-1.216811453
LIN7C	1.073333333	7.486666667	4.064454938	0.002400735	-1.220249069
NKD2	-0.696666667	6.051666667	-4.063721781	0.002403513	-1.221334354
ACOT9	0.696666667	8.735	4.063406102	0.00240471	-1.221801676
PARP9	0.736666667	6.291666667	4.063226583	0.002405391	-1.222067437
ABCG2	0.833333333	5.456666667	4.063211623	0.002405448	-1.222089583
SHD	-0.753333333	5.55	-4.062787468	0.002407058	-1.222717523
C17orf82	-0.9	5.35	-4.062769829	0.002407125	-1.222743637
NME3	-0.773333333	7.063333333	-4.062291188	0.002408943	-1.223452273
HPRT1	0.69	6.668333333	4.061604951	0.002411553	-1.224468317
ZBTB32	-0.666666667	5.676666667	-4.060850063	0.002414427	-1.225586083
RGS10	-0.66	6.166666667	-4.060343216	0.002416359	-1.226336619
GLTPD2	-0.78	6.26	-4.058626028	0.002422915	-1.228879698
FSCN2	-0.756666667	5.841666667	-4.0584546	0.002423571	-1.229133598
EDNRB	1.356666667	7.845	4.058411623	0.002423735	-1.229197251
PAX9	-0.76	5.17	-4.058246196	0.002424368	-1.229442269
C2orf50	-0.73	5.215	-4.058152509	0.002424727	-1.229581032
ZNF585B	0.886666667	6.99	4.058096974	0.002424939	-1.229663288
CEP83	0.99	5.721666667	4.057873094	0.002425796	-1.229994893
NCK1	0.83	6.775	4.057766605	0.002426204	-1.230152623
XKR5	-0.703333333	4.615	-4.05715872	0.002428533	-1.231053051
SASS6	0.736666667	5.361666667	4.056469285	0.002431177	-1.232074339
POU2F3	-0.706666667	5.97	-4.056097791	0.002432603	-1.232624676
LARP1B	0.833333333	5.893333333	4.055294312	0.00243569	-1.233815029
POLK	1.046666667	6.66	4.054364994	0.002439266	-1.23519193
DTWD1	0.806666667	4.883333333	4.053815814	0.002441382	-1.236005666
GPR45	-0.823333333	4.431666667	-4.053590424	0.002442251	-1.236339646
TRIM23	0.73	6.241666667	4.053293107	0.002443397	-1.236780218
ECHDC1	0.943333333	7.141666667	4.052943085	0.002444748	-1.237298905
FYTTD1	0.8	7.36	4.052930658	0.002444796	-1.237317321
SH3D19	0.81	8.935	4.052612352	0.002446025	-1.237789024
HOXA3	-0.733333333	5.13	-4.052166295	0.002447748	-1.23845007
XKR7	-0.713333333	6.023333333	-4.051912458	0.00244873	-1.238826263
DENND2C	0.7	5.273333333	4.050878097	0.002452732	-1.240359307
SNX27	0.666666667	7.736666667	4.050568055	0.002453934	-1.240818856
MTMR4	0.876666667	8.068333333	4.049888321	0.002456569	-1.241826416
HBD	-0.93	5.855	-4.049437367	0.002458319	-1.242494894
IRAK4	1.056666667	6.335	4.049222033	0.002459156	-1.242814108
IZUMO4	-0.763333333	6.008333333	-4.048203417	0.002463115	-1.244324209
ALS2	0.666666667	7.02	4.048180137	0.002463206	-1.244358723
STAG2	0.953333333	7.37	4.046908306	0.002468159	-1.246244428
FAM83E	-0.77	6.595	-4.045801084	0.00247248	-1.24788626
UVRAG	0.82	7.93	4.045472283	0.002473765	-1.248373853
GAL	-0.81	6.198333333	-4.04452926	0.002477453	-1.249772388
COL20A1	-0.653333333	6.143333333	-4.043866978	0.002480047	-1.25075465
PDS5B	0.753333333	6.863333333	4.043764734	0.002480448	-1.250906299
OR1D2	-0.91	4.745	-4.040782735	0.002492164	-1.255329867
CCDC88A	0.993333333	7.326666667	4.040194538	0.002494482	-1.256202562
RAB28	1.11	7.135	4.039325712	0.00249791	-1.257491711
HELQ	0.82	6.136666667	4.03896792	0.002499324	-1.258022627
CHRM1	-0.69	5.845	-4.038348137	0.002501773	-1.258942349
C2orf42	0.716666667	6.361666667	4.037959181	0.002503312	-1.259519564
CRYAA	-0.74	7.216666667	-4.036989184	0.002507154	-1.260959145
CDC5L	0.686666667	8.25	4.036239691	0.002510127	-1.262071566
TRAPPC6B	1.01	7.158333333	4.03620172	0.002510277	-1.262127926
ABCA5	0.783333333	6.671666667	4.034041063	0.002518868	-1.2653353
CMAS	0.733333333	7.403333333	4.033927022	0.002519323	-1.265504606
IL6ST	0.91	9.441666667	4.032801806	0.00252381	-1.267175207
ZKSCAN8	0.853333333	7.606666667	4.032724811	0.002524117	-1.267289529
DHH	-0.7	5.733333333	-4.03241938	0.002525337	-1.267743035
COL9A3	-0.736666667	7.491666667	-4.032253725	0.002525998	-1.267989006
OSBPL8	0.89	7.478333333	4.03191126	0.002527367	-1.268497525
NUDT21	0.923333333	9.041666667	4.031770235	0.002527931	-1.268706934
CDK17	0.913333333	6.943333333	4.031515642	0.002528949	-1.269084988
DZIP3	0.73	6.655	4.030938034	0.002531261	-1.269942735
TMEM132E	-0.71	5.311666667	-4.030900035	0.002531413	-1.269999166
DDX60	0.806666667	6.413333333	4.030869417	0.002531535	-1.270044635
MTO1	0.653333333	6.82	4.029790827	0.002535858	-1.271646477
MRPL42	1.3	7.446666667	4.029686849	0.002536276	-1.271800907
TTLL10	-0.683333333	6.868333333	-4.029381984	0.002537499	-1.272253705
THOC2	0.923333333	7.495	4.028439343	0.002541286	-1.273653836
ZNF524	-0.796666667	7.065	-4.027085155	0.002546737	-1.275665469
METTL7A	0.716666667	6.178333333	4.026591961	0.002548725	-1.27639817
NEUROG2	-0.76	4.426666667	-4.026390589	0.002549537	-1.276697342
MT3	-0.703333333	7.298333333	-4.026378208	0.002549587	-1.276715737
LOC440461	-0.79	6.985	-4.025693769	0.00255235	-1.277732633
TATDN1	-1.536666667	6.831666667	-4.025334702	0.002553801	-1.278266138
PRAP1	-0.77	6.355	-4.025299781	0.002553942	-1.278318025
MYPN	0.87	9.481666667	4.024782363	0.002556034	-1.279086844
DEGS2	-0.656666667	7.601666667	-4.024562152	0.002556925	-1.279414062
YTHDF3	0.856666667	8.751666667	4.023928088	0.002559492	-1.280356275
OR2Z1	-0.726666667	5.616666667	-4.02318982	0.002562485	-1.281453406
PJA2	0.953333333	8.783333333	4.022323296	0.002566002	-1.282741235
PKN2	0.88	8.1	4.022201889	0.002566495	-1.282921678
LMOD3	0.906666667	8.94	4.021276906	0.002570256	-1.284296524
EAPP	0.743333333	7.105	4.020891334	0.002571825	-1.284869653
ZNF48	-0.646666667	4.446666667	-4.020580569	0.002573091	-1.285331601
STRBP	0.696666667	5.965	4.020535529	0.002573274	-1.285398554
C16orf74	-0.76	6.306666667	-4.020211758	0.002574594	-1.285879852
WSCD2	-0.663333333	5.301666667	-4.020161936	0.002574797	-1.285953914
TDRG1	-0.73	4.695	-4.01920265	0.00257871	-1.287380025
HOXB-AS3	-0.743333333	6.115	-4.018475728	0.00258168	-1.28846078
PRSS21	-0.766666667	6.1	-4.017915635	0.002583971	-1.289293554
GOLGA1	0.673333333	6.453333333	4.017581044	0.00258534	-1.28979106
LOC338797	-0.68	5.906666667	-4.016108619	0.002591376	-1.291980612
C8orf74	-0.67	5.778333333	-4.016016001	0.002591756	-1.29211835
RPL31	1	5.426666667	4.01517135	0.002595226	-1.293374528
CYP2W1	-0.72	6.12	-4.012768081	0.002605124	-1.296949257
ZNF506	1.14	7.346666667	4.012601469	0.002605812	-1.297197112
CBR4	1.096666667	6.685	4.011724251	0.002609436	-1.298502149
POU3F1	-0.756666667	7.188333333	-4.00975903	0.002617574	-1.301426202
DGKH	0.786666667	7.213333333	4.009183179	0.002619963	-1.302283114
APPBP2	1.05	6.841666667	4.009182578	0.002619966	-1.302284008
CD109	0.806666667	6.576666667	4.008986433	0.00262078	-1.302575899
RNASE8	-0.69	4.198333333	-4.008672223	0.002622085	-1.303043496
KLK13	-0.806666667	5.373333333	-4.00830832	0.002623598	-1.303585063
LCAL1	-0.663333333	4.108333333	-4.008078701	0.002624553	-1.303926795
ARRDC4	1.446666667	7.523333333	4.007621634	0.002626455	-1.304607052
EXOSC3	1.083333333	6.405	4.007274431	0.0026279	-1.305123816
SCX	-0.743333333	6.615	-4.007260189	0.00262796	-1.305145013
ZNF415	0.843333333	7.138333333	4.006979704	0.002629128	-1.30556249
USP34	0.966666667	8.816666667	4.006433568	0.002631405	-1.306375397
CLEC11A	-0.663333333	6.151666667	-4.006075402	0.002632899	-1.306908538
CFLAR	0.936666667	8.39	4.005561886	0.002635043	-1.307672955
CREBRF	1.04	7.923333333	4.005551427	0.002635087	-1.307688525
HOXB1	-0.713333333	5.806666667	-4.005266165	0.002636279	-1.30811318
RABGAP1	0.84	8.62	4.004997906	0.0026374	-1.308512535
S1PR4	-0.703333333	5.401666667	-4.004858502	0.002637983	-1.308720068
LINC00094	-0.7	5.483333333	-4.003403213	0.002644076	-1.310886747
ZNF260	1.156666667	6.971666667	4.002996982	0.002645779	-1.311491609
MGC10814	-0.733333333	6.313333333	-4.000076291	0.002658061	-1.315841088
DCAF10	0.68	6.95	3.999577997	0.002660162	-1.316583266
PGAP1	0.956666667	7.018333333	3.999491257	0.002660528	-1.316712463
ZNF234	0.803333333	6.705	3.998966093	0.002662745	-1.317494705
RSPH6A	-0.743333333	5.978333333	-3.998777766	0.002663541	-1.31777523
WDR26	0.92	7.91	3.998631211	0.00266416	-1.317993539
EEF1B2	-0.793333333	6.613333333	-3.998587516	0.002664344	-1.318058627
GPR37L1	-0.733333333	6.906666667	-3.998446759	0.002664939	-1.318268301
ZDHHC17	0.81	7.158333333	3.998359995	0.002665306	-1.318397548
SLC34A2	-0.696666667	4.885	-3.997798078	0.002667683	-1.319234625
TOMM20	0.813333333	7.643333333	3.997724029	0.002667996	-1.319344937
C16orf86	-0.723333333	6.385	-3.996073771	0.002674989	-1.321803568
KRTAP6-3	-0.776666667	6.685	-3.995839072	0.002675985	-1.322153264
SPEM1	-0.706666667	5.71	-3.994375852	0.002682205	-1.324333604
RAD21	0.836666667	7.958333333	3.993875987	0.002684333	-1.32507852
NFX1	0.803333333	7.905	3.993546652	0.002685736	-1.325569325
PPY2P	-0.636666667	5.198333333	-3.993456477	0.00268612	-1.325703716
LOC107133515	0.82	7.266666667	3.993433879	0.002686216	-1.325737393
IFRD1	0.79	6.458333333	3.993385698	0.002686422	-1.3258092
SLC27A6	1.01	8.808333333	3.993186579	0.002687271	-1.326105957
LOC100287497	0.756666667	7.241666667	3.992135241	0.002691757	-1.327672913
LSG1	0.843333333	7.258333333	3.991577613	0.00269414	-1.328504086
TMEM200B	-0.743333333	7.045	-3.991399666	0.002694901	-1.328769334
ABCE1	1.36	6.89	3.991243797	0.002695568	-1.329001677
SERPINA2	-0.666666667	4.706666667	-3.989495358	0.002703059	-1.33160818
CACNA2D1	0.913333333	9.196666667	3.989147021	0.002704553	-1.332127517
G3BP2	0.75	7.708333333	3.988779452	0.002706132	-1.332675547
KRT14	-0.786666667	6.4	-3.988421603	0.00270767	-1.333209103
SPATC1L	-0.76	6.616666667	-3.98823317	0.00270848	-1.333490065
DOCK5	0.716666667	8.015	3.987690743	0.002710813	-1.334298875
CABP2	-0.706666667	6.663333333	-3.987690424	0.002710814	-1.334299351
XPO5	0.766666667	6.516666667	3.986045555	0.002717902	-1.336752259
SOX21	-0.87	5.688333333	-3.985822438	0.002718865	-1.337085012
PPP3R2	-0.886666667	5.433333333	-3.985188043	0.002721605	-1.338031173
TRIM60	-0.673333333	5.4	-3.984358491	0.002725192	-1.339268484
ZFR	0.903333333	9.438333333	3.984185688	0.00272594	-1.339526238
ZNF586	0.686666667	7.303333333	3.984090244	0.002726353	-1.339668606
CCDC85B	-0.696666667	7.248333333	-3.983744375	0.002727851	-1.340184525
NIPAL1	-0.72	5.49	-3.983214295	0.002730148	-1.340975256
FOXN4	-0.756666667	5.801666667	-3.983031985	0.002730939	-1.341247221
EIF2AK2	1.02	7.706666667	3.982299585	0.002734117	-1.342339841
PROK2	-0.726666667	6.016666667	-3.981605159	0.002737134	-1.343375879
AIPL1	-0.676666667	6.158333333	-3.980601147	0.002741503	-1.344873916
PAPD5	0.81	7.061666667	3.980461683	0.00274211	-1.345082016
PDX1	-0.756666667	5.968333333	-3.979257298	0.002747361	-1.346879228
PROS1	1.253333333	8.406666667	3.978180729	0.002752064	-1.348485883
KAT6B	0.67	8.058333333	3.978014632	0.00275279	-1.348733777
MTNR1B	-0.66	5.9	-3.977341437	0.002755736	-1.34973854
HSD17B4	0.81	7.905	3.976954558	0.00275743	-1.350315996
CLK1	0.756666667	8.065	3.976746795	0.002758341	-1.350626113
ARL4C	-0.626666667	5.616666667	-3.974899208	0.002766451	-1.353384164
PTCRA	-0.656666667	6.445	-3.974428606	0.00276852	-1.354086748
PCNX4	0.683333333	8.548333333	3.973924535	0.002770739	-1.354839333
MAP3K7	0.656666667	8.168333333	3.973763898	0.002771447	-1.355079173
CCDC105	-0.71	5.905	-3.973130024	0.00277424	-1.356025621
IQCB1	0.7	6.94	3.972957369	0.002775001	-1.356283424
GDAP2	0.873333333	8.24	3.972636732	0.002776416	-1.356762202
IFNLR1	-0.686666667	5.713333333	-3.970380258	0.002786392	-1.360131984
HES2	-0.72	5.626666667	-3.970195351	0.002787211	-1.360408153
VIPAS39	0.67	7.145	3.969079159	0.002792162	-1.362075345
TRBV27	-0.656666667	5.841666667	-3.968789202	0.002793449	-1.362508465
TRDN	1.376666667	7.978333333	3.968156494	0.002796261	-1.363453608
ORC2	0.673333333	7.32	3.967266902	0.002800219	-1.364782578
EDA2R	0.936666667	6.228333333	3.966053315	0.002805628	-1.366595744
PWAR6	1.553333333	5.683333333	3.965761398	0.002806931	-1.367031914
ZNF17	0.72	6.386666667	3.965243071	0.002809246	-1.367806405
RNF115	0.783333333	9.441666667	3.96338787	0.002817547	-1.37057878
PGK2	-0.633333333	3.976666667	-3.962947577	0.002819521	-1.371236814
AQP12B	-0.716666667	6.828333333	-3.962835392	0.002820024	-1.371404483
UBR3	0.773333333	8.803333333	3.962437673	0.002821809	-1.371998917
TNNC2	-0.74	5.64	-3.961521969	0.002825923	-1.373367622
COL9A2	-0.71	6.475	-3.961251701	0.002827138	-1.373771613
UBE4A	0.693333333	9.56	3.960840771	0.002828987	-1.374385885
ZDHHC21	0.82	7.343333333	3.960750927	0.002829391	-1.374520189
REG1A	-0.756666667	4.408333333	-3.96054353	0.002830325	-1.374830223
FAM71E2	-0.678333333	6.095833333	-3.959782372	0.002833755	-1.375968118
NEK7	1.166666667	9.993333333	3.959750281	0.002833899	-1.376016094
HS3ST4	-0.806666667	5.933333333	-3.959716759	0.00283405	-1.376066211
MOGAT3	-0.706666667	4.796666667	-3.959292479	0.002835964	-1.376700526
LMNTD2	-0.683333333	6.508333333	-3.959275686	0.00283604	-1.376725633
ZNF341	-0.736666667	5.825	-3.958731084	0.002838499	-1.377539874
COMTD1	-0.65	6.875	-3.958658104	0.002838828	-1.37764899
HAGHL	-0.69	7.188333333	-3.958648771	0.00283887	-1.377662944
MTMR12	0.783333333	7.845	3.957608626	0.002843573	-1.379218202
FAM205A	-0.693333333	5.656666667	-3.95759803	0.002843621	-1.379234047
PLEKHA1	0.82	8.223333333	3.957589733	0.002843659	-1.379246453
SET	0.763333333	8.263333333	3.957008805	0.002846289	-1.380115141
HSH2D	-0.663333333	5.251666667	-3.956949119	0.002846559	-1.380204395
PHIP	0.796666667	7.661666667	3.956611466	0.002848089	-1.380709328
TRPC2	-0.696666667	5.351666667	-3.956367267	0.002849196	-1.381074518
KIAA1107	0.826666667	6.496666667	3.955412408	0.00285353	-1.382502546
DUOXA2	-0.713333333	5	-3.954909911	0.002855813	-1.383254102
ARID3A	-0.656666667	6.735	-3.952667796	0.002866024	-1.386607922
NAPB	0.866666667	5.973333333	3.952595763	0.002866353	-1.386715682
PPP2CB	0.656666667	7.545	3.951687142	0.002870502	-1.388075029
KIF2B	-0.796666667	5.981666667	-3.95060849	0.002875436	-1.389688898
QSER1	0.89	8.038333333	3.95055169	0.002875696	-1.389773887
RETN	-0.71	6.308333333	-3.94975836	0.002879331	-1.390960969
HTRA4	-0.64	5.973333333	-3.949609354	0.002880014	-1.39118394
SPATA5	0.753333333	6.446666667	3.948286461	0.002886088	-1.393163639
PPP1R2P9	-0.76	5.283333333	-3.948217517	0.002886405	-1.39326682
TMEM125	-0.793333333	6.066666667	-3.94806964	0.002887085	-1.393488134
LOC388882	-0.686666667	4.506666667	-3.947841475	0.002888134	-1.393829612
SLC35A5	0.96	7.25	3.946125414	0.002896039	-1.396398147
OR2S2	-0.66	5.976666667	-3.945408626	0.002899347	-1.397471127
TMEM260	0.823333333	6.741666667	3.94503527	0.002901072	-1.398030041
NEUROG3	-0.783333333	5.668333333	-3.944069227	0.00290554	-1.399476299
TEX13A	-0.683333333	4.861666667	-3.94388742	0.002906382	-1.399748496
TMEM262	-0.89	6.475	-3.943461498	0.002908355	-1.400386193
TMEM59L	-0.68	6.42	-3.942077979	0.002914773	-1.402457789
TPPP2	-0.656666667	4.175	-3.941920578	0.002915504	-1.402693488
CABP7	-0.636666667	5.601666667	-3.94174169	0.002916335	-1.402961366
ZNF146	0.863333333	7.425	3.941701561	0.002916522	-1.403021459
PHACTR4	1.103333333	8.628333333	3.94092779	0.00292012	-1.40418021
EPB41	0.693333333	7.046666667	3.940921369	0.00292015	-1.404189825
DUX4	-0.685555556	7.27	-3.940544727	0.002921903	-1.404753891
ARSI	-0.766666667	5.583333333	-3.939631178	0.00292616	-1.406122118
ALCAM	1.113333333	7.05	3.939185221	0.00292824	-1.406790071
CRYBA4	-0.69	5.501666667	-3.938278132	0.002932477	-1.40814879
PTRH1	-0.706666667	6.493333333	-3.936503675	0.002940783	-1.410807055
ABHD18	0.89	7.798333333	3.935706208	0.002944524	-1.412001858
LCT	-0.73	5.255	-3.935119959	0.002947277	-1.412880259
RBPJL	-0.71	5.881666667	-3.934772327	0.002948911	-1.413401151
CYLD	0.776666667	7.505	3.934259074	0.002951325	-1.414170244
SUZ12	0.673333333	7.77	3.93373337	0.0029538	-1.414958029
ALOX15B	-0.636666667	5.945	-3.932117137	0.002961422	-1.417380245
PCDHB4	1.493333333	5.59	3.931770667	0.002963059	-1.417899539
PAK2	1.03	7.795	3.931508631	0.002964297	-1.418292293
SEC63	0.776666667	9.601666667	3.931035862	0.002966533	-1.419000928
FBXL20	0.72	7.556666667	3.929483883	0.002973885	-1.42132741
ETV3L	-0.643333333	4.885	-3.929387656	0.002974341	-1.42147167
THAP12	0.723333333	6.978333333	3.928750358	0.002977366	-1.422427109
MMEL1	-0.756666667	5.005	-3.928722444	0.002977499	-1.422468959
PIGB	0.926666667	6.116666667	3.928538821	0.002978371	-1.422744259
ATP11C	0.913333333	5.876666667	3.928524185	0.00297844	-1.422766203
MIR504	-0.706666667	5.206666667	-3.927331508	0.002984112	-1.424554453
AAK1	0.733333333	9.433333333	3.926539253	0.002987886	-1.425742433
XAGE3	-0.76	5.526666667	-3.926500561	0.002988071	-1.425800454
ASTL	-0.72	5.436666667	-3.926280811	0.002989119	-1.426129983
RABAC1	-0.666666667	8.16	-3.926120182	0.002989885	-1.426370863
NXPH2	-0.766666667	6.173333333	-3.925455917	0.002993055	-1.427367027
C9orf85	0.973333333	5.5	3.925041609	0.002995034	-1.427988373
SMC6	0.903333333	6.778333333	3.925007303	0.002995198	-1.428039824
GAL3ST2	-0.65	6.355	-3.924897583	0.002995723	-1.428204377
CCNO	-0.676666667	6.415	-3.924862923	0.002995888	-1.428256359
UBE2D3	0.756666667	6.498333333	3.924617683	0.002997061	-1.428624168
HLTF	0.853333333	7.12	3.924162669	0.002999238	-1.429306615
CNTD2	-0.786666667	6.25	-3.923332526	0.003003213	-1.430551767
PRKACB	0.71	7.875	3.922960238	0.003004998	-1.431110201
CDH3	-0.656666667	5.041666667	-3.921963696	0.003009781	-1.432605113
ZC3H7A	0.88	7.163333333	3.921542866	0.003011803	-1.43323644
MUTYH	-0.713333333	5.95	-3.920391126	0.003017344	-1.434964397
NUTM2A	-0.651666667	6.5875	-3.91965395	0.003020897	-1.436070477
APOA5	-0.71	5.291666667	-3.919137337	0.003023389	-1.436845661
PBRM1	0.703333333	8.008333333	3.918768336	0.003025171	-1.437399374
PAXBP1	0.77	6.468333333	3.91774247	0.003030129	-1.438938858
GPR153	-0.64	7.286666667	-3.917044309	0.003033508	-1.439986647
MIR188	-0.66	5.663333333	-3.916750109	0.003034934	-1.440428197
MESP1	-0.68	7.083333333	-3.916317254	0.003037032	-1.441077869
ZWINT	-0.636666667	5.755	-3.915780658	0.003039635	-1.44188328
CD247	-0.636666667	5.221666667	-3.915104383	0.003042919	-1.4428984
STYX	1.013333333	8.313333333	3.914530395	0.00304571	-1.443760031
NLGN4X	0.85	6.881666667	3.913371715	0.00305135	-1.445499496
TREML2	-0.663333333	5.628333333	-3.913313455	0.003051634	-1.445586965
MEGF11	-0.65	6.055	-3.913186722	0.003052252	-1.445777234
MGME1	0.663333333	5.975	3.913002503	0.00305315	-1.446053814
HELZ	0.71	8.655	3.912338437	0.00305639	-1.447050855
ART4	0.996666667	6.801666667	3.912227201	0.003056933	-1.447217874
SENP2	0.69	6.941666667	3.912174317	0.003057191	-1.447297278
SH3BP1	-0.723333333	6.028333333	-3.911399498	0.003060977	-1.448460698
INTS6L	0.65	5.685	3.911245085	0.003061732	-1.448692565
PHF20L1	0.86	7.05	3.910692628	0.003064435	-1.449522162
BPIFB6	-0.883333333	5.488333333	-3.910068179	0.003067494	-1.450459913
NKTR	1.16	7.456666667	3.909963125	0.003068008	-1.450617682
OTOG	-0.623333333	4.908333333	-3.90982388	0.003068691	-1.450826798
HELT	-0.796666667	5.998333333	-3.909339039	0.003071069	-1.45155495
NXNL2	-0.81	5.098333333	-3.908702812	0.003074192	-1.452510506
OXT	-0.736666667	6.971666667	-3.908287699	0.003076231	-1.453133998
IKBKAP	0.673333333	7.78	3.908231633	0.003076507	-1.45321821
GPRIN2	-0.733333333	5.846666667	-3.90721205	0.003081523	-1.45474971
PLA2G4D	-0.706666667	5.346666667	-3.906721849	0.003083937	-1.455486083
CDHR2	-0.683333333	5.121666667	-3.906625515	0.003084412	-1.455630798
NUPL2	0.733333333	6.516666667	3.90645248	0.003085265	-1.455890739
RNF170	0.79	7.195	3.905942357	0.003087781	-1.45665709
WNT6	-0.68	6.266666667	-3.905682641	0.003089063	-1.457047273
AMBP	-0.766666667	5.51	-3.905633711	0.003089304	-1.457120783
DNM1L	0.683333333	8.435	3.905459831	0.003090163	-1.457382017
ART5	-0.703333333	4.905	-3.905227605	0.00309131	-1.457730914
GNRHR2	-0.786666667	5.743333333	-3.904968011	0.003092593	-1.458120938
IL12RB1	-0.63	5.445	-3.904912496	0.003092867	-1.458204346
CCDC84	0.873333333	7.5	3.904602823	0.003094398	-1.458669624
LENG9	-0.663333333	5.818333333	-3.904017008	0.003097297	-1.459549837
LOC100505502	-0.755	5.8225	-3.903822168	0.003098261	-1.459842602
HAUS3	0.72	5.376666667	3.90250486	0.003104792	-1.461822115
DMRTA2	-0.7	6.15	-3.901302301	0.003110766	-1.463629399
SLC9A6	0.733333333	7.756666667	3.901147864	0.003111534	-1.463861511
PCCA	0.806666667	7.426666667	3.900923012	0.003112652	-1.464199459
USP37	0.84	6.043333333	3.90031801	0.003115664	-1.465108798
PLEKHH2	1.443333333	7.055	3.89855946	0.003124437	-1.46775224
PCLO	0.71	5.648333333	3.898041011	0.003127028	-1.468531648
PIPOX	-0.636666667	5.441666667	-3.897976883	0.003127348	-1.468628058
PRTN3	-0.73	6.738333333	-3.897544789	0.00312951	-1.469277676
ZNF300P1	0.936666667	4.638333333	3.897258714	0.003130942	-1.46970778
PRSS41	-0.676666667	6.515	-3.89711962	0.003131638	-1.469916907
IL17D	-0.653333333	7.07	-3.896979997	0.003132338	-1.470126832
GLS	1.04	7.906666667	3.896979102	0.003132342	-1.470128178
KCNN4	-0.67	5.105	-3.896685471	0.003133813	-1.470569664
EDRF1	0.683333333	7.018333333	3.89617177	0.003136389	-1.471342062
AATBC	-0.76	5.223333333	-3.89598865	0.003137307	-1.47161741
GPATCH2	0.713333333	6.696666667	3.894954522	0.0031425	-1.473172453
GPR27	-0.653333333	7.783333333	-3.893502225	0.003149809	-1.475356547
SEL1L	0.93	7.858333333	3.893449318	0.003150075	-1.475436117
SIKE1	0.943333333	7.161666667	3.893269241	0.003150983	-1.475706955
ENKD1	-0.663333333	6.161666667	-3.892948245	0.003152601	-1.476189745
UGT2B11	-1.278333333	6.4575	-3.892013193	0.00315732	-1.477596177
AMH	-0.663333333	7.088333333	-3.891112588	0.003161873	-1.478950906
HMX3	-0.726666667	6.866666667	-3.890652428	0.003164201	-1.479643142
C1QL3	-0.63	6.705	-3.89060429	0.003164445	-1.479715559
SLC9A8	0.646666667	7.81	3.890544163	0.003164749	-1.479806012
PLEKHG6	-0.676666667	5.638333333	-3.890348638	0.00316574	-1.480100159
N4BP3	-0.88	5.706666667	-3.889401315	0.003170542	-1.481525377
AGMAT	-0.763333333	5.248333333	-3.888883149	0.003173172	-1.482304992
LOC646976	-0.753333333	5.963333333	-3.888740836	0.003173894	-1.482519118
DNAJC22	-0.653333333	4.57	-3.888460228	0.00317532	-1.482941331
KIR3DS1	-0.728333333	4.665833333	-3.888329935	0.003175982	-1.483137377
UBXN7	0.85	8.355	3.887864256	0.003178349	-1.483838088
PRUNE2	0.761666667	5.335833333	3.887830017	0.003178524	-1.483889609
C9orf50	-0.676666667	5.601666667	-3.887708714	0.003179141	-1.484072139
FAM175A	0.98	6.346666667	3.887502592	0.003180189	-1.484382305
SLC24A5	-0.82	4.293333333	-3.886908904	0.003183212	-1.485275701
TRMT6	0.706666667	7.513333333	3.886433285	0.003185636	-1.485991457
LOC100132099	1.036666667	5.835	3.884862449	0.003193656	-1.488355612
WAC	0.756666667	9.185	3.883798015	0.003199102	-1.489957803
ZDHHC12	-0.646666667	7.39	-3.882849906	0.003203961	-1.491385027
KIAA1328	0.82	5.835	3.882380111	0.003206372	-1.492092271
GRM6	-0.653333333	5.566666667	-3.880308597	0.003217024	-1.495211144
RB1	0.993333333	8.53	3.87980796	0.003219604	-1.495964987
RNF222	-0.63	6.851666667	-3.879807752	0.003219605	-1.495965301
EDEM3	0.866666667	7.316666667	3.879225656	0.003222608	-1.496841845
MCFD2	0.96	7.413333333	3.878192204	0.003227946	-1.498398171
KIR2DS4	-0.803333333	6.121666667	-3.877976043	0.003229063	-1.498723715
HOXB6	-0.823333333	4.268333333	-3.877330031	0.003232406	-1.499696666
LOC102723566	-0.663333333	6.818333333	-3.87652022	0.003236601	-1.500916391
MIR210	-0.86	7.693333333	-3.876434695	0.003237044	-1.501045212
GBX2	-0.67	6.488333333	-3.876379885	0.003237329	-1.50112777
CST9L	-0.726666667	4.63	-3.87596535	0.003239479	-1.501752177
SEC62	0.793333333	7.403333333	3.875759064	0.00324055	-1.502062911
BICDL2	-0.696666667	6.228333333	-3.875036879	0.0032443	-1.503150799
SCAF11	0.95	8.021666667	3.874790649	0.00324558	-1.503521733
NPAS1	-0.68	5.376666667	-3.87429119	0.003248178	-1.504274167
RND3	0.756666667	7.311666667	3.874254318	0.00324837	-1.504329716
SNORA71A	-0.996666667	7.621666667	-3.873980721	0.003249794	-1.504741904
AGO3	0.753333333	7.83	3.87368586	0.00325133	-1.50518614
MBOAT2	0.783333333	6.995	3.873197018	0.003253877	-1.505922651
KISS1	-0.676666667	5.638333333	-3.872849987	0.003255687	-1.506445521
SCO1	0.706666667	7.323333333	3.872816247	0.003255863	-1.506496358
LHX3	-0.666666667	6.46	-3.871323525	0.003263659	-1.508745627
CLDN23	-0.676666667	6.371666667	-3.87111308	0.00326476	-1.509062755
HOXC8	-0.943333333	5.345	-3.871050489	0.003265087	-1.509157077
BARX1	-0.653333333	6.696666667	-3.870966272	0.003265528	-1.509283989
ZBED8	0.91	4.955	3.870450178	0.00326823	-1.510061744
STX1B	-0.696666667	5.521666667	-3.870118775	0.003269966	-1.510561188
FCHO1	-0.653333333	5.496666667	-3.870035746	0.003270401	-1.510686319
IHH	-0.73	5.778333333	-3.869686783	0.00327223	-1.511212247
RECQL	0.873333333	6.936666667	3.869440448	0.003273522	-1.511583511
CCDC186	0.95	7.088333333	3.868184119	0.00328012	-1.513477116
NUP133	0.643333333	6.591666667	3.867933226	0.00328144	-1.5138553
SNORD74	-0.846666667	9.473333333	-3.86744819	0.003283992	-1.514586444
DDX18	0.916666667	7.278333333	3.866675632	0.003288061	-1.51575106
C2CD4A	-0.7	5.963333333	-3.86635992	0.003289725	-1.516227014
SKIV2L2	0.746666667	8.333333333	3.866343335	0.003289813	-1.516252017
CLEC18B	-1.118333333	5.869166667	-3.865894898	0.003292178	-1.516928083
USP16	1.016666667	8.078333333	3.865853694	0.003292396	-1.516990204
SLTM	0.746666667	7.406666667	3.86563339	0.003293559	-1.517322346
BBS10	1.046666667	6.286666667	3.864165757	0.003301317	-1.519535193
MATN1-AS1	-0.626666667	5.45	-3.863296463	0.003305922	-1.520846019
CPEB3	0.703333333	7.031666667	3.861705481	0.003314366	-1.523245346
CCNC	1.016666667	7.431666667	3.860123091	0.003322787	-1.525632045
MAP7D3	0.783333333	7.528333333	3.859860734	0.003324186	-1.526027788
GRAMD3	0.636666667	8.225	3.85919477	0.003327738	-1.527032374
PIKFYVE	0.743333333	7.461666667	3.859018794	0.003328678	-1.527297837
SLC9A4	-0.693333333	4.263333333	-3.858950327	0.003329043	-1.527401122
GMIP	-0.67	5.621666667	-3.858724353	0.00333025	-1.527742018
KRCC1	1.016666667	7.011666667	3.85859923	0.003330918	-1.527930776
KRTAP6-1	-0.666666667	6.243333333	-3.858274184	0.003332656	-1.528421144
RHOV	-0.673333333	7.116666667	-3.858102985	0.003333571	-1.528679422
LILRA3	-0.68	5.613333333	-3.858025694	0.003333984	-1.528796028
DCTN4	0.783333333	7.821666667	3.856654857	0.003341324	-1.530864285
MLLT10	0.733333333	7.76	3.856305407	0.003343197	-1.531391558
GULP1	0.96	5.606666667	3.855842161	0.003345683	-1.53209056
IPO9	0.733333333	7.896666667	3.855818514	0.00334581	-1.532126243
VSTM2B	-0.853333333	7.116666667	-3.855697486	0.003346459	-1.532308869
EPM2AIP1	0.883333333	7.755	3.855430569	0.003347893	-1.532711643
KCNK12	-0.693333333	6.71	-3.855406738	0.003348021	-1.532747604
TMEM135	0.8	7.54	3.854099796	0.003355049	-1.5347199
CCNH	0.613333333	6.34	3.854030254	0.003355423	-1.534824852
LRRC74A	-0.646666667	4.923333333	-3.85377261	0.00335681	-1.535213688
FLJ44874	-0.706666667	4.406666667	-3.853048695	0.003360712	-1.536306269
BGLAP	-0.65	7.178333333	-3.852760892	0.003362264	-1.53674066
ITPR2	0.823333333	7.235	3.852632091	0.003362959	-1.536935068
KATNAL1	0.856666667	7.665	3.852305984	0.00336472	-1.53742729
CTSW	-0.696666667	6.068333333	-3.852244637	0.003365051	-1.537519888
SMN1	0.666666667	7.503333333	3.852092433	0.003365873	-1.537749629
RHBG	-0.656666667	5.718333333	-3.852005929	0.00336634	-1.537880201
XPNPEP3	0.676666667	7.775	3.851875026	0.003367047	-1.538077794
DRGX	-0.626666667	5.953333333	-3.851615705	0.003368449	-1.538469235
TTC17	0.836666667	7.951666667	3.851612679	0.003368465	-1.538473802
ARHGAP40	-0.653333333	4.866666667	-3.850648417	0.003373682	-1.539929418
DMKN	-0.903333333	6.215	-3.84893767	0.003382959	-1.542512198
CD1A	-0.856666667	5.025	-3.848576043	0.003384923	-1.543058208
CCDC61	-0.703333333	6.798333333	-3.848219555	0.00338686	-1.543596475
JPH4	-0.77	7.041666667	-3.848086897	0.003387582	-1.543796782
ORMDL1	0.766666667	6.59	3.847921628	0.003388481	-1.544046334
RNASE7	-0.663333333	5.171666667	-3.847821324	0.003389026	-1.544197792
SLC39A4	-0.623333333	7.045	-3.847758887	0.003389366	-1.544292072
RCOR3	0.783333333	8.641666667	3.847720724	0.003389574	-1.544349698
XPR1	0.77	9.381666667	3.847428727	0.003391163	-1.54479062
GRTP1	-0.743333333	6.088333333	-3.846963715	0.003393695	-1.545492824
RPRM	-0.663333333	5.091666667	-3.846934725	0.003393853	-1.545536602
C9orf170	-0.673333333	5.733333333	-3.846872423	0.003394193	-1.545630684
CALHM3	-0.636666667	5.055	-3.846629248	0.003395518	-1.545997911
TRIM71	-0.72	6.653333333	-3.846407676	0.003396726	-1.546332522
GFPT1	1.056666667	8.941666667	3.8461745	0.003397998	-1.546684661
SNORD116-5	-0.856666667	10.88833333	-3.846095426	0.003398429	-1.54680408
VPS13C	0.67	8.078333333	3.845639887	0.003400916	-1.547492057
BAIAP2-AS1	-0.7	6.28	-3.845256832	0.003403008	-1.548070586
MATN4	-0.606666667	6.043333333	-3.84486313	0.00340516	-1.548665213
LMOD2	0.813333333	10.44333333	3.843690835	0.003411576	-1.55043591
FUT7	-0.773333333	5.283333333	-3.843325836	0.003413576	-1.550987261
CHD8	0.666666667	6.936666667	3.842438003	0.003418447	-1.552328452
C12orf4	0.86	6.996666667	3.841835549	0.003421756	-1.553238598
RASGEF1C	-0.663333333	5.585	-3.841333793	0.003424514	-1.553996652
RETNLB	-0.743333333	5.175	-3.840393093	0.003429693	-1.55541795
ZNF737	1.426666667	7.693333333	3.840003505	0.003431839	-1.556006609
FRYL	0.84	7.54	3.839924087	0.003432277	-1.556126611
TEKT2	-0.646666667	5.406666667	-3.839785897	0.003433039	-1.55633542
EPHA7	0.8	6.786666667	3.839679318	0.003433627	-1.556496465
HCFC2	0.656666667	6.935	3.839057401	0.003437059	-1.557436237
KIAA0586	0.7	7.15	3.838913889	0.003437851	-1.557653103
MPHOSPH8	0.92	7.336666667	3.838701367	0.003439025	-1.557974258
KCNT2	1.116666667	6.158333333	3.838514042	0.00344006	-1.558257341
ANKRD12	0.776666667	7.821666667	3.837877659	0.003443579	-1.559219069
KRT33B	-0.723333333	5.821666667	-3.83754946	0.003445395	-1.559715076
SLC12A8	-0.616666667	5.568333333	-3.837108165	0.003447839	-1.560382027
PRDM13	-0.676666667	6.405	-3.836576746	0.003450784	-1.561185223
SYCN	-0.74	5.723333333	-3.836523046	0.003451082	-1.561266387
CAMK2N2	-0.63	7.275	-3.835878754	0.003454656	-1.562240233
PRF1	-0.773333333	5.733333333	-3.835546444	0.003456501	-1.562742539
WHSC1L1	0.666666667	7.556666667	3.835462017	0.00345697	-1.562870158
SEC23IP	0.693333333	7.323333333	3.835419815	0.003457205	-1.56293395
FCN3	-1.11	6.948333333	-3.835413875	0.003457238	-1.562942929
C11orf53	-0.633333333	4.99	-3.835130451	0.003458813	-1.563371358
SNX14	1.126666667	6.423333333	3.833680313	0.003466882	-1.565563571
MMP25	-0.7	5.893333333	-3.833652014	0.00346704	-1.565606356
CCDC154	-0.693333333	6.3	-3.832742652	0.00347211	-1.566981205
SMIM24	-0.866666667	6.226666667	-3.83269404	0.003472382	-1.567054703
AHCYL1	0.916666667	8.588333333	3.831347835	0.003479903	-1.569090212
PRSS8	-0.62	5.553333333	-3.830183058	0.003486425	-1.570851584
LINC00472	0.786666667	7.523333333	3.83006222	0.003487102	-1.571034326
POU5F1P4	-0.683333333	6.001666667	-3.829384651	0.003490902	-1.572059033
G2E3	1.136666667	5.691666667	3.829328143	0.003491219	-1.572144495
FAM192A	0.646666667	8.176666667	3.828705515	0.003494716	-1.57308617
PIK3C3	0.77	8.008333333	3.827839322	0.003499586	-1.574396301
SCAND1	-0.643333333	6.401666667	-3.827395424	0.003502084	-1.575067742
HS3ST6	-0.79	7.311666667	-3.826870086	0.003505044	-1.5758624
LOC441204	-0.77	6.555	-3.826328214	0.003508099	-1.576682108
FAM181A	-0.666666667	5.14	-3.825644094	0.00351196	-1.577717051
ZNF284	0.716666667	5.995	3.825609807	0.003512154	-1.577768922
S100A12	-0.943333333	4.405	-3.825430466	0.003513167	-1.578040242
OXR1	0.676666667	7.141666667	3.825082354	0.003515134	-1.578566901
FTH1P18	-0.65	6.141666667	-3.8247881	0.003516798	-1.579012092
ATG2B	0.826666667	7.665	3.824594635	0.003517892	-1.5793048
LTV1	0.85	6.171666667	3.824446594	0.00351873	-1.579528784
GRM4	-0.623333333	6.301666667	-3.824207595	0.003520083	-1.579890396
KCP	-0.695	6.674166667	-3.824185759	0.003520206	-1.579923434
LMTK3	-0.716666667	6.198333333	-3.82287473	0.003527637	-1.581907183
GCC2-AS1	-0.623333333	6.468333333	-3.822237104	0.003531256	-1.58287207
SMARCAD1	0.9	6.573333333	3.821451392	0.003535722	-1.584061119
IMPACT	0.673333333	7.166666667	3.820482729	0.003541236	-1.585527144
FRY	0.643333333	9.541666667	3.819993187	0.003544026	-1.586268088
CILP2	-0.723333333	6.088333333	-3.819913834	0.003544478	-1.586388195
PCDHB15	1.113333333	6.34	3.819232321	0.003548367	-1.587419752
COL7A1	-0.626666667	6.373333333	-3.819140924	0.003548888	-1.587558099
ADAL	0.79	7.705	3.818694504	0.003551438	-1.58823385
FOXE1	-0.953333333	5.806666667	-3.818250846	0.003553974	-1.588905446
LOC162137	-0.683333333	5.968333333	-3.817903388	0.003555962	-1.589431435
ACER3	1.163333333	6.831666667	3.817530516	0.003558096	-1.589995914
CYP4F2	-0.743333333	3.895	-3.816738893	0.003562631	-1.591194383
PCSK9	-0.643333333	6.155	-3.816001531	0.003566861	-1.592310778
RAB3GAP1	0.68	8.066666667	3.815358627	0.003570553	-1.593284215
SMAD5	0.9	7.796666667	3.815330772	0.003570713	-1.593326392
KCNJ9	-0.616666667	6.191666667	-3.813913736	0.003578866	-1.595472153
LOC100131496	-0.663333333	5.101666667	-3.813691522	0.003580146	-1.595808667
LINC01465	-0.773333333	5.52	-3.813547002	0.003580979	-1.596027527
EMID1	-0.646666667	6.646666667	-3.813171243	0.003583145	-1.596596584
TBX21	-0.7	6.13	-3.813077147	0.003583688	-1.596739088
USP6NL	0.82	7.32	3.812900585	0.003584707	-1.597006485
CYSLTR1	0.836666667	5.628333333	3.812517264	0.003586919	-1.597587026
LRRN4	-0.74	5.383333333	-3.812035742	0.0035897	-1.598316319
C10orf53	-0.643333333	4.851666667	-3.811716788	0.003591544	-1.59879941
MIR134	-0.71	6.255	-3.809905699	0.003602031	-1.601542747
ASPH	0.676666667	7.791666667	3.809272647	0.003605704	-1.602501757
EPRS	0.76	8.003333333	3.80789626	0.003613704	-1.60458702
ESPNL	-0.65	6.115	-3.806921733	0.003619379	-1.6060636
C5orf66	-0.723333333	5.498333333	-3.806845519	0.003619824	-1.606179083
ZBTB33	0.9	7.036666667	3.806437919	0.0036222	-1.606796709
EMC2	0.72	8.103333333	3.804249085	0.003634992	-1.610113749
TOMM70	0.83	7.318333333	3.804207477	0.003635236	-1.610176809
TSGA10IP	-0.72	6.43	-3.803279444	0.003640674	-1.611583373
ACR	-0.636666667	6.176666667	-3.802977684	0.003642444	-1.612040755
TOP2B	0.866666667	7.793333333	3.802754537	0.003643753	-1.61237899
SFTPC	-0.673333333	5.55	-3.802634384	0.003644459	-1.612561115
LRFN4	-0.743333333	6.418333333	-3.802572678	0.003644821	-1.612654649
CUL2	0.793333333	7.103333333	3.80248527	0.003645334	-1.61278714
NKX3-2	-0.74	6.263333333	-3.802371275	0.003646004	-1.612959934
KLHL2	0.626666667	5.813333333	3.80177004	0.003649537	-1.613871317
UCN2	-0.69	6.115	-3.800551059	0.003656711	-1.61571925
HBM	-0.633333333	6.15	-3.799040067	0.003665624	-1.618010123
MST1R	-0.77	5.418333333	-3.798374972	0.003669555	-1.619018589
PHLDA3	-0.66	7.043333333	-3.797681479	0.003673658	-1.620070173
LOC387720	-0.77	6.758333333	-3.797109299	0.003677047	-1.62093785
CXCR5	-0.79	4.435	-3.795078399	0.003689102	-1.62401792
AIM1L	-0.69	5.595	-3.79503423	0.003689365	-1.624084914
TGM3	-0.816666667	4.431666667	-3.794404928	0.003693109	-1.625039423
BOD1L2	-0.766666667	6.87	-3.793966819	0.003695718	-1.625703966
OTUD4	0.876666667	6.695	3.793311234	0.003699626	-1.62669843
FAM172A	1.063333333	7.435	3.792974952	0.003701632	-1.627208561
PTPN14	0.966666667	8.76	3.792333689	0.003705461	-1.62818138
HAPLN2	-0.65	5.911666667	-3.792100026	0.003706857	-1.628535869
SNORA80A	-0.63	7.065	-3.79183968	0.003708413	-1.628930846
ITPKA	-0.766666667	5.846666667	-3.791635323	0.003709635	-1.629240886
PANX2	-0.763333333	6.725	-3.791489973	0.003710504	-1.629461407
KRT31	-0.63	5.171666667	-3.791212537	0.003712164	-1.629882332
MIR141	-0.74	3.906666667	-3.790734084	0.003715029	-1.630608262
C15orf32	-0.643333333	3.725	-3.790507485	0.003716387	-1.630952079
PRKDC	0.653333333	7.73	3.790396459	0.003717052	-1.631120541
CHST8	-0.61	6.171666667	-3.790268375	0.00371782	-1.631314886
NYAP1	-0.673333333	6.06	-3.790233499	0.003718029	-1.631367804
C2orf49	1.07	7.005	3.789982665	0.003719533	-1.631748408
SUPT7L	0.886666667	8.166666667	3.788934571	0.003725824	-1.633338824
GPR62	-0.723333333	6.378333333	-3.788203654	0.003730219	-1.634448025
PRR19	-0.69	4.235	-3.787976338	0.003731586	-1.634793002
ICE1	0.676666667	7.041666667	3.787952589	0.003731729	-1.634829043
CYP2D7	-0.67	6.298333333	-3.78794962	0.003731747	-1.634833549
PFN3	-0.703333333	5.745	-3.787101985	0.003736852	-1.636119986
ZNF680	0.796666667	7.548333333	3.786420875	0.003740959	-1.637153756
ABHD17A	-0.663333333	8.318888889	-3.786410582	0.003741021	-1.637169379
ANP32E	0.86	6.403333333	3.786341099	0.003741441	-1.637274842
IL36RN	-0.68	5.35	-3.785811041	0.003744641	-1.638079395
FLG	-0.773333333	5.073333333	-3.784863761	0.003750367	-1.63951732
RPAP3	0.656666667	5.991666667	3.784801433	0.003750744	-1.639611935
CYS1	-0.676666667	7.771666667	-3.784704249	0.003751332	-1.639759463
ACTL7B	-0.723333333	6.361666667	-3.78394044	0.003755957	-1.640918983
IFNL1	-0.706666667	5.956666667	-3.783570251	0.0037582	-1.641480985
FBXW9	-0.623333333	6.308333333	-3.782501596	0.003764685	-1.643103457
CDH4	-0.7	5.7	-3.782448366	0.003765009	-1.643184278
KBTBD13	-0.69	5.961666667	-3.781995018	0.003767763	-1.643872614
TSPOAP1	-0.746666667	6.32	-3.781627334	0.003769999	-1.644430901
ZNF267	0.92	5.896666667	3.780974221	0.003773974	-1.645422624
CDH19	1.17	7.765	3.780558171	0.003776508	-1.646054404
PLAG1	0.85	6.381666667	3.779124516	0.003785255	-1.648231605
SYNGR4	-0.923333333	6.441666667	-3.779110629	0.00378534	-1.648252695
KRTCAP3	-0.62	6.25	-3.778832251	0.003787041	-1.64867548
ATP6V1D	0.646666667	7.98	3.778825545	0.003787082	-1.648685665
SECISBP2	0.803333333	7.781666667	3.777981896	0.003792242	-1.649967011
LOC642648	-0.673333333	7.42	-3.777953151	0.003792418	-1.650010671
VAMP4	1.54	7.22	3.777400156	0.003795804	-1.650850618
PTGER1	-0.736666667	6.565	-3.777054944	0.003797919	-1.65137498
ERVH48-1	-0.606666667	5.05	-3.776554511	0.003800988	-1.652135145
C5orf51	1.103333333	8.021666667	3.776211568	0.003803093	-1.652656098
OR5A2	-0.93	4.498333333	-3.775616363	0.003806748	-1.653560287
TBC1D23	1.01	7.355	3.775378462	0.00380821	-1.653921701
UGGT2	1.096666667	6.608333333	3.775268972	0.003808884	-1.654088039
ANAPC1P1	0.736666667	5.888333333	3.775242477	0.003809046	-1.65412829
DHDDS	0.626666667	8.083333333	3.775213612	0.003809224	-1.654172142
C17orf74	-0.616666667	5.441666667	-3.774558264	0.003813256	-1.65516778
CCP110	1.02	5.546666667	3.773710475	0.003818478	-1.656455863
CSNK1A1	0.816666667	8.025	3.772525823	0.003825789	-1.658255906
ZNF566	0.666666667	6.41	3.770755714	0.003836739	-1.660945858
PLEKHA5	0.74	8.69	3.77023244	0.003839982	-1.661741127
LOC220077	-0.676666667	6.011666667	-3.770189442	0.003840249	-1.661806476
RIC1	0.943333333	6.651666667	3.769923238	0.0038419	-1.662211067
MTFR1	0.933333333	7.38	3.769621906	0.00384377	-1.662669056
TXNDC9	0.906666667	5.63	3.769605327	0.003843873	-1.662694254
FUT2	-0.643333333	4.535	-3.768171533	0.003852784	-1.664873611
DLGAP3	-0.623333333	5.528333333	-3.767327822	0.003858038	-1.666156165
STAM2	1.153333333	8.043333333	3.76724831	0.003858533	-1.666277038
VPS41	0.956666667	7.195	3.766628615	0.003862397	-1.667219119
LRPPRC	0.656666667	8.695	3.766560543	0.003862822	-1.667322608
LCE1D	-0.666666667	7.853333333	-3.766081767	0.003865811	-1.668050495
RABEP1	0.686666667	8.17	3.766050361	0.003866007	-1.668098244
HNRNPK	0.77	9.595	3.765667348	0.003868399	-1.668680564
TPSD1	-0.716666667	6.901666667	-3.765335086	0.003870476	-1.669185738
NCOA1	0.75	8.421666667	3.764920882	0.003873067	-1.669815518
SYT8	-0.73	6.138333333	-3.763944357	0.003879182	-1.671300364
GCM2	-0.66	5.016666667	-3.763690566	0.003880773	-1.671686284
CTDSPL2	0.843333333	7.865	3.762754807	0.003886645	-1.673109284
SIN3A	0.9	7.816666667	3.762437444	0.003888638	-1.67359192
MRGPRD	-0.686666667	5.656666667	-3.762434233	0.003888658	-1.673596804
EPWW6493	-0.606666667	5.886666667	-3.761936523	0.003891787	-1.674353729
PEX13	0.856666667	7.478333333	3.761357714	0.003895428	-1.675234031
KPNA3	0.983333333	8.758333333	3.761147713	0.00389675	-1.67555343
KCNJ14	-0.913333333	5.45	-3.760980531	0.003897803	-1.675807705
C19orf18	0.8	4.746666667	3.757564558	0.003919382	-1.681004003
PPIL4	1.033333333	6.93	3.757380439	0.003920548	-1.68128412
LOC654780	-0.716666667	5.298333333	-3.756820196	0.0039241	-1.682136499
SNORD28	0.686666667	6.523333333	3.756259316	0.00392766	-1.682989883
CAMP	-0.666666667	5.47	-3.755968846	0.003929504	-1.683431851
RIMS4	-0.66	5.903333333	-3.755334496	0.003933536	-1.684397092
LOC729173	-0.64	4.93	-3.754534288	0.003938628	-1.685614773
PSD	-0.66	5.943333333	-3.754501946	0.003938834	-1.68566399
ZC3H12C	0.8	6.993333333	3.753595884	0.003944608	-1.68704285
ZNF280C	1.17	6.521666667	3.752835563	0.00394946	-1.688199996
PRM2	-0.69	5.335	-3.752507697	0.003951555	-1.688699003
ASIC4	-0.636666667	3.805	-3.75211999	0.003954033	-1.689289103
EGLN3	1.186666667	9.6	3.7519525	0.003955104	-1.689544033
NT5DC4	-0.663333333	4.415	-3.751901935	0.003955427	-1.689620996
HEATR5A	0.843333333	7.835	3.7515168	0.003957891	-1.690207212
NINJ2	-0.643333333	6.825	-3.75145782	0.003958269	-1.690296987
SKAP2	0.7	6.396666667	3.7491034	0.003973369	-1.693881063
GAD2	-0.746666667	5	-3.748835072	0.003975094	-1.694289575
KRTAP4-9	-1.123333333	6.075	-3.748564325	0.003976835	-1.694701778
FAM129A	0.83	9.618333333	3.748521219	0.003977113	-1.694767406
FAM187B	-0.696666667	5.628333333	-3.748476581	0.0039774	-1.694835367
CCL13	-0.613333333	5.043333333	-3.747429048	0.003984145	-1.696430298
CWC22	0.633333333	6.856666667	3.747064801	0.003986493	-1.696984917
HIPK3	0.883333333	9.605	3.746521816	0.003989996	-1.69781172
C2orf27B	-0.79	7.638333333	-3.746435203	0.003990555	-1.697943609
TIGD3	-0.703333333	6.165	-3.746400322	0.00399078	-1.697996724
MAK16	0.636666667	6.711666667	3.746182822	0.003992185	-1.698327925
OR2Y1	-0.756666667	4.595	-3.745737224	0.003995063	-1.699006482
RAB10	0.986666667	8.96	3.74572466	0.003995145	-1.699025614
FAM178B	-0.61	5.725	-3.745626903	0.003995777	-1.699174483
CPSF2	0.86	7.636666667	3.745289613	0.003997958	-1.699688129
TTLL6	-0.603333333	4.511666667	-3.745214612	0.003998443	-1.699802347
NIPBL	0.793333333	7.79	3.74440316	0.004003695	-1.70103814
MKRN3	-0.713333333	5.68	-3.744047998	0.004005997	-1.701579057
C2CD4B	-0.7	6.303333333	-3.743957211	0.004006585	-1.701717328
FFAR3	-0.64	4.865	-3.743738249	0.004008005	-1.70205082
PRPF40A	0.673333333	7.066666667	3.743664481	0.004008483	-1.702163174
PDIA2	-0.773333333	5.42	-3.743127248	0.004011969	-1.702981441
CCPG1	0.73	6.645	3.741301753	0.004023838	-1.705762136
KCNQ2	-0.763333333	5.301666667	-3.740219972	0.004030889	-1.707410156
ZNF74	-0.703333333	5.801666667	-3.740105651	0.004031635	-1.707584324
FAM153A	-1.18	7.533333333	-3.739591036	0.004034994	-1.708368362
KMT2C	0.74	9.203333333	3.739330969	0.004036693	-1.708764596
DKFZp779M0652	-0.613333333	6.923333333	-3.738833969	0.004039942	-1.709521844
LTB	-0.683333333	7.288333333	-3.738791511	0.004040219	-1.709586535
IL9R	-0.613333333	6.18	-3.738516767	0.004042016	-1.710005159
COL16A1	-0.606666667	6.863333333	-3.738378043	0.004042924	-1.710216535
ADAMTS19	-0.653333333	5.24	-3.738185176	0.004044186	-1.710510412
EPO	-0.686666667	5.873333333	-3.737915403	0.004045953	-1.710921481
LIG4	0.64	6.5	3.737829066	0.004046518	-1.71105304
PUM1	0.756666667	8.871666667	3.737797982	0.004046722	-1.711100405
UBA3	0.766666667	8.833333333	3.737546069	0.004048372	-1.711484271
NHLRC2	0.85	8.588333333	3.737354635	0.004049627	-1.711775984
FCRLB	-0.656666667	5.321666667	-3.736644397	0.004054286	-1.712858306
HMHB1	-0.69	6.045	-3.735892944	0.004059221	-1.714003502
PDE8A	0.806666667	7.876666667	3.735809029	0.004059773	-1.71413139
TP53AIP1	-0.77	4.331666667	-3.735395132	0.004062494	-1.714762192
FAM159B	-0.786666667	4.29	-3.735233782	0.004063555	-1.715008104
TMEM174	-0.71	3.495	-3.734784067	0.004066515	-1.715693526
GUCA2B	-0.713333333	6.17	-3.734195491	0.004070392	-1.716590628
PCGF5	0.69	8.371666667	3.733893996	0.00407238	-1.71705018
RAX	-0.71	6.385	-3.733369058	0.004075843	-1.717850339
GTF2H3	0.996666667	6.335	3.732093142	0.004084273	-1.719795345
ZNHIT6	1.256666667	6.335	3.731913962	0.004085458	-1.720068504
PP2672	-0.71	4.301666667	-3.731484878	0.004088298	-1.720722653
LOC100128035	-0.656666667	5.895	-3.73140634	0.004088818	-1.720842387
LOC646471	-0.656666667	6.321666667	-3.730856247	0.004092462	-1.721681057
CLIP4	0.686666667	7.153333333	3.730351028	0.004095812	-1.722451341
ARC	-0.633333333	6.646666667	-3.730109581	0.004097414	-1.722819475
ZEB1	1.15	9.295	3.729562083	0.004101049	-1.723654273
MBLAC1	-0.66	5.98	-3.729508156	0.004101407	-1.7237365
MIR211	-0.646666667	6.576666667	-3.728862316	0.0041057	-1.724721294
GPATCH2L	0.773333333	8.423333333	3.728397079	0.004108795	-1.725430731
PPME1	0.876666667	8.395	3.728367449	0.004108993	-1.725475914
RNU11	-0.713333333	6.463333333	-3.728135159	0.004110539	-1.725830142
PRKAA2	0.706666667	10.63	3.727390243	0.004115502	-1.726966138
ZNF547	0.646666667	5.443333333	3.727164863	0.004117005	-1.727309855
ART1	-0.633333333	6	-3.727158646	0.004117046	-1.727319335
TMEM72	-0.673333333	6.203333333	-3.726345285	0.004122475	-1.728559808
CROCC	-0.71	6.095	-3.725615151	0.004127354	-1.729673416
ZHX1	0.93	7.698333333	3.725479503	0.004128262	-1.729880315
SUGT1P1	0.756666667	3.655	3.725158304	0.004130411	-1.730370237
NEXN	1.02	11.18666667	3.725127996	0.004130613	-1.730416466
GJB5	-0.786666667	5.163333333	-3.724512122	0.004134737	-1.731355889
ZNF541	-0.683333333	5.185	-3.724056233	0.004137793	-1.732051308
MBD2	0.666666667	7.976666667	3.723987556	0.004138253	-1.732156073
CCDC120	-0.62	6.046666667	-3.723652113	0.004140503	-1.732667781
C11orf57	0.793333333	6.253333333	3.7236264	0.004140676	-1.732707006
NPC1	0.836666667	7.025	3.723375001	0.004142363	-1.733090515
TTC21B	0.636666667	6.478333333	3.723294286	0.004142905	-1.733213649
AKAP1	0.7	9.07	3.722620403	0.004147431	-1.734241706
LRRC37B	0.85	7.118333333	3.722105373	0.004150894	-1.735027458
MAZ	-0.716666667	7.601666667	-3.72195322	0.004151918	-1.735259597
TPRX1	-0.626666667	5.3	-3.721628908	0.004154101	-1.735754403
C11orf21	-0.696666667	6.421666667	-3.721270606	0.004156514	-1.736301083
LRRC4B	-0.653333333	6.43	-3.720703874	0.004160333	-1.737165807
ARL1	0.8	8.313333333	3.720637826	0.004160779	-1.737266586
PRIMPOL	0.746666667	5.883333333	3.720250867	0.004163389	-1.737857036
MIR99AHG	0.783333333	6.108333333	3.720172641	0.004163917	-1.737976401
SRFBP1	0.773333333	7.153333333	3.719524125	0.004168296	-1.738966
FAR1	0.736666667	7.425	3.719235854	0.004170244	-1.739405902
THUMPD2	0.89	6.181666667	3.718852194	0.004172838	-1.739991381
FAM9C	-0.736666667	3.925	-3.718586619	0.004174635	-1.74039667
TRPM2	-0.623333333	6.121666667	-3.717433089	0.004182449	-1.742157143
NUDT9P1	0.84	5.216666667	3.717089582	0.004184779	-1.742681423
PPIP5K2	0.94	7.676666667	3.716829079	0.004186546	-1.743079025
STRN3	0.74	8.25	3.716433057	0.004189235	-1.743683483
CABP1	-0.68	5.606666667	-3.71497106	0.004199177	-1.74591513
OR8S1	-0.643333333	5.121666667	-3.714721365	0.004200878	-1.746296299
LYPD4	-0.726666667	4.986666667	-3.714650596	0.00420136	-1.746404331
BET1	0.69	6.418333333	3.713096933	0.004211958	-1.748776237
SLITRK4	1.766666667	6.363333333	3.712824201	0.004213821	-1.749192635
RGS14	-0.636666667	6.615	-3.712582609	0.004215472	-1.749561495
PRAMEF20	-0.74	5.256666667	-3.712159681	0.004218365	-1.750207235
JRKL	0.7	6.07	3.711849557	0.004220487	-1.750680756
NOP58	1.006666667	7.51	3.711181429	0.004225063	-1.751700943
C11orf16	-0.72	5.333333333	-3.711032079	0.004226086	-1.751928997
PPP2R2A	0.67	7.571666667	3.710753669	0.004227995	-1.752354133
LPGAT1	0.7	7.263333333	3.710658559	0.004228647	-1.752499368
LOC729040	-0.656666667	6.988333333	-3.710401739	0.004230409	-1.752891545
CBX2	-0.603333333	6.218333333	-3.709164416	0.004238908	-1.754781108
CABP5	-0.69	5.335	-3.708440837	0.004243886	-1.755886198
CYTL1	-0.946666667	6.456666667	-3.707362994	0.004251313	-1.757532453
DDHD2	0.756666667	8.358333333	3.706944698	0.004254199	-1.758171379
NPM2	-0.613333333	5.783333333	-3.706889407	0.004254581	-1.758255834
RANBP3L	0.776666667	5.438333333	3.706884	0.004254618	-1.758264094
NRN1L	-0.73	6.005	-3.706781108	0.004255329	-1.758421261
FERD3L	-0.656666667	5.951666667	-3.706351061	0.004258299	-1.759078164
SACM1L	0.846666667	7.716666667	3.705724549	0.004262629	-1.760035213
PAH	-0.6	4.38	-3.705337419	0.004265308	-1.760626608
PHLPP2	0.723333333	6.135	3.704691316	0.004269782	-1.761613661
SFT2D2	1.08	7.35	3.704485903	0.004271205	-1.761927481
RNF38	0.806666667	8.846666667	3.703841302	0.004275675	-1.762912304
DSN1	0.916666667	6.868333333	3.703687017	0.004276746	-1.763148028
ZNF486	1.016666667	6.555	3.703155545	0.004280436	-1.763960058
UBXN4	1.003333333	8.381666667	3.703147268	0.004280493	-1.763972705
EIF2S1	0.956666667	8.308333333	3.701685087	0.004290663	-1.766206928
BRWD1	0.84	7.483333333	3.701236575	0.004293788	-1.766892309
BCL2L13	0.693333333	8.27	3.701055069	0.004295053	-1.767169678
GK	0.81	7.435	3.700401048	0.004299614	-1.768169156
GSX2	-0.683333333	6.965	-3.700045038	0.0043021	-1.768713234
BSX	-0.64	6.5	-3.699983725	0.004302528	-1.768806937
AHCTF1	0.861666667	7.154166667	3.699614766	0.004305106	-1.769370824
SON	0.736666667	8.581666667	3.699479313	0.004306052	-1.769577843
TMEM131	0.7	8.14	3.699047123	0.004309074	-1.770238392
STEAP4	0.97	8.321666667	3.698185196	0.004315108	-1.771555807
FAM133B	0.66	6.678333333	3.69577734	0.00433201	-1.775236565
TNFSF10	0.796666667	9.581666667	3.69492989	0.004337975	-1.776532177
TMEM102	-0.726666667	5.61	-3.694643673	0.004339991	-1.776969774
IRF7	-0.656666667	7.225	-3.694011219	0.004344451	-1.777936768
NPY1R	0.803333333	4.825	3.693696227	0.004346674	-1.778418394
TNFRSF4	-0.646666667	6.933333333	-3.69369526	0.004346681	-1.778419873
IDE	0.753333333	8.39	3.693449363	0.004348417	-1.778795861
MIR34AHG	-0.656666667	7.735	-3.693210722	0.004350102	-1.77916076
LCK	-0.613333333	5.79	-3.69183185	0.004359855	-1.781269285
THAP2	0.633333333	4.326666667	3.691712101	0.004360703	-1.781452411
MCL1	0.736666667	8.878333333	3.691198756	0.00436434	-1.782237465
EPB41L4A-AS2	-0.8	6.433333333	-3.69068334	0.004367995	-1.783025717
C2orf78	-0.696666667	4.928333333	-3.690385048	0.004370112	-1.783481924
ZNF579	-0.676666667	7.178333333	-3.689475873	0.004376571	-1.784872479
SHANK1	-0.606666667	5.51	-3.689439435	0.00437683	-1.784928212
DIAPH2	0.886666667	6.92	3.688636796	0.00438254	-1.786155907
NR3C1	0.696666667	7.481666667	3.688258833	0.004385232	-1.786734054
EOMES	-0.603333333	5.938333333	-3.687272704	0.004392263	-1.788242556
DMBX1	-0.643333333	6.298333333	-3.687036605	0.004393948	-1.788603738
IL17A	-0.78	5.97	-3.686914669	0.004394819	-1.788790278
PTPRCAP	-0.613333333	6.783333333	-3.686650515	0.004396706	-1.789194389
COPB1	0.95	7.875	3.686237457	0.004399657	-1.789826316
TCF24	-0.66	7.79	-3.686222444	0.004399765	-1.789849285
H2AFX	-0.623333333	6.898333333	-3.686133316	0.004400402	-1.789985641
HTR1B	-0.616666667	6.021666667	-3.684863593	0.00440949	-1.791928297
ALOX12B	-0.773333333	5.606666667	-3.684655422	0.004410982	-1.792246813
CREB1	0.736666667	8.725	3.682763375	0.004424565	-1.795142007
WHAMMP3	0.8	6.253333333	3.681570058	0.004433155	-1.796968223
TBXA2R	-0.67	6.718333333	-3.680713726	0.00443933	-1.798278829
SPEF1	-0.716666667	5.885	-3.680480274	0.004441014	-1.798636139
RASA2	1.083333333	6.251666667	3.679525104	0.004447915	-1.800098141
TRIM67	-0.616666667	5.661666667	-3.678570789	0.004454821	-1.80155894
GNS	0.67	9.468333333	3.678433067	0.004455818	-1.801769765
GPHA2	-0.64	5.946666667	-3.677599116	0.004461864	-1.803046417
LOC439951	-0.706666667	6.756666667	-3.677500533	0.004462579	-1.803197339
NUPR2	-0.643333333	6.811666667	-3.676299192	0.004471304	-1.805036566
CRACR2B	-0.606666667	6.683333333	-3.675806281	0.004474889	-1.80579125
TPSG1	-0.603333333	5.998333333	-3.675069307	0.004480255	-1.806919665
KIAA0753	0.76	6.453333333	3.675053546	0.004480369	-1.806943798
LCLAT1	0.81	8.495	3.675007343	0.004480706	-1.807014543
KIF12	-0.64	6.29	-3.674829513	0.004482002	-1.807286838
NLK	0.713333333	8.143333333	3.674219845	0.004486448	-1.808220394
GZMM	-0.666666667	6.623333333	-3.674066711	0.004487565	-1.808454886
ALKBH4	-0.753333333	5.683333333	-3.673741639	0.004489938	-1.808952677
KRTAP11-1	-0.653333333	5.09	-3.673667543	0.004490479	-1.809066143
MIR7-3	-0.7	5.596666667	-3.673372656	0.004492633	-1.809517722
DMRTA1	-0.643333333	6.048333333	-3.672194326	0.004501251	-1.811322279
PAGE5	-0.75	5.838333333	-3.67166952	0.004505095	-1.812126045
PRELID3A	-0.61	5.888333333	-3.670856583	0.004511056	-1.813371159
NAF1	1.006666667	6.366666667	3.670847996	0.004511119	-1.813384313
TMEM196	-0.646666667	4.613333333	-3.6707959	0.004511501	-1.813464108
SLC22A25	-0.673333333	4.426666667	-3.670553697	0.004513279	-1.813835087
CD8B	-0.606666667	4.583333333	-3.670502555	0.004513654	-1.813913423
ADH7	-0.763333333	4.728333333	-3.670263786	0.004515408	-1.814279151
KLHDC7B	-0.63	5.995	-3.670004906	0.004517309	-1.814675692
FER	0.853333333	6.633333333	3.669051227	0.004524323	-1.816136562
VSIG8	-0.73	5.435	-3.668747365	0.00452656	-1.816602047
KCNH3	-0.653333333	6.256666667	-3.668374618	0.004529306	-1.817173071
FBXO32	0.61	10.38166667	3.668127758	0.004531125	-1.817551253
TM4SF5	-0.74	6.216666667	-3.667544116	0.00453543	-1.818445403
LY6K	-0.66	5.37	-3.667462171	0.004536034	-1.818570949
TTC16	-0.65	5.435	-3.667389529	0.00453657	-1.81868224
LNPEP	0.863333333	9.328333333	3.666366412	0.004544129	-1.820249787
HNF4A	-0.586666667	6.12	-3.665701123	0.00454905	-1.821269158
MADCAM1	-0.643333333	6.935	-3.665383332	0.004551403	-1.821756103
NGLY1	0.63	7.241666667	3.665180034	0.004552909	-1.822067619
SLC8A2	-0.643333333	5.778333333	-3.664840088	0.004555428	-1.822588532
FAM110C	-0.673333333	6.983333333	-3.664590741	0.004557277	-1.822970626
CACUL1	0.636666667	8.348333333	3.664528341	0.00455774	-1.823066247
CSRNP2	0.71	7.828333333	3.664160541	0.004560469	-1.823629869
FCRL3	-0.636666667	4.185	-3.662589427	0.004572144	-1.826037646
POU5F1P3	-0.773333333	6.216666667	-3.662509738	0.004572737	-1.826159779
LOC400576	-0.64	4.723333333	-3.661895683	0.00457731	-1.827100917
ADAMTS8	-0.63	5.881666667	-3.661785676	0.004578129	-1.827269525
SPICE1	0.76	6.186666667	3.66158886	0.004579596	-1.827571188
ZNF121	0.85	7.615	3.661370994	0.004581221	-1.827905121
LRAT	-0.726666667	4.873333333	-3.661297705	0.004581767	-1.828017456
LINC00299	-0.676666667	4.691666667	-3.661251866	0.004582109	-1.828087717
KCNF1	-0.603333333	6.308333333	-3.661137909	0.004582959	-1.828262387
LINC00634	-0.6	6.233333333	-3.660973555	0.004584185	-1.828514307
LAMA4	0.673333333	9.146666667	3.660878618	0.004584894	-1.828659828
CRISP3	-0.756666667	4.211666667	-3.660303159	0.00458919	-1.829541916
NUTM2G	-0.613333333	7.253333333	-3.659578773	0.004594605	-1.830652342
TMEM89	-0.593333333	7.336666667	-3.659072323	0.004598395	-1.831428723
ZMYND11	0.69	8.168333333	3.659058067	0.004598501	-1.831450577
CELF3	-0.676666667	6.475	-3.658806864	0.004600382	-1.831835681
CCDC96	-0.646666667	4.65	-3.658434866	0.004603169	-1.832405979
FEV	-0.663333333	6.511666667	-3.657980247	0.004606577	-1.833102962
CTXN1	-0.67	7.155	-3.657847145	0.004607576	-1.833307027
PARP2	0.73	7.011666667	3.657584566	0.004609546	-1.833709606
MYNN	0.79	6.445	3.65558074	0.00462461	-1.83678207
ZNF211	0.88	6.18	3.655561656	0.004624754	-1.836811334
FAM57B	-0.6	6.863333333	-3.655384485	0.004626088	-1.837083012
RB1CC1	0.75	7.295	3.655303392	0.004626699	-1.837207364
RARS	0.676666667	7.611666667	3.654661578	0.004631537	-1.838191573
C1orf27	0.916666667	7.008333333	3.654567438	0.004632247	-1.838335939
RBM18	0.666666667	8.043333333	3.654352161	0.004633871	-1.838666075
SPOCD1	-0.7	5.67	-3.6532136	0.004642471	-1.840412191
CFAP74	-0.62	5.054444444	-3.653156643	0.004642902	-1.840499545
PTGDR2	-0.656666667	6.795	-3.653062896	0.004643611	-1.840643324
ELMO3	-0.69	5.051666667	-3.652730729	0.004646124	-1.841152773
RBM41	0.666666667	5.79	3.652598385	0.004647125	-1.841355756
ZNF117	1.096666667	7.195	3.651855689	0.00465275	-1.842494896
PRR25	-0.69	5.708333333	-3.651329106	0.004656742	-1.843302602
ZNF429	0.9	5.94	3.651212407	0.004657628	-1.843481606
SLC35D1	0.93	5.961666667	3.651182103	0.004657858	-1.843528091
FOXN1	-0.69	4.801666667	-3.6506289	0.004662057	-1.844376672
PAK1	0.89	7.271666667	3.650508531	0.004662971	-1.844561315
COLCA1	-0.626666667	5.353333333	-3.650304052	0.004664524	-1.844874985
DUSP9	-0.686666667	6.503333333	-3.650063754	0.004666351	-1.845243607
ROCK2	0.953333333	7.913333333	3.650060601	0.004666375	-1.845248444
CLHC1	0.753333333	5.043333333	3.647102719	0.004688915	-1.849786435
UCN	-0.693333333	7.14	-3.646652307	0.004692357	-1.850477544
MED4	0.84	6.443333333	3.646365784	0.004694549	-1.850917195
AQP2	-0.59	6.395	-3.64548703	0.004701275	-1.852265644
PCSK1N	-0.726666667	7.363333333	-3.644855079	0.004706119	-1.853235427
C20orf27	-0.676666667	5.815	-3.644239012	0.004710846	-1.854180877
LBX1	-0.726666667	6.33	-3.644017828	0.004712545	-1.85452033
VENTX	-0.72	6.68	-3.643795823	0.00471425	-1.854861046
FCRL6	-0.633333333	5.813333333	-3.643688916	0.004715071	-1.855025122
LINC01561	-0.6	5.556666667	-3.643362123	0.004717583	-1.855526673
IL11	-0.653333333	6.093333333	-3.643283261	0.004718189	-1.85564771
FOXI2	-0.663333333	7.158333333	-3.642834765	0.004721639	-1.856336072
MTM1	0.643333333	6.125	3.641973176	0.004728275	-1.857658522
ATP7A	0.686666667	6.613333333	3.641615301	0.004731033	-1.858207847
OR2H2	-0.6	6.553333333	-3.641523038	0.004731745	-1.858349471
TXNL4B	0.92	6.77	3.640347725	0.004740819	-1.860153646
EOGT	1.046666667	7.796666667	3.639368171	0.004748395	-1.861657437
SERPINF2	-0.656666667	5.455	-3.639202575	0.004749677	-1.861911668
SPANXA2-OT1	-0.801666667	6.349166667	-3.63908062	0.004750621	-1.862098901
LINC01165	-1.006666667	5.343333333	-3.638512297	0.004755025	-1.862971446
RFX7	0.94	7.473333333	3.638190948	0.004757516	-1.86346483
FZD9	-0.606666667	6.86	-3.63818386	0.004757571	-1.863475711
NAA50	0.646666667	9.46	3.637757241	0.004760882	-1.864130738
ASB11	1.04	7.67	3.637132713	0.004765732	-1.86508967
AASDHPPT	0.696666667	7.088333333	3.636948452	0.004767164	-1.865372601
TFDP1	0.723333333	9.021666667	3.636921198	0.004767376	-1.86541445
AKT3	0.93	7.321666667	3.636239605	0.004772677	-1.866461068
LY6G6F	-0.64	5.856666667	-3.635896487	0.004775348	-1.866987961
GPC4	0.67	5.731666667	3.635890392	0.004775395	-1.86699732
METTL16	0.793333333	6.31	3.63562698	0.004777447	-1.867401825
SCGB2A1	-0.593333333	5.343333333	-3.635471116	0.004778661	-1.867641179
MYL5	-0.626666667	6.046666667	-3.635127683	0.004781338	-1.868168585
LOC105377021	-0.73	4.755	-3.634943756	0.004782772	-1.868451046
CSPP1	0.603333333	6.018333333	3.634647147	0.004785086	-1.86890656
SF3B1	0.886666667	9.46	3.63432405	0.004787608	-1.869402766
GHRHR	-0.626666667	5.43	-3.634011023	0.004790053	-1.869883517
CEBPE	-0.81	5.685	-3.63323766	0.004796098	-1.871071306
C3orf20	-0.606666667	5.073333333	-3.633115477	0.004797054	-1.871258971
NCEH1	0.61	8.495	3.632903654	0.004798711	-1.871584319
ZNF252P	0.86	6.253333333	3.632370305	0.004802887	-1.872403534
EMX1	-0.786666667	6.58	-3.632350721	0.004803041	-1.872433614
MAP1LC3C	-0.61	5.878333333	-3.63231535	0.004803318	-1.872487946
OCM	-0.953333333	4.413333333	-3.632051631	0.004805384	-1.872893027
C12orf74	-0.653333333	4.533333333	-3.631697584	0.00480816	-1.873436867
HBB	-1.786666667	8.003333333	-3.631685819	0.004808252	-1.873454939
CPA1	-0.726666667	5.61	-3.631527894	0.004809491	-1.873697527
HSPA4L	1.336666667	7.151666667	3.631253009	0.004811648	-1.874119784
UBL4B	-0.64	5.006666667	-3.631083007	0.004812982	-1.874380933
C17orf50	-0.63	6.741666667	-3.630002697	0.004821471	-1.876040522
SRSF7	0.64	7.286666667	3.629482757	0.004825562	-1.876839309
PSKH2	-0.593333333	4.973333333	-3.628944196	0.004829804	-1.877666733
OR10C1	-0.741666667	4.8625	-3.628342456	0.004834547	-1.878591262
TWSG1	0.833333333	7.016666667	3.627899938	0.004838039	-1.879271184
IER5L	-0.663333333	7.485	-3.627628108	0.004840185	-1.879688858
DNAJB4	1.25	8.655	3.627352066	0.004842365	-1.880113011
CFAP73	-0.636666667	6.215	-3.626996852	0.004845173	-1.880658828
LILRP2	-0.726666667	5.583333333	-3.626774025	0.004846934	-1.881001229
SLC10A6	-0.626666667	5.45	-3.625668748	0.004855684	-1.8826997
RRAGB	0.783333333	6.458333333	3.625086447	0.0048603	-1.883594573
UTP23	0.79	6.368333333	3.625047812	0.004860606	-1.883653948
CNOT4	0.78	8.136666667	3.624937396	0.004861482	-1.883823639
STXBP5	0.946666667	6.723333333	3.624171792	0.004867559	-1.885000278
MRPS30	0.613333333	8.05	3.624104784	0.004868092	-1.885103264
CREB3L3	-0.86	5.61	-3.623818833	0.004870364	-1.885542754
CTR9	0.733333333	7.53	3.623545118	0.00487254	-1.885963446
CEP290	0.68	5.316666667	3.622816351	0.004878339	-1.887083582
DERL1	0.89	8.805	3.62168474	0.004887357	-1.888823017
NDUFAF5	0.696666667	6.695	3.620538312	0.004896511	-1.89058537
PLPPR3	-0.653333333	6.263333333	-3.620221736	0.004899042	-1.891072053
SOS1	0.953333333	8.183333333	3.620013905	0.004900704	-1.891391566
ALAS2	-0.77	5.405	-3.619757035	0.00490276	-1.891786475
PAFAH1B1	0.783333333	8.488333333	3.619250635	0.004906814	-1.89256503
ARL4A	-0.663333333	6.095	-3.618742557	0.004910886	-1.893346195
BBS4	0.643333333	6.551666667	3.61848303	0.004912967	-1.893745225
CGB5	-0.71	6.318333333	-3.618243119	0.004914892	-1.894114101
DLG1	0.843333333	8.905	3.617209158	0.004923195	-1.895703948
LOC646214	0.673333333	4.17	3.616242248	0.004930974	-1.8971908
CHDH	-0.696666667	5.221666667	-3.61608101	0.004932272	-1.897438751
DSCR9	-0.623333333	4.268333333	-3.615791897	0.004934601	-1.897883355
ZNF793	0.673333333	5.716666667	3.615051985	0.004940567	-1.899021251
AARD	-0.713333333	4.916666667	-3.614286824	0.004946744	-1.900198039
SNORD5	-0.736666667	8.935	-3.614117058	0.004948115	-1.900459141
DTX3L	0.773333333	6.846666667	3.613971802	0.004949289	-1.900682549
LOC101060524	-0.618333333	6.125833333	-3.613962967	0.00494936	-1.900696137
ADH1B	1.08	7.923333333	3.613690761	0.004951561	-1.901114805
RNF214	0.79	6.911666667	3.613599407	0.0049523	-1.901255314
OR4B1	-0.656666667	4.525	-3.613446807	0.004953534	-1.901490026
CYP24A1	-0.666666667	3.566666667	-3.612945741	0.004957589	-1.902260725
METTL14	0.873333333	7.27	3.612668924	0.004959831	-1.902686515
MSLN	-0.61	5.838333333	-3.612192266	0.004963694	-1.903419713
KDM7A	0.646666667	7.243333333	3.610724712	0.004975606	-1.905677267
CD3D	-0.716666667	5.515	-3.610075921	0.004980882	-1.906675383
CHAF1A	-0.623333333	6.148333333	-3.609972011	0.004981728	-1.906835246
TRHDE-AS1	-0.7	6.543333333	-3.60991918	0.004982157	-1.906916526
IDI1	0.706666667	6.806666667	3.609183666	0.004988147	-1.908048128
PTK6	-0.716666667	5.988333333	-3.608403761	0.004994506	-1.909248089
DHX9	0.836666667	7.068333333	3.607454666	0.005002257	-1.910708455
RPS6KA5	0.67	5.345	3.607379673	0.00500287	-1.910823851
HSD17B11	0.696666667	7.825	3.607215573	0.005004211	-1.911076361
TCEB3CL	-0.864444333	5.756666833	-3.607198727	0.005004349	-1.911102283
TMEM30A	0.856666667	8.521666667	3.606995593	0.00500601	-1.911414864
UBLCP1	1.306666667	6.7	3.606100987	0.005013333	-1.912791523
NUP160	0.66	6.863333333	3.605707205	0.005016559	-1.913397519
HIVEP1	0.72	7.823333333	3.605621028	0.005017266	-1.91353014
CD200	0.93	6.501666667	3.605411176	0.005018986	-1.913853093
KLHL5	0.936666667	6.631666667	3.605122561	0.005021354	-1.914297266
SIGLEC6	-0.593333333	5.773333333	-3.605005569	0.005022314	-1.914477317
C11orf87	-0.613333333	6.003333333	-3.604616255	0.00502551	-1.915076483
SPIB	-0.69	5.431666667	-3.604613427	0.005025533	-1.915080837
C7orf34	-0.626666667	5.086666667	-3.604517126	0.005026324	-1.915229048
HERC4	0.79	7.321666667	3.604312777	0.005028003	-1.915543557
SNORA46	-0.96	4.823333333	-3.604151123	0.005029331	-1.915792359
TIMM9	0.72	5.783333333	3.603764261	0.005032512	-1.916387786
SATB1	0.716666667	8.448333333	3.603401187	0.005035499	-1.916946617
NMI	0.686666667	4.973333333	3.602950578	0.005039208	-1.917640197
DARS	0.78	9.016666667	3.601568088	0.005050607	-1.919768274
APC	0.646666667	6.306666667	3.601506763	0.005051114	-1.919862677
ALDOB	-0.7	5.396666667	-3.600747198	0.005057388	-1.921031975
KRT38	-0.803333333	5.291666667	-3.600193362	0.005061969	-1.921884604
GPR139	-0.656666667	7.865	-3.600030898	0.005063313	-1.922134723
ZNF787	-0.63	6.955	-3.599569711	0.005067132	-1.922844754
TTC8	0.673333333	6.586666667	3.599449855	0.005068125	-1.923029285
KATNBL1	0.681666667	5.645833333	3.598669802	0.005074591	-1.924230296
MOB1A	0.903333333	8.045	3.598537992	0.005075685	-1.924433243
LHFPL3	-0.68	5.14	-3.598181229	0.005078646	-1.92498256
MFSD6L	-0.766666667	5.24	-3.597738648	0.005082322	-1.925664033
TOR2A	-0.683333333	6.211666667	-3.5976942	0.005082692	-1.925732474
LLGL2	-0.64	5.65	-3.597655959	0.005083009	-1.925791358
LINC00597	0.67	5.851666667	3.597629296	0.005083231	-1.925832414
GOPC	0.996666667	7.455	3.597435208	0.005084844	-1.926131273
SLC26A2	0.773333333	6.256666667	3.597327309	0.005085741	-1.92629742
KDF1	-0.8	5.823333333	-3.59549254	0.005101021	-1.929122847
HMX2	-0.616666667	5.801666667	-3.595398705	0.005101803	-1.929267357
MC3R	-0.62	5.153333333	-3.595351332	0.005102199	-1.929340314
C8orf44	0.626666667	5.986666667	3.594754233	0.005107183	-1.930259894
EFCAB14	0.716666667	9.515	3.594490037	0.005109389	-1.93066679
RAB18	1.223333333	8.235	3.594477522	0.005109494	-1.930686065
EXOC1	0.893333333	7.7	3.594436378	0.005109838	-1.930749433
UFSP1	-0.686666667	6.976666667	-3.594149635	0.005112234	-1.931191063
CTBS	0.81	7.348333333	3.59399099	0.005113561	-1.931435407
PSMD1	0.643333333	8.431666667	3.593647991	0.00511643	-1.931963698
KIFC2	-0.646666667	6.72	-3.593625402	0.005116619	-1.93199849
HMBOX1	0.786666667	8.08	3.593205871	0.00512013	-1.932644676
FOXD2	-0.67	5.385	-3.593137557	0.005120702	-1.932749899
CCDC60	-0.636666667	5.098333333	-3.592683354	0.005124507	-1.933449513
NR1D2	1.026666667	7.856666667	3.591606313	0.005133542	-1.935108579
ACO1	0.623333333	9.585	3.59158997	0.005133679	-1.935133755
SP8	-0.666666667	5.17	-3.590383263	0.005143822	-1.936992706
PRR30	-0.616666667	5.471666667	-3.589552495	0.005150817	-1.938272609
SHOC2	0.65	8.375	3.5891914	0.00515386	-1.938828942
SPDL1	0.806666667	5.553333333	3.589056113	0.005155001	-1.939037382
USP40	0.64	6.456666667	3.58860487	0.005158807	-1.939732632
SNX16	0.713333333	5.556666667	3.588505993	0.005159642	-1.939884979
OR7C2	-0.59	4.991666667	-3.588081209	0.005163228	-1.940539488
PHLDA2	-0.61	6.775	-3.587856733	0.005165125	-1.94088537
THEG	-0.673333333	4.986666667	-3.587531064	0.005167878	-1.941387182
SFR1	0.763333333	5.101666667	3.587150302	0.005171098	-1.941973899
LIAS	0.92	6.223333333	3.587012352	0.005172265	-1.942186471
CELF5	-0.656666667	6.061666667	-3.587007684	0.005172304	-1.942193664
HACE1	0.69	7.271666667	3.586555618	0.005176131	-1.942890282
KIF25-AS1	-0.653333333	5.843333333	-3.586436112	0.005177144	-1.943074439
NPB	-0.78	7.286666667	-3.586410445	0.005177361	-1.943113993
UPF2	0.716666667	6.985	3.585849639	0.005182114	-1.943978214
TRPC5	-0.59	4.271666667	-3.585357218	0.005186291	-1.944737078
C2orf82	-0.683333333	7.018333333	-3.582758841	0.005208389	-1.948741834
KIAA2026	1.053333333	9.296666667	3.581311552	0.005220741	-1.950972782
KIF5B	0.69	10.55833333	3.58059639	0.005226855	-1.952075262
CEP95	0.666666667	7.41	3.580437869	0.005228212	-1.952319642
IL17C	-0.616666667	6.911666667	-3.580422936	0.005228339	-1.952342664
ACTL9	-0.706666667	6.61	-3.580298577	0.005229404	-1.952534382
LEMD3	0.666666667	6.396666667	3.579966338	0.005232248	-1.953046583
PRPH2	-0.653333333	5.88	-3.579546417	0.005235846	-1.953693979
SPIRE1	0.803333333	8.315	3.579406413	0.005237046	-1.953909828
CREBL2	0.806666667	7.333333333	3.57936181	0.005237428	-1.953978594
GCLC	0.633333333	7.103333333	3.57934294	0.00523759	-1.954007687
HOXB13	-0.68	5.446666667	-3.579238419	0.005238486	-1.954168834
ZNF594	0.586666667	5.733333333	3.579010141	0.005240444	-1.954520786
GPR6	-0.763333333	6.125	-3.578858567	0.005241745	-1.954754482
SYT9	-0.646666667	4.806666667	-3.578767254	0.005242528	-1.954895269
FAM126B	0.593333333	7.2	3.578558442	0.00524432	-1.95521722
SSTR1	-0.606666667	5.54	-3.577873148	0.005250207	-1.956273855
RPL23P8	-0.69	5.608333333	-3.577298516	0.005255148	-1.957159901
KRTAP12-3	-0.593333333	6.426666667	-3.577073186	0.005257087	-1.957507355
ARMC5	-0.65	5.885	-3.575032245	0.005274683	-1.960654684
TPR	0.64	7.863333333	3.574773366	0.00527692	-1.961053932
EDAR	-0.64	5.1	-3.574518733	0.00527912	-1.961446639
[truncated: 2,429 more rows]
