# Supplementary material for: Potential molecular and cellular mechanisms of the effects of cuproptosis-related genes in the cardiomyocytes of patients with diabetic heart failure: a bioinformatics analysis
Source: Front Endocrinol (Lausanne). 2024 May 31;15:1370387. doi: 10.3389/fendo.2024.1370387 (PMC11176466; doi:10.3389/fendo.2024.1370387)
Supplement: Supplementary Table 1 — The list of diabetic heart failure-related genes obtained from the Gene Expression Omnibus (GEO) database. [file DataSheet_1.zip › supplements/Supplement Table 19.xls]

	logFC	AveExpr	t	P.Value	B
ZNF503-AS2	-1.313333333	5.393333333	-7.687720378	1.95E-05	3.077646928
DPPA3	-1.893333333	4.25	-7.415245365	2.64E-05	2.825424305
AGVR6190	-1.103333333	6.741666667	-6.627045033	6.68E-05	2.036194391
MIR150	-1.076666667	6.125	-6.21923309	0.000111204	1.590791855
ALPP	-1.536666667	3.638333333	-6.097901253	0.000129955	1.453146564
CDC14C	-1.526666667	4.7	-6.088283911	0.000131581	1.442133701
GOLGA2P9	-0.96	5.92	-5.988285685	0.00014985	1.326727447
UPK3A	-1.056666667	5.421666667	-5.894965011	0.000169386	1.217541418
SNORD46	-1.493333333	9.52	-5.888375871	0.000170866	1.209777536
PRLHR	-1.036666667	5.208333333	-5.875555153	0.000173785	1.19465041
SCARNA22	-1.083333333	5.991666667	-5.865139819	0.000176195	1.182341271
MIR375	-1.35	5.655	-5.826980473	0.000185341	1.137089141
LOC100130071	-0.96	6.31	-5.815685556	0.000188145	1.123648232
DUX3	-1.08	6.253333333	-5.811803895	0.000189119	1.119024153
MIR99B	-1.15	6.411666667	-5.810106281	0.000189547	1.117001057
S100A4	-1.123333333	6.765	-5.778341931	0.000197746	1.07905771
MIR339	-1.026666667	8.11	-5.771656225	0.00019952	1.071049952
CELA2A	-0.916666667	4.878333333	-5.762178003	0.000202065	1.059684646
FOXA1	-1.053333333	5.83	-5.748689385	0.000205746	1.043484525
LINC00935	-0.96	3.606666667	-5.745813062	0.000206541	1.040026051
FUT5	-0.993333333	5.686666667	-5.735683765	0.000209364	1.027835595
APOC4	-0.97	7.738333333	-5.726125073	0.000212067	1.016316056
NKX2-1-AS1	-1.036666667	5.841666667	-5.717934241	0.000214413	1.006432765
RASSF10	-1.213333333	5.46	-5.71714558	0.00021464	1.00548055
LOC100287792	-0.906666667	5.52	-5.672765187	0.000227861	0.951727814
NKG7	-1.373333333	6.926666667	-5.669924714	0.000228737	0.948276191
ALOX15	-0.996666667	4.971666667	-5.650089053	0.000234953	0.924134821
POMC	-1.153333333	6.356666667	-5.631745303	0.000240863	0.901750126
IL17REL	-0.98	5.396666667	-5.630050354	0.000241417	0.899678929
CST7	-0.983333333	6.808333333	-5.6217294	0.000244157	0.889503837
GPR61	-0.966666667	5.873333333	-5.570267688	0.000261866	0.826314903
TMEM184A	-0.923333333	6.171666667	-5.545895692	0.00027073	0.796232472
WNT9B	-0.89	6.121666667	-5.532991091	0.000275554	0.780263498
POU3F2	-0.936666667	5.788333333	-5.486731387	0.000293618	0.722786479
MIR132	-1.033333333	4.853333333	-5.473776866	0.000298902	0.706625496
CFHR4	-1.826666667	3.553333333	-5.472902675	0.000299263	0.705533901
DLEU7	-0.863333333	7.468333333	-5.449093041	0.000309256	0.675752992
PROP1	-0.936666667	6.741666667	-5.44592285	0.000310613	0.671780463
CRIP1	-0.89	7.198333333	-5.40978886	0.000326544	0.626380457
SRRM4	-0.873333333	5.706666667	-5.402742302	0.000329752	0.617500993
SNX20	-0.866666667	4.82	-5.382234623	0.000339281	0.591610824
LCE1F	-0.856666667	6.808333333	-5.382104455	0.000339343	0.591446264
KREMEN2	-0.9	7.1	-5.360021784	0.000349938	0.563487034
CGB1	-1.216666667	5.333333333	-5.344653497	0.000357521	0.543979893
HAPLN4	-0.898333333	6.939166667	-5.342529217	0.000358582	0.541280349
UTF1	-0.936666667	7.391666667	-5.33111699	0.000364346	0.526764458
SH2D3A	-0.953333333	5.553333333	-5.32189072	0.000369077	0.515012761
EFNB3	-0.933333333	5.13	-5.288337532	0.000386849	0.472152785
LRFN1	-0.9	5.376666667	-5.282720559	0.000389913	0.464959017
LOC441268	-0.85	8.345	-5.27547907	0.000393901	0.455676746
CHST12	-0.916666667	7.171666667	-5.258284118	0.000403548	0.433600047
FLJ42220	-1.256666667	4.718333333	-5.252429578	0.00040689	0.42607184
KRTAP2-1	-0.903333333	7.555	-5.248068466	0.000409399	0.420460188
CYP2A7P1	-1.01	5.445	-5.245680399	0.000410779	0.41738597
KRTAP24-1	-1.036666667	4.975	-5.222016798	0.000424735	0.386870553
FOXA2	-1.11	6.011666667	-5.211258743	0.000431246	0.372965849
ENTPD3	-0.956666667	4.988333333	-5.209793703	0.000432141	0.371070765
AZU1	-0.86	5.983333333	-5.207703454	0.000433422	0.368366316
SULT2B1	-0.89	5.988333333	-5.20440812	0.000435448	0.364101162
LOC100130264	-0.913333333	4.47	-5.1979289	0.000439463	0.355709689
SP5	-1.036666667	7.078333333	-5.190832127	0.000443906	0.346510167
NKX2-4	-1.066666667	7.91	-5.177077716	0.000452655	0.328655866
RASSF7	-0.883333333	6.361666667	-5.170674874	0.00045679	0.320333447
SCGB1C2	-0.921666667	7.0575	-5.143650811	0.000474695	0.285130369
AGXT	-0.863333333	5.891666667	-5.141234162	0.000476333	0.281976227
CLDN19	-0.91	6.795	-5.141076246	0.00047644	0.281770085
OR10G2	-1.033333333	5.006666667	-5.138087105	0.000478474	0.27786728
LRRC24	-0.903333333	6.991666667	-5.132294634	0.000482442	0.270299932
LIM2	-0.893333333	5.196666667	-5.125592345	0.000487078	0.261536837
LTC4S	-0.876666667	7.021666667	-5.122042146	0.000489553	0.256891921
SNORD95	-1.213333333	9.146666667	-5.105022451	0.000501605	0.234594242
ESPN	-0.93	7.001666667	-5.095374746	0.000508578	0.221932716
DUSP2	-0.836666667	6.125	-5.093347126	0.000510057	0.219269672
IGFBPL1	-1.096666667	6.525	-5.091329987	0.000511532	0.216619697
MGC45922	-0.956666667	5.755	-5.068307452	0.000528701	0.186325118
FAM201B	-1.013333333	7.563333333	-5.055794649	0.000538289	0.169822004
PRSS3	-0.846666667	6.07	-5.040350225	0.000550382	0.149415553
SPRR2D	-0.843333333	4.081666667	-5.034376919	0.000555136	0.14151222
GLIS1	-0.886666667	6.103333333	-5.022080248	0.000565063	0.125223238
C18orf65	-0.806666667	5.936666667	-5.019352303	0.00056729	0.12160613
SSTR5-AS1	-1.283333333	5.348333333	-5.017399718	0.000568891	0.119016329
AQP6	-0.86	5.363333333	-5.007908111	0.000576739	0.10641793
LOC100506242	-0.82	5.083333333	-5.000780502	0.000582708	0.096947224
ACP5	-0.853333333	5.496666667	-4.998588025	0.000584558	0.094032263
SNORD60	-1.27	5.361666667	-4.992352225	0.000589853	0.085737113
HES4	-0.893333333	7.356666667	-4.985882321	0.000595401	0.07712355
CTU1	-0.933333333	6.826666667	-4.979598241	0.000600843	0.06875056
RNVU1-15	-1.13	6.318333333	-4.973095478	0.00060653	0.060079118
LOC100131763	-0.816666667	6.145	-4.966553086	0.00061231	0.051347574
RSPO4	-0.81	6.268333333	-4.9651594	0.000613549	0.049486606
HES7	-0.873333333	5.76	-4.964777755	0.000613888	0.048976944
DLGAP2	-0.856666667	5.571666667	-4.964721609	0.000613938	0.048901962
RPL13	-0.92	7.735	-4.957602627	0.000620313	0.039390409
IL2RB	-0.816666667	5.831666667	-4.956934405	0.000620915	0.038497166
RPRML	-0.926666667	7.316666667	-4.950791772	0.000626478	0.030282475
OR13J1	-0.9	5.026666667	-4.94936096	0.000627781	0.028368095
RNU12	-0.823333333	6.208333333	-4.945257169	0.000631535	0.022875427
SHANK2	-0.84	5.156666667	-4.93636774	0.00063975	0.010967668
HBA2	-2.126666667	9.586666667	-4.932038524	0.000643792	0.005163645
MIR326	-0.846666667	8.33	-4.930266125	0.000645455	0.002786535
OR8H1	-1.066666667	4.033333333	-4.929062127	0.000646587	0.001171451
KCNK15	-0.81	7.125	-4.928091102	0.000647502	-0.000131294
TCERG1L	-0.83	6.748333333	-4.920863718	0.000654353	-0.009832719
HOXD12	-0.91	4.511666667	-4.915544572	0.000659444	-0.01697835
CDH15	-0.783333333	5.315	-4.903732931	0.000670902	-0.032863022
TMEM52	-0.823333333	6.441666667	-4.884083471	0.000690436	-0.059340636
SNORA68	-1.413333333	10.05666667	-4.879275272	0.000695308	-0.065829635
SCT	-0.77	6.498333333	-4.864872117	0.000710123	-0.085291108
C19orf71	-0.813333333	6.983333333	-4.861225458	0.000713927	-0.090224023
LOC392364	-0.86	4.09	-4.859662143	0.000715565	-0.092339442
NDOR1	-0.823333333	6.715	-4.858000446	0.00071731	-0.094588441
CCK	-0.966666667	4.89	-4.852564692	0.00072305	-0.10194864
SIGLEC5	-0.993333333	5.71	-4.850990963	0.00072472	-0.104080456
HNF1A	-0.803333333	5.315	-4.84512688	0.000730983	-0.112027785
KIAA0125	-0.781666667	5.420833333	-4.841375391	0.000735019	-0.117115056
MIR193A	-0.84	6.226666667	-4.840003596	0.000736501	-0.118975897
TMEM105	-0.986666667	6.226666667	-4.838500492	0.000738129	-0.121015222
OR4P4	-1.093333333	3.766666667	-4.83573882	0.000741129	-0.124763095
KCNG3	-0.856666667	4.911666667	-4.835188948	0.000741728	-0.12550948
MIR181C	-0.883333333	6.531666667	-4.831090974	0.000746208	-0.131073603
ZDHHC8P1	-0.806666667	6.45	-4.822166098	0.000756065	-0.143201374
KLK10	-0.883333333	6.135	-4.820894579	0.00075748	-0.144930299
MIR503	-0.96	5.356666667	-4.806669049	0.000773511	-0.164291792
LYPD2	-0.85	6.375	-4.803154444	0.000777527	-0.169080557
SNORD32A	-1.1	9.97	-4.792147236	0.00079025	-0.18409169
ZNF575	-0.89	6.785	-4.791892402	0.000790547	-0.184439463
FOXQ1	-0.843333333	5.928333333	-4.788228981	0.000794832	-0.189440149
KRT16	-0.793333333	6.303333333	-4.786404604	0.000796975	-0.191931324
CH17-340M24.3	-0.813333333	7.33	-4.778527348	0.0008063	-0.202694087
LOC389199	-1.033333333	6.323333333	-4.775727552	0.000809642	-0.206521985
KRTAP10-12	-0.916666667	7.178333333	-4.765041778	0.000822535	-0.221143738
KRTAP10-8	-0.766666667	6.77	-4.76372528	0.000824139	-0.222946479
NOS2P3	-0.846666667	7.31	-4.754598632	0.000835346	-0.235452009
MYBPH	-0.85	6.108333333	-4.753845578	0.000836278	-0.236484484
NPPC	-0.886666667	7.556666667	-4.752913068	0.000837434	-0.237763133
TLR9	-0.806666667	6.566666667	-4.747598573	0.000844053	-0.245053106
CEND1	-0.81	7.045	-4.745125267	0.000847152	-0.24844739
HS3ST2	-0.823333333	6.545	-4.736437636	0.000858135	-0.26037813
ZBTB22	-0.968333333	7.1925	-4.734900936	0.000860094	-0.262489798
TEKT1	-0.826666667	4.66	-4.733133995	0.000862351	-0.264918343
EPHA1	-0.773333333	5.556666667	-4.732285745	0.000863437	-0.266084392
DMRTC2	-0.753333333	5.586666667	-4.721425864	0.000877472	-0.281023593
FAM131C	-0.786666667	7.16	-4.716483209	0.00088394	-0.287829397
LGALS7B	-0.911666667	7.190833333	-4.715974507	0.000884609	-0.288530087
ZNF488	-0.88	5.466666667	-4.715011892	0.000885875	-0.289856118
S100A9	-0.826666667	5.99	-4.714117477	0.000887054	-0.291088342
LINC00937	-0.78	7.51	-4.713410117	0.000887987	-0.292062957
DPYSL5	-0.796666667	4.891666667	-4.706646579	0.000896964	-0.301386113
NHLRC4	-0.803333333	6.078333333	-4.705702008	0.000898225	-0.302688758
CATIP	-0.753333333	5.686666667	-4.704996774	0.000899168	-0.303661433
ST6GALNAC6	-0.923333333	8.181666667	-4.703184103	0.000901597	-0.306161895
SNORA16A	-1.266666667	8.506666667	-4.696593656	0.000910485	-0.315257604
NKX6-1	-0.81	5.941666667	-4.694990025	0.000912662	-0.317471927
BANF2	-0.833333333	4.916666667	-4.693260593	0.000915016	-0.319860438
RTBDN	-0.85	5.425	-4.690619805	0.000918623	-0.323508582
SYT4	-0.813333333	5.126666667	-4.689909305	0.000919596	-0.324490308
SLC6A5	-0.75	4.601666667	-4.687519442	0.000922877	-0.327793092
GPR152	-0.876666667	5.415	-4.685189741	0.000926087	-0.331013648
ABHD16B	-0.77	5.371666667	-4.683936867	0.000927818	-0.332745983
WNT3A	-0.976666667	5.618333333	-4.679738195	0.000933645	-0.338553344
MESP2	-0.816666667	6.555	-4.668545508	0.000949371	-0.354048753
POM121L12	-0.853333333	5.363333333	-4.667016187	0.000951541	-0.356167596
DCDC2	-0.773333333	4.663333333	-4.663413906	0.000956674	-0.361160019
APCDD1	-0.91	8.288333333	-4.661578401	0.000959301	-0.363704686
IGFLR1	-0.73	6.051666667	-4.660834699	0.000960368	-0.364735883
EGR4	-1.03	6.045	-4.660687505	0.000960579	-0.364939988
KRTAP9-1	-0.866666667	6.036666667	-4.656716605	0.000966297	-0.370447576
ELANE	-0.853333333	6.683333333	-4.656532733	0.000966562	-0.370702668
KRTAP10-1	-0.92	7.473333333	-4.652153981	0.000972911	-0.37677911
OR52M1	-0.823333333	5.411666667	-4.650094564	0.000975912	-0.379638085
NOX3	-0.776666667	4.711666667	-4.650044054	0.000975986	-0.379708213
TMIGD2	-0.763333333	5.941666667	-4.64731157	0.000979984	-0.383502679
FGF8	-0.84	6.04	-4.643191161	0.000986045	-0.389226826
SLC22A2	-0.763333333	4.081666667	-4.634385955	0.000999131	-0.401468605
LRFN2	-0.813333333	4.783333333	-4.633269334	0.001000804	-0.403021946
GSC2	-0.91	6.711666667	-4.629238444	0.001006867	-0.408631074
B4GALNT2	-0.786666667	5.503333333	-4.62879134	0.001007542	-0.409253401
IFNL3	-0.783333333	7.961666667	-4.626768157	0.001010602	-0.412069895
FGF22	-0.826666667	6.526666667	-4.625661028	0.001012281	-0.413611427
CDHR5	-0.863333333	5.635	-4.616642649	0.001026067	-0.426175883
SOCS1	-0.796666667	6.321666667	-4.615936044	0.001027155	-0.427160897
IRX2	-0.826666667	6.71	-4.608559872	0.001038592	-0.437448265
LOC284023	-0.776666667	5.591666667	-4.608363819	0.001038898	-0.437721817
LINC00537	-0.77	7.405	-4.602601189	0.00104793	-0.445765248
CYP26C1	-0.76	5.976666667	-4.601000988	0.001050452	-0.447999767
KRTAP5-1	-0.78	7.85	-4.600853468	0.001050685	-0.448205784
RPP21	-0.8	6.906666667	-4.600121401	0.001051842	-0.4492282
SNORD35A	-1.023333333	9.235	-4.599870723	0.001052238	-0.449578321
INSL3	-0.826666667	6.456666667	-4.598129886	0.001054995	-0.452010027
NMB	-0.876666667	5.781666667	-4.596417439	0.001057715	-0.454402561
IGFALS	-0.83	6.821666667	-4.593045024	0.001063092	-0.459115723
KRTAP5-3	-0.783333333	7.595	-4.589266785	0.001069151	-0.464398272
IFITM5	-0.903333333	4.861666667	-4.588280897	0.001070738	-0.465777079
BHLHE23	-0.816666667	6.755	-4.583159365	0.001079022	-0.472942334
HTR6	-0.89	5.811666667	-4.580584279	0.001083214	-0.476546624
SLC26A1	-0.816666667	5.995	-4.580195889	0.001083847	-0.477090341
LINC00205	-0.783333333	6.141666667	-4.579943687	0.001084259	-0.477443416
KRT79	-0.846666667	5.71	-4.574351461	0.00109343	-0.48527507
TEX13B	-0.83	5.295	-4.573578736	0.001094704	-0.486357639
MAPT-AS1	-0.763333333	5.021666667	-4.571337605	0.001098407	-0.489497965
LBX2	-0.793333333	5.966666667	-4.569382884	0.001101648	-0.492237638
MIR185	-0.783333333	6.905	-4.568901598	0.001102447	-0.49291229
C11orf86	-0.88	6.283333333	-4.568243368	0.001103542	-0.493835036
FGF4	-0.87	6.568333333	-4.564616463	0.001109593	-0.498920727
SIAH3	-0.763333333	5.141666667	-4.563496498	0.001111468	-0.500491592
TINCR	-0.823333333	4.778333333	-4.562218208	0.001113613	-0.502284774
C9orf139	-0.72	6.063333333	-4.561461168	0.001114886	-0.503346875
CBLC	-0.743333333	5.291666667	-4.560418683	0.00111664	-0.504809599
LOC645769	-0.776666667	5.315	-4.559868478	0.001117567	-0.505581669
NKX1-2	-0.843333333	6.481666667	-4.553914652	0.001127654	-0.513939502
ANKRD24	-0.74	6.223333333	-4.55132621	0.001132069	-0.517574901
MPPED1	-0.84	6.493333333	-4.550176108	0.001134036	-0.519190542
LRRC26	-0.716666667	7.041666667	-4.549525464	0.001135151	-0.520104649
TH	-0.743333333	5.665	-4.545985627	0.001141237	-0.525079075
CELA2B	-0.883333333	5.261666667	-4.543251082	0.001145961	-0.528923249
TEKT5	-0.78	4.793333333	-4.542056194	0.001148032	-0.530603387
EVA1B	-0.736666667	7.731666667	-4.539459052	0.001152547	-0.534256041
RD3	-0.906666667	4.57	-4.537294933	0.001156324	-0.537300528
TMEM37	-0.846666667	6.616666667	-4.532255587	0.00116517	-0.544392852
ZNF517	-0.816666667	6.311666667	-4.530043653	0.001169075	-0.547507212
PKP3	-0.82	5.89	-4.529795613	0.001169514	-0.547856498
SIGIRR	-0.81	6.891666667	-4.529164866	0.00117063	-0.54874475
KLK11	-0.813333333	5.3	-4.52844744	0.001171902	-0.549755146
LINC00029	-0.766666667	4.853333333	-4.527244496	0.001174037	-0.551449515
NCR2	-0.773333333	6.27	-4.526425385	0.001175493	-0.552603384
LRTM2	-0.843333333	5.765	-4.525678515	0.001176823	-0.553655585
C10orf95	-0.753333333	6.513333333	-4.520343987	0.001186365	-0.561173574
WNT10B	-0.933333333	6.42	-4.519743934	0.001187443	-0.562019523
ZC3H12D	-0.766666667	6.686666667	-4.519693651	0.001187534	-0.562090413
ZNRF4	-0.783333333	5.061666667	-4.516920847	0.001192532	-0.56600027
PRR35	-0.753333333	7.183333333	-4.51366939	0.00119842	-0.570586655
NEU2	-0.723333333	5.488333333	-4.512808883	0.001199984	-0.571800741
COL5A3	-0.73	6.945	-4.509338727	0.001206312	-0.576697998
MOSPD3	-0.76	7.61	-4.4936054	0.001235449	-0.598926175
SNORA64	-1.233333333	6.853333333	-4.492080467	0.001238312	-0.601082747
CYP2F1	-0.78	4.996666667	-4.490206253	0.001241841	-0.603733791
LOC100130916	-0.866666667	5.83	-4.487445211	0.00124706	-0.607640275
INHA	-0.806666667	6.226666667	-4.483085967	0.001255346	-0.613810502
AIRE	-0.773333333	6.666666667	-4.479711204	0.001261801	-0.618589369
FOXI1	-0.776666667	6.308333333	-4.478478967	0.001264167	-0.620334749
MIR138-1	-0.79	6.141666667	-4.478170078	0.001264761	-0.620772308
KRT17P5	-0.723333333	6.458333333	-4.475963948	0.00126901	-0.623897866
ADIG	-0.736666667	6.051666667	-4.473615716	0.00127355	-0.627225613
GPRIN1	-0.983333333	6.265	-4.4711062	0.001278421	-0.630782903
LRRC56	-0.823333333	5.721666667	-4.469186959	0.001282159	-0.633504153
BCORP1	-1.38	3.836666667	-4.464658192	0.001291027	-0.639927746
KAAG1	-0.893333333	4.906666667	-4.463938032	0.001292443	-0.640949525
ST20-AS1	-0.793333333	5.9	-4.461848486	0.001296561	-0.64391469
C1orf68	-0.776666667	6.568333333	-4.461238297	0.001297766	-0.644780711
ENHO	-0.79	5.665	-4.460207599	0.001299804	-0.646243681
FCN2	-0.8	6.063333333	-4.45989665	0.00130042	-0.646685074
CEACAM20	-0.783333333	4.881666667	-4.453469	0.001313215	-0.655812645
ZC3H18-AS1	-0.776666667	5.021666667	-4.453193642	0.001313766	-0.656203815
TERT	-0.746666667	6.523333333	-4.45188347	0.001316392	-0.658065195
MIR200C	-0.8	4.45	-4.45106106	0.001318043	-0.659233746
RNU6ATAC	-1.228333333	7.209166667	-4.446477571	0.001327285	-0.665748355
PRR32	-0.726666667	4.75	-4.444057698	0.001332192	-0.669189133
FEZF1	-0.883333333	5.475	-4.439607882	0.001341265	-0.675518706
KRTAP12-4	-0.78	7.19	-4.435827785	0.001349024	-0.680898145
C5orf38	-0.783333333	6.218333333	-4.429020581	0.001363117	-0.690591221
KCNJ10	-0.923333333	4.085	-4.425349464	0.001370783	-0.695821766
NUDT8	-0.84	7.42	-4.423651501	0.001374343	-0.698241724
CHAT	-0.793333333	5.576666667	-4.418343349	0.001385538	-0.705809942
HIST3H3	-0.783333333	5.645	-4.41806915	0.001386119	-0.706201009
OR5L1	-0.813333333	4.34	-4.415499518	0.001391576	-0.70986645
LY6H	-0.813333333	6.166666667	-4.414014511	0.00139474	-0.711985213
GPR26	-0.756666667	4.761666667	-4.411651384	0.00139979	-0.715357577
DPEP3	-0.753333333	5.613333333	-4.406605825	0.001410638	-0.722560959
ETV2	-0.816666667	5.881666667	-4.404641779	0.001414885	-0.725366061
ODF3L2	-0.733333333	6.436666667	-4.399249954	0.001426613	-0.733069968
OPRD1	-0.743333333	6.551666667	-4.398925696	0.001427321	-0.733533418
KLC3	-0.826666667	6.013333333	-4.395953561	0.001433834	-0.737782173
HRH3	-0.713333333	5.703333333	-4.394532353	0.001436959	-0.739814329
IGLL1	-0.93	6.691666667	-4.392800355	0.001440777	-0.74229131
PYY2	-0.74	6.74	-4.3900958	0.001446762	-0.746160127
MIR138-2	-0.763333333	5.071666667	-4.388619892	0.001450038	-0.748271878
RIPPLY3	-0.706666667	6.09	-4.388591308	0.001450102	-0.74831278
SELV	-0.733333333	5.95	-4.388086095	0.001451225	-0.749035727
ZNF560	-0.726666667	3.916666667	-4.385279321	0.001457484	-0.75305289
KRTAP4-3	-0.736666667	5.491666667	-4.383728211	0.001460955	-0.755273436
TRIM31	-0.841666667	5.009166667	-4.382888612	0.001462837	-0.756475552
BBC3	-0.946666667	6.766666667	-4.382241504	0.00146429	-0.757402142
TOPAZ1	-0.7	6.936666667	-4.380883343	0.001467343	-0.759347098
FAM47A	-1.03	4.585	-4.380839212	0.001467443	-0.7594103
PRB1	-0.846666667	6.953333333	-4.378932415	0.001471742	-0.762141438
MIR7-3HG	-0.703333333	5.125	-4.377151423	0.001475769	-0.764692902
MIR212	-0.753333333	6.7	-4.376617983	0.001476978	-0.765457212
GP9	-0.79	6.005	-4.375059845	0.001480514	-0.767689958
CTRB2	-0.781666667	6.504166667	-4.374095475	0.001482707	-0.769072052
CXCR3	-0.74	5.976666667	-4.372561207	0.001486203	-0.771271204
SNORD105	-1.003333333	6.011666667	-4.371398041	0.001488859	-0.772938682
COL22A1	-0.743333333	6.241666667	-4.36760491	0.001497557	-0.778377882
AJAP1	-0.743333333	4.698333333	-4.357312384	0.001521429	-0.793148412
KCNE5	-0.796666667	6.018333333	-4.350861234	0.001536597	-0.802414804
KRTAP10-7	-0.793333333	5.613333333	-4.348679071	0.001541764	-0.805550733
GPR119	-0.683333333	4.781666667	-4.347531485	0.001544489	-0.8072002
CHRNB4	-0.82	5.513333333	-4.34259399	0.00155627	-0.8142994
ASPDH	-0.796666667	5.985	-4.341704584	0.001558402	-0.815578608
KRTAP10-2	-0.843333333	7.621666667	-4.341454303	0.001559003	-0.815938604
CAPS	-0.72	6.803333333	-4.334965599	0.001574659	-0.825275142
C11orf42	-0.74	4.806666667	-4.334373473	0.001576096	-0.826127474
SLC22A13	-0.726666667	5.21	-4.33017685	0.00158632	-0.832169865
TFAP2E	-0.76	7.363333333	-4.327204482	0.001593604	-0.836451216
VANGL2	-0.73	5.518333333	-4.322787466	0.001604494	-0.842815968
TFR2	-0.82	5.333333333	-4.321885842	0.001606726	-0.84411555
OTOS	-0.69	7.081666667	-4.320618377	0.00160987	-0.84594266
FOXG1	-0.74	5.643333333	-4.318166913	0.00161597	-0.849477275
CHP2	-0.756666667	4.861666667	-4.318145727	0.001616023	-0.849507827
LOC401296	-0.746666667	6.036666667	-4.313357159	0.001628008	-0.856414892
SNORA24	-1.47	8.641666667	-4.31262343	0.001629853	-0.857473543
MIR149	-0.733333333	6.713333333	-4.311908171	0.001631653	-0.858505627
PRR15	-0.75	6.138333333	-4.307738207	0.001642192	-0.86452427
GAS1	-0.816666667	6.638333333	-4.305409706	0.001648108	-0.86788625
ALDH3A1	-0.74	6.203333333	-4.305132103	0.001648815	-0.868287119
LY6D	-0.726666667	6.54	-4.304082689	0.00165149	-0.869802626
NPTX1	-0.82	5.633333333	-4.299850437	0.001662324	-0.875916349
CRB3	-0.73	6.278333333	-4.299101599	0.001664249	-0.876998378
CSPG5	-0.753333333	5.083333333	-4.298164284	0.001666661	-0.878352867
KRT17	-0.681111111	5.837222222	-4.290990191	0.00168525	-0.888724485
GSTO2	-0.816666667	5.721666667	-4.289919574	0.001688043	-0.890272966
OTOL1	-0.74	4.823333333	-4.286291801	0.001697543	-0.895521296
SNORA48	-0.966666667	9.156666667	-4.283544492	0.001704774	-0.899497209
TMEM198	-0.74	5.756666667	-4.283339568	0.001705315	-0.899793822
MDK	-0.7	7.65	-4.282802185	0.001706734	-0.900571678
C1orf167	-0.743333333	5.958333333	-4.280423961	0.001713028	-0.904014667
TBC1D10C	-0.723333333	6.151666667	-4.27954243	0.001715368	-0.905291094
CGB3	-0.744444667	6.603333333	-4.279304745	0.001715999	-0.905635274
SOWAHD	-0.71	5.878333333	-4.276882298	0.001722447	-0.909143606
USH1G	-0.826666667	5.826666667	-4.273535863	0.001731397	-0.913991601
PDYN	-0.696666667	4.038333333	-4.273012789	0.001732801	-0.914749538
GJB6	-0.77	4.891666667	-4.272685212	0.00173368	-0.915224218
TREML3P	-0.72	4.48	-4.271444563	0.001737016	-0.917022156
POU2AF1	-0.753333333	5.373333333	-4.266880211	0.001749345	-0.923638815
ADM2	-0.74	7.006666667	-4.266724704	0.001749766	-0.923864299
SLC22A3	-0.713333333	5.293333333	-4.266667236	0.001749922	-0.92394763
SSBP3-AS1	-0.686666667	5.673333333	-4.265888836	0.001752035	-0.925076375
LOC101928751	-0.72	4.883333333	-4.264595691	0.00175555	-0.926951748
CLDN6	-0.853333333	4.576666667	-4.26406021	0.001757008	-0.927728402
CD7	-0.75	7.448333333	-4.263645019	0.001758139	-0.928330618
LOC647115	-0.856666667	5.881666667	-4.26325167	0.001759212	-0.928901178
CDH16	-0.7	5.2	-4.263170266	0.001759434	-0.929019259
LOC375196	-0.763333333	5.695	-4.259113246	0.001770538	-0.934905483
EPHB2	-0.703333333	6.165	-4.25901329	0.001770812	-0.93505054
ANXA10	-0.67	3.718333333	-4.2587672	0.001771488	-0.93540767
PARD6A	-0.71	6.081666667	-4.256825947	0.00177683	-0.938225184
RTP5	-0.696666667	6.528333333	-4.254415255	0.001783488	-0.941724841
SCGB3A1	-0.713333333	6.716666667	-4.253138673	0.001787024	-0.943578447
CD70	-0.696666667	4.611666667	-4.250074543	0.001795543	-0.948028604
EDN2	-0.73	6.071666667	-4.248925321	0.001798749	-0.949698037
FLJ40288	-0.846666667	4.23	-4.248710798	0.001799348	-0.950009689
CLDND2	-0.773333333	6.51	-4.248385993	0.001800255	-0.950481569
ENTPD8	-0.753333333	5.99	-4.246091668	0.00180668	-0.953815246
JSRP1	-0.726666667	7.386666667	-4.241681503	0.001819096	-0.960225525
SNORA80B	-1.01	7.325	-4.240947861	0.001821171	-0.96129218
GPR158	-0.703333333	4.221666667	-4.237074851	0.001832163	-0.966924582
ZBTB12	-0.723333333	6.028333333	-4.23608882	0.001834972	-0.968358904
HSPB9	-0.76	4.826666667	-4.233298354	0.001842949	-0.972418837
OSR1	-0.766666667	5.98	-4.231932336	0.001846866	-0.974406731
FOXR1	-0.716666667	4.968333333	-4.227951722	0.001858333	-0.980201133
FAM43B	-0.726666667	7.373333333	-4.226908868	0.00186135	-0.981719568
WBSCR28	-0.73	4.931666667	-4.226426711	0.001862747	-0.982421664
SLC35G6	-0.725	6.3675	-4.226120822	0.001863633	-0.982867104
EPHB6	-0.693333333	5.926666667	-4.225432511	0.001865629	-0.983869485
KIR3DL2	-0.703333333	5.351666667	-4.224490942	0.001868364	-0.9852408
OTX1	-0.786666667	6.22	-4.219916925	0.001881709	-0.991904386
PEX11G	-0.75	6.741666667	-4.219048347	0.001884255	-0.993170121
GSX1	-0.886666667	6.576666667	-4.216786355	0.001890901	-0.996466945
TUSC1	-0.706666667	6.1	-4.214073903	0.001898904	-1.000421333
SLC28A2	-0.74	4.566666667	-4.212395349	0.001903874	-1.002868997
LY86-AS1	-0.796666667	6.751666667	-4.212016982	0.001904996	-1.003420791
FGF19	-0.796666667	5.821666667	-4.208794616	0.001914582	-1.008121023
GUCA2A	-0.816666667	5.725	-4.208506708	0.001915441	-1.00854105
NANOS2	-0.766666667	5.71	-4.20828344	0.001916107	-1.008866783
TLX2	-0.88	6.74	-4.20818117	0.001916412	-1.00901599
LOC100131232	-0.776666667	5.255	-4.207107274	0.001919622	-1.010582854
SBSN	-0.86	6.033333333	-4.206729314	0.001920752	-1.011134356
TMIE	-0.776666667	5.165	-4.206261904	0.001922152	-1.011816411
GDF2	-0.75	6.095	-4.204189224	0.00192837	-1.014841307
ASPHD1	-0.723333333	5.558333333	-4.203623957	0.00193007	-1.015666377
LHX5	-0.853333333	5.733333333	-4.199200857	0.001943424	-1.022124058
AMN	-0.703333333	6.645	-4.198288949	0.001946189	-1.023455802
LINC00638	-0.72	5.496666667	-4.195591934	0.001954392	-1.02739524
FAM132A	-0.736666667	6.425	-4.19528345	0.001955333	-1.027845902
B3GNT7	-0.703333333	6.475	-4.195218262	0.001955532	-1.027941136
LOC105379811	-0.69	4.981666667	-4.193044882	0.001962172	-1.03111664
FOXE3	-0.833333333	7.536666667	-4.192906827	0.001962595	-1.031318374
CD177	-0.688333333	4.810833333	-4.19282769	0.001962837	-1.031434017
BPIFB3	-0.756666667	5.851666667	-4.192807827	0.001962898	-1.031463042
ODF3	-0.813333333	5.106666667	-4.191583305	0.001966652	-1.033252537
GAS2L2	-0.726666667	5.996666667	-4.190164871	0.001971009	-1.035325693
KCNK13	-0.806666667	5.82	-4.189877406	0.001971894	-1.035745883
TJP3	-0.703333333	6.231666667	-4.185369469	0.001985816	-1.042336809
SAMD11	-0.696666667	6.331666667	-4.184448374	0.001988674	-1.043683891
CD164L2	-0.713333333	5.656666667	-4.1824413	0.001994916	-1.046619639
PRY2	-0.716666667	5.572777667	-4.180094829	0.002002239	-1.050052591
PTH2	-0.703333333	6.875	-4.179965257	0.002002644	-1.050242182
MUC4	-0.69	5.138333333	-4.179323613	0.002004652	-1.051181082
GFRA4	-0.763333333	7.318333333	-4.179075439	0.002005429	-1.051544244
IGF2BP1	-0.726666667	4.846666667	-4.17497783	0.002018308	-1.057541768
CALCB	-0.796666667	4.211666667	-4.17382984	0.002021932	-1.059222493
OR51V1	-0.853333333	5.253333333	-4.172295796	0.002026785	-1.061468732
LRG1	-0.756666667	5.578333333	-4.170065717	0.002033862	-1.064734774
IGFBP1	-0.736666667	6.518333333	-4.168817306	0.002037835	-1.066563449
CD22	-0.756666667	4.795	-4.168042807	0.002040304	-1.067698054
SLC9A3	-0.766666667	5.073333333	-4.166640062	0.002044783	-1.069753238
KRTAP2-3	-0.71	7.418333333	-4.165513827	0.002048388	-1.071403517
ZNF296	-0.76	6.8	-4.16538994	0.002048785	-1.071585061
ADGRD2	-0.696666667	6.451666667	-4.164937852	0.002050233	-1.072247569
ZNF664-FAM101A	-0.77	5.745	-4.163191961	0.002055839	-1.074806357
BARX2	-0.733333333	6.163333333	-4.162758237	0.002057234	-1.075442098
ZNF683	-0.756666667	6.018333333	-4.159693432	0.002067121	-1.079935195
IL20RA	-0.99	4.868333333	-4.158140666	0.00207215	-1.082212132
AATK-AS1	-0.746666667	6.6	-4.157263224	0.002074997	-1.083498951
CIDEC	-0.706666667	4.83	-4.156752558	0.002076656	-1.084247924
CLCNKB	-0.753333333	5.97	-4.155732194	0.002079975	-1.085744567
CER1	-0.816666667	4.918333333	-4.155427045	0.002080968	-1.086192183
TMEM150B	-0.716666667	5.761666667	-4.155278787	0.002081451	-1.086409662
PLAC9	-0.693333333	6.64	-4.154854809	0.002082833	-1.087031617
SOX14	-0.753333333	4.926666667	-4.152559424	0.00209033	-1.090399295
SAPCD2	-0.73	6.078333333	-4.15178646	0.002092861	-1.091533527
RDH12	-0.79	5.408333333	-4.151148515	0.002094953	-1.092469702
NPFFR1	-0.793333333	5.89	-4.150646977	0.002096599	-1.093205745
CCDC153	-0.79	5.601666667	-4.150363598	0.002097529	-1.09362164
CARD9	-0.823333333	6.795	-4.148832081	0.002102566	-1.095869545
KNDC1	-0.703333333	5.815	-4.147973814	0.002105394	-1.09712943
RELL2	-0.663333333	5.511666667	-4.146220366	0.002111184	-1.09970373
NCAN	-0.73	5.691666667	-4.14079111	0.002129219	-1.10767751
MIR219A1	-0.883333333	5.001666667	-4.137322748	0.002140825	-1.112773675
C14orf80	-0.683333333	6.141666667	-4.135135021	0.00214818	-1.115989081
CYP2C9	-0.666666667	4.543333333	-4.135085513	0.002148347	-1.116061854
WFIKKN2	-0.806666667	6.22	-4.133728039	0.002152925	-1.118057365
UNCX	-0.85	7.948333333	-4.132826139	0.002155972	-1.119383324
GPR179	-0.72	5.533333333	-4.132627938	0.002156642	-1.119674733
NPW	-0.91	6.768333333	-4.132404041	0.002157399	-1.120003928
WFDC1	-0.78	6.473333333	-4.130760137	0.002162969	-1.122421182
SNORA20	-0.96	10.35	-4.129426149	0.002167499	-1.124383019
PRSS57	-0.726666667	6.623333333	-4.121277871	0.002195392	-1.136372031
LOC100287869	-0.713333333	4.93	-4.119541134	0.002201385	-1.138928655
PSG9	-0.773333333	5.96	-4.119264809	0.002202341	-1.139335469
LINC01512	-0.76	5.36	-4.119034387	0.002203138	-1.139674712
KCNJ12	-0.726666667	6.653333333	-4.114936016	0.002217362	-1.145709924
EFNA2	-0.68	6.476666667	-4.114619597	0.002218464	-1.146175981
SLC25A2	-0.8	4.86	-4.114145505	0.002220117	-1.146874305
TMEM86B	-0.68	5.636666667	-4.107414765	0.00224372	-1.156792047
FAM19A4	-0.736666667	4.731666667	-4.107112971	0.002244784	-1.157236897
UBXN10	-0.85	5.198333333	-4.106969388	0.002245291	-1.157448544
BFSP2	-0.766666667	5.22	-4.106160866	0.002248146	-1.1586404
LOC151174	-0.86	5.36	-4.106113647	0.002248313	-1.15871001
MUC5B	-0.826666667	5.69	-4.106067743	0.002248475	-1.158777681
SCNN1G	-0.793333333	5.04	-4.104724087	0.002253229	-1.160758618
PRSS33	-0.673333333	6.43	-4.1021537	0.002262353	-1.164548848
COL2A1	-0.7	6.296666667	-4.102011493	0.002262859	-1.164758571
AMER3	-0.68	5.31	-4.100928616	0.002266715	-1.166355667
ATG101	-0.693333333	6.123333333	-4.100084117	0.002269727	-1.167601307
SPRR3	-0.663333333	4.731666667	-4.099313174	0.002272481	-1.168738542
CLCNKA	-0.726666667	5.56	-4.097571362	0.002278715	-1.171308248
FAM71E1	-0.706666667	5.27	-4.095098335	0.002287597	-1.174957481
SP6	-0.726666667	5.25	-4.0948965	0.002288324	-1.175255351
RBAK-RBAKDN	-0.79	6.431666667	-4.091230327	0.002301563	-1.180666956
RHBDD3	-0.72	6.93	-4.09008214	0.002305726	-1.182362187
LKAAEAR1	-0.906666667	6.666666667	-4.082430167	0.002333672	-1.19366478
C20orf173	-0.82	4.953333333	-4.081239478	0.002338053	-1.195424289
MARCO	-0.7	5.913333333	-4.080946648	0.002339132	-1.195857044
KRT5	-0.666666667	5.43	-4.080254488	0.002341683	-1.196879988
GJA8	-0.906666667	5.08	-4.079975527	0.002342713	-1.197292286
MIR125A	-0.936666667	6.451666667	-4.079348685	0.002345027	-1.198218784
ZFR2	-0.683333333	5.905	-4.078906325	0.002346662	-1.198872644
C1QTNF4	-0.86	6.966666667	-4.077769659	0.002350868	-1.200552899
ASRGL1	-0.696666667	5.565	-4.077684938	0.002351182	-1.200678145
C9orf40	-0.756666667	6.775	-4.076705269	0.002354814	-1.202126484
ECEL1	-0.943333333	5.935	-4.076029666	0.002357322	-1.203125376
LOC652276	-0.76	6.416666667	-4.074460177	0.00236316	-1.205446147
CECR6	-0.69	6.768333333	-4.074195667	0.002364145	-1.205837309
POU5F2	-0.78	6.406666667	-4.073257723	0.002367643	-1.207224433
LCE3C	-0.786666667	5.44	-4.073219499	0.002367786	-1.207280966
FNDC11	-0.733333333	6.37	-4.072661478	0.002369869	-1.208106287
ACAN	-0.713333333	5.566666667	-4.06812926	0.002386863	-1.214811166
AGR2	-0.83	3.695	-4.06776882	0.00238822	-1.215344523
COL23A1	-0.716666667	7.025	-4.066953354	0.002391294	-1.216551265
NKD2	-0.696666667	6.051666667	-4.063721781	0.002403513	-1.221334354
SHD	-0.753333333	5.55	-4.062787468	0.002407058	-1.222717523
C17orf82	-0.9	5.35	-4.062769829	0.002407125	-1.222743637
NME3	-0.773333333	7.063333333	-4.062291188	0.002408943	-1.223452273
ZBTB32	-0.666666667	5.676666667	-4.060850063	0.002414427	-1.225586083
RGS10	-0.66	6.166666667	-4.060343216	0.002416359	-1.226336619
GLTPD2	-0.78	6.26	-4.058626028	0.002422915	-1.228879698
FSCN2	-0.756666667	5.841666667	-4.0584546	0.002423571	-1.229133598
PAX9	-0.76	5.17	-4.058246196	0.002424368	-1.229442269
C2orf50	-0.73	5.215	-4.058152509	0.002424727	-1.229581032
XKR5	-0.703333333	4.615	-4.05715872	0.002428533	-1.231053051
POU2F3	-0.706666667	5.97	-4.056097791	0.002432603	-1.232624676
GPR45	-0.823333333	4.431666667	-4.053590424	0.002442251	-1.236339646
HOXA3	-0.733333333	5.13	-4.052166295	0.002447748	-1.23845007
XKR7	-0.713333333	6.023333333	-4.051912458	0.00244873	-1.238826263
HBD	-0.93	5.855	-4.049437367	0.002458319	-1.242494894
IZUMO4	-0.763333333	6.008333333	-4.048203417	0.002463115	-1.244324209
FAM83E	-0.77	6.595	-4.045801084	0.00247248	-1.24788626
GAL	-0.81	6.198333333	-4.04452926	0.002477453	-1.249772388
COL20A1	-0.653333333	6.143333333	-4.043866978	0.002480047	-1.25075465
OR1D2	-0.91	4.745	-4.040782735	0.002492164	-1.255329867
CHRM1	-0.69	5.845	-4.038348137	0.002501773	-1.258942349
CRYAA	-0.74	7.216666667	-4.036989184	0.002507154	-1.260959145
DHH	-0.7	5.733333333	-4.03241938	0.002525337	-1.267743035
COL9A3	-0.736666667	7.491666667	-4.032253725	0.002525998	-1.267989006
TMEM132E	-0.71	5.311666667	-4.030900035	0.002531413	-1.269999166
TTLL10	-0.683333333	6.868333333	-4.029381984	0.002537499	-1.272253705
ZNF524	-0.796666667	7.065	-4.027085155	0.002546737	-1.275665469
NEUROG2	-0.76	4.426666667	-4.026390589	0.002549537	-1.276697342
MT3	-0.703333333	7.298333333	-4.026378208	0.002549587	-1.276715737
LOC440461	-0.79	6.985	-4.025693769	0.00255235	-1.277732633
TATDN1	-1.536666667	6.831666667	-4.025334702	0.002553801	-1.278266138
PRAP1	-0.77	6.355	-4.025299781	0.002553942	-1.278318025
DEGS2	-0.656666667	7.601666667	-4.024562152	0.002556925	-1.279414062
OR2Z1	-0.726666667	5.616666667	-4.02318982	0.002562485	-1.281453406
ZNF48	-0.646666667	4.446666667	-4.020580569	0.002573091	-1.285331601
C16orf74	-0.76	6.306666667	-4.020211758	0.002574594	-1.285879852
WSCD2	-0.663333333	5.301666667	-4.020161936	0.002574797	-1.285953914
TDRG1	-0.73	4.695	-4.01920265	0.00257871	-1.287380025
HOXB-AS3	-0.743333333	6.115	-4.018475728	0.00258168	-1.28846078
PRSS21	-0.766666667	6.1	-4.017915635	0.002583971	-1.289293554
LOC338797	-0.68	5.906666667	-4.016108619	0.002591376	-1.291980612
C8orf74	-0.67	5.778333333	-4.016016001	0.002591756	-1.29211835
CYP2W1	-0.72	6.12	-4.012768081	0.002605124	-1.296949257
POU3F1	-0.756666667	7.188333333	-4.00975903	0.002617574	-1.301426202
RNASE8	-0.69	4.198333333	-4.008672223	0.002622085	-1.303043496
KLK13	-0.806666667	5.373333333	-4.00830832	0.002623598	-1.303585063
LCAL1	-0.663333333	4.108333333	-4.008078701	0.002624553	-1.303926795
SCX	-0.743333333	6.615	-4.007260189	0.00262796	-1.305145013
CLEC11A	-0.663333333	6.151666667	-4.006075402	0.002632899	-1.306908538
HOXB1	-0.713333333	5.806666667	-4.005266165	0.002636279	-1.30811318
S1PR4	-0.703333333	5.401666667	-4.004858502	0.002637983	-1.308720068
LINC00094	-0.7	5.483333333	-4.003403213	0.002644076	-1.310886747
MGC10814	-0.733333333	6.313333333	-4.000076291	0.002658061	-1.315841088
RSPH6A	-0.743333333	5.978333333	-3.998777766	0.002663541	-1.31777523
EEF1B2	-0.793333333	6.613333333	-3.998587516	0.002664344	-1.318058627
GPR37L1	-0.733333333	6.906666667	-3.998446759	0.002664939	-1.318268301
SLC34A2	-0.696666667	4.885	-3.997798078	0.002667683	-1.319234625
C16orf86	-0.723333333	6.385	-3.996073771	0.002674989	-1.321803568
KRTAP6-3	-0.776666667	6.685	-3.995839072	0.002675985	-1.322153264
SPEM1	-0.706666667	5.71	-3.994375852	0.002682205	-1.324333604
PPY2P	-0.636666667	5.198333333	-3.993456477	0.00268612	-1.325703716
TMEM200B	-0.743333333	7.045	-3.991399666	0.002694901	-1.328769334
SERPINA2	-0.666666667	4.706666667	-3.989495358	0.002703059	-1.33160818
KRT14	-0.786666667	6.4	-3.988421603	0.00270767	-1.333209103
SPATC1L	-0.76	6.616666667	-3.98823317	0.00270848	-1.333490065
CABP2	-0.706666667	6.663333333	-3.987690424	0.002710814	-1.334299351
SOX21	-0.87	5.688333333	-3.985822438	0.002718865	-1.337085012
PPP3R2	-0.886666667	5.433333333	-3.985188043	0.002721605	-1.338031173
TRIM60	-0.673333333	5.4	-3.984358491	0.002725192	-1.339268484
CCDC85B	-0.696666667	7.248333333	-3.983744375	0.002727851	-1.340184525
NIPAL1	-0.72	5.49	-3.983214295	0.002730148	-1.340975256
FOXN4	-0.756666667	5.801666667	-3.983031985	0.002730939	-1.341247221
PROK2	-0.726666667	6.016666667	-3.981605159	0.002737134	-1.343375879
AIPL1	-0.676666667	6.158333333	-3.980601147	0.002741503	-1.344873916
PDX1	-0.756666667	5.968333333	-3.979257298	0.002747361	-1.346879228
MTNR1B	-0.66	5.9	-3.977341437	0.002755736	-1.34973854
ARL4C	-0.626666667	5.616666667	-3.974899208	0.002766451	-1.353384164
PTCRA	-0.656666667	6.445	-3.974428606	0.00276852	-1.354086748
CCDC105	-0.71	5.905	-3.973130024	0.00277424	-1.356025621
IFNLR1	-0.686666667	5.713333333	-3.970380258	0.002786392	-1.360131984
HES2	-0.72	5.626666667	-3.970195351	0.002787211	-1.360408153
TRBV27	-0.656666667	5.841666667	-3.968789202	0.002793449	-1.362508465
PGK2	-0.633333333	3.976666667	-3.962947577	0.002819521	-1.371236814
AQP12B	-0.716666667	6.828333333	-3.962835392	0.002820024	-1.371404483
TNNC2	-0.74	5.64	-3.961521969	0.002825923	-1.373367622
COL9A2	-0.71	6.475	-3.961251701	0.002827138	-1.373771613
REG1A	-0.756666667	4.408333333	-3.96054353	0.002830325	-1.374830223
FAM71E2	-0.678333333	6.095833333	-3.959782372	0.002833755	-1.375968118
HS3ST4	-0.806666667	5.933333333	-3.959716759	0.00283405	-1.376066211
MOGAT3	-0.706666667	4.796666667	-3.959292479	0.002835964	-1.376700526
LMNTD2	-0.683333333	6.508333333	-3.959275686	0.00283604	-1.376725633
ZNF341	-0.736666667	5.825	-3.958731084	0.002838499	-1.377539874
COMTD1	-0.65	6.875	-3.958658104	0.002838828	-1.37764899
HAGHL	-0.69	7.188333333	-3.958648771	0.00283887	-1.377662944
FAM205A	-0.693333333	5.656666667	-3.95759803	0.002843621	-1.379234047
HSH2D	-0.663333333	5.251666667	-3.956949119	0.002846559	-1.380204395
TRPC2	-0.696666667	5.351666667	-3.956367267	0.002849196	-1.381074518
DUOXA2	-0.713333333	5	-3.954909911	0.002855813	-1.383254102
ARID3A	-0.656666667	6.735	-3.952667796	0.002866024	-1.386607922
KIF2B	-0.796666667	5.981666667	-3.95060849	0.002875436	-1.389688898
RETN	-0.71	6.308333333	-3.94975836	0.002879331	-1.390960969
HTRA4	-0.64	5.973333333	-3.949609354	0.002880014	-1.39118394
PPP1R2P9	-0.76	5.283333333	-3.948217517	0.002886405	-1.39326682
TMEM125	-0.793333333	6.066666667	-3.94806964	0.002887085	-1.393488134
LOC388882	-0.686666667	4.506666667	-3.947841475	0.002888134	-1.393829612
OR2S2	-0.66	5.976666667	-3.945408626	0.002899347	-1.397471127
NEUROG3	-0.783333333	5.668333333	-3.944069227	0.00290554	-1.399476299
TEX13A	-0.683333333	4.861666667	-3.94388742	0.002906382	-1.399748496
TMEM262	-0.89	6.475	-3.943461498	0.002908355	-1.400386193
TMEM59L	-0.68	6.42	-3.942077979	0.002914773	-1.402457789
TPPP2	-0.656666667	4.175	-3.941920578	0.002915504	-1.402693488
CABP7	-0.636666667	5.601666667	-3.94174169	0.002916335	-1.402961366
DUX4	-0.685555556	7.27	-3.940544727	0.002921903	-1.404753891
ARSI	-0.766666667	5.583333333	-3.939631178	0.00292616	-1.406122118
CRYBA4	-0.69	5.501666667	-3.938278132	0.002932477	-1.40814879
PTRH1	-0.706666667	6.493333333	-3.936503675	0.002940783	-1.410807055
LCT	-0.73	5.255	-3.935119959	0.002947277	-1.412880259
RBPJL	-0.71	5.881666667	-3.934772327	0.002948911	-1.413401151
ALOX15B	-0.636666667	5.945	-3.932117137	0.002961422	-1.417380245
ETV3L	-0.643333333	4.885	-3.929387656	0.002974341	-1.42147167
MMEL1	-0.756666667	5.005	-3.928722444	0.002977499	-1.422468959
MIR504	-0.706666667	5.206666667	-3.927331508	0.002984112	-1.424554453
XAGE3	-0.76	5.526666667	-3.926500561	0.002988071	-1.425800454
ASTL	-0.72	5.436666667	-3.926280811	0.002989119	-1.426129983
RABAC1	-0.666666667	8.16	-3.926120182	0.002989885	-1.426370863
NXPH2	-0.766666667	6.173333333	-3.925455917	0.002993055	-1.427367027
GAL3ST2	-0.65	6.355	-3.924897583	0.002995723	-1.428204377
CCNO	-0.676666667	6.415	-3.924862923	0.002995888	-1.428256359
CNTD2	-0.786666667	6.25	-3.923332526	0.003003213	-1.430551767
CDH3	-0.656666667	5.041666667	-3.921963696	0.003009781	-1.432605113
MUTYH	-0.713333333	5.95	-3.920391126	0.003017344	-1.434964397
NUTM2A	-0.651666667	6.5875	-3.91965395	0.003020897	-1.436070477
APOA5	-0.71	5.291666667	-3.919137337	0.003023389	-1.436845661
GPR153	-0.64	7.286666667	-3.917044309	0.003033508	-1.439986647
MIR188	-0.66	5.663333333	-3.916750109	0.003034934	-1.440428197
MESP1	-0.68	7.083333333	-3.916317254	0.003037032	-1.441077869
ZWINT	-0.636666667	5.755	-3.915780658	0.003039635	-1.44188328
CD247	-0.636666667	5.221666667	-3.915104383	0.003042919	-1.4428984
TREML2	-0.663333333	5.628333333	-3.913313455	0.003051634	-1.445586965
MEGF11	-0.65	6.055	-3.913186722	0.003052252	-1.445777234
SH3BP1	-0.723333333	6.028333333	-3.911399498	0.003060977	-1.448460698
BPIFB6	-0.883333333	5.488333333	-3.910068179	0.003067494	-1.450459913
OTOG	-0.623333333	4.908333333	-3.90982388	0.003068691	-1.450826798
HELT	-0.796666667	5.998333333	-3.909339039	0.003071069	-1.45155495
NXNL2	-0.81	5.098333333	-3.908702812	0.003074192	-1.452510506
OXT	-0.736666667	6.971666667	-3.908287699	0.003076231	-1.453133998
GPRIN2	-0.733333333	5.846666667	-3.90721205	0.003081523	-1.45474971
PLA2G4D	-0.706666667	5.346666667	-3.906721849	0.003083937	-1.455486083
CDHR2	-0.683333333	5.121666667	-3.906625515	0.003084412	-1.455630798
WNT6	-0.68	6.266666667	-3.905682641	0.003089063	-1.457047273
AMBP	-0.766666667	5.51	-3.905633711	0.003089304	-1.457120783
ART5	-0.703333333	4.905	-3.905227605	0.00309131	-1.457730914
GNRHR2	-0.786666667	5.743333333	-3.904968011	0.003092593	-1.458120938
IL12RB1	-0.63	5.445	-3.904912496	0.003092867	-1.458204346
LENG9	-0.663333333	5.818333333	-3.904017008	0.003097297	-1.459549837
LOC100505502	-0.755	5.8225	-3.903822168	0.003098261	-1.459842602
DMRTA2	-0.7	6.15	-3.901302301	0.003110766	-1.463629399
PIPOX	-0.636666667	5.441666667	-3.897976883	0.003127348	-1.468628058
PRTN3	-0.73	6.738333333	-3.897544789	0.00312951	-1.469277676
PRSS41	-0.676666667	6.515	-3.89711962	0.003131638	-1.469916907
IL17D	-0.653333333	7.07	-3.896979997	0.003132338	-1.470126832
KCNN4	-0.67	5.105	-3.896685471	0.003133813	-1.470569664
AATBC	-0.76	5.223333333	-3.89598865	0.003137307	-1.47161741
GPR27	-0.653333333	7.783333333	-3.893502225	0.003149809	-1.475356547
ENKD1	-0.663333333	6.161666667	-3.892948245	0.003152601	-1.476189745
UGT2B11	-1.278333333	6.4575	-3.892013193	0.00315732	-1.477596177
AMH	-0.663333333	7.088333333	-3.891112588	0.003161873	-1.478950906
HMX3	-0.726666667	6.866666667	-3.890652428	0.003164201	-1.479643142
C1QL3	-0.63	6.705	-3.89060429	0.003164445	-1.479715559
PLEKHG6	-0.676666667	5.638333333	-3.890348638	0.00316574	-1.480100159
N4BP3	-0.88	5.706666667	-3.889401315	0.003170542	-1.481525377
AGMAT	-0.763333333	5.248333333	-3.888883149	0.003173172	-1.482304992
LOC646976	-0.753333333	5.963333333	-3.888740836	0.003173894	-1.482519118
DNAJC22	-0.653333333	4.57	-3.888460228	0.00317532	-1.482941331
KIR3DS1	-0.728333333	4.665833333	-3.888329935	0.003175982	-1.483137377
C9orf50	-0.676666667	5.601666667	-3.887708714	0.003179141	-1.484072139
SLC24A5	-0.82	4.293333333	-3.886908904	0.003183212	-1.485275701
ZDHHC12	-0.646666667	7.39	-3.882849906	0.003203961	-1.491385027
GRM6	-0.653333333	5.566666667	-3.880308597	0.003217024	-1.495211144
RNF222	-0.63	6.851666667	-3.879807752	0.003219605	-1.495965301
KIR2DS4	-0.803333333	6.121666667	-3.877976043	0.003229063	-1.498723715
HOXB6	-0.823333333	4.268333333	-3.877330031	0.003232406	-1.499696666
LOC102723566	-0.663333333	6.818333333	-3.87652022	0.003236601	-1.500916391
MIR210	-0.86	7.693333333	-3.876434695	0.003237044	-1.501045212
GBX2	-0.67	6.488333333	-3.876379885	0.003237329	-1.50112777
CST9L	-0.726666667	4.63	-3.87596535	0.003239479	-1.501752177
BICDL2	-0.696666667	6.228333333	-3.875036879	0.0032443	-1.503150799
NPAS1	-0.68	5.376666667	-3.87429119	0.003248178	-1.504274167
SNORA71A	-0.996666667	7.621666667	-3.873980721	0.003249794	-1.504741904
KISS1	-0.676666667	5.638333333	-3.872849987	0.003255687	-1.506445521
LHX3	-0.666666667	6.46	-3.871323525	0.003263659	-1.508745627
CLDN23	-0.676666667	6.371666667	-3.87111308	0.00326476	-1.509062755
HOXC8	-0.943333333	5.345	-3.871050489	0.003265087	-1.509157077
BARX1	-0.653333333	6.696666667	-3.870966272	0.003265528	-1.509283989
STX1B	-0.696666667	5.521666667	-3.870118775	0.003269966	-1.510561188
FCHO1	-0.653333333	5.496666667	-3.870035746	0.003270401	-1.510686319
IHH	-0.73	5.778333333	-3.869686783	0.00327223	-1.511212247
SNORD74	-0.846666667	9.473333333	-3.86744819	0.003283992	-1.514586444
C2CD4A	-0.7	5.963333333	-3.86635992	0.003289725	-1.516227014
CLEC18B	-1.118333333	5.869166667	-3.865894898	0.003292178	-1.516928083
MATN1-AS1	-0.626666667	5.45	-3.863296463	0.003305922	-1.520846019
SLC9A4	-0.693333333	4.263333333	-3.858950327	0.003329043	-1.527401122
GMIP	-0.67	5.621666667	-3.858724353	0.00333025	-1.527742018
KRTAP6-1	-0.666666667	6.243333333	-3.858274184	0.003332656	-1.528421144
RHOV	-0.673333333	7.116666667	-3.858102985	0.003333571	-1.528679422
LILRA3	-0.68	5.613333333	-3.858025694	0.003333984	-1.528796028
VSTM2B	-0.853333333	7.116666667	-3.855697486	0.003346459	-1.532308869
KCNK12	-0.693333333	6.71	-3.855406738	0.003348021	-1.532747604
LRRC74A	-0.646666667	4.923333333	-3.85377261	0.00335681	-1.535213688
FLJ44874	-0.706666667	4.406666667	-3.853048695	0.003360712	-1.536306269
BGLAP	-0.65	7.178333333	-3.852760892	0.003362264	-1.53674066
CTSW	-0.696666667	6.068333333	-3.852244637	0.003365051	-1.537519888
RHBG	-0.656666667	5.718333333	-3.852005929	0.00336634	-1.537880201
DRGX	-0.626666667	5.953333333	-3.851615705	0.003368449	-1.538469235
ARHGAP40	-0.653333333	4.866666667	-3.850648417	0.003373682	-1.539929418
DMKN	-0.903333333	6.215	-3.84893767	0.003382959	-1.542512198
CD1A	-0.856666667	5.025	-3.848576043	0.003384923	-1.543058208
CCDC61	-0.703333333	6.798333333	-3.848219555	0.00338686	-1.543596475
JPH4	-0.77	7.041666667	-3.848086897	0.003387582	-1.543796782
RNASE7	-0.663333333	5.171666667	-3.847821324	0.003389026	-1.544197792
SLC39A4	-0.623333333	7.045	-3.847758887	0.003389366	-1.544292072
GRTP1	-0.743333333	6.088333333	-3.846963715	0.003393695	-1.545492824
RPRM	-0.663333333	5.091666667	-3.846934725	0.003393853	-1.545536602
C9orf170	-0.673333333	5.733333333	-3.846872423	0.003394193	-1.545630684
CALHM3	-0.636666667	5.055	-3.846629248	0.003395518	-1.545997911
TRIM71	-0.72	6.653333333	-3.846407676	0.003396726	-1.546332522
SNORD116-5	-0.856666667	10.88833333	-3.846095426	0.003398429	-1.54680408
BAIAP2-AS1	-0.7	6.28	-3.845256832	0.003403008	-1.548070586
MATN4	-0.606666667	6.043333333	-3.84486313	0.00340516	-1.548665213
FUT7	-0.773333333	5.283333333	-3.843325836	0.003413576	-1.550987261
RASGEF1C	-0.663333333	5.585	-3.841333793	0.003424514	-1.553996652
RETNLB	-0.743333333	5.175	-3.840393093	0.003429693	-1.55541795
TEKT2	-0.646666667	5.406666667	-3.839785897	0.003433039	-1.55633542
KRT33B	-0.723333333	5.821666667	-3.83754946	0.003445395	-1.559715076
SLC12A8	-0.616666667	5.568333333	-3.837108165	0.003447839	-1.560382027
PRDM13	-0.676666667	6.405	-3.836576746	0.003450784	-1.561185223
SYCN	-0.74	5.723333333	-3.836523046	0.003451082	-1.561266387
CAMK2N2	-0.63	7.275	-3.835878754	0.003454656	-1.562240233
PRF1	-0.773333333	5.733333333	-3.835546444	0.003456501	-1.562742539
FCN3	-1.11	6.948333333	-3.835413875	0.003457238	-1.562942929
C11orf53	-0.633333333	4.99	-3.835130451	0.003458813	-1.563371358
MMP25	-0.7	5.893333333	-3.833652014	0.00346704	-1.565606356
CCDC154	-0.693333333	6.3	-3.832742652	0.00347211	-1.566981205
SMIM24	-0.866666667	6.226666667	-3.83269404	0.003472382	-1.567054703
PRSS8	-0.62	5.553333333	-3.830183058	0.003486425	-1.570851584
POU5F1P4	-0.683333333	6.001666667	-3.829384651	0.003490902	-1.572059033
SCAND1	-0.643333333	6.401666667	-3.827395424	0.003502084	-1.575067742
HS3ST6	-0.79	7.311666667	-3.826870086	0.003505044	-1.5758624
LOC441204	-0.77	6.555	-3.826328214	0.003508099	-1.576682108
FAM181A	-0.666666667	5.14	-3.825644094	0.00351196	-1.577717051
S100A12	-0.943333333	4.405	-3.825430466	0.003513167	-1.578040242
FTH1P18	-0.65	6.141666667	-3.8247881	0.003516798	-1.579012092
GRM4	-0.623333333	6.301666667	-3.824207595	0.003520083	-1.579890396
KCP	-0.695	6.674166667	-3.824185759	0.003520206	-1.579923434
LMTK3	-0.716666667	6.198333333	-3.82287473	0.003527637	-1.581907183
GCC2-AS1	-0.623333333	6.468333333	-3.822237104	0.003531256	-1.58287207
CILP2	-0.723333333	6.088333333	-3.819913834	0.003544478	-1.586388195
COL7A1	-0.626666667	6.373333333	-3.819140924	0.003548888	-1.587558099
FOXE1	-0.953333333	5.806666667	-3.818250846	0.003553974	-1.588905446
LOC162137	-0.683333333	5.968333333	-3.817903388	0.003555962	-1.589431435
CYP4F2	-0.743333333	3.895	-3.816738893	0.003562631	-1.591194383
PCSK9	-0.643333333	6.155	-3.816001531	0.003566861	-1.592310778
KCNJ9	-0.616666667	6.191666667	-3.813913736	0.003578866	-1.595472153
LOC100131496	-0.663333333	5.101666667	-3.813691522	0.003580146	-1.595808667
LINC01465	-0.773333333	5.52	-3.813547002	0.003580979	-1.596027527
EMID1	-0.646666667	6.646666667	-3.813171243	0.003583145	-1.596596584
TBX21	-0.7	6.13	-3.813077147	0.003583688	-1.596739088
LRRN4	-0.74	5.383333333	-3.812035742	0.0035897	-1.598316319
C10orf53	-0.643333333	4.851666667	-3.811716788	0.003591544	-1.59879941
MIR134	-0.71	6.255	-3.809905699	0.003602031	-1.601542747
ESPNL	-0.65	6.115	-3.806921733	0.003619379	-1.6060636
C5orf66	-0.723333333	5.498333333	-3.806845519	0.003619824	-1.606179083
TSGA10IP	-0.72	6.43	-3.803279444	0.003640674	-1.611583373
ACR	-0.636666667	6.176666667	-3.802977684	0.003642444	-1.612040755
SFTPC	-0.673333333	5.55	-3.802634384	0.003644459	-1.612561115
LRFN4	-0.743333333	6.418333333	-3.802572678	0.003644821	-1.612654649
NKX3-2	-0.74	6.263333333	-3.802371275	0.003646004	-1.612959934
UCN2	-0.69	6.115	-3.800551059	0.003656711	-1.61571925
HBM	-0.633333333	6.15	-3.799040067	0.003665624	-1.618010123
MST1R	-0.77	5.418333333	-3.798374972	0.003669555	-1.619018589
PHLDA3	-0.66	7.043333333	-3.797681479	0.003673658	-1.620070173
LOC387720	-0.77	6.758333333	-3.797109299	0.003677047	-1.62093785
CXCR5	-0.79	4.435	-3.795078399	0.003689102	-1.62401792
AIM1L	-0.69	5.595	-3.79503423	0.003689365	-1.624084914
TGM3	-0.816666667	4.431666667	-3.794404928	0.003693109	-1.625039423
BOD1L2	-0.766666667	6.87	-3.793966819	0.003695718	-1.625703966
HAPLN2	-0.65	5.911666667	-3.792100026	0.003706857	-1.628535869
SNORA80A	-0.63	7.065	-3.79183968	0.003708413	-1.628930846
ITPKA	-0.766666667	5.846666667	-3.791635323	0.003709635	-1.629240886
PANX2	-0.763333333	6.725	-3.791489973	0.003710504	-1.629461407
KRT31	-0.63	5.171666667	-3.791212537	0.003712164	-1.629882332
MIR141	-0.74	3.906666667	-3.790734084	0.003715029	-1.630608262
C15orf32	-0.643333333	3.725	-3.790507485	0.003716387	-1.630952079
CHST8	-0.61	6.171666667	-3.790268375	0.00371782	-1.631314886
NYAP1	-0.673333333	6.06	-3.790233499	0.003718029	-1.631367804
GPR62	-0.723333333	6.378333333	-3.788203654	0.003730219	-1.634448025
PRR19	-0.69	4.235	-3.787976338	0.003731586	-1.634793002
CYP2D7	-0.67	6.298333333	-3.78794962	0.003731747	-1.634833549
PFN3	-0.703333333	5.745	-3.787101985	0.003736852	-1.636119986
ABHD17A	-0.663333333	8.318888889	-3.786410582	0.003741021	-1.637169379
IL36RN	-0.68	5.35	-3.785811041	0.003744641	-1.638079395
FLG	-0.773333333	5.073333333	-3.784863761	0.003750367	-1.63951732
CYS1	-0.676666667	7.771666667	-3.784704249	0.003751332	-1.639759463
ACTL7B	-0.723333333	6.361666667	-3.78394044	0.003755957	-1.640918983
IFNL1	-0.706666667	5.956666667	-3.783570251	0.0037582	-1.641480985
FBXW9	-0.623333333	6.308333333	-3.782501596	0.003764685	-1.643103457
CDH4	-0.7	5.7	-3.782448366	0.003765009	-1.643184278
KBTBD13	-0.69	5.961666667	-3.781995018	0.003767763	-1.643872614
TSPOAP1	-0.746666667	6.32	-3.781627334	0.003769999	-1.644430901
SYNGR4	-0.923333333	6.441666667	-3.779110629	0.00378534	-1.648252695
KRTCAP3	-0.62	6.25	-3.778832251	0.003787041	-1.64867548
LOC642648	-0.673333333	7.42	-3.777953151	0.003792418	-1.650010671
PTGER1	-0.736666667	6.565	-3.777054944	0.003797919	-1.65137498
ERVH48-1	-0.606666667	5.05	-3.776554511	0.003800988	-1.652135145
OR5A2	-0.93	4.498333333	-3.775616363	0.003806748	-1.653560287
C17orf74	-0.616666667	5.441666667	-3.774558264	0.003813256	-1.65516778
LOC220077	-0.676666667	6.011666667	-3.770189442	0.003840249	-1.661806476
FUT2	-0.643333333	4.535	-3.768171533	0.003852784	-1.664873611
DLGAP3	-0.623333333	5.528333333	-3.767327822	0.003858038	-1.666156165
LCE1D	-0.666666667	7.853333333	-3.766081767	0.003865811	-1.668050495
TPSD1	-0.716666667	6.901666667	-3.765335086	0.003870476	-1.669185738
SYT8	-0.73	6.138333333	-3.763944357	0.003879182	-1.671300364
GCM2	-0.66	5.016666667	-3.763690566	0.003880773	-1.671686284
MRGPRD	-0.686666667	5.656666667	-3.762434233	0.003888658	-1.673596804
EPWW6493	-0.606666667	5.886666667	-3.761936523	0.003891787	-1.674353729
KCNJ14	-0.913333333	5.45	-3.760980531	0.003897803	-1.675807705
LOC654780	-0.716666667	5.298333333	-3.756820196	0.0039241	-1.682136499
CAMP	-0.666666667	5.47	-3.755968846	0.003929504	-1.683431851
RIMS4	-0.66	5.903333333	-3.755334496	0.003933536	-1.684397092
LOC729173	-0.64	4.93	-3.754534288	0.003938628	-1.685614773
PSD	-0.66	5.943333333	-3.754501946	0.003938834	-1.68566399
PRM2	-0.69	5.335	-3.752507697	0.003951555	-1.688699003
ASIC4	-0.636666667	3.805	-3.75211999	0.003954033	-1.689289103
NT5DC4	-0.663333333	4.415	-3.751901935	0.003955427	-1.689620996
NINJ2	-0.643333333	6.825	-3.75145782	0.003958269	-1.690296987
GAD2	-0.746666667	5	-3.748835072	0.003975094	-1.694289575
KRTAP4-9	-1.123333333	6.075	-3.748564325	0.003976835	-1.694701778
FAM187B	-0.696666667	5.628333333	-3.748476581	0.0039774	-1.694835367
CCL13	-0.613333333	5.043333333	-3.747429048	0.003984145	-1.696430298
C2orf27B	-0.79	7.638333333	-3.746435203	0.003990555	-1.697943609
TIGD3	-0.703333333	6.165	-3.746400322	0.00399078	-1.697996724
OR2Y1	-0.756666667	4.595	-3.745737224	0.003995063	-1.699006482
FAM178B	-0.61	5.725	-3.745626903	0.003995777	-1.699174483
TTLL6	-0.603333333	4.511666667	-3.745214612	0.003998443	-1.699802347
MKRN3	-0.713333333	5.68	-3.744047998	0.004005997	-1.701579057
C2CD4B	-0.7	6.303333333	-3.743957211	0.004006585	-1.701717328
FFAR3	-0.64	4.865	-3.743738249	0.004008005	-1.70205082
PDIA2	-0.773333333	5.42	-3.743127248	0.004011969	-1.702981441
KCNQ2	-0.763333333	5.301666667	-3.740219972	0.004030889	-1.707410156
ZNF74	-0.703333333	5.801666667	-3.740105651	0.004031635	-1.707584324
FAM153A	-1.18	7.533333333	-3.739591036	0.004034994	-1.708368362
DKFZp779M0652	-0.613333333	6.923333333	-3.738833969	0.004039942	-1.709521844
LTB	-0.683333333	7.288333333	-3.738791511	0.004040219	-1.709586535
IL9R	-0.613333333	6.18	-3.738516767	0.004042016	-1.710005159
COL16A1	-0.606666667	6.863333333	-3.738378043	0.004042924	-1.710216535
ADAMTS19	-0.653333333	5.24	-3.738185176	0.004044186	-1.710510412
EPO	-0.686666667	5.873333333	-3.737915403	0.004045953	-1.710921481
FCRLB	-0.656666667	5.321666667	-3.736644397	0.004054286	-1.712858306
HMHB1	-0.69	6.045	-3.735892944	0.004059221	-1.714003502
TP53AIP1	-0.77	4.331666667	-3.735395132	0.004062494	-1.714762192
FAM159B	-0.786666667	4.29	-3.735233782	0.004063555	-1.715008104
TMEM174	-0.71	3.495	-3.734784067	0.004066515	-1.715693526
GUCA2B	-0.713333333	6.17	-3.734195491	0.004070392	-1.716590628
RAX	-0.71	6.385	-3.733369058	0.004075843	-1.717850339
PP2672	-0.71	4.301666667	-3.731484878	0.004088298	-1.720722653
LOC100128035	-0.656666667	5.895	-3.73140634	0.004088818	-1.720842387
LOC646471	-0.656666667	6.321666667	-3.730856247	0.004092462	-1.721681057
ARC	-0.633333333	6.646666667	-3.730109581	0.004097414	-1.722819475
MBLAC1	-0.66	5.98	-3.729508156	0.004101407	-1.7237365
MIR211	-0.646666667	6.576666667	-3.728862316	0.0041057	-1.724721294
RNU11	-0.713333333	6.463333333	-3.728135159	0.004110539	-1.725830142
ART1	-0.633333333	6	-3.727158646	0.004117046	-1.727319335
TMEM72	-0.673333333	6.203333333	-3.726345285	0.004122475	-1.728559808
CROCC	-0.71	6.095	-3.725615151	0.004127354	-1.729673416
GJB5	-0.786666667	5.163333333	-3.724512122	0.004134737	-1.731355889
ZNF541	-0.683333333	5.185	-3.724056233	0.004137793	-1.732051308
CCDC120	-0.62	6.046666667	-3.723652113	0.004140503	-1.732667781
MAZ	-0.716666667	7.601666667	-3.72195322	0.004151918	-1.735259597
TPRX1	-0.626666667	5.3	-3.721628908	0.004154101	-1.735754403
C11orf21	-0.696666667	6.421666667	-3.721270606	0.004156514	-1.736301083
LRRC4B	-0.653333333	6.43	-3.720703874	0.004160333	-1.737165807
FAM9C	-0.736666667	3.925	-3.718586619	0.004174635	-1.74039667
TRPM2	-0.623333333	6.121666667	-3.717433089	0.004182449	-1.742157143
CABP1	-0.68	5.606666667	-3.71497106	0.004199177	-1.74591513
OR8S1	-0.643333333	5.121666667	-3.714721365	0.004200878	-1.746296299
LYPD4	-0.726666667	4.986666667	-3.714650596	0.00420136	-1.746404331
RGS14	-0.636666667	6.615	-3.712582609	0.004215472	-1.749561495
PRAMEF20	-0.74	5.256666667	-3.712159681	0.004218365	-1.750207235
C11orf16	-0.72	5.333333333	-3.711032079	0.004226086	-1.751928997
LOC729040	-0.656666667	6.988333333	-3.710401739	0.004230409	-1.752891545
CBX2	-0.603333333	6.218333333	-3.709164416	0.004238908	-1.754781108
CABP5	-0.69	5.335	-3.708440837	0.004243886	-1.755886198
CYTL1	-0.946666667	6.456666667	-3.707362994	0.004251313	-1.757532453
NPM2	-0.613333333	5.783333333	-3.706889407	0.004254581	-1.758255834
NRN1L	-0.73	6.005	-3.706781108	0.004255329	-1.758421261
FERD3L	-0.656666667	5.951666667	-3.706351061	0.004258299	-1.759078164
PAH	-0.6	4.38	-3.705337419	0.004265308	-1.760626608
GSX2	-0.683333333	6.965	-3.700045038	0.0043021	-1.768713234
BSX	-0.64	6.5	-3.699983725	0.004302528	-1.768806937
TMEM102	-0.726666667	5.61	-3.694643673	0.004339991	-1.776969774
IRF7	-0.656666667	7.225	-3.694011219	0.004344451	-1.777936768
TNFRSF4	-0.646666667	6.933333333	-3.69369526	0.004346681	-1.778419873
MIR34AHG	-0.656666667	7.735	-3.693210722	0.004350102	-1.77916076
LCK	-0.613333333	5.79	-3.69183185	0.004359855	-1.781269285
EPB41L4A-AS2	-0.8	6.433333333	-3.69068334	0.004367995	-1.783025717
C2orf78	-0.696666667	4.928333333	-3.690385048	0.004370112	-1.783481924
ZNF579	-0.676666667	7.178333333	-3.689475873	0.004376571	-1.784872479
SHANK1	-0.606666667	5.51	-3.689439435	0.00437683	-1.784928212
EOMES	-0.603333333	5.938333333	-3.687272704	0.004392263	-1.788242556
DMBX1	-0.643333333	6.298333333	-3.687036605	0.004393948	-1.788603738
IL17A	-0.78	5.97	-3.686914669	0.004394819	-1.788790278
PTPRCAP	-0.613333333	6.783333333	-3.686650515	0.004396706	-1.789194389
TCF24	-0.66	7.79	-3.686222444	0.004399765	-1.789849285
H2AFX	-0.623333333	6.898333333	-3.686133316	0.004400402	-1.789985641
HTR1B	-0.616666667	6.021666667	-3.684863593	0.00440949	-1.791928297
ALOX12B	-0.773333333	5.606666667	-3.684655422	0.004410982	-1.792246813
TBXA2R	-0.67	6.718333333	-3.680713726	0.00443933	-1.798278829
SPEF1	-0.716666667	5.885	-3.680480274	0.004441014	-1.798636139
TRIM67	-0.616666667	5.661666667	-3.678570789	0.004454821	-1.80155894
GPHA2	-0.64	5.946666667	-3.677599116	0.004461864	-1.803046417
LOC439951	-0.706666667	6.756666667	-3.677500533	0.004462579	-1.803197339
NUPR2	-0.643333333	6.811666667	-3.676299192	0.004471304	-1.805036566
CRACR2B	-0.606666667	6.683333333	-3.675806281	0.004474889	-1.80579125
TPSG1	-0.603333333	5.998333333	-3.675069307	0.004480255	-1.806919665
KIF12	-0.64	6.29	-3.674829513	0.004482002	-1.807286838
GZMM	-0.666666667	6.623333333	-3.674066711	0.004487565	-1.808454886
ALKBH4	-0.753333333	5.683333333	-3.673741639	0.004489938	-1.808952677
KRTAP11-1	-0.653333333	5.09	-3.673667543	0.004490479	-1.809066143
MIR7-3	-0.7	5.596666667	-3.673372656	0.004492633	-1.809517722
DMRTA1	-0.643333333	6.048333333	-3.672194326	0.004501251	-1.811322279
PAGE5	-0.75	5.838333333	-3.67166952	0.004505095	-1.812126045
PRELID3A	-0.61	5.888333333	-3.670856583	0.004511056	-1.813371159
TMEM196	-0.646666667	4.613333333	-3.6707959	0.004511501	-1.813464108
SLC22A25	-0.673333333	4.426666667	-3.670553697	0.004513279	-1.813835087
CD8B	-0.606666667	4.583333333	-3.670502555	0.004513654	-1.813913423
ADH7	-0.763333333	4.728333333	-3.670263786	0.004515408	-1.814279151
KLHDC7B	-0.63	5.995	-3.670004906	0.004517309	-1.814675692
VSIG8	-0.73	5.435	-3.668747365	0.00452656	-1.816602047
KCNH3	-0.653333333	6.256666667	-3.668374618	0.004529306	-1.817173071
TM4SF5	-0.74	6.216666667	-3.667544116	0.00453543	-1.818445403
LY6K	-0.66	5.37	-3.667462171	0.004536034	-1.818570949
TTC16	-0.65	5.435	-3.667389529	0.00453657	-1.81868224
HNF4A	-0.586666667	6.12	-3.665701123	0.00454905	-1.821269158
MADCAM1	-0.643333333	6.935	-3.665383332	0.004551403	-1.821756103
SLC8A2	-0.643333333	5.778333333	-3.664840088	0.004555428	-1.822588532
FAM110C	-0.673333333	6.983333333	-3.664590741	0.004557277	-1.822970626
FCRL3	-0.636666667	4.185	-3.662589427	0.004572144	-1.826037646
POU5F1P3	-0.773333333	6.216666667	-3.662509738	0.004572737	-1.826159779
LOC400576	-0.64	4.723333333	-3.661895683	0.00457731	-1.827100917
ADAMTS8	-0.63	5.881666667	-3.661785676	0.004578129	-1.827269525
LRAT	-0.726666667	4.873333333	-3.661297705	0.004581767	-1.828017456
LINC00299	-0.676666667	4.691666667	-3.661251866	0.004582109	-1.828087717
KCNF1	-0.603333333	6.308333333	-3.661137909	0.004582959	-1.828262387
LINC00634	-0.6	6.233333333	-3.660973555	0.004584185	-1.828514307
CRISP3	-0.756666667	4.211666667	-3.660303159	0.00458919	-1.829541916
NUTM2G	-0.613333333	7.253333333	-3.659578773	0.004594605	-1.830652342
TMEM89	-0.593333333	7.336666667	-3.659072323	0.004598395	-1.831428723
CELF3	-0.676666667	6.475	-3.658806864	0.004600382	-1.831835681
CCDC96	-0.646666667	4.65	-3.658434866	0.004603169	-1.832405979
FEV	-0.663333333	6.511666667	-3.657980247	0.004606577	-1.833102962
CTXN1	-0.67	7.155	-3.657847145	0.004607576	-1.833307027
FAM57B	-0.6	6.863333333	-3.655384485	0.004626088	-1.837083012
SPOCD1	-0.7	5.67	-3.6532136	0.004642471	-1.840412191
CFAP74	-0.62	5.054444444	-3.653156643	0.004642902	-1.840499545
PTGDR2	-0.656666667	6.795	-3.653062896	0.004643611	-1.840643324
ELMO3	-0.69	5.051666667	-3.652730729	0.004646124	-1.841152773
PRR25	-0.69	5.708333333	-3.651329106	0.004656742	-1.843302602
FOXN1	-0.69	4.801666667	-3.6506289	0.004662057	-1.844376672
COLCA1	-0.626666667	5.353333333	-3.650304052	0.004664524	-1.844874985
DUSP9	-0.686666667	6.503333333	-3.650063754	0.004666351	-1.845243607
UCN	-0.693333333	7.14	-3.646652307	0.004692357	-1.850477544
AQP2	-0.59	6.395	-3.64548703	0.004701275	-1.852265644
PCSK1N	-0.726666667	7.363333333	-3.644855079	0.004706119	-1.853235427
C20orf27	-0.676666667	5.815	-3.644239012	0.004710846	-1.854180877
LBX1	-0.726666667	6.33	-3.644017828	0.004712545	-1.85452033
VENTX	-0.72	6.68	-3.643795823	0.00471425	-1.854861046
FCRL6	-0.633333333	5.813333333	-3.643688916	0.004715071	-1.855025122
LINC01561	-0.6	5.556666667	-3.643362123	0.004717583	-1.855526673
IL11	-0.653333333	6.093333333	-3.643283261	0.004718189	-1.85564771
FOXI2	-0.663333333	7.158333333	-3.642834765	0.004721639	-1.856336072
OR2H2	-0.6	6.553333333	-3.641523038	0.004731745	-1.858349471
SERPINF2	-0.656666667	5.455	-3.639202575	0.004749677	-1.861911668
SPANXA2-OT1	-0.801666667	6.349166667	-3.63908062	0.004750621	-1.862098901
LINC01165	-1.006666667	5.343333333	-3.638512297	0.004755025	-1.862971446
FZD9	-0.606666667	6.86	-3.63818386	0.004757571	-1.863475711
LY6G6F	-0.64	5.856666667	-3.635896487	0.004775348	-1.866987961
SCGB2A1	-0.593333333	5.343333333	-3.635471116	0.004778661	-1.867641179
MYL5	-0.626666667	6.046666667	-3.635127683	0.004781338	-1.868168585
LOC105377021	-0.73	4.755	-3.634943756	0.004782772	-1.868451046
GHRHR	-0.626666667	5.43	-3.634011023	0.004790053	-1.869883517
CEBPE	-0.81	5.685	-3.63323766	0.004796098	-1.871071306
C3orf20	-0.606666667	5.073333333	-3.633115477	0.004797054	-1.871258971
EMX1	-0.786666667	6.58	-3.632350721	0.004803041	-1.872433614
MAP1LC3C	-0.61	5.878333333	-3.63231535	0.004803318	-1.872487946
OCM	-0.953333333	4.413333333	-3.632051631	0.004805384	-1.872893027
C12orf74	-0.653333333	4.533333333	-3.631697584	0.00480816	-1.873436867
HBB	-1.786666667	8.003333333	-3.631685819	0.004808252	-1.873454939
CPA1	-0.726666667	5.61	-3.631527894	0.004809491	-1.873697527
UBL4B	-0.64	5.006666667	-3.631083007	0.004812982	-1.874380933
C17orf50	-0.63	6.741666667	-3.630002697	0.004821471	-1.876040522
PSKH2	-0.593333333	4.973333333	-3.628944196	0.004829804	-1.877666733
OR10C1	-0.741666667	4.8625	-3.628342456	0.004834547	-1.878591262
IER5L	-0.663333333	7.485	-3.627628108	0.004840185	-1.879688858
CFAP73	-0.636666667	6.215	-3.626996852	0.004845173	-1.880658828
LILRP2	-0.726666667	5.583333333	-3.626774025	0.004846934	-1.881001229
SLC10A6	-0.626666667	5.45	-3.625668748	0.004855684	-1.8826997
CREB3L3	-0.86	5.61	-3.623818833	0.004870364	-1.885542754
PLPPR3	-0.653333333	6.263333333	-3.620221736	0.004899042	-1.891072053
ALAS2	-0.77	5.405	-3.619757035	0.00490276	-1.891786475
ARL4A	-0.663333333	6.095	-3.618742557	0.004910886	-1.893346195
CGB5	-0.71	6.318333333	-3.618243119	0.004914892	-1.894114101
CHDH	-0.696666667	5.221666667	-3.61608101	0.004932272	-1.897438751
DSCR9	-0.623333333	4.268333333	-3.615791897	0.004934601	-1.897883355
AARD	-0.713333333	4.916666667	-3.614286824	0.004946744	-1.900198039
SNORD5	-0.736666667	8.935	-3.614117058	0.004948115	-1.900459141
LOC101060524	-0.618333333	6.125833333	-3.613962967	0.00494936	-1.900696137
OR4B1	-0.656666667	4.525	-3.613446807	0.004953534	-1.901490026
CYP24A1	-0.666666667	3.566666667	-3.612945741	0.004957589	-1.902260725
MSLN	-0.61	5.838333333	-3.612192266	0.004963694	-1.903419713
CD3D	-0.716666667	5.515	-3.610075921	0.004980882	-1.906675383
CHAF1A	-0.623333333	6.148333333	-3.609972011	0.004981728	-1.906835246
TRHDE-AS1	-0.7	6.543333333	-3.60991918	0.004982157	-1.906916526
PTK6	-0.716666667	5.988333333	-3.608403761	0.004994506	-1.909248089
TCEB3CL	-0.864444333	5.756666833	-3.607198727	0.005004349	-1.911102283
SIGLEC6	-0.593333333	5.773333333	-3.605005569	0.005022314	-1.914477317
C11orf87	-0.613333333	6.003333333	-3.604616255	0.00502551	-1.915076483
SPIB	-0.69	5.431666667	-3.604613427	0.005025533	-1.915080837
C7orf34	-0.626666667	5.086666667	-3.604517126	0.005026324	-1.915229048
SNORA46	-0.96	4.823333333	-3.604151123	0.005029331	-1.915792359
ALDOB	-0.7	5.396666667	-3.600747198	0.005057388	-1.921031975
KRT38	-0.803333333	5.291666667	-3.600193362	0.005061969	-1.921884604
GPR139	-0.656666667	7.865	-3.600030898	0.005063313	-1.922134723
ZNF787	-0.63	6.955	-3.599569711	0.005067132	-1.922844754
LHFPL3	-0.68	5.14	-3.598181229	0.005078646	-1.92498256
MFSD6L	-0.766666667	5.24	-3.597738648	0.005082322	-1.925664033
TOR2A	-0.683333333	6.211666667	-3.5976942	0.005082692	-1.925732474
LLGL2	-0.64	5.65	-3.597655959	0.005083009	-1.925791358
KDF1	-0.8	5.823333333	-3.59549254	0.005101021	-1.929122847
HMX2	-0.616666667	5.801666667	-3.595398705	0.005101803	-1.929267357
MC3R	-0.62	5.153333333	-3.595351332	0.005102199	-1.929340314
UFSP1	-0.686666667	6.976666667	-3.594149635	0.005112234	-1.931191063
KIFC2	-0.646666667	6.72	-3.593625402	0.005116619	-1.93199849
FOXD2	-0.67	5.385	-3.593137557	0.005120702	-1.932749899
CCDC60	-0.636666667	5.098333333	-3.592683354	0.005124507	-1.933449513
SP8	-0.666666667	5.17	-3.590383263	0.005143822	-1.936992706
PRR30	-0.616666667	5.471666667	-3.589552495	0.005150817	-1.938272609
OR7C2	-0.59	4.991666667	-3.588081209	0.005163228	-1.940539488
PHLDA2	-0.61	6.775	-3.587856733	0.005165125	-1.94088537
THEG	-0.673333333	4.986666667	-3.587531064	0.005167878	-1.941387182
CELF5	-0.656666667	6.061666667	-3.587007684	0.005172304	-1.942193664
KIF25-AS1	-0.653333333	5.843333333	-3.586436112	0.005177144	-1.943074439
NPB	-0.78	7.286666667	-3.586410445	0.005177361	-1.943113993
TRPC5	-0.59	4.271666667	-3.585357218	0.005186291	-1.944737078
C2orf82	-0.683333333	7.018333333	-3.582758841	0.005208389	-1.948741834
IL17C	-0.616666667	6.911666667	-3.580422936	0.005228339	-1.952342664
ACTL9	-0.706666667	6.61	-3.580298577	0.005229404	-1.952534382
PRPH2	-0.653333333	5.88	-3.579546417	0.005235846	-1.953693979
HOXB13	-0.68	5.446666667	-3.579238419	0.005238486	-1.954168834
GPR6	-0.763333333	6.125	-3.578858567	0.005241745	-1.954754482
SYT9	-0.646666667	4.806666667	-3.578767254	0.005242528	-1.954895269
SSTR1	-0.606666667	5.54	-3.577873148	0.005250207	-1.956273855
RPL23P8	-0.69	5.608333333	-3.577298516	0.005255148	-1.957159901
KRTAP12-3	-0.593333333	6.426666667	-3.577073186	0.005257087	-1.957507355
ARMC5	-0.65	5.885	-3.575032245	0.005274683	-1.960654684
EDAR	-0.64	5.1	-3.574518733	0.00527912	-1.961446639
LINC00242	-0.6	4.256666667	-3.573637291	0.005286745	-1.962806091
JAKMIP1	-0.786666667	5.12	-3.571830108	0.005302415	-1.965593574
CBARP	-0.62	6.803333333	-3.571571451	0.005304661	-1.965992566
ACSBG1	-0.616666667	5.045	-3.571089204	0.005308853	-1.966736476
TEN1-CDK3	-0.59	6.795	-3.570634666	0.005312806	-1.967437665
NYX	-0.626666667	6.816666667	-3.569896045	0.005319237	-1.96857714
RTN2	-0.643333333	6.535	-3.569819247	0.005319907	-1.968695619
PRSS30P	-0.606666667	6.436666667	-3.569661118	0.005321285	-1.968939573
RGS20	-0.61	5.121666667	-3.568738506	0.005329333	-1.970362993
TMEM145	-0.676666667	5.618333333	-3.568018837	0.005335619	-1.971473372
LINC00482	-0.6	6.523333333	-3.565847138	0.005354636	-1.974824415
LOC100129572	-0.826666667	4.59	-3.565548729	0.005357254	-1.975284915
KIAA1211	-0.596666667	6.421666667	-3.565354503	0.005358959	-1.975584644
CCL26	-0.746666667	4.43	-3.565183476	0.005360461	-1.975848578
CELA3B	-0.74	6.236666667	-3.564098026	0.005370003	-1.977523742
SKOR2	-0.726666667	5.983333333	-3.563490227	0.005375354	-1.978461805
MDFI	-0.623333333	6.531666667	-3.562010098	0.005388408	-1.980746364
TMEM160	-0.74	8.033333333	-3.560704801	0.005399947	-1.98276126
ALX4	-0.633333333	6.13	-3.560437282	0.005402315	-1.983174233
CES5A	-0.61	4.801666667	-3.558740024	0.005417365	-1.985794482
PTTG1	-0.633333333	5.576666667	-3.556845657	0.005434214	-1.988719383
COX6B2	-0.593333333	3.796666667	-3.556763684	0.005434944	-1.988845957
FLJ33534	-0.63	4.555	-3.554546775	0.005454734	-1.99226935
SYTL1	-0.613333333	5.663333333	-3.554508856	0.005455073	-1.992327909
SSPO	-0.588333333	6.5825	-3.552387633	0.00547408	-1.995604024
GADL1	-0.65	3.671666667	-3.551801522	0.005479344	-1.996509322
BPIFA3	-0.626666667	5.123333333	-3.551782536	0.005479514	-1.996538647
GRM5	-0.7	6.353333333	-3.551521552	0.00548186	-1.996941771
ADORA2A-AS1	-0.636666667	6.098333333	-3.550342362	0.005492471	-1.998763271
RTN4R	-0.683333333	6.341666667	-3.549494975	0.00550011	-2.00007232
B3GAT1	-0.643333333	5.431666667	-3.549168366	0.005503057	-2.000576888
ATP2B3	-0.796666667	5.185	-3.548736697	0.005506955	-2.001243776
SNORA7B	-1.093333333	8.603333333	-3.546979325	0.005522852	-2.003958948
FGF16	-0.803333333	4.488333333	-3.546915058	0.005523435	-2.004058247
TBATA	-0.7	4.873333333	-3.546522175	0.005526996	-2.004665304
PRSS36	-0.6	6.363333333	-3.543625252	0.005553327	-2.009141924
CDX1	-0.62	6.313333333	-3.543490383	0.005554556	-2.009350358
C17orf99	-0.646666667	6.713333333	-3.543263306	0.005556626	-2.009701299
LINC00898	-0.61	4.745	-3.542806642	0.005560791	-2.010407078
KLHL17	-0.686666667	6.37	-3.542449761	0.005564048	-2.010958656
TMEM221	-0.626666667	7.343333333	-3.540891	0.005578299	-2.013367951
LINC00479	-0.613333333	5.493333333	-3.540687451	0.005580162	-2.013682582
KLHL34	-0.673333333	6.766666667	-3.540342453	0.005583323	-2.014215868
FOLR2	-0.743333333	7.678333333	-3.540065048	0.005585865	-2.014644681
NUGGC	-0.643333333	4.408333333	-3.539587909	0.005590241	-2.015382258
MIR191	-0.78	5.603333333	-3.539561497	0.005590483	-2.015423088
ZIC2	-0.76	6.413333333	-3.537752401	0.005607108	-2.018219863
NEU4	-0.706666667	6.18	-3.537635034	0.005608188	-2.018401319
SNORA37	-1.053333333	8.533333333	-3.536235486	0.005621087	-2.020565196
SYT6	-0.666666667	5.176666667	-3.535548836	0.005627426	-2.021626916
NPY	-0.646666667	5.586666667	-3.53527476	0.005629959	-2.022050714
NDUFB2	-1.046666667	7.58	-3.534287288	0.005639093	-2.023577684
RBMXL2	-0.796666667	6.758333333	-3.533084024	0.005650245	-2.025438475
LCE1A	-0.65	7.478333333	-3.533062729	0.005650442	-2.025471408
CDK3	-0.616666667	5.838333333	-3.531822914	0.005661957	-2.027388879
ZAP70	-0.666666667	5.64	-3.531242699	0.005667354	-2.02828628
HOXB9	-0.6	5.42	-3.530713204	0.005672284	-2.029105262
LINGO4	-0.663333333	6.681666667	-3.530134506	0.005677677	-2.030000382
PAK5	-0.723333333	5.015	-3.530126929	0.005677748	-2.030012102
MYCNOS	-0.973333333	4.533333333	-3.529738547	0.00568137	-2.030612863
SLC45A1	-0.613333333	5.77	-3.529158547	0.005686784	-2.031510052
PGLS	-0.786666667	6.013333333	-3.527442316	0.005702837	-2.034165048
LOC100129785	-0.633333333	6.53	-3.526250056	0.005714016	-2.036009639
KCTD8	-0.623333333	5.931666667	-3.525141614	0.00572443	-2.037724678
CEMP1	-0.716666667	6.255	-3.523556717	0.005739354	-2.040177125
WDR87	-0.79	5.088333333	-3.522872936	0.005745805	-2.041235276
SPRR4	-0.603333333	6.788333333	-3.522585353	0.005748521	-2.041680325
PROCA1	-0.64	5.98	-3.522222045	0.005751953	-2.042242573
KRT73	-0.78	4.713333333	-3.521722712	0.005756674	-2.043015352
AQP12A	-0.67	7.458333333	-3.52059431	0.005767358	-2.044761782
FAU	-0.776666667	8.255	-3.52046461	0.005768587	-2.044962528
OR5AU1	-0.596666667	5.065	-3.519735919	0.005775499	-2.046090401
TMEM190	-0.63	6.331666667	-3.519669816	0.005776126	-2.046192718
NKAIN1	-0.71	5.525	-3.519254687	0.005780068	-2.046835285
CRYBB3	-0.596666667	6.688333333	-3.519176718	0.005780809	-2.046955973
TFAP2C	-0.72	4.286666667	-3.518454488	0.005787674	-2.048073937
NWD1	-0.586666667	4.7	-3.518243733	0.005789679	-2.048400182
KRTDAP	-0.686666667	5.31	-3.518160486	0.005790471	-2.048529048
CCDC88B	-0.626666667	6.096666667	-3.51712625	0.005800323	-2.050130098
ISM2	-0.69	5.998333333	-3.514445622	0.005825937	-2.054280337
STMN3	-0.67	6.698333333	-3.513954361	0.005830643	-2.055041
RAVER1	-0.59	7.291666667	-3.512370039	0.00584585	-2.057494309
C8G	-0.67	6.641666667	-3.511969691	0.005849699	-2.058114284
SLC35G3	-0.69	5.798333333	-3.511950073	0.005849888	-2.058144663
C7orf61	-0.71	6.048333333	-3.511187925	0.005857223	-2.059324962
SIRPB1	-0.846666667	5.533333333	-3.51073599	0.005861577	-2.060024878
MMP23B	-0.67	7.911666667	-3.509328687	0.005875157	-2.062204506
KRT23	-0.696666667	4.881666667	-3.507704121	0.005890874	-2.064720871
SALL4	-0.683333333	5.531666667	-3.507605693	0.005891828	-2.064873339
STK32C	-0.69	6.308333333	-3.507595627	0.005891925	-2.064888932
PRKCG	-0.596666667	5.101666667	-3.507494711	0.005892903	-2.065045255
C20orf141	-0.7	5.99	-3.506468978	0.005902853	-2.066634213
UTS2R	-0.626666667	6.033333333	-3.503545041	0.005931311	-2.071164235
C20orf144	-0.643333333	7.461666667	-3.502027538	0.005946137	-2.073515611
LCE3A	-0.593333333	6.393333333	-3.501185541	0.005954379	-2.074820385
SH2D2A	-0.636666667	5.701666667	-3.500006368	0.005965943	-2.076647769
PAX1	-0.666666667	5.416666667	-3.499330404	0.005972582	-2.07769538
CDKN2A	-0.663333333	5.511666667	-3.49904615	0.005975376	-2.078135933
SDCBP2	-0.673333333	6.43	-3.497335686	0.005992219	-2.080787062
TTLL13P	-0.616666667	4.585	-3.497157864	0.005993973	-2.081062693
LCE5A	-0.623333333	5.555	-3.495151618	0.006013797	-2.084172664
WFDC12	-0.633333333	5.03	-3.494485681	0.006020392	-2.085205048
TNFSF14	-0.693333333	5.82	-3.492538566	0.006039719	-2.088223852
UPF3A	-0.863333333	7.998333333	-3.492498485	0.006040117	-2.088285997
LINC00302	-0.783333333	4.938333333	-3.491875859	0.006046312	-2.089251394
TFAP2A-AS1	-0.706666667	4.76	-3.491779841	0.006047267	-2.089400275
OPN4	-0.61	6.178333333	-3.491027302	0.006054764	-2.090567162
SFRP5	-0.746666667	6.366666667	-3.490919164	0.006055842	-2.090734845
RHOD	-0.916666667	8.081666667	-3.490795806	0.006057072	-2.090926131
LMO1	-0.7	5.666666667	-3.490506306	0.00605996	-2.091375051
PDE6G	-0.746666667	5.9	-3.490222424	0.006062793	-2.091815267
SRRM3	-0.61	6.201666667	-3.48946187	0.006070389	-2.092994695
FSD1	-0.613333333	5.326666667	-3.489289949	0.006072108	-2.093261309
NTHL1	-0.723333333	6.211666667	-3.489003916	0.006074968	-2.093704893
BUB1B	-0.62	4.506666667	-3.488502925	0.006079982	-2.094481857
OR4K14	-0.646666667	5.196666667	-3.488452354	0.006080488	-2.094560285
CDKN1C	-0.763333333	7.528333333	-3.488289895	0.006082115	-2.094812242
MARVELD3	-0.64	5.656666667	-3.48789657	0.006086055	-2.095422256
SAC3D1	-0.643333333	7.308333333	-3.487194292	0.006093097	-2.096511467
LINC00083	-0.6	6.133333333	-3.486608151	0.006098981	-2.097420588
C15orf62	-0.643333333	5.705	-3.485557763	0.006109541	-2.099049853
BARHL2	-0.62	6.356666667	-3.485480708	0.006110316	-2.099169378
RXFP3	-0.71	6.608333333	-3.485013508	0.006115019	-2.099894091
FRAT2	-0.646666667	6.093333333	-3.484980551	0.006115351	-2.099945215
MIR25	-0.59	6.495	-3.48428733	0.006122337	-2.10102057
MOS	-0.796666667	4.508333333	-3.484140381	0.006123819	-2.10124853
SLC37A2	-0.68	5.51	-3.481917163	0.006146286	-2.104697624
SLITRK2	-0.593333333	5.25	-3.481860792	0.006146856	-2.104785083
CDKN2D	-0.69	6.558333333	-3.478772196	0.006178213	-2.109577513
PRSS27	-0.606666667	7.183333333	-3.47846027	0.006181389	-2.110061564
DGCR5	-0.693333333	5.66	-3.478059521	0.006185472	-2.110683464
CARTPT	-0.623333333	3.878333333	-3.477471474	0.006191468	-2.111596051
TEX19	-0.606666667	5.5	-3.47741627	0.006192031	-2.111681723
C19orf68	-0.66	6.496666667	-3.477267919	0.006193545	-2.111911954
OR2T8	-0.85	5.141666667	-3.475244612	0.006214229	-2.115052197
SAG	-0.64	4.34	-3.473556506	0.006231542	-2.11767249
LOC100289580	-0.623333333	4.811666667	-3.473031654	0.006236935	-2.118487225
INSM2	-0.586666667	5.846666667	-3.472631028	0.006241054	-2.119109138
C2CD4C	-0.85	6.411666667	-3.470875554	0.006259139	-2.121834436
KRT84	-0.633333333	5.61	-3.470682209	0.006261134	-2.122134613
HOXD3	-0.593333333	5.01	-3.469605413	0.006272258	-2.123806453
TNFRSF8	-0.666666667	6.546666667	-3.469340126	0.006275002	-2.124218357
PSORS1C2	-0.663333333	6.455	-3.469198191	0.00627647	-2.124438736
ENDOU	-0.646666667	4.363333333	-3.46914271	0.006277044	-2.124524882
SOX12	-0.713333333	6.493333333	-3.467958145	0.006289315	-2.126364221
KCNA1	-0.726666667	6.243333333	-3.46770233	0.006291968	-2.126761456
DRD5	-0.808333333	5.591666667	-3.467670547	0.006292298	-2.12681081
GPC2	-0.663333333	5.356666667	-3.467303881	0.006296103	-2.127380188
SEPT1	-0.63	5.351666667	-3.46670785	0.006302293	-2.128305763
CAMSAP3	-0.653333333	6.373333333	-3.465505589	0.006314799	-2.130172852
FGD3	-0.636666667	6.188333333	-3.465033819	0.006319714	-2.130905538
ZNF696	-0.686666667	5.75	-3.464380254	0.006326529	-2.131920598
C3orf80	-0.596666667	4.085	-3.464034481	0.006330137	-2.132457637
CYP11B2	-0.603333333	5.325	-3.462207905	0.006349234	-2.13529478
WDR86	-0.61	5.988333333	-3.461639367	0.006355191	-2.136177929
PRLH	-0.59	6.518333333	-3.461483321	0.006356827	-2.136420331
GP1BA	-0.606666667	5.18	-3.461096283	0.006360886	-2.137021565
GNG13	-0.6	6.383333333	-3.461083268	0.006361023	-2.137041783
SPIRE2	-0.623333333	6.591666667	-3.460543921	0.006366684	-2.137879644
FAM64A	-0.636666667	4.801666667	-3.460122834	0.006371108	-2.138533808
FAXC	-0.603333333	4.885	-3.459867333	0.006373793	-2.138930739
CENPM	-0.67	6.368333333	-3.459623039	0.006376362	-2.139310268
LOC440934	-0.66	5.973333333	-3.459552232	0.006377107	-2.139420271
TSPEAR-AS2	-0.72	5.876666667	-3.459534896	0.006377289	-2.139447205
DPM3	-0.63	7.925	-3.459301334	0.006379747	-2.139810066
PAGE3	-0.62	3.62	-3.458383858	0.00638941	-2.141235504
GSC	-0.676666667	6.035	-3.458230089	0.006391031	-2.141474415
INTS5	-0.71	7.395	-3.456980561	0.006404219	-2.143415886
SBK1	-0.63	6.551666667	-3.456684604	0.006407347	-2.143875756
TACSTD2	-0.596666667	4.991666667	-3.456328903	0.006411108	-2.144428467
WWC1	-0.593333333	5.46	-3.45587121	0.006415951	-2.145139676
LCE2A	-0.61	7.171666667	-3.454028256	0.006435491	-2.148003641
OR4S2	-0.756666667	4.321666667	-3.45338123	0.006442366	-2.149009197
NAGS	-0.656666667	6.578333333	-3.453364263	0.006442546	-2.149035566
IRGC	-0.68	4.94	-3.452282296	0.00645406	-2.150717161
ZNF771	-0.69	5.958333333	-3.451830762	0.006458871	-2.151418967
CYP2S1	-0.67	6.445	-3.450601533	0.006471987	-2.153329616
H1FNT	-0.683333333	6.375	-3.446961902	0.006510986	-2.158987669
C1orf53	-0.64	6.766666667	-3.446767933	0.006513071	-2.159289241
PRR36	-0.62	7.36	-3.445920675	0.006522188	-2.160606548
SPTBN2	-0.72	5.446666667	-3.445396852	0.006527831	-2.161421013
HGH1	-0.665	7.115833333	-3.445308217	0.006528786	-2.16155883
HOXA13	-0.71	6.478333333	-3.44488077	0.006533395	-2.162223467
OR52B2	-0.596666667	5.338333333	-3.443687064	0.006546285	-2.164079649
FLJ41170	-0.656666667	5.265	-3.442727772	0.006556662	-2.165571417
ISOC2	-0.66	7.526666667	-3.440182211	0.006584282	-2.169530344
PNLIPRP1	-0.596666667	5.308333333	-3.438199711	0.006605876	-2.172613985
MAP4K1	-0.656666667	5.505	-3.438199265	0.006605881	-2.172614678
LOC285696	-0.63	5.165	-3.438064579	0.006607351	-2.172824186
LOC643549	-0.613333333	6.243333333	-3.437106223	0.006617818	-2.174314978
RBP2	-0.616666667	4.931666667	-3.436617818	0.006623159	-2.17507476
ALPPL2	-0.613333333	6.45	-3.435382244	0.006636692	-2.176996961
CNTN2	-0.65	5.401666667	-3.43307873	0.006661996	-2.180580933
HOXA6	-0.616666667	5.628333333	-3.432968036	0.006663215	-2.180753171
ADAD2	-0.68	7.006666667	-3.432541494	0.006667912	-2.181416871
KRT7	-0.603333333	5.335	-3.431385157	0.006680665	-2.183216217
NKX6-2	-0.79	6.118333333	-3.430648942	0.006688797	-2.184361882
CELF4	-0.623333333	6.255	-3.430023111	0.006695718	-2.18533581
C2orf71	-0.603333333	5.798333333	-3.429359461	0.006703065	-2.186368631
FASLG	-0.65	5.245	-3.428931427	0.006707808	-2.18703479
LINC00303	-0.633333333	5.19	-3.428621508	0.006711245	-2.187517134
FAM180B	-0.716666667	5.585	-3.427833259	0.006719993	-2.188743966
CDK5R2	-0.59	6.948333333	-3.42612132	0.006739034	-2.19140862
MIR139	-0.606666667	7.276666667	-3.425637019	0.006744431	-2.192162488
KCNH4	-0.623333333	5.898333333	-3.425289899	0.006748302	-2.192702829
MRVI1-AS1	-0.78	5.943333333	-3.424587409	0.006756143	-2.19379639
KRTAP8-1	-0.613333333	5.57	-3.424361119	0.006758671	-2.194148662
FLJ35816	-0.59	5.155	-3.424276192	0.00675962	-2.194280872
LINC01565	-0.633333333	6.143333333	-3.4240419	0.006762238	-2.194645608
RMRP	-1.213333333	10.70666667	-3.423155174	0.006772158	-2.19602607
PROM2	-0.673333333	5.87	-3.422871095	0.006775339	-2.196468342
TRIM15	-0.59	6.068333333	-3.421382719	0.006792032	-2.198785649
MUC6	-0.6	5.906666667	-3.420774953	0.006798861	-2.199731957
BCAS4	-0.713333333	7.086666667	-3.42011799	0.00680625	-2.200754902
FOXH1	-0.646666667	6.02	-3.420051017	0.006807004	-2.200859187
B3GNT3	-0.616666667	5.775	-3.418964175	0.006819248	-2.202551579
OR7E19P	-0.726666667	5.11	-3.418809123	0.006820996	-2.202793028
AVP	-0.686666667	6	-3.418783758	0.006821283	-2.202832529
LYPD5	-0.62	6.483333333	-3.41877933	0.006821332	-2.202839424
ITIH1	-0.646666667	4.93	-3.418086842	0.006829148	-2.203917805
DUSP5P1	-0.791666667	5.180833333	-3.417892581	0.006831342	-2.204220328
UBE2M	-0.736666667	7.008333333	-3.417154212	0.006839689	-2.205370217
ARTN	-0.61	5.738333333	-3.416711688	0.006844697	-2.206059398
SLITRK5	-0.666666667	5.346666667	-3.416509029	0.006846991	-2.206375023
LOC102724237	-0.67	4.225	-3.416019378	0.006852538	-2.207137627
BHLHA9	-1.093333333	6.99	-3.415930782	0.006853542	-2.207275612
SEPT5-GP1BB	-0.635	6.735	-3.415714132	0.006855998	-2.207613042
GFI1	-0.6	5.456666667	-3.415455688	0.00685893	-2.208015569
HOXA10	-0.666666667	6.076666667	-3.414666575	0.006867888	-2.209244652
SPACA4	-0.65	4.288333333	-3.413565587	0.006880406	-2.210959585
TMED1	-0.666666667	6.41	-3.413235615	0.006884163	-2.21147358
RAB38	-0.59	5.791666667	-3.411964204	0.006898657	-2.213454135
GAGE1	-0.663333333	6.058333333	-3.411724398	0.006901394	-2.213827712
C3orf49	-0.69	3.731666667	-3.411709714	0.006901562	-2.213850587
SLC25A5-AS1	-0.606666667	5.873333333	-3.410770275	0.006912296	-2.215314118
CDSN	-0.781666667	6.445833333	-3.410616923	0.00691405	-2.215553029
LY6E	-0.776666667	7.691666667	-3.410552937	0.006914782	-2.215652715
FANCD2OS	-0.696666667	5.658333333	-3.409080872	0.006931643	-2.217946193
MIR23A	-0.706666667	6.586666667	-3.408612121	0.006937022	-2.218676546
MIRLET7E	-0.586666667	4.85	-3.408339668	0.00694015	-2.219101059
SYT10	-0.823333333	4.995	-3.40783461	0.006945952	-2.219888015
TCF15	-0.716666667	7.171666667	-3.407776831	0.006946616	-2.219978045
TREX2	-0.593333333	6.666666667	-3.407771213	0.006946681	-2.219986798
RLN3	-0.636666667	5.965	-3.407221827	0.006952999	-2.22084285
RNF186	-0.613333333	6.136666667	-3.405746295	0.006969997	-2.223142149
SNORA52	-1.1	8.386666667	-3.405255351	0.006975662	-2.223907221
OR52W1	-0.63	5.258333333	-3.403749709	0.006993066	-2.226253695
LRRC75B	-0.643333333	6.545	-3.403073988	0.007000891	-2.227306837
DACT2	-0.67	6.128333333	-3.402915634	0.007002726	-2.227553644
TRIM72	-0.723333333	5.978333333	-3.402266831	0.007010251	-2.22856488
LOC101927051	-0.606666667	6.426666667	-3.401942602	0.007014014	-2.22907024
WASIR2	-0.666666667	5.733333333	-3.401852327	0.007015062	-2.229210949
DGKQ	-0.696666667	6.201666667	-3.398505701	0.007054034	-2.234427736
GALNT9	-0.61	5.981666667	-3.397778942	0.007062527	-2.235560747
LHFPL4	-0.606666667	6.53	-3.3973111	0.007067999	-2.236290131
CALN1	-0.646666667	4.726666667	-3.396915907	0.007072626	-2.236906268
WFDC5	-0.62	5.153333333	-3.396218211	0.007080801	-2.237994063
SNORD8	-0.776666667	6.071666667	-3.395338122	0.007091127	-2.239366288
SHH	-0.73	6.411666667	-3.394579089	0.007100046	-2.240549816
C2orf54	-0.766666667	6.14	-3.393036918	0.007118202	-2.242954608
TMEM239	-0.646666667	6.4	-3.391577841	0.007135424	-2.245230009
NCR3	-0.626666667	5.363333333	-3.3913962	0.007137571	-2.245513287
ISG15	-0.7	6.016666667	-3.390897545	0.007143468	-2.246290978
DDAH2	-0.7	6.415	-3.390715873	0.007145618	-2.246574314
GPR182	-0.63	5.501666667	-3.390218939	0.007151502	-2.247349349
LOC100130507	-0.833333333	4.676666667	-3.38904092	0.00716547	-2.249186708
CTSV	-0.66	4.196666667	-3.388853367	0.007167697	-2.249479245
OR2L8	-1.113333333	5.683333333	-3.388811566	0.007168193	-2.249544445
SDC1	-0.74	6.243333333	-3.388291681	0.007174369	-2.250355358
SNORA65	-1.503333333	6.101666667	-3.387658642	0.007181897	-2.251342798
ZNF775	-0.696666667	6.718333333	-3.386931086	0.007190559	-2.25247771
FAM19A5	-0.686666667	6.726666667	-3.385790753	0.007204156	-2.254256597
ARHGAP45	-0.683333333	6.111666667	-3.385746794	0.007204681	-2.254325174
F12	-0.64	5.45	-3.383928379	0.007226421	-2.257162082
PABPC1L2A	-0.666666667	5.606666667	-3.382600304	0.007242341	-2.259234182
LINC00527	-0.64	4.376666667	-3.382201602	0.007247128	-2.259856276
IL21R	-0.63	5.245	-3.381954967	0.00725009	-2.260241107
DRD1	-0.616666667	4.585	-3.381435926	0.007256329	-2.261050997
LOC541467	-0.696666667	6.291666667	-3.378735535	0.007288878	-2.265264926
TYMP	-0.61	7.338333333	-3.377028494	0.007309531	-2.267929052
CECR5-AS1	-0.716666667	5.458333333	-3.376543102	0.007315415	-2.268686631
CCR7	-0.65	5.341666667	-3.37427067	0.007343025	-2.272233601
DNAJB13	-0.7	4.583333333	-3.372516055	0.007364418	-2.274972612
ZBP1	-0.596666667	5.398333333	-3.370643182	0.007387324	-2.277896503
TDO2	-0.626666667	3.46	-3.370276208	0.007391821	-2.278469449
MAGEC3	-0.766666667	4.833333333	-3.370203539	0.007392712	-2.278582906
LHX1	-0.63	5.958333333	-3.368901393	0.007408693	-2.280616002
CNGB1	-0.59	5.678333333	-3.368264922	0.007416517	-2.281609801
CCR8	-0.586666667	4.576666667	-3.367579804	0.007424949	-2.282679594
LMX1A	-0.61	5.608333333	-3.365039785	0.007456296	-2.286646092
PIF1	-0.633333333	6.006666667	-3.363960213	0.007469661	-2.288332111
SHOX	-0.626666667	4.76	-3.362954786	0.00748213	-2.289902417
FBXO2	-0.626666667	6.676666667	-3.361849636	0.007495861	-2.291628565
ENPP6	-0.78	4.306666667	-3.361270686	0.007503064	-2.292532874
C19orf35	-0.626666667	6.053333333	-3.36118707	0.007504105	-2.292663483
SNORA71C	-0.746666667	7.836666667	-3.360601448	0.0075114	-2.293578244
KLK2	-0.606666667	5.616666667	-3.359515337	0.007524949	-2.295274857
TEKT4	-0.65	6.488333333	-3.359419993	0.007526139	-2.295423797
LOC403323	-0.716666667	5.491666667	-3.359220793	0.007528627	-2.295734979
MMP21	-0.726666667	5.366666667	-3.35694165	0.007557155	-2.299295583
XRCC3	-0.676666667	6.001666667	-3.356103138	0.007567678	-2.300605655
USP17L6P	-0.636666667	6.801666667	-3.355823418	0.007571192	-2.301042696
SCARNA10	-0.916666667	7.865	-3.355418693	0.00757628	-2.301675059
NKX6-3	-0.646666667	7.196666667	-3.355315422	0.007577578	-2.301836416
LINC00176	-0.663333333	6.218333333	-3.355054085	0.007580866	-2.302244751
SNORA57	-1.086666667	8.44	-3.354742731	0.007584784	-2.302731244
CFAP77	-0.66	5.51	-3.354299867	0.007590361	-2.303423233
PRKAG3	-0.616666667	5.471666667	-3.354143519	0.007592331	-2.303667536
EME2	-0.586666667	7.093333333	-3.35398093	0.00759438	-2.303921593
H1FOO	-0.623333333	6.305	-3.353678411	0.007598195	-2.304394306
HR	-0.59	6.401666667	-3.351842073	0.007621391	-2.3072639
DRAXIN	-0.643333333	6.728333333	-3.351645929	0.007623872	-2.307570426
SPRN	-0.616666667	6.058333333	-3.350072525	0.007643812	-2.310029373
LDLRAD2	-0.71	5.968333333	-3.350061228	0.007643955	-2.31004703
PRORY	-0.643333333	6.028333333	-3.349778015	0.00764755	-2.310489661
MAMDC4	-0.62	6.203333333	-3.349052346	0.007656769	-2.311623835
ASGR1	-0.643333333	5.741666667	-3.347292315	0.007679177	-2.314374814
CACNG4	-0.586666667	5.496666667	-3.347242982	0.007679806	-2.314451926
TNFRSF13B	-0.586666667	7.16	-3.346994208	0.007682979	-2.314840788
POU5F1	-0.623333333	6.031666667	-3.34660753	0.007687913	-2.315445217
CORIN	-1.886666667	6.943333333	-3.346532856	0.007688867	-2.315561945
TUBA3E	-0.616666667	5.115	-3.346466281	0.007689717	-2.315666012
NCCRP1	-0.596666667	6.881666667	-3.345866625	0.007697378	-2.316603385
SLC51B	-0.626666667	5.46	-3.345837536	0.007697749	-2.316648858
TRAPPC2L	-0.71	6.381666667	-3.345472551	0.007702416	-2.317219411
RPPH1	-1.003333333	9.371666667	-3.345467032	0.007702487	-2.317228038
ACAA1	-0.628333333	5.119166667	-3.345169345	0.007706295	-2.317693397
SNORD55	-0.926666667	6.463333333	-3.34487204	0.007710101	-2.318158165
TELO2	-0.613333333	6.483333333	-3.344836704	0.007710553	-2.318213407
ZNF469	-0.59	6.698333333	-3.344456134	0.007715428	-2.318808351
PBX4	-0.666666667	6.053333333	-3.343327602	0.007729902	-2.320572653
ATP11AUN	-0.65	4.161666667	-3.342945105	0.007734814	-2.321170657
CT47A10	-0.628888889	6.75	-3.34245946	0.007741055	-2.321929938
KRT6A	-0.601666667	6.195833333	-3.342375306	0.007742137	-2.322061511
FAM90A27P	-0.67	5.935	-3.341861982	0.00774874	-2.322864091
WNT1	-0.706666667	6.783333333	-3.341645781	0.007751524	-2.323202126
MYRF	-0.63	5.511666667	-3.341522864	0.007753106	-2.323394312
SPACA9	-0.64	6.663333333	-3.340912211	0.007760974	-2.324349107
PDCD1	-0.593333333	6.843333333	-3.340875735	0.007761444	-2.32440614
SS18L2	-0.64	6.853333333	-3.335934265	0.007825419	-2.332133508
HHLA2	-0.603333333	3.875	-3.333827724	0.007852857	-2.335428236
C11orf95	-0.633333333	7.58	-3.32981489	0.0079054	-2.341705422
SNRPD2	-0.736666667	7.251666667	-3.329482737	0.007909765	-2.342225055
COX4I2	-0.606666667	6.303333333	-3.328201714	0.007926625	-2.344229217
GADD45GIP1	-0.816666667	7.241666667	-3.328053998	0.007928571	-2.344460326
THAP8	-0.623333333	6.665	-3.328040528	0.007928749	-2.344481401
GPR31	-0.673333333	5.84	-3.327629831	0.007934163	-2.345123967
GDF7	-0.65	6.778333333	-3.327307324	0.007938418	-2.345628563
VWA3A	-0.596666667	4.501666667	-3.327284203	0.007938723	-2.345664738
CEP131	-0.636666667	6.445	-3.327240223	0.007939303	-2.34573355
GPHB5	-0.666666667	6.006666667	-3.32674801	0.007945802	-2.346503687
MIR320A	-0.616666667	6.901666667	-3.326616936	0.007947533	-2.346708772
S1PR2	-0.603333333	7.191666667	-3.323647675	0.007986861	-2.351355005
HEPN1	-0.593333333	4.866666667	-3.322882867	0.007997023	-2.352551864
ZNF101	-0.586666667	6.326666667	-3.322880164	0.007997059	-2.352556094
PGLYRP1	-0.643333333	5.721666667	-3.320309838	0.00803131	-2.356578755
C22orf42	-0.636666667	5.171666667	-3.320001659	0.008035427	-2.357061099
WDR34	-0.633333333	7.38	-3.317275873	0.008071934	-2.361327652
DPYS	-0.71	4.691666667	-3.316842374	0.008077756	-2.36200624
SLC5A2	-0.59	5.481666667	-3.316110587	0.008087593	-2.36315179
TSSK6	-0.773333333	4.696666667	-3.31543486	0.008096688	-2.364209617
SLC25A48	-0.66	5.776666667	-3.314847426	0.008104603	-2.365129253
SMTNL2	-0.623333333	7.598333333	-3.312125477	0.008141383	-2.369390824
C9orf163	-0.69	5.455	-3.31207186	0.008142109	-2.369474774
CYP11B1	-0.646666667	5.823333333	-3.311631494	0.008148077	-2.370164278
BTG4	-0.616666667	3.345	-3.310597047	0.008162111	-2.371784018
SOX8	-0.586666667	6.53	-3.310294767	0.008166217	-2.372257345
RAB3B	-0.606666667	4.46	-3.310278672	0.008166436	-2.372282546
CRB2	-0.67	6.028333333	-3.310049033	0.008169557	-2.372642133
RDH8	-0.586666667	5.356666667	-3.309813564	0.008172758	-2.37301085
FOXD3	-0.636666667	5.535	-3.309333928	0.008179283	-2.37376192
CD300LD	-0.643333333	5.015	-3.309258139	0.008180314	-2.373880601
LOC400870	-0.693333333	5.663333333	-3.309149665	0.008181791	-2.374050465
MROH6	-0.645	5.945833333	-3.308251122	0.008194032	-2.375457564
CYBA	-0.623333333	6.575	-3.308075884	0.008196422	-2.375731989
SFTPD	-0.606666667	6.05	-3.307581438	0.008203168	-2.376506312
RNU105C	-0.616666667	5.031666667	-3.307551106	0.008203582	-2.376553814
SNORA49	-1.08	7.946666667	-3.305158223	0.008236314	-2.380301419
HOXC6	-0.623333333	4.875	-3.304889308	0.008240001	-2.380722604
LGALS1	-0.596666667	10.835	-3.303213663	0.008263013	-2.383347186
MMD2	-0.7	5.383333333	-3.302877267	0.00826764	-2.383874111
LOC107985946	-0.623333333	6.131666667	-3.30255833	0.00827203	-2.384373695
CCDC27	-0.59	5.611666667	-3.300435346	0.008301314	-2.387699333
NLRP14	-0.76	4	-3.298950913	0.008321853	-2.390024877
RASL10A	-0.646666667	6.346666667	-3.29862025	0.008326435	-2.390542921
HCG4	-0.703333333	6.171666667	-3.29771643	0.008338973	-2.39195896
MAGEL2	-0.673333333	5.036666667	-3.297606758	0.008340496	-2.392130791
ANKS4B	-0.596666667	5.245	-3.296989849	0.008349067	-2.393097357
ASCL4	-0.606666667	4.5	-3.296191303	0.008360175	-2.394348551
POLR2L	-0.87	10.36166667	-3.295991763	0.008362953	-2.394661203
SNORD15B	-1.17	8.011666667	-3.294379766	0.00838543	-2.397187102
CELP	-0.616666667	6.795	-3.294376944	0.008385469	-2.397191523
GRK1	-0.6	5.83	-3.293892468	0.008392237	-2.397950704
OR51D1	-0.643333333	4.631666667	-3.292196347	0.008415974	-2.400608671
RPSAP15	-0.793333333	6.58	-3.291396831	0.008427188	-2.401861651
GHSR	-0.63	5.961666667	-3.290553683	0.00843903	-2.403183058
ATP13A4	-0.656666667	4.291666667	-3.28695451	0.008489773	-2.408824345
VSIG2	-0.616666667	6.461666667	-3.285610133	0.008508808	-2.41093173
OTOF	-0.61	4.858333333	-3.283244295	0.008542412	-2.414640609
EVX2	-0.65	5.841666667	-3.281678694	0.008564724	-2.417095183
TRIM50	-0.72	5.68	-3.28151375	0.008567079	-2.417353795
KLHL32	-0.626666667	4.103333333	-3.281329576	0.008569708	-2.417642558
RIMBP2	-0.75	5.458333333	-3.280335013	0.008583922	-2.419201961
OR51A7	-0.85	4.395	-3.279995394	0.008588782	-2.419734473
SNORA62	-1.636666667	6.371666667	-3.279511618	0.008595708	-2.420493034
OR6T1	-0.61	4.681666667	-3.278692941	0.008607444	-2.421776755
GSTA2	-0.636666667	3.535	-3.278532716	0.008609742	-2.422028001
KLF17	-0.596666667	5.425	-3.278527389	0.008609819	-2.422036354
PTX4	-0.626666667	6.023333333	-3.278252547	0.008613763	-2.42246733
LHX2	-0.626666667	5.53	-3.275592779	0.008652032	-2.426638354
KRTAP10-3	-0.636666667	6.105	-3.274371872	0.008669658	-2.428553129
TTTY6	-0.626666667	4.506666667	-3.273959213	0.008675623	-2.429200333
TMEM207	-0.75	4.785	-3.272482506	0.008697006	-2.431516458
CCDC28B	-0.593333333	5.5	-3.27241672	0.00869796	-2.431619643
ENTHD1	-0.623333333	3.745	-3.27228568	0.00869986	-2.431825178
CCDC106	-0.676666667	6.595	-3.272087148	0.00870274	-2.432136577
DIRC1	-0.766666667	4.556666667	-3.271647903	0.008709115	-2.432825546
CHGA	-0.673333333	4.72	-3.270670226	0.008723322	-2.434359106
KRTAP22-1	-0.643333333	5.781666667	-3.266514331	0.008783979	-2.440878651
MIR103A1	-0.62	3.596666667	-3.265903472	0.008792932	-2.441837029
SUN5	-0.766666667	4.766666667	-3.265543301	0.008798215	-2.442402114
CITED4	-0.77	6.471666667	-3.263022577	0.008835279	-2.446357205
FAM81B	-1.526666667	5.5	-3.262962049	0.008836171	-2.44645218
C1orf210	-0.606666667	5.723333333	-3.260346474	0.008874805	-2.450556544
CHRNG	-0.623333333	6.561666667	-3.259593178	0.008885964	-2.451738699
LMX1B	-0.613333333	6.216666667	-3.258989774	0.008894913	-2.452685653
KLHL25	-0.673333333	5.866666667	-3.258230798	0.008906182	-2.453876789
OR10G7	-0.613333333	5.623333333	-3.257729891	0.008913627	-2.454662933
LCE3D	-0.643333333	5.561666667	-3.257323347	0.008919675	-2.45530099
TCTEX1D4	-0.706666667	5.06	-3.256307912	0.008934799	-2.456894729
NUDT16L1	-0.68	7.36	-3.255859063	0.008941492	-2.457599225
DRD4	-0.736666667	6.745	-3.255029333	0.00895388	-2.458901571
LOC100128364	-0.796666667	5.981666667	-3.254706433	0.008958705	-2.459408408
C2orf81	-0.676666667	6.391666667	-3.254583609	0.008960541	-2.459601198
FAM83F	-0.623333333	5.551666667	-3.252897434	0.008985788	-2.462248006
PADI1	-0.63	5.185	-3.252286464	0.008994954	-2.463207098
LINC00173	-0.62	5.156666667	-3.2498824	0.009031114	-2.466981189
ZMYND10	-0.706666667	5.953333333	-3.248912901	0.009045739	-2.468503289
VSTM2A	-0.626666667	5.163333333	-3.247950892	0.009060275	-2.47001369
ROMO1	-0.77	8.081666667	-3.2470842	0.009073391	-2.471374488
SMIM5	-0.773333333	7.043333333	-3.246279697	0.009085584	-2.472637685
KRT26	-0.596666667	3.768333333	-3.244045904	0.009119527	-2.476145304
CEBPA	-0.69	5.828333333	-3.243842072	0.009122631	-2.476465387
KIAA0087	-0.6	4.54	-3.243396266	0.009129423	-2.477165458
NUDT22	-0.636666667	7.561666667	-3.24298976	0.009135621	-2.477803825
CPNE7	-0.603333333	6.075	-3.242218671	0.009147389	-2.479014754
KRTAP4-12	-0.653333333	6.64	-3.241832494	0.009153289	-2.479621225
OTOP2	-0.626666667	5.48	-3.241792667	0.009153898	-2.479683771
SNORD57	-0.866666667	11.04333333	-3.2413572	0.009160556	-2.480367663
HOXC12	-0.693333333	5.416666667	-3.24011265	0.009179611	-2.482322263
OBP2A	-0.64	7.766666667	-3.239687556	0.009186129	-2.482989907
HGFAC	-0.633333333	5.65	-3.238505829	0.009204274	-2.484845963
NUDT18	-0.6	6.2	-3.238214924	0.009208747	-2.48530288
FTHL17	-0.59	6.008333333	-3.237880356	0.009213893	-2.485828384
NCR1	-0.606666667	5.53	-3.237791254	0.009215264	-2.485968337
PADI3	-0.6	5.513333333	-3.237784265	0.009215372	-2.485979314
RNF183	-0.593333333	5.626666667	-3.237745416	0.009215969	-2.486040335
CD8A	-0.616666667	5.945	-3.237287973	0.009223012	-2.486758854
PAX3	-0.72	4.646666667	-3.236839155	0.009229928	-2.487463836
CST9	-0.643333333	4.431666667	-3.234681066	0.009263255	-2.490853836
HDGFL1	-0.61	5.971666667	-3.234196489	0.009270755	-2.491615065
ANO9	-0.586666667	5.973333333	-3.233851587	0.009276097	-2.492156885
USP43	-0.653333333	5.966666667	-3.233842947	0.009276231	-2.492170458
OR1M1	-0.59	5.478333333	-3.231885072	0.009306617	-2.495246301
KRTAP17-1	-0.593333333	6.043333333	-3.231817861	0.009307662	-2.495351894
NUDT11	-0.626666667	4.173333333	-3.231344742	0.009315021	-2.496095206
LCE2C	-0.61	4.121666667	-3.231087069	0.009319031	-2.496500037
GLRA1	-0.59	3.865	-3.229673033	0.009341071	-2.498721717
GGT6	-0.593333333	6.01	-3.22897544	0.009351963	-2.499817792
GJA3	-0.62	6.786666667	-3.228683253	0.00935653	-2.500276892
C19orf45	-0.623333333	5.038333333	-3.227113589	0.009381099	-2.502743319
C1QL1	-0.733333333	7.026666667	-3.22709217	0.009381435	-2.502776976
RECQL4	-0.6	6.226666667	-3.226860199	0.009385072	-2.503141487
SPRED3	-0.62	5.833333333	-3.225688542	0.009403463	-2.504982636
LAG3	-0.666666667	5.95	-3.225281388	0.009409863	-2.50562246
ADARB2	-0.646666667	5.543333333	-3.222551038	0.009452894	-2.509913333
FLJ16734	-0.603333333	5.565	-3.221887674	0.00946338	-2.510955907
GP5	-0.596666667	6.045	-3.221081886	0.009476132	-2.512222357
SERPINB11	-0.686666667	3.62	-3.220865178	0.009479565	-2.512562961
RTL1	-0.633333333	4.69	-3.219532218	0.009500708	-2.514658063
GALP	-0.586666667	4.853333333	-3.217154521	0.009538542	-2.518395504
HBQ1	-0.676666667	7.095	-3.215915457	0.00955832	-2.520343288
FGF17	-0.676666667	6.021666667	-3.21558379	0.009563621	-2.520864677
TFF1	-0.663333333	6.081666667	-3.215002185	0.009572924	-2.521778991
KLHL33	-0.59	6.368333333	-3.214750667	0.00957695	-2.522174396
FOXD1	-0.603333333	5.851666667	-3.21332044	0.009599877	-2.524422891
GAL3ST3	-0.626666667	6.563333333	-3.213253199	0.009600956	-2.524528605
IFI27	-0.826666667	8.006666667	-3.21187205	0.009623153	-2.526700062
TCL1A	-0.59	4.038333333	-3.210835128	0.009639852	-2.528330391
OSM	-0.59	5.148333333	-3.209533124	0.009660862	-2.530377591
F2RL3	-0.606666667	5.556666667	-3.208706408	0.009674228	-2.531677525
HEXIM2	-0.706666667	6.85	-3.208593148	0.00967606	-2.53185562
ONECUT1	-0.733333333	6.73	-3.207859071	0.009687946	-2.533009924
KAZALD1	-0.596666667	6.195	-3.20766237	0.009691133	-2.533319234
SLC38A8	-0.59	5.575	-3.207366634	0.009695927	-2.533784278
BCAN	-0.663333333	6.158333333	-3.206756565	0.009705825	-2.534743625
LCN10	-0.78	6.26	-3.206226899	0.009714427	-2.535576555
SLC16A8	-0.596666667	6.391666667	-3.205970278	0.009718597	-2.53598011
OR4K17	-0.696666667	4.571666667	-3.203865639	0.009752868	-2.53928996
TMPRSS11D	-0.63	3.998333333	-3.203721745	0.009755216	-2.539516263
S100A6	-0.713333333	6.816666667	-3.203027583	0.00976655	-2.540607992
NEUROD4	-0.63	5.001666667	-3.202587311	0.009773745	-2.541300435
CLEC4GP1	-0.61	6.995	-3.202088773	0.009781899	-2.54208453
MFSD2B	-0.711666667	4.4975	-3.201814661	0.009786385	-2.542515656
PNPLA5	-0.74	5.256666667	-3.199497426	0.009824396	-2.546160395
FOXD4L1	-0.65	6.081666667	-3.1994947	0.009824441	-2.546164683
DLK1	-0.7	6.41	-3.197191902	0.009862365	-2.54978701
ARIH2OS	-0.67	6.758333333	-3.196122039	0.009880036	-2.551470015
MBD3L5	-0.786666667	6.158333333	-3.195636166	0.009888072	-2.552234364
TM4SF19	-0.603333333	5.235	-3.195160619	0.009895943	-2.552982481
PQLC2	-0.586666667	6.943333333	-3.192910744	0.009933272	-2.55652209
SUSD3	-0.606666667	5.76	-3.192030755	0.009947911	-2.557906606
C1orf106	-0.653333333	5.796666667	-3.190758421	0.009969117	-2.559908484
FAM181B	-0.63	5.998333333	-3.19018756	0.009978646	-2.5608067
FZD2	-0.69	6.565	-3.190042845	0.009981064	-2.561034402
C1QL4	-0.593333333	5.796666667	-3.189952985	0.009982565	-2.561175794
RP1L1	-0.586666667	5.043333333	-3.186451903	0.010041238	-2.566684964
PAX7	-0.6	5.603333333	-3.186088806	0.010047343	-2.567256358
SIX2	-0.713333333	6.923333333	-3.185913	0.010050301	-2.567533021
PNMA3	-0.6	5.7	-3.185883688	0.010050794	-2.567579148
SNORD45B	-2.093333333	7.236666667	-3.183652634	0.010088405	-2.57109026
HMGN3	-0.723333333	7.098333333	-3.183086368	0.010097974	-2.57198146
HNRNPCL1	-0.7	4.766666667	-3.182370707	0.010110081	-2.573107805
RUNX3	-0.633333333	6.716666667	-3.181647319	0.010122333	-2.574246339
RPL4	-0.76	3.886666667	-3.181361597	0.010127177	-2.574696042
DBNDD1	-0.606666667	7.003333333	-3.180790776	0.010136861	-2.57559448
BMP2	-0.67	6.031666667	-3.180788427	0.010136901	-2.575598177
SLC7A10	-0.61	6.415	-3.17995692	0.010151025	-2.576906949
MRPL12	-0.81	8.041666667	-3.179726121	0.010154949	-2.577270228
PRR23A	-0.613333333	5.616666667	-3.178845554	0.010169934	-2.57865627
DEFB105B	-1.04	4.973333333	-3.177449252	0.010193742	-2.580854179
TLX1	-0.76	5.596666667	-3.173372653	0.01026358	-2.587271701
SNORD116-26	-1.17	8.425	-3.172123486	0.010285078	-2.589238353
FAR2P1	-0.696666667	4.301666667	-3.171860371	0.010289612	-2.589652605
TNFRSF18	-0.616666667	6.748333333	-3.171703586	0.010292315	-2.58989945
PPY	-0.69	4.655	-3.171063451	0.010303357	-2.590907304
HIPK4	-0.663333333	5.951666667	-3.170420942	0.010314453	-2.591918918
TNP2	-0.603333333	5.445	-3.168489084	0.010347889	-2.594960702
BTNL8	-0.706666667	4.821666667	-3.168173967	0.010353353	-2.595456883
LCN6	-0.68	5.943333333	-3.167709213	0.010361418	-2.596188691
MLNR	-0.746666667	6.343333333	-3.163105657	0.010441652	-2.603438099
DKFZP434L187	-0.796666667	5.031666667	-3.16240836	0.01045386	-2.604536254
LOC101929829	-1.176666667	5.885	-3.158756283	0.010518042	-2.610288202
PLPP2	-0.65	6.321666667	-3.158351274	0.010525184	-2.610926123
HAS1	-0.686666667	6.466666667	-3.158334735	0.010525476	-2.610952173
AK8	-0.613333333	5.406666667	-3.157421311	0.010541603	-2.612390918
TLX3	-0.61	5.261666667	-3.156153395	0.010564031	-2.614388095
LPAR2	-0.6	6.076666667	-3.155756804	0.010571056	-2.615012806
MRGPRG	-0.623333333	5.951666667	-3.155505323	0.010575514	-2.615408945
MIOX	-0.626666667	6.426666667	-3.154160088	0.01059939	-2.617528039
APOBR	-0.61	5.241666667	-3.150957265	0.010656458	-2.622573664
DNAH17	-0.594444444	4.636111111	-3.150418629	0.010666086	-2.623422261
TSR3	-0.593333333	6.946666667	-3.149674015	0.010679411	-2.624595391
GLI4	-0.6	6.05	-3.149001174	0.010691466	-2.625655466
KRTAP23-1	-0.616666667	5.691666667	-3.148960864	0.010692189	-2.625718977
SELPLG	-0.733333333	6.803333333	-3.148707717	0.010696729	-2.626117821
CFP	-0.65	6.095	-3.148521882	0.010700062	-2.626410614
LCN15	-0.586666667	5.45	-3.148298097	0.010704078	-2.626763201
TTYH1	-0.623333333	6.615	-3.147595363	0.010716699	-2.62787042
KRT33A	-0.606666667	5.946666667	-3.146609772	0.010734426	-2.629423342
SLC2A5	-0.716666667	5.871666667	-3.146245666	0.010740983	-2.629997048
OPTC	-0.61	5.031666667	-3.144068845	0.010780266	-2.633427101
MGC34796	-0.69	5.671666667	-3.144038481	0.010780815	-2.633474948
SNORD83B	-0.806666667	7.266666667	-3.143933833	0.010782708	-2.633639848
PKD2L1	-0.596666667	4.581666667	-3.142594937	0.010806949	-2.635749686
FAM129C	-0.603333333	5.365	-3.141307201	0.010830316	-2.637778984
LINC00326	-0.803333333	3.881666667	-3.139775789	0.010858173	-2.640192381
KLRC4	-0.703333333	3.965	-3.138107764	0.010888598	-2.642821191
BCL11B	-0.603333333	5.595	-3.136070371	0.010925879	-2.646032297
LOC399886	-0.666666667	5.13	-3.136046659	0.010926314	-2.646069671
C7orf50	-0.62	7.336666667	-3.134049535	0.010962987	-2.649217493
LRRC73	-0.62	5.346666667	-3.132952974	0.010983177	-2.650945943
SYNE4	-0.67	5.751666667	-3.132789312	0.010986193	-2.65120392
HMCN2	-0.635	6.040833333	-3.129818645	0.011041096	-2.655886712
TMOD4	-0.586666667	4.55	-3.129219732	0.011052199	-2.656830852
SLC25A41	-0.65	5.158333333	-3.129135312	0.011053765	-2.656963934
FTCD	-0.596666667	6.461666667	-3.127771233	0.011079099	-2.659114363
ALKBH7	-0.906666667	6.36	-3.126954084	0.011094304	-2.660402611
DPEP1	-0.626666667	5.943333333	-3.125544106	0.01112059	-2.662625532
ARL9	-0.613333333	4.406666667	-3.125247837	0.011126121	-2.66309263
PP14571	-0.673333333	5.656666667	-3.125214834	0.011126738	-2.663144663
NDUFB11	-0.773333333	9.983333333	-3.122470712	0.011178108	-2.667471233
GRIK3	-0.646666667	5.676666667	-3.122188695	0.011183401	-2.6679159
S100A14	-0.59	5.701666667	-3.11975813	0.011229127	-2.67174839
ANKRD33B	-0.593333333	7.016666667	-3.119707706	0.011230078	-2.6718279
SIVA1	-0.703333333	7.068333333	-3.11916623	0.011240292	-2.672681729
KRT81	-0.62	5.923333333	-3.118801629	0.011247174	-2.67325666
PCAT4	-0.733333333	3.276666667	-3.117756538	0.011266927	-2.674904668
LOC403312	-0.673333333	5.38	-3.116793921	0.011285152	-2.676422662
MOBP	-0.766666667	4.74	-3.116740826	0.011286158	-2.676506391
SNORA71D	-0.726666667	11	-3.116412018	0.011292391	-2.677024913
ROPN1B	-0.638333333	3.810833333	-3.115719995	0.01130552	-2.678116231
OR4C11	-0.94	4.046666667	-3.110379205	0.011407375	-2.686539297
FXYD1	-0.66	10.11333333	-3.109403026	0.011426093	-2.688078975
PLG	-0.693333333	4.676666667	-3.108076166	0.011451586	-2.690171825
PDZK1IP1	-0.726666667	6.606666667	-3.107550203	0.011461707	-2.691001443
FOXL2	-0.683333333	6.035	-3.107480015	0.011463059	-2.691112154
SCARNA6	-1.42	7.65	-3.107255775	0.011467377	-2.691465858
MAGEA8	-0.64	6.733333333	-3.10624663	0.011486832	-2.693057658
ZNF436-AS1	-0.74	5.163333333	-3.106228868	0.011487175	-2.693085675
MUC2	-0.606666667	5.663333333	-3.104558214	0.011519458	-2.695721013
TECTB	-0.636666667	3.685	-3.103114745	0.011547427	-2.697998071
PAX5	-0.613333333	5.64	-3.102523038	0.011558911	-2.698931506
LINC00469	-0.666666667	4.276666667	-3.101144232	0.011585719	-2.701106668
TMSB15A	-0.596666667	3.071666667	-3.101035063	0.011587844	-2.701278892
GAB4	-0.65	6.185	-3.100071154	0.011606626	-2.702799572
ENO3	-0.686666667	9.056666667	-3.099598685	0.011615844	-2.703544961
SLC22A12	-0.603333333	5.681666667	-3.097518294	0.011656521	-2.706827184
SSC4D	-0.68	5.926666667	-3.096271662	0.011680965	-2.708794069
KRT86	-0.606666667	6.256666667	-3.096237928	0.011681627	-2.708847293
ALX3	-0.66	6.69	-3.096094131	0.01168445	-2.709074174
GGTLC1	-0.676666667	4.921666667	-3.095784402	0.011690534	-2.709562863
DNMT3L	-0.673333333	5.063333333	-3.093870945	0.011728187	-2.712581987
ATP10B	-0.59	4.861666667	-3.093212262	0.011741178	-2.713621314
XAGE1B	-0.606666667	4.773333333	-3.092928494	0.011746778	-2.714069071
ILDR1	-0.586666667	5.826666667	-3.090513078	0.011794564	-2.717880487
ADGRA1	-0.59	5.898333333	-3.089143502	0.011821748	-2.720041709
IMPG1	-0.646666667	3.9	-3.087703546	0.011850398	-2.722314068
CEACAM3	-0.586666667	6.45	-3.086798972	0.011868432	-2.723741593
FAM170A	-0.606666667	4.513333333	-3.086341339	0.011877566	-2.724463803
CCDC107	-0.696666667	7.215	-3.085722994	0.011889919	-2.725439653
GUCA1C	-1.44	5.57	-3.084362936	0.011917137	-2.727586093
KIF19	-0.586666667	5.746666667	-3.084070815	0.011922991	-2.728047127
ATP5D	-0.73	9.305	-3.08391924	0.01192603	-2.728286347
FLJ26850	-0.656666667	5.628333333	-3.082626581	0.011951978	-2.730326501
CSHL1	-0.59	6.181666667	-3.081053919	0.011983624	-2.732808653
IL36A	-0.663333333	5.621666667	-3.080164668	0.012001556	-2.734212208
NAA38	-0.783333333	8.138333333	-3.078729268	0.01203056	-2.736477838
EPYC	-0.683333333	4.445	-3.071574913	0.012176192	-2.747771308
BATF2	-0.633333333	6.276666667	-3.069106252	0.01222686	-2.751668602
SOAT2	-0.596666667	5.301666667	-3.068837524	0.012232389	-2.752092858
ADRA2C	-0.726666667	7.103333333	-3.061862323	0.012376788	-2.763105804
SNORD104	-1.04	9.623333333	-3.061776831	0.012378569	-2.763240794
OR10AG1	-0.666666667	3.436666667	-3.059700554	0.012421893	-2.766519275
LOC101928885	-0.59	7.108333333	-3.058286406	0.01245149	-2.768752321
CD160	-0.606666667	4.073333333	-3.057743395	0.012462874	-2.769609792
DDX53	-0.733333333	4.01	-3.057283238	0.01247253	-2.770336435
LOC100130370	-0.596666667	6.528333333	-3.057225619	0.012473739	-2.770427423
CIB3	-0.603333333	4.421666667	-3.055868933	0.012502253	-2.772569833
GHRH	-0.596666667	5.141666667	-3.055577512	0.012508387	-2.773030039
HSD11B1L	-0.603333333	5.715	-3.055153166	0.012517324	-2.773700161
NLRP8	-0.603333333	4.318333333	-3.05479547	0.012524862	-2.774265033
NKAIN4	-0.606666667	5.043333333	-3.051906966	0.012585905	-2.778826696
FBXO6	-0.623333333	6.488333333	-3.051732343	0.012589606	-2.779102478
FABP6	-1.25	6.321666667	-3.05118548	0.0126012	-2.779966141
PPP1R14A	-0.623333333	7.431666667	-3.049730051	0.012632112	-2.782264751
LOC400968	-0.65	5.851666667	-3.047499653	0.012679633	-2.785787416
C8orf82	-0.63	7.068333333	-3.046425966	0.012702574	-2.787483238
TRAPPC6A	-0.626666667	6.58	-3.045467145	0.012723097	-2.788997663
LRRN2	-0.603333333	5.781666667	-3.04412269	0.012751931	-2.791121229
BEGAIN	-0.73	5.321666667	-3.043024216	0.012775539	-2.792856307
COX7A1	-0.763333333	8.278333333	-3.042926682	0.012777637	-2.793010367
DIO3	-0.633333333	5.683333333	-3.042307608	0.012790964	-2.793988233
OR5M3	-0.611666667	3.9275	-3.041759537	0.012802774	-2.794853953
EMX2	-0.616666667	4.985	-3.040468543	0.012830637	-2.796893212
PKLR	-0.666666667	5.846666667	-3.040458279	0.012830859	-2.796909425
TGIF1	-0.62	5.493333333	-3.037741399	0.0128897	-2.801201171
CDIP1	-0.703333333	6.681666667	-3.037594486	0.01289289	-2.80143325
LINC00656	-0.586666667	4.993333333	-3.036168672	0.012923887	-2.803685637
CHST7	-0.6	6.666666667	-3.035076885	0.012947675	-2.805410392
SLITRK3	-0.67	4.115	-3.03469025	0.012956109	-2.806021189
TEPP	-0.706666667	6.033333333	-3.03153054	0.013025249	-2.811012966
SIRT7	-0.61	6.128333333	-3.030905255	0.013038976	-2.812000836
LSMEM2	-0.726666667	6.713333333	-3.030331716	0.01305158	-2.812906963
OR2J3	-0.875	5.230833333	-3.0292395	0.013075617	-2.814632563
SNORD82	-0.803333333	7.841666667	-3.028671985	0.013088124	-2.815529197
SCN1A	-0.75	4.698333333	-3.026793834	0.013129603	-2.818496603
TAC4	-0.603333333	6.295	-3.02501669	0.013168975	-2.821304503
OR6Y1	-0.623333333	5.105	-3.024378892	0.013183134	-2.822312247
LGI3	-0.636666667	5.781666667	-3.023629678	0.013199787	-2.823496046
MRPL41	-0.75	9.471666667	-3.021741115	0.01324186	-2.82648014
PITX1	-0.606666667	5.683333333	-3.021676307	0.013243306	-2.826582545
BIRC7	-0.593333333	6.253333333	-3.021188981	0.013254186	-2.827352576
C19orf70	-0.823333333	6.468333333	-3.020529696	0.013268919	-2.828394334
SNORD114-3	-1.09	8.791666667	-3.018721212	0.01330942	-2.83125203
AMDHD1	-0.63	5.528333333	-3.017563579	0.013335412	-2.833081317
PTPRN	-0.593333333	5.656666667	-3.016905487	0.01335021	-2.834121246
SPATA2L	-0.63	6.001666667	-3.014722246	0.013399426	-2.837571314
ZNF835	-0.6	6.776666667	-3.014018517	0.013415329	-2.838683404
SLC6A19	-0.723333333	5.865	-3.013799435	0.013420283	-2.839029619
CDK5R1	-0.596666667	6.021666667	-3.012588095	0.013447713	-2.840943912
PPP4R3CP	-0.746666667	3.873333333	-3.012109468	0.013458567	-2.841700302
LOC399898	-0.733333333	4.11	-3.009991695	0.013506699	-2.845047142
RPL39	-0.78	9.733333333	-3.009980469	0.013506954	-2.845064884
HSPC102	-0.643333333	5.518333333	-3.008702036	0.013536096	-2.847085314
TNNI2	-0.616666667	6.065	-3.008083225	0.013550224	-2.848063293
OSR2	-0.613333333	5.796666667	-3.007716522	0.013558604	-2.848642842
NLRP9	-0.616666667	4.338333333	-3.003842911	0.013647443	-2.854764981
RANGRF	-0.64	6.7	-3.002725771	0.013673174	-2.85653065
ARVCF	-0.593333333	6.593333333	-2.999951916	0.013737279	-2.860914909
OR4C16	-0.773333333	4.103333333	-2.99969554	0.013743219	-2.861320135
JPH3	-0.716666667	4.638333333	-2.999368201	0.013750807	-2.861837529
SNORD41	-0.783333333	11.13833333	-2.999175669	0.013755273	-2.862141847
ZNRF2P1	-0.873333333	7.543333333	-2.998423446	0.013772733	-2.863330823
BRI3	-0.713333333	8.89	-2.997913299	0.013784587	-2.864137176
KRT9	-0.59	4.345	-2.996420861	0.013819325	-2.866496198
MYLPF	-0.653333333	6.013333333	-2.989033216	0.013992602	-2.878174095
MSANTD1	-0.663333333	4.918333333	-2.984706097	0.014095121	-2.885014578
HES6	-0.743333333	6.075	-2.982635043	0.014144459	-2.888288696
AKR1D1	-0.61	3.725	-2.982214011	0.014154511	-2.888954313
ATP5E	-0.8	8.243333333	-2.980808953	0.014188108	-2.891175614
ADAM7	-0.63	3.365	-2.979260859	0.014225218	-2.893623081
PRR18	-0.606666667	6.44	-2.978788369	0.014236565	-2.894370074
CHST14	-0.666666667	7.526666667	-2.97545664	0.014316834	-2.899637542
RNU4ATAC	-0.723333333	9.365	-2.974443679	0.014341329	-2.90123907
FLRT1	-0.74	5.556666667	-2.972540172	0.014387476	-2.904248622
RPL29	-0.661666667	9.0625	-2.971922056	0.014402494	-2.905225911
LOC441239	-0.75	6.378333333	-2.970969249	0.014425674	-2.906732382
VWC2	-0.67	7.461666667	-2.970804836	0.014429678	-2.906992335
LZTS1-AS1	-0.65	4.318333333	-2.970661177	0.014433177	-2.907219473
GRAMD2	-0.616666667	4.285	-2.970081688	0.014447301	-2.908135704
OR2T12	-0.765	6.310833333	-2.969642126	0.014458024	-2.9088307
LINC01164	-0.59	6.175	-2.968749648	0.014479821	-2.910241814
CHADL	-0.596666667	6.661666667	-2.963319885	0.014613152	-2.918827152
GRIN3B	-0.59	6.398333333	-2.96173776	0.014652237	-2.92132882
NIPAL4	-0.63	5.785	-2.960723128	0.014677358	-2.922933181
MANEAL	-0.623333333	6.055	-2.960155146	0.01469144	-2.923831293
POU3F3	-0.64	6.466666667	-2.959458129	0.01470874	-2.924933446
PRG3	-0.633333333	5.583333333	-2.959275611	0.014713273	-2.925222053
SOWAHB	-0.593333333	4.71	-2.959123685	0.014717048	-2.925462286
SNORD94	-1.273333333	8.97	-2.959004376	0.014720013	-2.925650944
AZGP1	-1.223333333	8.091666667	-2.958845905	0.014723952	-2.925901525
PRB3	-0.62	7.76	-2.957451802	0.014758652	-2.928105967
ST8SIA3	-0.646666667	4.346666667	-2.957261115	0.014763405	-2.928407496
DLX3	-0.663333333	5.395	-2.957218565	0.014764466	-2.928474779
ROM1	-0.616666667	5.771666667	-2.95571334	0.01480204	-2.930854963
PROSER2	-0.586666667	6.226666667	-2.952830721	0.014874269	-2.935413267
RPS19	-0.656666667	9.408333333	-2.951436257	0.014909339	-2.937618373
FGF5	-0.61	5.461666667	-2.94971403	0.014952767	-2.940341808
TRPM5	-0.67	5.585	-2.949693327	0.01495329	-2.940374548
HCAR2	-0.633333333	3.85	-2.949440657	0.014959672	-2.940774108
TAGLN3	-0.696666667	4.938333333	-2.949116077	0.014967875	-2.941287387
OR5K3	-0.66	4.523333333	-2.947177008	0.015016976	-2.944353772
C11orf84	-0.593333333	6.343333333	-2.945272483	0.015065362	-2.947365566
FAM46B	-0.66	6.78	-2.945032381	0.015071473	-2.947745262
SPATC1	-0.613333333	6.406666667	-2.942516195	0.015135667	-2.951724385
B4GALNT4	-0.62	5.593333333	-2.939334781	0.015217232	-2.956755585
GAPDHS	-0.626666667	4.753333333	-2.937807335	0.015256551	-2.959171171
PRDM14	-0.703333333	5.208333333	-2.935126134	0.015325819	-2.963411409
MMP17	-0.593333333	6.003333333	-2.934887805	0.015331991	-2.963788323
SNORD116-4	-0.8	9.24	-2.933125381	0.015377716	-2.966575575
GSTA1	-0.603333333	5.168333333	-2.932704773	0.015388649	-2.967240764
NDUFA3	-0.873333333	10.01333333	-2.930810928	0.015437973	-2.970235884
PLA2G3	-0.69	5.581666667	-2.930503326	0.015446	-2.970722359
SCARNA8	-0.783333333	6.688333333	-2.923810932	0.015621683	-2.981306578
GNLY	-0.72	5.82	-2.92327787	0.015635763	-2.982149641
PPL	-0.613333333	6.04	-2.92170718	0.015677327	-2.984633771
PADI4	-0.593333333	5.216666667	-2.920241293	0.015716218	-2.986952157
RNU5E-1	-0.886666667	9.733333333	-2.919993754	0.015722795	-2.987343656
SRMS	-0.59	6.115	-2.919052067	0.015747842	-2.988832996
SNORD34	-0.603333333	6.965	-2.91794414	0.015777361	-2.99058526
CRYBB1	-0.61	6.025	-2.914296879	0.015874937	-2.996353683
CCDC185	-0.636666667	5.425	-2.910557536	0.015975612	-3.00226778
SMIM10L2A	-0.606666667	6.22	-2.909920656	0.015992823	-3.003275065
GCGR	-0.603333333	6.021666667	-2.909719288	0.015998269	-3.003593547
PHKG1	-0.683333333	5.738333333	-2.909508381	0.016003975	-3.003927116
GPD1	-0.59	5.878333333	-2.908504527	0.016031161	-3.005514806
CIDEA	-0.613333333	5.246666667	-2.907878268	0.016048144	-3.006505295
FLJ37453	-0.75	4.598333333	-2.907589658	0.016055978	-3.006961759
SP7	-0.61	6.185	-2.90703361	0.01607108	-3.007841203
HCST	-0.586666667	6.083333333	-2.906787492	0.016077769	-3.008230463
DEFB125	-0.606666667	3.803333333	-2.905497571	0.016112875	-3.010270598
KRTAP19-1	-0.59	4.608333333	-2.904156728	0.016149448	-3.012391276
MIR152	-0.613333333	5.423333333	-2.903856909	0.016157638	-3.012865469
STK32A	-0.63	4.645	-2.902888484	0.016184119	-3.01439713
CACNG7	-0.646666667	6.136666667	-2.902076402	0.016206359	-3.015681519
CD300LG	-0.646666667	6.756666667	-2.902076402	0.016206359	-3.015681519
CA4	-0.856666667	6.631666667	-2.90164089	0.016218299	-3.016370325
DUPD1	-0.613333333	5.89	-2.899260303	0.016283723	-3.020135462
RAMP1	-0.586666667	8.226666667	-2.897544094	0.016331054	-3.022849819
LOC148696	-0.606666667	5.096666667	-2.889650054	0.016550566	-3.035334982
TTR	-0.623333333	5.588333333	-2.888884461	0.016572013	-3.036545833
TRAPPC5	-0.696666667	8.841666667	-2.888755204	0.016575637	-3.036750263
FER1L6-AS1	-0.586666667	3.546666667	-2.883604218	0.016720705	-3.044896938
OR51S1	-0.586666667	6.103333333	-2.882650247	0.016747713	-3.046405705
FTMT	-0.69	4.458333333	-2.88108833	0.016792028	-3.048875972
MRPL54	-0.593333333	5.896666667	-2.880834368	0.016799245	-3.049277626
OR5D18	-0.743333333	5.191666667	-2.876812357	0.016913955	-3.055638623
OR10G9	-0.61	5.801666667	-2.876467446	0.016923829	-3.056184112
CLEC3B	-0.72	7.716666667	-2.872269294	0.017044481	-3.062823584
WBP2NL	-0.646666667	4.456666667	-2.871730573	0.017060027	-3.063675576
ACP7	-0.676666667	4.628333333	-2.870448748	0.017097073	-3.065702785
OPRPN	-0.65	4.461666667	-2.869016707	0.017138557	-3.067967548
HOXA1	-0.616666667	4.891666667	-2.868558414	0.017151855	-3.068692332
RIMS3	-0.646666667	5.803333333	-2.868245452	0.017160942	-3.069187278
SNORD6	-1.173333333	7.74	-2.867207479	0.017191114	-3.07082881
SCARNA5	-0.903333333	7.961666667	-2.860695706	0.01738163	-3.081126853
SPANXC	-0.603333333	5.255	-2.859440055	0.017418612	-3.083112561
NLRP10	-0.63	5.041666667	-2.858473403	0.017447136	-3.084641231
HCAR3	-0.67	4.205	-2.857116858	0.017487246	-3.086786466
LOC100505501	-0.623333333	5.998333333	-2.857112145	0.017487385	-3.08679392
HIST1H3D	-0.67	6.915	-2.852855583	0.017613849	-3.093525114
UMODL1-AS1	-0.623333333	5.421666667	-2.849331523	0.017719249	-3.099097808
DTX2	-0.593333333	6.186666667	-2.847911965	0.017761887	-3.101342555
MIR30A	-0.743333333	4.398333333	-2.84774256	0.017766982	-3.101610434
WFDC10A	-0.68	4.986666667	-2.845456979	0.017835869	-3.105224568
NRG3	-0.65	5.558333333	-2.843329631	0.01790023	-3.108588437
OR2W1	-0.68	4.966666667	-2.841710107	0.017949385	-3.11114927
LINC00238	-0.66	3.266666667	-2.838380953	0.018050858	-3.116413306
KBTBD11	-0.773333333	6.03	-2.837009533	0.018092828	-3.118581742
SNORA74A	-1.26	6.41	-2.836989111	0.018093453	-3.118614032
ACCSL	-0.626666667	4.506666667	-2.833906784	0.018188146	-3.123487589
CBFA2T3	-0.596666667	6.535	-2.83307986	0.018213635	-3.124795039
CPLX1	-0.593333333	6.46	-2.829514633	0.018323944	-3.130431902
MIR31	-0.613333333	5.146666667	-2.829248922	0.018332192	-3.130852001
CPAMD8	-0.733333333	6.423333333	-2.828838296	0.018344946	-3.131501215
LOC100129484	-0.596666667	6.821666667	-2.826684452	0.018411991	-3.134906466
DGCR6L	-0.586666667	7.3	-2.82604033	0.018432089	-3.135924816
FAM110D	-0.596666667	6.741666667	-2.825381628	0.018452665	-3.136966208
CORO7-PAM16	-0.646666667	6.78	-2.822097908	0.018555587	-3.142157588
GRIK1	-0.59	3.835	-2.818746162	0.01866124	-3.147456317
LCE1B	-0.646666667	4.036666667	-2.815250352	0.018772081	-3.152982576
LOC149950	-0.626666667	5.49	-2.814522641	0.018795238	-3.154132929
IL12A	-0.613333333	4.88	-2.809120796	0.018968037	-3.162671754
CERS3	-0.65	4.621666667	-2.808930938	0.018974139	-3.162971856
LOC102725104	-0.91	4.931666667	-2.806409778	0.019055363	-3.166956901
SYP	-0.603333333	5.605	-2.803075272	0.01916333	-3.172227347
LOC440446	-0.713333333	5.026666667	-2.803015642	0.019165266	-3.172321594
SNORD43	-1.123333333	7.228333333	-2.800841078	0.019236015	-3.175758528
ELF3	-0.586666667	4.706666667	-2.800486748	0.019247569	-3.176318543
GPC5	-0.61	5.485	-2.797742769	0.019337274	-3.180655272
POU1F1	-0.683333333	3.848333333	-2.795852406	0.019399319	-3.183642802
LCE2B	-0.586666667	6.18	-2.795545675	0.019409405	-3.184127551
IGSF9	-0.67	5.455	-2.791141287	0.01955482	-3.191087881
TMEM210	-0.633333333	5.666666667	-2.790738597	0.01956817	-3.191724235
NDUFA13	-1.063333333	7.698333333	-2.783595647	0.019806506	-3.203011263
CLDN3	-0.596666667	6.735	-2.781577752	0.019874365	-3.206199625
HOXD10	-0.646666667	4.86	-2.781392327	0.019880612	-3.2064926
PITX3	-0.643333333	6.105	-2.781188937	0.019887467	-3.206813957
EMILIN3	-0.61	5.685	-2.780171372	0.019921798	-3.208421703
COX17	-0.695	7.375833333	-2.776854776	0.02003411	-3.213661702
MFSD3	-0.593333333	7.39	-2.776390737	0.020049874	-3.214394827
C6orf15	-0.849999667	5.8716665	-2.776078253	0.020060497	-3.214888513
ZDHHC11	-0.646666667	5.58	-2.775069491	0.02009483	-3.216482205
HSD17B10	-0.61	8.178333333	-2.771247687	0.020225439	-3.222519821
SNORA8	-0.653333333	8.056666667	-2.765678235	0.020417306	-3.231317566
COX6A2	-0.82	10.87333333	-2.763079424	0.020507462	-3.235422435
HTR2A	-0.676666667	4.651666667	-2.755650209	0.020767406	-3.247155833
APOBEC3H	-0.603333333	4.481666667	-2.752399184	0.020882199	-3.2522898
POTEC	-0.623333333	5.272777778	-2.750307671	0.020956387	-3.255592493
ITPRIPL1	-0.596666667	5.268333333	-2.741598511	0.021268173	-3.269343425
UHRF1	-0.63	5.848333333	-2.741150644	0.021284332	-3.27005049
GH2	-0.64	4.806666667	-2.74093385	0.021292158	-3.270392749
PRSS3P2	-0.73	5.488333333	-2.740127506	0.021321293	-3.271665732
FAM71F1	-0.61	4.851666667	-2.739289838	0.021351602	-3.272988141
UGT2B28	-0.65	2.855	-2.73926603	0.021352465	-3.273025725
CLDN10	-0.636666667	4.515	-2.73734064	0.021422298	-3.276065196
YBX2	-0.716666667	6.978333333	-2.735151772	0.021501966	-3.27952043
VPS37D	-0.603333333	7.311666667	-2.734524956	0.021524835	-3.280509857
GYPB	-0.853333333	3.34	-2.732876844	0.021585083	-3.283111322
PGP	-0.61	8.338333333	-2.732128426	0.021612498	-3.284292629
ELN	-1.053333333	8.42	-2.72945795	0.021710603	-3.288507543
RBMY1A3P	-0.716666667	5.641666667	-2.726730868	0.021811251	-3.292811512
FAM173A	-0.62	6.843333333	-2.724988042	0.021875818	-3.295561937
TCEB2	-0.77	8.601666667	-2.723005839	0.021949487	-3.298689985
FAM159A	-0.616666667	5.388333333	-2.715853597	0.02221738	-3.309975336
C8orf22	-0.656666667	4.271666667	-2.708260291	0.022505389	-3.321954223
OR6C76	-0.736666667	4.448333333	-2.707325841	0.02254109	-3.323428196
SIT1	-0.643333333	4.845	-2.706018325	0.02259114	-3.325490566
QPRT	-0.743333333	6.905	-2.704359808	0.022654786	-3.328106465
KRTAP6-2	-0.63	5.208333333	-2.698106759	0.022896372	-3.337967954
HINT1	-0.59	7.818333333	-2.690294538	0.023201831	-3.350285749
TNFSF15	-0.636666667	4.935	-2.688095047	0.023288566	-3.353753221
COX8A	-0.626666667	11.06333333	-2.687999565	0.023292339	-3.353903743
CDHR4	-0.71	5.271666667	-2.687983067	0.023292991	-3.35392975
FETUB	-0.623333333	4.968333333	-2.687283389	0.023320656	-3.35503273
GALR1	-0.6	5.04	-2.686109331	0.023367151	-3.356883473
CLCA3P	-0.6	3.4	-2.68500368	0.023411022	-3.358626317
FRG2	-0.618333333	6.1125	-2.682918555	0.023493983	-3.361912943
AWAT1	-0.616666667	4.471666667	-2.681514553	0.02355001	-3.364125841
NOSIP	-0.586666667	7.063333333	-2.677893559	0.023695126	-3.369832546
CSH2	-0.601666667	6.280833333	-2.677596756	0.02370706	-3.370300278
ABCC12	-0.593333333	4.26	-2.676675549	0.02374414	-3.371751981
UMODL1	-0.633333333	5.193333333	-2.676091692	0.023767671	-3.372672042
PROZ	-0.616666667	4.158333333	-2.675284484	0.023800243	-3.373944036
PTH2R	-0.59	4.725	-2.673090591	0.023888994	-3.377400982
TP53TG1	-0.67	5.255	-2.671835435	0.023939919	-3.379378632
VCX3B	-0.6025	4.174583333	-2.671035232	0.023972442	-3.380639403
ZSCAN5B	-0.663333333	5.071666667	-2.667622906	0.024111628	-3.386015351
DBI	-0.793333333	7.996666667	-2.662134333	0.024337202	-3.394660967
CCDC74A	-0.691666667	5.995833333	-2.660930839	0.024386946	-3.396556487
FGF3	-0.633333333	5.796666667	-2.655387807	0.024617374	-3.405285768
RBMY1J	-0.657777778	4.203333333	-2.654818736	0.024641154	-3.40618185
DEFB119	-0.596666667	3.658333333	-2.653276282	0.024705724	-3.408610569
LOC642696	-0.603333333	4.738333333	-2.653257513	0.02470651	-3.408640121
VASN	-0.593333333	6.68	-2.650931126	0.024804221	-3.412302936
OR8B12	-0.653333333	5.163333333	-2.647427288	0.024952115	-3.417818996
TTLL2	-0.61	4.145	-2.641033461	0.025224271	-3.427882812
OR2A42	-0.62	6.536666667	-2.638345355	0.025339576	-3.432113106
OR51G1	-0.613333333	4.203333333	-2.636129251	0.025435031	-3.435600263
NDUFA7	-0.786666667	9.09	-2.635025226	0.025482719	-3.437337389
TMPRSS7	-0.586666667	4.976666667	-2.632811581	0.025578606	-3.440820208
COX6B1	-0.813333333	10.63333333	-2.630464445	0.025680669	-3.44451271
ERVW-1	-0.59	5.311666667	-2.625646913	0.025891432	-3.452090493
CCDC167	-0.656666667	6.351666667	-2.618284312	0.026216883	-3.463668579
MAGEB17	-0.603333333	5.291666667	-2.614072485	0.026404892	-3.470290241
FBXL19-AS1	-0.586666667	4.503333333	-2.613058872	0.026450339	-3.471883618
ADAMTS15	-0.68	6.256666667	-2.608170821	0.0266706	-3.479566511
OR14A16	-0.65	4.691666667	-2.59812407	0.027129081	-3.495352318
NDUFB7	-0.783333333	8.418333333	-2.594578585	0.027292748	-3.50092134
SNORA54	-1.063333333	7.625	-2.593848472	0.027326573	-3.502068039
MYL6B	-0.636666667	6.938333333	-2.593638727	0.027336298	-3.502397451
SNORD50A	-0.896666667	7.308333333	-2.584145009	0.027780114	-3.517304218
PXMP2	-0.595	7.814166667	-2.578104651	0.028066221	-3.526784979
PFDN5	-0.66	7.116666667	-2.57785898	0.02807792	-3.527170515
ATP5I	-1.103333333	9.081666667	-2.577561194	0.028092106	-3.52763783
LOC100287728	-0.84	5.463333333	-2.576968703	0.028120353	-3.528567605
CLC	-0.626666667	4.413333333	-2.574056781	0.028259592	-3.533136769
TMEM88	-0.783333333	9.268333333	-2.562240707	0.028831678	-3.551670547
TMEM132C	-0.593333333	5.203333333	-2.555997125	0.029138605	-3.561459036
SNORA80E	-0.683333333	9.785	-2.554135988	0.029230723	-3.564376223
HIST1H4B	-0.8	6.68	-2.553237579	0.029275294	-3.565784302
RNASE3	-0.663333333	5.855	-2.547842211	0.029544388	-3.574238999
MACROD1	-0.613333333	7.123333333	-2.546812403	0.029596029	-3.575852447
LAMTOR4	-0.59	7.178333333	-2.543146721	0.029780576	-3.581594879
GRIK2	-1.13	6.178333333	-2.542547995	0.029810827	-3.582532692
RING1	-0.69	6.488333333	-2.531705779	0.030363949	-3.59950975
SLC5A9	-0.593333333	4.956666667	-2.529447996	0.030480406	-3.603043692
TSPY3	-0.679583333	4.651041667	-2.528146128	0.030547759	-3.605081192
COPS9	-0.903333333	6.995	-2.524943047	0.0307141	-3.610093528
TRIM49C	-0.663333333	4.678333333	-2.524312044	0.030746975	-3.611080837
MUC7	-0.676666667	4.928333333	-2.52230724	0.030851657	-3.614217437
WDR63	-0.626666667	4.88	-2.52091122	0.030924759	-3.616401341
FLJ32742	-0.64	4.743333333	-2.520370501	0.030953119	-3.61724718
TOMM7	-0.746666667	7.886666667	-2.520159833	0.030964176	-3.617576717
ANKRD30BP2	-0.69	5.621666667	-2.507144562	0.031654909	-3.63792746
C4orf50	-0.62	4.91	-2.504292545	0.031808296	-3.642384646
ATP5EP2	-0.633333333	9.203333333	-2.502460438	0.031907219	-3.645247464
SUPT20HL2	-0.863333333	5.068333333	-2.50048783	0.032014069	-3.648329445
RPS9	-1.313333333	4.096666667	-2.500164946	0.032031592	-3.648833878
GYPA	-0.703333333	3.581666667	-2.497826536	0.032158785	-3.652486794
OR2T11	-0.64	4.353333333	-2.493496024	0.032395655	-3.659250155
CSNK1A1P1	-0.593333333	5.996666667	-2.492184695	0.032467722	-3.661297794
ZPBP2	-0.786666667	4.226666667	-2.489865148	0.032595588	-3.664919326
ETNPPL	-0.666666667	4.67	-2.484243726	0.03290754	-3.673693749
TESC	-0.806666667	7.936666667	-2.481811621	0.03304342	-3.677488953
MIR7-2	-0.63	6.191666667	-2.480726187	0.033104242	-3.679182525
NDUFS8	-0.7	7.993333333	-2.474188447	0.033472928	-3.689380471
FAM9B	-0.603333333	3.835	-2.470138746	0.033703338	-3.695695076
PACSIN1	-0.646666667	6.65	-2.464230281	0.034042318	-3.70490473
PTCH2	-0.671666667	5.194166667	-2.46349182	0.034084921	-3.706055509
MIR320C1	-0.653333333	4.826666667	-2.460279413	0.034270865	-3.711060836
POU5F1B	-0.606666667	5.853333333	-2.458325339	0.034384462	-3.714104949
SEMA3G	-0.643333333	6.485	-2.457893043	0.034409643	-3.714778333
LOC388282	-0.6	5.113333333	-2.45367583	0.034656251	-3.72134632
CARD18	-0.63	4.325	-2.44961563	0.034895325	-3.727667819
RPS24	-0.616666667	7.648333333	-2.448417934	0.034966159	-3.729532192
PRDX5	-0.593333333	9.203333333	-2.447057522	0.035046788	-3.731649651
FNDC5	-0.68	7.79	-2.446300342	0.035091744	-3.732828093
SCARNA12	-0.646666667	9.653333333	-2.439919384	0.035472869	-3.742756435
SNORA71B	-0.616666667	7.585	-2.437040642	0.035646145	-3.74723396
KRTAP19-3	-0.643333333	4.915	-2.435351194	0.035748224	-3.749861218
C9orf66	-0.606666667	4.473333333	-2.427396583	0.036232739	-3.762226719
IFNL2	-0.6	6.046666667	-2.42062501	0.036650289	-3.772746976
[truncated: 40 more rows]
