# Supplementary material for: Potential molecular and cellular mechanisms of the effects of cuproptosis-related genes in the cardiomyocytes of patients with diabetic heart failure: a bioinformatics analysis
Source: Front Endocrinol (Lausanne). 2024 May 31;15:1370387. doi: 10.3389/fendo.2024.1370387 (PMC11176466; doi:10.3389/fendo.2024.1370387)
Supplement: Supplementary Table 1 — The list of diabetic heart failure-related genes obtained from the Gene Expression Omnibus (GEO) database. [file DataSheet_1.zip › supplements/Supplement Table 2.xlsx]

## Sheet: Sheet1
	SLC31A2	COA6	ATP7A	ATP7B	CP	DLD	PDHA1	TYR	SOD1	DBH	PDE3B	VEGFA	ULK2	COX11	CDKN2A	LIPT1	UBE2D1	GLS	AOC3	PDK1	LIAS	SLC31A1	DBT	DLAT	DLST	LOXL2	SLC25A3	MAP2K1	UBE2D2	ULK1	ATOX1	FDX1	GCSH	SCO1	CCS	COX17	MTF1	CD274	UBE2D4	MAP2K2	UBE2D3
SLC31A2	1	0.750442	-0.772499	-0.273592	-0.486093	-0.695464	-0.295964	0.221278	0.307889	0.2422	-0.187098	-0.563457	-0.0772838	0.504268	0.639489	-0.617654	0.145338	-0.69348	-0.77149	0.152263	-0.563085	-0.52804	-0.341662	-0.202708	-0.601873	-0.432768	0.351574	-0.237664	0.32238	-0.437645	0.453321	0.12655	0.276626	-0.767004	0.173776	0.569189	-0.740145	-0.298414	0.930636	0.794105	-0.198379
COA6	0.750442	1	-0.656051	-0.703215	-0.162768	-0.873324	-0.658559	0.129984	0.556677	0.245396	-0.331759	-0.730584	-0.132402	0.242764	0.719654	-0.668041	0.00298186	-0.754731	-0.469064	-0.381058	-0.661531	-0.613471	-0.502066	-0.550278	-0.687167	-0.194834	0.223479	-0.0659786	0.68242	-0.475281	0.796285	0.201437	0.103381	-0.824899	0.499025	0.711987	-0.761055	-0.609165	0.688246	0.817582	-0.0538032
ATP7A	-0.772499	-0.656051	1	0.47357	0.444994	0.79752	0.464167	-0.671087	-0.0580182	-0.540859	0.4512	0.499133	0.496378	-0.253857	-0.846995	0.791134	0.0462551	0.837799	0.568794	-0.0814671	0.519438	0.693974	0.363046	0.240128	0.700936	0.314081	-0.225591	0.0964522	-0.30166	0.324504	-0.456427	-0.0558332	-0.424193	0.876823	-0.455126	-0.626476	0.799994	0.404926	-0.841427	-0.819425	0.134683
ATP7B	-0.273592	-0.703215	0.47357	1	-0.0296768	0.734126	0.753103	-0.191319	-0.468129	-0.534722	0.349071	0.724326	0.41506	0.018782	-0.517541	0.595086	0.275306	0.634477	0.0845947	0.732725	0.455205	0.687905	0.633259	0.797972	0.740157	-0.180026	-0.0245449	0.244325	-0.636238	0.527245	-0.93449	0.149109	-0.229651	0.721238	-0.752008	-0.550974	0.747842	0.832723	-0.247435	-0.492481	0.337815
CP	-0.486093	-0.162768	0.444994	-0.0296768	1	0.0550909	-0.21863	-0.55009	0.0239574	-0.27639	0.162988	-0.0341365	0.192157	-0.532956	-0.219427	0.0539902	-0.508065	0.350267	0.773076	-0.588091	-0.0802728	0.283967	-0.0582485	-0.302211	0.0652629	0.308937	-0.795185	0.336028	-0.0401815	0.209657	0.0891781	-0.26665	-0.757291	0.212948	-0.222865	-0.175671	0.501077	-0.279741	-0.46809	-0.543182	-0.032941
DLD	-0.695464	-0.873324	0.79752	0.734126	0.0550909	1	0.803158	-0.26962	-0.474059	-0.444944	0.181147	0.764558	0.297074	-0.104826	-0.766447	0.701349	0.152518	0.814509	0.442613	0.427085	0.660849	0.722964	0.59404	0.640817	0.888735	0.271908	-0.059683	0.123905	-0.674793	0.463311	-0.791117	0.0121717	-0.0831706	0.906308	-0.525059	-0.773338	0.739116	0.686544	-0.730645	-0.7198	0.228571
PDHA1	-0.295964	-0.658559	0.464167	0.753103	-0.21863	0.803158	1	-0.22954	-0.423922	-0.516623	0.170983	0.687113	0.357428	0.264039	-0.643204	0.478733	0.43851	0.477064	0.115144	0.582643	0.784062	0.413779	0.798768	0.7769	0.856848	-0.0838993	0.317019	0.123161	-0.538701	0.66924	-0.749689	0.0173342	0.1592	0.68385	-0.485083	-0.396228	0.523604	0.704306	-0.338068	-0.52232	0.203868
TYR	0.221278	0.129984	-0.671087	-0.191319	-0.55009	-0.26962	-0.22954	1	-0.284876	0.644815	-0.553658	0.0358652	-0.734655	-0.0356903	0.584938	-0.397121	-0.05597	-0.454598	-0.256934	0.335261	-0.250015	-0.272581	-0.134668	0.100575	-0.285583	-0.0783656	0.204394	-0.0588331	-0.0544485	-0.18874	-0.0288636	0.208084	0.557307	-0.408838	0.321387	0.175936	-0.460174	-0.0599368	0.390867	0.570951	0.240108
SOD1	0.307889	0.556677	-0.0580182	-0.468129	0.0239574	-0.474059	-0.423922	-0.284876	1	0.138604	0.341032	-0.404262	-0.108509	-0.05819	0.0572742	-0.0777933	0.268997	-0.302007	-0.298101	-0.594069	-0.243131	-0.296274	-0.176676	-0.530324	-0.419309	-0.30949	0.291737	-0.427158	0.805184	-0.2708	0.581571	0.311997	-0.0317767	-0.208259	0.107351	0.64043	-0.289286	-0.524229	0.204201	0.268869	0.0478682
DBH	0.2422	0.245396	-0.540859	-0.534722	-0.27639	-0.444944	-0.516623	0.644815	0.138604	1	-0.278463	-0.179114	-0.802574	-0.078312	0.440284	-0.494139	-0.393279	-0.509922	-0.132084	-0.199673	-0.432528	-0.415273	-0.570084	-0.574854	-0.621795	0.128459	0.0417815	-0.252969	0.217969	-0.577594	0.423986	-0.0136151	0.37425	-0.552434	0.301274	0.222158	-0.626438	-0.619013	0.314684	0.392448	-0.241596
PDE3B	-0.187098	-0.331759	0.4512	0.349071	0.162988	0.181147	0.170983	-0.553658	0.341032	-0.278463	1	0.156792	0.476923	-0.0211963	-0.634761	0.678672	0.321786	0.349941	-0.127838	-0.0722751	0.407753	0.210601	0.158751	0.0452314	0.0971006	-0.348122	0.131345	-0.257121	0.2152	0.190999	-0.231331	-0.175722	-0.229852	0.428396	-0.388399	0.0241835	0.471904	0.260577	-0.171023	-0.539012	-0.17193
VEGFA	-0.563457	-0.730584	0.499133	0.724326	-0.0341365	0.764558	0.687113	0.0358652	-0.404262	-0.179114	0.156792	1	0.043028	-0.303609	-0.596212	0.486909	0.275433	0.628506	0.357914	0.479862	0.575109	0.698748	0.579076	0.601156	0.766318	0.197762	0.0815896	0.429803	-0.391094	0.612633	-0.853456	0.365623	0.0202938	0.744805	-0.650618	-0.51592	0.648401	0.576447	-0.544052	-0.554943	0.477676
ULK2	-0.0772838	-0.132402	0.496378	0.41506	0.192157	0.297074	0.357428	-0.734655	-0.108509	-0.802574	0.476923	0.043028	1	0.279119	-0.484767	0.513709	0.273897	0.431446	-0.039544	0.144586	0.316262	0.333559	0.151227	0.296907	0.371035	-0.0181274	0.0291168	0.211129	-0.0830062	0.24822	-0.249141	-0.231391	-0.326546	0.339541	-0.258601	-0.266561	0.433107	0.507385	-0.167948	-0.387684	-0.156116
COX11	0.504268	0.242764	-0.253857	0.018782	-0.532956	-0.104826	0.264039	-0.0356903	-0.05819	-0.078312	-0.0211963	-0.303609	0.279119	1	0.170016	-0.0291149	0.0686197	-0.491689	-0.524246	0.284562	0.143891	-0.53656	0.0954181	0.0701461	0.0280028	-0.488876	0.53925	-0.180057	-0.102781	-0.160463	0.133393	-0.326124	0.187955	-0.260304	0.352753	0.18679	-0.317557	0.163186	0.525639	0.269429	-0.288483
CDKN2A	0.639489	0.719654	-0.846995	-0.517541	-0.219427	-0.766447	-0.643204	0.584938	0.0572742	0.440284	-0.634761	-0.596212	-0.484767	0.170016	1	-0.775448	-0.323142	-0.758286	-0.381865	-0.0262962	-0.742288	-0.612419	-0.442321	-0.356492	-0.645598	-0.189461	-0.0734946	0.0574627	0.180385	-0.486988	0.529127	0.152458	0.0476759	-0.810089	0.560049	0.436737	-0.687164	-0.431951	0.696758	0.866733	-0.0115859
LIPT1	-0.617654	-0.668041	0.791134	0.595086	0.0539902	0.701349	0.478733	-0.397121	-0.0777933	-0.494139	0.678672	0.486909	0.513709	-0.0291149	-0.775448	1	0.315523	0.66707	0.142464	0.211962	0.646575	0.537214	0.442765	0.459677	0.622796	-0.11228	0.127921	-0.105211	-0.22552	0.326296	-0.613088	-0.0757219	-0.191822	0.831902	-0.33443	-0.446616	0.75642	0.692724	-0.559736	-0.657392	0.190247
UBE2D1	0.145338	0.00298186	0.0462551	0.275306	-0.508065	0.152518	0.43851	-0.05597	0.268997	-0.393279	0.321786	0.275433	0.273897	0.0686197	-0.323142	0.315523	1	0.145249	-0.498624	0.34307	0.44648	0.154536	0.4786	0.549377	0.26612	-0.327279	0.728357	-0.178039	0.333775	0.42519	-0.310021	0.472306	0.494909	0.265741	-0.215799	0.282159	0.0533915	0.462985	0.0473797	0.0787859	0.344383
GLS	-0.69348	-0.754731	0.837799	0.634477	0.350267	0.814509	0.477064	-0.454598	-0.302007	-0.509922	0.349941	0.628506	0.431446	-0.491689	-0.758286	0.66707	0.145249	1	0.461076	0.230579	0.388706	0.902469	0.286266	0.449096	0.625566	0.468061	-0.359826	0.17895	-0.453339	0.339802	-0.659273	0.0973662	-0.289759	0.840365	-0.651537	-0.780324	0.768218	0.556229	-0.803283	-0.730125	0.121874
AOC3	-0.77149	-0.469064	0.568794	0.0845947	0.773076	0.442613	0.115144	-0.256934	-0.298101	-0.132084	-0.127838	0.357914	-0.039544	-0.524246	-0.381865	0.142464	-0.498624	0.461076	1	-0.387694	0.205552	0.431886	0.170637	-0.0506558	0.423707	0.532332	-0.629103	0.391384	-0.324315	0.363081	-0.182732	-0.218053	-0.436573	0.431588	-0.233214	-0.429663	0.556363	-0.122703	-0.712268	-0.659799	0.176226
PDK1	0.152263	-0.381058	-0.0814671	0.732725	-0.588091	0.427085	0.582643	0.335261	-0.594069	-0.199673	-0.0722751	0.479862	0.144586	0.284562	-0.0262962	0.211962	0.34307	0.230579	-0.387694	1	0.200719	0.325452	0.368775	0.783591	0.411044	-0.189835	0.251941	0.128691	-0.598505	0.18979	-0.735266	0.237568	0.243516	0.258554	-0.34944	-0.403971	0.1715	0.785894	0.163898	0.0838592	0.199152
LIAS	-0.563085	-0.661531	0.519438	0.455205	-0.0802728	0.660849	0.784062	-0.250015	-0.243131	-0.432528	0.407753	0.575109	0.316262	0.143891	-0.742288	0.646575	0.44648	0.388706	0.205552	0.200719	1	0.185132	0.74389	0.551326	0.724684	-0.12096	0.383898	0.0440724	-0.196914	0.741249	-0.559812	-0.184252	0.186296	0.690095	-0.152667	-0.175252	0.556556	0.571389	-0.510652	-0.676041	0.110333
SLC31A1	-0.52804	-0.613471	0.693974	0.687905	0.283967	0.722964	0.413779	-0.272581	-0.296274	-0.415273	0.210601	0.698748	0.333559	-0.53656	-0.612419	0.537214	0.154536	0.902469	0.431886	0.325452	0.185132	1	0.254967	0.501215	0.594234	0.413305	-0.319798	0.267004	-0.418364	0.312988	-0.711237	0.296828	-0.251986	0.721314	-0.803783	-0.701259	0.702388	0.513883	-0.600193	-0.536276	0.382955
DBT	-0.341662	-0.502066	0.363046	0.633259	-0.0582485	0.59404	0.798768	-0.134668	-0.176676	-0.570084	0.158751	0.579076	0.151227	0.0954181	-0.442321	0.442765	0.4786	0.286266	0.170637	0.368775	0.74389	0.254967	1	0.75166	0.809632	-0.405316	0.294129	0.123386	-0.313504	0.844115	-0.663458	0.194074	-0.00349893	0.669767	-0.335614	-0.0429571	0.609162	0.601071	-0.278376	-0.398944	0.569144
DLAT	-0.202708	-0.550278	0.240128	0.797972	-0.302211	0.640817	0.7769	0.100575	-0.530324	-0.574854	0.0452314	0.601156	0.296907	0.0701461	-0.356492	0.459677	0.549377	0.449096	-0.0506558	0.783591	0.551326	0.501215	0.75166	1	0.721038	-0.215935	0.247821	0.117118	-0.531729	0.64276	-0.860785	0.192382	0.204284	0.574626	-0.434364	-0.32456	0.510494	0.882166	-0.154191	-0.227046	0.486533
DLST	-0.601873	-0.687167	0.700936	0.740157	0.0652629	0.888735	0.856848	-0.285583	-0.419309	-0.621795	0.0971006	0.766318	0.371035	0.0280028	-0.645598	0.622796	0.26612	0.625566	0.423707	0.411044	0.724684	0.594234	0.809632	0.721038	1	0.055572	0.089627	0.355919	-0.54136	0.700789	-0.783704	0.142554	-0.157324	0.856655	-0.450467	-0.534541	0.765986	0.714086	-0.597671	-0.611832	0.478486
LOXL2	-0.432768	-0.194834	0.314081	-0.180026	0.308937	0.271908	-0.0838993	-0.0783656	-0.30949	0.128459	-0.348122	0.197762	-0.0181274	-0.488876	-0.189461	-0.11228	-0.327279	0.468061	0.532332	-0.189835	-0.12096	0.413305	-0.405316	-0.215935	0.055572	1	-0.462697	0.3256	-0.178703	-0.16869	0.052184	-0.0135379	-0.00725643	0.100224	-0.0652633	-0.5912	0.00298133	-0.175251	-0.595857	-0.254965	-0.234517
SLC25A3	0.351574	0.223479	-0.225591	-0.0245449	-0.795185	-0.059683	0.317019	0.204394	0.291737	0.0417815	0.131345	0.0815896	0.0291168	0.53925	-0.0734946	0.127921	0.728357	-0.359826	-0.629103	0.251941	0.383898	-0.319798	0.294129	0.247821	0.089627	-0.462697	1	-0.284081	0.396503	0.122146	-0.0193679	0.247089	0.681148	-0.0696679	0.184126	0.462797	-0.320976	0.203948	0.347929	0.311234	0.178178
MAP2K1	-0.237664	-0.0659786	0.0964522	0.244325	0.336028	0.123905	0.123161	-0.0588331	-0.427158	-0.252969	-0.257121	0.429803	0.211129	-0.180057	0.0574627	-0.105211	-0.178039	0.17895	0.391384	0.128691	0.0440724	0.267004	0.123386	0.117118	0.355919	0.3256	-0.284081	1	-0.147769	0.407085	-0.287966	0.250048	-0.42218	0.132051	-0.162071	-0.272722	0.32936	0.177162	-0.23255	-0.167312	0.265605
UBE2D2	0.32238	0.68242	-0.30166	-0.636238	-0.0401815	-0.674793	-0.538701	-0.0544485	0.805184	0.217969	0.2152	-0.391094	-0.0830062	-0.102781	0.180385	-0.22552	0.333775	-0.453339	-0.324315	-0.598505	-0.196914	-0.418364	-0.313504	-0.531729	-0.54136	-0.178703	0.396503	-0.147769	1	-0.147815	0.624411	0.251048	0.190234	-0.435705	0.311743	0.776626	-0.439831	-0.535238	0.281991	0.364503	0.016821
ULK1	-0.437645	-0.475281	0.324504	0.527245	0.209657	0.463311	0.66924	-0.18874	-0.2708	-0.577594	0.190999	0.612633	0.24822	-0.160463	-0.486988	0.326296	0.42519	0.339802	0.363081	0.18979	0.741249	0.312988	0.844115	0.64276	0.700789	-0.16869	0.122146	0.407085	-0.147815	1	-0.611921	0.0907757	-0.0375678	0.565779	-0.377362	0.000569609	0.637228	0.475481	-0.363907	-0.532322	0.470219
ATOX1	0.453321	0.796285	-0.456427	-0.93449	0.0891781	-0.791117	-0.749689	-0.0288636	0.581571	0.423986	-0.231331	-0.853456	-0.249141	0.133393	0.529127	-0.613088	-0.310021	-0.659273	-0.182732	-0.735266	-0.559812	-0.711237	-0.663458	-0.860785	-0.783704	0.052184	-0.0193679	-0.287966	0.624411	-0.611921	1	-0.190898	0.0506423	-0.761725	0.652513	0.575741	-0.74443	-0.859509	0.380653	0.507842	-0.443473
FDX1	0.12655	0.201437	-0.0558332	0.149109	-0.26665	0.0121717	0.0173342	0.208084	0.311997	-0.0136151	-0.175722	0.365623	-0.231391	-0.326124	0.152458	-0.0757219	0.472306	0.0973662	-0.218053	0.237568	-0.184252	0.296828	0.194074	0.192382	0.142554	-0.0135379	0.247089	0.250048	0.251048	0.0907757	-0.190898	1	0.0547496	0.142678	-0.275523	0.0907515	-0.00657296	0.114538	0.00087519	0.362505	0.664469
GCSH	0.276626	0.103381	-0.424193	-0.229651	-0.757291	-0.0831706	0.1592	0.557307	-0.0317767	0.37425	-0.229852	0.0202938	-0.326546	0.187955	0.0476759	-0.191822	0.494909	-0.289759	-0.436573	0.243516	0.186296	-0.251986	-0.00349893	0.204284	-0.157324	-0.00725643	0.681148	-0.42218	0.190234	-0.0375678	0.0506423	0.0547496	1	-0.273511	0.22749	0.285212	-0.556994	-0.000522669	0.264367	0.354367	-0.0464519
SCO1	-0.767004	-0.824899	0.876823	0.721238	0.212948	0.906308	0.68385	-0.408838	-0.208259	-0.552434	0.428396	0.744805	0.339541	-0.260304	-0.810089	0.831902	0.265741	0.840365	0.431588	0.258554	0.690095	0.721314	0.669767	0.574626	0.856655	0.100224	-0.0696679	0.132051	-0.435705	0.565779	-0.761725	0.142678	-0.273511	1	-0.545576	-0.602034	0.888358	0.668982	-0.784447	-0.774289	0.356224
CCS	0.173776	0.499025	-0.455126	-0.752008	-0.222865	-0.525059	-0.485083	0.321387	0.107351	0.301274	-0.388399	-0.650618	-0.258601	0.352753	0.560049	-0.33443	-0.215799	-0.651537	-0.233214	-0.34944	-0.152667	-0.803783	-0.335614	-0.434364	-0.450467	-0.0652633	0.184126	-0.162071	0.311743	-0.377362	0.652513	-0.275523	0.22749	-0.545576	1	0.391899	-0.584006	-0.349624	0.245812	0.479175	-0.289203
COX17	0.569189	0.711987	-0.626476	-0.550974	-0.175671	-0.773338	-0.396228	0.175936	0.64043	0.222158	0.0241835	-0.51592	-0.266561	0.18679	0.436737	-0.446616	0.282159	-0.780324	-0.429663	-0.403971	-0.175252	-0.701259	-0.0429571	-0.32456	-0.534541	-0.5912	0.462797	-0.272722	0.776626	0.000569609	0.575741	0.0907515	0.285212	-0.602034	0.391899	1	-0.531118	-0.505916	0.638337	0.532914	0.0923638
MTF1	-0.740145	-0.761055	0.799994	0.747842	0.501077	0.739116	0.523604	-0.460174	-0.289286	-0.626438	0.471904	0.648401	0.433107	-0.317557	-0.687164	0.75642	0.0533915	0.768218	0.556363	0.1715	0.556556	0.702388	0.609162	0.510494	0.765986	0.00298133	-0.320976	0.32936	-0.439831	0.637228	-0.74443	-0.00657296	-0.556994	0.888358	-0.584006	-0.531118	1	0.609193	-0.668235	-0.810466	0.368796
CD274	-0.298414	-0.609165	0.404926	0.832723	-0.279741	0.686544	0.704306	-0.0599368	-0.524229	-0.619013	0.260577	0.576447	0.507385	0.163186	-0.431951	0.692724	0.462985	0.556229	-0.122703	0.785894	0.571389	0.513883	0.601071	0.882166	0.714086	-0.175251	0.203948	0.177162	-0.535238	0.475481	-0.859509	0.114538	-0.000522669	0.668982	-0.349624	-0.505916	0.609193	1	-0.261903	-0.329681	0.297129
UBE2D4	0.930636	0.688246	-0.841427	-0.247435	-0.46809	-0.730645	-0.338068	0.390867	0.204201	0.314684	-0.171023	-0.544052	-0.167948	0.525639	0.696758	-0.559736	0.0473797	-0.803283	-0.712268	0.163898	-0.510652	-0.600193	-0.278376	-0.154191	-0.597671	-0.595857	0.347929	-0.23255	0.281991	-0.363907	0.380653	0.00087519	0.264367	-0.784447	0.245812	0.638337	-0.668235	-0.261903	1	0.774658	-0.0935038
MAP2K2	0.794105	0.817582	-0.819425	-0.492481	-0.543182	-0.7198	-0.52232	0.570951	0.268869	0.392448	-0.539012	-0.554943	-0.387684	0.269429	0.866733	-0.657392	0.0787859	-0.730125	-0.659799	0.0838592	-0.676041	-0.536276	-0.398944	-0.227046	-0.611832	-0.254965	0.311234	-0.167312	0.364503	-0.532322	0.507842	0.362505	0.354367	-0.774289	0.479175	0.532914	-0.810466	-0.329681	0.774658	1	0.0888225
UBE2D3	-0.198379	-0.0538032	0.134683	0.337815	-0.032941	0.228571	0.203868	0.240108	0.0478682	-0.241596	-0.17193	0.477676	-0.156116	-0.288483	-0.0115859	0.190247	0.344383	0.121874	0.176226	0.199152	0.110333	0.382955	0.569144	0.486533	0.478486	-0.234517	0.178178	0.265605	0.016821	0.470219	-0.443473	0.664469	-0.0464519	0.356224	-0.289203	0.0923638	0.368796	0.297129	-0.0935038	0.0888225	1
