# Supplementary material for: Potential molecular and cellular mechanisms of the effects of cuproptosis-related genes in the cardiomyocytes of patients with diabetic heart failure: a bioinformatics analysis
Source: Front Endocrinol (Lausanne). 2024 May 31;15:1370387. doi: 10.3389/fendo.2024.1370387 (PMC11176466; doi:10.3389/fendo.2024.1370387)
Supplement: Supplementary Table 1 — The list of diabetic heart failure-related genes obtained from the Gene Expression Omnibus (GEO) database. [file DataSheet_1.zip › supplements/Supplement Table 20.xls]

	logFC	AveExpr	t	P.Value	B
CP	2.45	6.035	7.942156271	1.48E-05	3.304186872
FMO3	1.756666667	7.338333333	7.643644652	2.05E-05	3.037531682
USP32P2	1.21	5.408333333	7.305131548	2.99E-05	2.720583973
FIGF	1.183333333	5.731666667	7.215348101	3.32E-05	2.633832451
ABCA9	1.17	8.115	6.927748533	4.65E-05	2.348104884
CFHR1	1.746666667	3.88	6.925014823	4.66E-05	2.34533066
USP8	1.173333333	7.493333333	6.863386063	5.02E-05	2.28249265
MYBL1	1.256666667	6.488333333	6.822767851	5.27E-05	2.240766266
ABCA6	1.446666667	8.463333333	6.72350607	5.94E-05	2.137747194
F2RL2	1.803333333	7.231666667	6.587935563	7.01E-05	1.99461213
PCDHB3	1.65	6.381666667	6.475852819	8.05E-05	1.874124824
MIS12	1.1	6.493333333	6.447534897	8.34E-05	1.843372165
ZNF143	1.126666667	6.036666667	6.412517945	8.71E-05	1.805169712
PM20D2	1.326666667	6.96	6.399866931	8.85E-05	1.791320173
VPS13A	1.043333333	7.418333333	6.361701283	9.28E-05	1.749385056
KPNA4	1.14	8.7	6.350847439	9.41E-05	1.73741695
SLC25A40	1.246666667	8.076666667	6.312118817	9.88E-05	1.69455939
XRRA1	1.23	6.545	6.310653621	9.90E-05	1.692933284
CYP4V2	1.343333333	7.945	6.266167385	0.000104754	1.643397847
ATRX	1.313333333	7.281666667	6.263408207	0.000105122	1.640315045
RNF185	1.086666667	6.916666667	6.167089747	0.000118878	1.531930403
UBR7	1.16	6.503333333	6.109238956	0.000128066	1.466110029
SPOPL	1.156666667	6.231666667	5.946932377	0.00015819	1.278521433
NPHP3-ACAD11	1.133333333	7.71	5.942882718	0.000159033	1.273785513
ARFGEF3	1.22	6.393333333	5.942415923	0.00015913	1.273239441
ZNF83	1.156666667	6.561666667	5.929777146	0.000161795	1.258440454
BNIP2	1.086666667	7.66	5.916142497	0.000164723	1.242445723
TFRC	1.126666667	7.693333333	5.863184812	0.000176652	1.180028777
SCML1	1.3	6.05	5.845641897	0.000180806	1.159249532
DHX36	1.233333333	6.64	5.824687403	0.000185907	1.134362119
USP53	0.976666667	9.048333333	5.806280112	0.000190515	1.112439534
NPR3	1.081666667	8.295833333	5.792214185	0.00019412	1.095649236
SBNO1	1.05	7.205	5.789466283	0.000194832	1.092365241
ZNF43	1.146666667	6.74	5.769106319	0.000200202	1.067993847
ATXN3	1.113333333	7.14	5.755136634	0.000203978	1.051231616
NAA25	0.993333333	7.67	5.748388919	0.000205829	1.043123311
FAM63B	1.05	6.718333333	5.746936827	0.00020623	1.041377425
ABCA10	1.646666667	6.61	5.745011991	0.000206762	1.039062602
EFCAB13	0.963333333	4.751666667	5.743724656	0.000207119	1.037514095
ANKRD28	1.043333333	7.315	5.73640428	0.000209162	1.028703292
CHMP2B	1.026666667	6.926666667	5.706953346	0.000217602	0.993165214
PPIG	1.146666667	6.236666667	5.673820223	0.000227537	0.953009503
GEN1	1.09	6.608333333	5.633488912	0.000240294	0.903880279
ARMC8	1.023333333	7.011666667	5.600216795	0.000251398	0.86314339
ESF1	1.036666667	5.731666667	5.593427917	0.000253731	0.854808398
FASTKD2	1.026666667	6.96	5.587215929	0.000255886	0.847174845
C7	1.496666667	10.04166667	5.573593919	0.00026068	0.830412674
SKA2	1.256666667	8.065	5.563309818	0.000264364	0.817737051
NPNT	1.293333333	7.266666667	5.542685825	0.000271921	0.792263018
JAK2	1.066666667	7.623333333	5.508192929	0.000285084	0.749497336
IKZF5	1.56	6.81	5.501990297	0.000287523	0.741785633
NBR1	0.893333333	8.48	5.490127577	0.00029225	0.727018562
NCR3LG1	1.556666667	6.318333333	5.488675176	0.000292834	0.725208926
FMO2	1.26	8.586666667	5.467431881	0.000301528	0.698699608
FSD1L	0.963333333	5.061666667	5.465938162	0.000302149	0.696832722
TSNAX	1.186666667	7.41	5.46496108	0.000302557	0.695611335
C18orf25	1.16	6.516666667	5.455894241	0.000306365	0.684269724
MIR186	1.313333333	5.13	5.451998125	0.000308017	0.679391817
ZNF383	1.52	7.333333333	5.445717239	0.000310701	0.671522756
LOC646358	1.246666667	6.603333333	5.418902547	0.000322445	0.637852186
CHORDC1	0.94	7	5.407184182	0.000327726	0.623099252
ZNF471	0.89	5.781666667	5.402955978	0.000329654	0.617770374
MLH3	1.006666667	6.696666667	5.363536541	0.000348228	0.567942692
ZNF484	1.18	6.926666667	5.354721238	0.000352533	0.556763545
FMO4	0.986666667	7.123333333	5.349312564	0.000355203	0.549897957
SLF1	0.93	4.758333333	5.327168824	0.000366362	0.521737375
KPNA1	1.03	7.948333333	5.325337799	0.000367302	0.51940508
MAPK9	1.12	8.136666667	5.31303907	0.000373679	0.503724565
PLEKHA3	1.146666667	6.506666667	5.304175616	0.000378349	0.492407905
ZNF615	1.173333333	5.44	5.285102599	0.000388611	0.468010401
TRAK2	1.116666667	10.075	5.2817794	0.000390429	0.46375313
ATG14	0.926666667	7.416666667	5.261374138	0.000401796	0.437571065
ZNF521	1.106666667	6.95	5.260340719	0.000402381	0.436243189
SLU7	0.913333333	7.133333333	5.256967358	0.000404297	0.431907369
CBLL1	0.956666667	8.678333333	5.254822283	0.000405521	0.429149268
MAP2K5	1.173333333	7.823333333	5.254760191	0.000405556	0.429069419
ZNF721	1.096666667	7.545	5.25197055	0.000407153	0.42548134
METTL15	1.096666667	6.358333333	5.243191396	0.000412224	0.414180777
RAB30	0.926666667	6.94	5.215130101	0.000428891	0.377971829
FGF9	1.236666667	6.501666667	5.208883911	0.000432698	0.369893732
LOC339803	1.066666667	5.603333333	5.202605682	0.000436561	0.361767479
MED17	0.916666667	6.588333333	5.179494813	0.000451104	0.331795789
CLCN3	0.943333333	7.485	5.157831637	0.000465208	0.303618678
LARS	0.91	7.908333333	5.157263395	0.000465584	0.302878491
FBXO38	1.036666667	8.268333333	5.145953607	0.000473141	0.288134986
KBTBD2	0.97	7.025	5.143562958	0.000474755	0.285015723
MORC3	0.876666667	6.728333333	5.114870889	0.000494593	0.247502813
HERC3	0.886666667	8.493333333	5.097698215	0.00050689	0.22498346
GNPDA2	1.253333333	6.243333333	5.094809191	0.00050899	0.221189995
C3orf38	0.84	6.56	5.088724861	0.000513445	0.21319624
KRR1	0.983333333	7.081666667	5.064929225	0.000531271	0.181872213
PRKAB2	1.05	8.808333333	5.061188909	0.000534133	0.176939759
KDM3A	0.91	7.468333333	5.054870738	0.000539005	0.1686024
BTAF1	0.966666667	7.34	5.049941515	0.000542838	0.162093147
PUS7L	0.953333333	5.973333333	5.046122299	0.000545829	0.157046855
ZNF542P	1.083333333	6.338333333	5.031906329	0.000557115	0.138241582
WDR48	0.833333333	7.033333333	5.016490917	0.000569637	0.117810724
RBM48	0.823333333	6.875	5.003295101	0.000580595	0.100289448
DNASE1L3	1.373333333	5.056666667	4.987510114	0.000594	0.079291346
BUB3	0.903333333	7.068333333	4.984586618	0.000596518	0.075397688
RBM24	0.866666667	9.406666667	4.979331357	0.000601075	0.068394811
ZNF347	0.856666667	5.485	4.978101638	0.000602146	0.066755476
ZNF320	1.096666667	5.955	4.975159557	0.000604718	0.06283235
CCNT2	1	7.646666667	4.970378552	0.000608923	0.056453965
HTR2B	1.406666667	6.543333333	4.968681691	0.000610423	0.054189232
CHRDL1	1.486666667	6.876666667	4.968055352	0.000610977	0.053353158
MIRLET7F1	0.863333333	4.001666667	4.968049859	0.000610982	0.053345826
LIN7A	0.95	6.401666667	4.959166563	0.000618906	0.041480696
SNRNP48	1.096666667	7.018333333	4.956560274	0.000621252	0.037997015
ZNF676	0.893333333	7.73	4.94507457	0.000631703	0.022630963
NSUN6	1.16	5.986666667	4.945007731	0.000631764	0.022541476
WDR43	0.966666667	7.503333333	4.94327772	0.000633355	0.020225035
EIF5	1.103333333	7.998333333	4.937197681	0.000638979	0.012079977
USP10	0.88	7.973333333	4.935394753	0.000640656	0.009663497
ZNF529	0.903333333	6.511666667	4.933403324	0.000642515	0.006993726
HSPA13	1.486666667	6.88	4.91740851	0.000657655	-0.014473827
WDR19	0.9	6.08	4.910519152	0.000664293	-0.023733803
PHF3	0.876666667	8.245	4.90614047	0.000668549	-0.029623368
EPT1	1.013333333	6.09	4.905574758	0.000669101	-0.030384518
TTC14	1.01	6.318333333	4.899674134	0.000674888	-0.038326883
FOXP2	1.283333333	5.688333333	4.89929663	0.00067526	-0.038835213
ALG13	0.941666667	6.3075	4.898323088	0.00067622	-0.04014625
USP47	0.793333333	7.446666667	4.893742572	0.000680759	-0.04631684
TAB3	1.04	7.97	4.89050338	0.000683988	-0.050682625
GRIA3	1.643333333	5.438333333	4.874113624	0.000700579	-0.072799992
FAM214A	0.96	7.706666667	4.873236723	0.000701479	-0.07398462
ZNF382	1.22	7.54	4.86619349	0.00070875	-0.083504213
IREB2	1.173333333	7.256666667	4.861837402	0.000713287	-0.089396076
ZNF780B	0.923333333	7.335	4.860044323	0.000715164	-0.091822252
LAMTOR3	0.883333333	7.228333333	4.85101112	0.000724699	-0.104053149
RBM7	0.866666667	5.796666667	4.843254705	0.000732994	-0.114566283
TRAPPC8	0.933333333	6.54	4.837967196	0.000738707	-0.121738859
ZNF470	0.896666667	6.065	4.836759461	0.000740019	-0.123377829
RAB21	1.046666667	8.8	4.822320734	0.000755893	-0.142991129
MDM4	1.233333333	7.483333333	4.809343772	0.00077047	-0.160648789
ZNF431	0.813333333	6.06	4.808178567	0.000771793	-0.162235663
SRBD1	0.79	6.868333333	4.808035628	0.000771956	-0.162430346
PLA2R1	1.09	6.781666667	4.797693282	0.000783812	-0.176525694
ICA1L	0.813333333	5.696666667	4.792524087	0.000789811	-0.183577421
GXYLT1	1.066666667	6.113333333	4.791559689	0.000790935	-0.184893533
ZFP3	0.866666667	7.37	4.786921805	0.000796367	-0.191225032
TAPT1	0.946666667	6.73	4.778636198	0.000806171	-0.202545294
FNBP1L	1.22	7.83	4.774455968	0.000811165	-0.208260937
FAM217B	0.836666667	7.295	4.766897494	0.00082028	-0.218603115
SNORD78	1.413333333	4.98	4.766460513	0.000820811	-0.219201325
SNX1	0.836666667	8.061666667	4.759846615	0.000828882	-0.228259402
EMSY	0.946666667	7.663333333	4.759841568	0.000828888	-0.228266317
SCN7A	1.09	8.168333333	4.756835133	0.000832585	-0.232386215
TRMT1L	0.833333333	7.653333333	4.7556671	0.000834026	-0.233987249
DPH6	1.356666667	6.948333333	4.752430047	0.000838033	-0.238425504
ZNF791	0.923333333	7.708333333	4.74125706	0.000852024	-0.253758045
MYSM1	0.91	8.335	4.741223064	0.000852067	-0.253804729
STXBP3	1.006666667	6.75	4.732561864	0.000863084	-0.265704811
SNORA16B	1.123333333	4.738333333	4.728647417	0.000868113	-0.271087196
TRIM33	0.966666667	8.333333333	4.727977597	0.000868976	-0.272008459
BDH2	0.99	6.411666667	4.726313239	0.000871126	-0.274297923
P3H2	1.65	6.531666667	4.720866948	0.000878201	-0.28179299
UTP15	1.103333333	5.611666667	4.720118837	0.000879178	-0.282822911
USP9Y	0.86	7.623333333	4.714761278	0.000886205	-0.290201373
LINC00893	0.873333333	7.22	4.71371524	0.000887584	-0.291642542
RRN3	0.875	7.735833333	4.707937041	0.000895244	-0.299606694
HAUS1	0.956666667	6.768333333	4.701462965	0.000903909	-0.3085366
LMLN	0.836666667	7.218333333	4.698780315	0.000907526	-0.312238915
RWDD4	0.783333333	6.745	4.697365686	0.000909439	-0.314191723
CAMSAP2	1.036666667	7.931666667	4.697226635	0.000909627	-0.314383693
IFT74	0.913333333	5.71	4.6964156	0.000910727	-0.315503445
MUT	0.946666667	8.14	4.69576543	0.000911609	-0.316401179
NOL10	0.803333333	7.201666667	4.694680267	0.000913083	-0.317899696
GPR52	0.926666667	7.086666667	4.691072084	0.000918004	-0.322883693
ALG11	0.85	7.171666667	4.689967625	0.000919516	-0.324409721
TLK1	1.066666667	8.12	4.689392684	0.000920304	-0.325204196
RAPGEF6	0.79	6.861666667	4.688231191	0.000921898	-0.326809357
ZNF493	0.83	5.865	4.682974322	0.000929151	-0.334077061
FCHSD2	1.283333333	8.281666667	4.672069516	0.000944389	-0.34916779
TNAP	0.876666667	5.978333333	4.669986373	0.000947331	-0.352052818
ANGEL2	0.893333333	6.486666667	4.662776407	0.000957586	-0.362043757
MIER3	0.973333333	6.933333333	4.65207495	0.000973026	-0.376888812
ANKRD26	0.94	6.033333333	4.651733231	0.000973523	-0.377363157
USP14	0.826666667	7.843333333	4.651673508	0.00097361	-0.377446061
CARF	0.796666667	6.745	4.649922099	0.000976164	-0.37987754
KPNA5	1.043333333	6.255	4.648772644	0.000977844	-0.381473603
RBL2	0.793333333	7.633333333	4.642761796	0.000986679	-0.389823469
RFC1	0.88	7.316666667	4.641655774	0.000988313	-0.391360532
MAP2	1.31	7.031666667	4.6390092	0.000992237	-0.395039358
NPHP3	0.956666667	7.455	4.635717194	0.000997141	-0.399616973
DIS3L	0.8	6.69	4.628159567	0.001008497	-0.410132825
RNF103	0.753333333	8.12	4.620181565	0.001020633	-0.421243843
EEA1	1.086666667	7.756666667	4.616519994	0.001026256	-0.42634686
TBC1D15	0.76	8.02	4.61453686	0.001029314	-0.429111615
TBK1	1.176666667	6.638333333	4.612944406	0.001031777	-0.43133218
FNIP1	0.976666667	8.161666667	4.612052983	0.001033159	-0.432575389
ZNF75A	0.776666667	6.435	4.611330394	0.00103428	-0.433583232
PUS10	0.736666667	5.335	4.609121714	0.001037716	-0.436664361
ZNF248	0.836666667	6.281666667	4.607121224	0.001040838	-0.439455759
SMCHD1	0.926666667	8.043333333	4.606923744	0.001041147	-0.439731349
ZNF638	0.75	7.565	4.606468877	0.001041858	-0.440366157
HINT3	1.003333333	6.138333333	4.604849334	0.001044396	-0.442626655
NOC3L	0.993333333	5.836666667	4.604354353	0.001045173	-0.443317617
C10orf88	0.823333333	6.531666667	4.60109197	0.001050309	-0.447872708
GTF3C3	0.83	7.018333333	4.595938193	0.001058477	-0.455072223
ZNF528	0.896666667	6.958333333	4.592726544	0.001063601	-0.459560916
TROVE2	1.186666667	7.54	4.587248353	0.001072402	-0.467221307
RAB7A	1.115	8.659166667	4.582243828	0.001080511	-0.474223666
CAPRIN2	0.79	6.661666667	4.580118544	0.001083974	-0.47719862
C1GALT1	1.226666667	6.81	4.579729145	0.001084609	-0.477743778
RANBP6	0.81	7.375	4.573124247	0.001095454	-0.486994414
NAA15	1.17	7.138333333	4.563645262	0.001111219	-0.500282923
KDM6A	0.976666667	7.185	4.559198133	0.001118698	-0.506522393
DHX32	0.743333333	7.938333333	4.555722639	0.001124581	-0.511400881
ZNF302	0.8	7.66	4.553604012	0.001128183	-0.51437573
SSX2IP	0.763333333	6.048333333	4.549040865	0.001135982	-0.52078552
IBTK	0.876666667	7.785	4.547582736	0.001138487	-0.522834451
ARHGAP29	1.01	7.858333333	4.544342424	0.001144073	-0.527388914
MIS18BP1	1.03	6.015	4.541845208	0.001148398	-0.530900079
DNAJC3	1.026666667	7.21	4.540065588	0.001151491	-0.533402902
ZMAT1	1.093333333	6.88	4.537112747	0.001156643	-0.537556861
ZNF326	0.896666667	6.518333333	4.531255328	0.001166934	-0.545801098
SNX4	0.873333333	6.423333333	4.528900431	0.001171099	-0.54911716
RAP2A	0.773333333	7.45	4.527488015	0.001173604	-0.551106495
ZNF354B	1.073333333	5.773333333	4.525871049	0.00117648	-0.553384331
SLC33A1	0.91	7.478333333	4.524576123	0.001178788	-0.555208814
NUAK1	0.956666667	8.385	4.522215799	0.001183007	-0.558535087
ZCCHC6	0.783333333	7.138333333	4.522073647	0.001183262	-0.558735443
CEP126	0.876666667	5.888333333	4.518799288	0.001189143	-0.563351395
HMGCR	0.86	6.026666667	4.518117335	0.001190372	-0.564312981
STX18	0.86	7.213333333	4.513852259	0.001198088	-0.570328661
PIK3CB	0.863333333	7.275	4.511807423	0.001201807	-0.573213851
FBXO3	0.853333333	8.576666667	4.501285499	0.001221134	-0.588070648
METAP1	0.843333333	8.865	4.498253365	0.001226764	-0.592355311
TXLNG	0.753333333	6.69	4.494552052	0.001233675	-0.597587601
OSBPL11	0.816666667	6.131666667	4.49232782	0.001237847	-0.600732913
TRAPPC11	1.03	6.825	4.491866686	0.001238714	-0.601385107
HIF1AN	0.886666667	6.68	4.491471732	0.001239457	-0.60194373
TM4SF18	1.286666667	8.12	4.488643215	0.001244793	-0.605945118
CCDC66	0.86	5.936666667	4.488513006	0.001245039	-0.60612935
FOPNL	0.896666667	7.701666667	4.488277985	0.001245483	-0.606461887
AMY2B	1.073333333	7.403333333	4.487234093	0.00124746	-0.607939028
R3HDM2	0.936666667	8.621666667	4.483143818	0.001255236	-0.613728597
HNRNPA1L2	0.796666667	6.011666667	4.480919399	0.001259486	-0.61687828
MSH2	0.76	5.823333333	4.480036463	0.001261178	-0.618128702
WBP11	0.806666667	9.026666667	4.478350956	0.001264413	-0.620516083
PEX3	0.836666667	6.435	4.476675106	0.001267639	-0.62289024
ELMOD2	0.766666667	5.373333333	4.475168558	0.001270546	-0.625024936
SRP54	0.976666667	7.388333333	4.473433804	0.001273903	-0.627483442
ZDHHC6	0.983333333	7.375	4.472373135	0.001275959	-0.628986869
ITGA8	0.986666667	6.42	4.468577954	0.001283348	-0.634367772
UBN2	0.796666667	7.898333333	4.4625825	0.001295113	-0.64287301
HBP1	0.736666667	8.091666667	4.46011545	0.001299987	-0.646374484
HIVEP2	0.85	8.158333333	4.459682751	0.001300844	-0.646988713
LGALS8	0.973333333	8.53	4.457952567	0.001304276	-0.649445063
ADH1C	0.906666667	6.633333333	4.455741904	0.001308675	-0.652584253
MNS1	0.883333333	5.881666667	4.455311115	0.001309535	-0.653196073
SNORD25	1.053333333	3.106666667	4.450218787	0.001319736	-0.660430634
ANKMY2	0.786666667	7.49	4.446569344	0.001327099	-0.665617883
CFAP97	0.8	7.79	4.439777802	0.001340917	-0.675276948
CEP70	0.996666667	6.545	4.438426541	0.001343685	-0.677199622
HNMT	0.966666667	6.423333333	4.437846664	0.001344874	-0.678024803
ANKRA2	0.79	5.488333333	4.422071592	0.001377665	-0.700493844
THAP6	0.833333333	6.703333333	4.417734127	0.001386829	-0.706678842
PIK3CA	0.99	7.491666667	4.4129365	0.001397041	-0.713523508
ADNP2	0.89	6.458333333	4.411707602	0.001399669	-0.715277339
ZNF253	0.97	6.831666667	4.406115233	0.001411697	-0.723261577
KIF3A	1.116666667	5.951666667	4.4028256	0.001418824	-0.727960523
C3orf62	0.89	6.091666667	4.40208578	0.001420432	-0.729017527
MGA	0.84	7.59	4.401134089	0.001422503	-0.730377365
DSCR3	0.833333333	8.21	4.40054217	0.001423793	-0.731223211
MEAF6	0.856666667	7.658333333	4.39813371	0.001429054	-0.734665448
TNFRSF11B	1.35	6.568333333	4.395102378	0.001435705	-0.738999223
NUP43	0.836666667	7.718333333	4.39414833	0.001437805	-0.74036349
IFIT5	0.816666667	6.381666667	4.390665626	0.001445499	-0.745344905
TAB2	0.856666667	8.028333333	4.389424492	0.001448251	-0.747120602
CLEC2B	1.106666667	5.606666667	4.379282139	0.001470952	-0.761640479
SCYL3	0.756666667	7.108333333	4.377133099	0.00147581	-0.764719156
CKAP5	0.796666667	8.108333333	4.375966988	0.001478454	-0.766390013
NBEA	0.983333333	7.938333333	4.370350577	0.001491256	-0.774440476
RMND5A	0.74	8.73	4.369079433	0.001494169	-0.776263203
PPWD1	0.96	7.756666667	4.368725929	0.001494981	-0.776770148
ARHGEF28	0.786666667	6.163333333	4.367317461	0.001498218	-0.778790165
ATE1	0.82	8.363333333	4.365296585	0.001502876	-0.781689044
AKAP11	0.753333333	7.813333333	4.363856604	0.001506204	-0.78375504
PCM1	0.74	8.64	4.358683808	0.001518225	-0.791179353
CPED1	0.756666667	8.608333333	4.358192919	0.001519371	-0.791884126
RNF180	1	7.86	4.357630691	0.001520685	-0.792691367
PCMTD1	1.333333333	9.066666667	4.355518698	0.00152563	-0.795724193
API5	0.973333333	7.86	4.354677142	0.001527606	-0.796932865
ICE2	0.896666667	7.001666667	4.354323698	0.001528436	-0.797440527
GOSR1	0.946666667	7.23	4.352737463	0.001532169	-0.799719124
METTL4	1.106666667	6.743333333	4.351826949	0.001534316	-0.80102724
KIF2A	0.94	7.266666667	4.347978047	0.001543428	-0.806558316
ERCC4	0.696666667	6.475	4.342580184	0.001556303	-0.814319257
BRCC3	1.033333333	7.456666667	4.342421356	0.001556683	-0.814547686
BBS5	0.716666667	6.068333333	4.342298629	0.001556977	-0.814724197
NBEAL1	0.963333333	7.581666667	4.339390388	0.001563965	-0.818907635
ZNF322	0.828333333	5.694166667	4.334644351	0.001575438	-0.825737554
ZAK	0.823333333	8.831666667	4.333137527	0.0015791	-0.827906731
PAICS	0.79	7.135	4.332488532	0.001580679	-0.828841113
NSUN3	0.79	7.281666667	4.328329086	0.001590844	-0.834831192
ZNF654	1.003333333	6.188333333	4.327724835	0.001592326	-0.835701607
RNF168	0.726666667	7.096666667	4.327370839	0.001593196	-0.836211561
USP24	0.783333333	8.181666667	4.320625552	0.001609853	-0.845932317
RNMT	1.193333333	6.103333333	4.317455455	0.001617745	-0.850503258
PAX8-AS1	1.47	5.191666667	4.317207496	0.001618364	-0.850860855
UPF3B	0.943333333	5.441666667	4.31579796	0.001621887	-0.852893816
LTN1	0.98	7.166666667	4.314094968	0.001626155	-0.855350437
KBTBD7	0.906666667	6.373333333	4.310566361	0.001635037	-0.860442009
BTRC	0.763333333	7.651666667	4.310279545	0.001635761	-0.860855952
FAM135A	0.93	6.981666667	4.309942445	0.001636612	-0.861342485
MUSK	0.74	6.303333333	4.309130235	0.001638666	-0.86251481
APH1B	0.93	6.241666667	4.304878733	0.00164946	-0.868653007
ZFYVE16	0.86	7.256666667	4.300807461	0.001659867	-0.87453363
WDR11	0.736666667	6.795	4.299718761	0.001662662	-0.876106607
TCP11L2	0.733333333	8.41	4.298356598	0.001666166	-0.878074948
ASH1L	0.76	8.956666667	4.293959045	0.001677531	-0.88443143
TRPC1	0.856666667	7.778333333	4.293957244	0.001677536	-0.884434035
SPG20	1.133333333	6.69	4.293207041	0.001679483	-0.885518722
MIOS	0.883333333	7.151666667	4.292349805	0.00168171	-0.886758272
DDX10	0.683333333	5.998333333	4.28848274	0.001691799	-0.892351402
SRSF10	0.73	5.65	4.287572595	0.001694182	-0.893668127
ZNF841	1.11	6.528333333	4.286495638	0.001697007	-0.895226349
ZNF570	0.726666667	6.63	4.28558432	0.001699402	-0.896545052
UFL1	1.026666667	7.773333333	4.285472128	0.001699697	-0.896707406
ZBTB1	0.843333333	7.041666667	4.280499399	0.001712828	-0.90390544
CCNT1	1.003333333	8.148333333	4.279989989	0.001714179	-0.904643029
NUP98	0.693333333	8.356666667	4.279115598	0.001716501	-0.905909176
MASTL	0.766666667	6.073333333	4.278928858	0.001716998	-0.906179597
SCRN3	1.423333333	7.455	4.27834789	0.001718543	-0.907020941
MICU2	0.736666667	7.451666667	4.273208606	0.001732275	-0.914465793
C9orf72	0.873333333	6.36	4.271949924	0.001735656	-0.916289763
ZBTB25	0.793333333	6.593333333	4.27029419	0.001740114	-0.918689477
CUL5	0.916666667	6.921666667	4.262809792	0.001760417	-0.929542159
DTD2	0.846666667	6.923333333	4.258516602	0.001772177	-0.935771353
ATP6V1C1	1.096666667	7.105	4.255048224	0.001781737	-0.940805858
PNPLA8	1.176666667	7.191666667	4.254867308	0.001782238	-0.941068517
CEP170	1.276666667	8.118333333	4.252325215	0.001789282	-0.944759723
UHRF1BP1L	0.716666667	6.905	4.252011077	0.001790154	-0.945215931
NEMF	0.843333333	7.571666667	4.251339215	0.001792022	-0.946191696
USP33	0.806666667	6.526666667	4.251072019	0.001792765	-0.946579772
DSC2	0.733333333	8.303333333	4.249956241	0.001795873	-0.948200448
ERMARD	0.703333333	5.958333333	4.249771889	0.001796387	-0.948468239
PRMT3	0.676666667	5.738333333	4.248937211	0.001798716	-0.949680763
DMXL1	0.836666667	7.538333333	4.248911554	0.001798787	-0.949718037
ABCD3	0.833333333	7.996666667	4.244750995	0.001810445	-0.95576363
FLRT2	1.21	6.548333333	4.242816724	0.001815892	-0.95857517
INO80	0.733333333	7.146666667	4.242155427	0.001817758	-0.959536523
ACSS3	0.706666667	8.123333333	4.240322678	0.00182294	-0.96220121
PARGP1	0.781666667	6.600833333	4.237457862	0.001831073	-0.966367478
OPA1	0.733333333	8.843333333	4.236332924	0.001834277	-0.968003806
ZNF610	0.743333333	6.125	4.236074089	0.001835015	-0.968380334
CPNE3	0.933333333	9.506666667	4.235571893	0.001836447	-0.969110906
ZNF189	0.98	6.753333333	4.230676144	0.001850477	-0.976235053
LRP12	0.783333333	7.065	4.228794654	0.001855899	-0.978973913
IDH1	0.743333333	7.871666667	4.223253518	0.001871965	-0.987043209
GBE1	1.04	8.293333333	4.222671423	0.001873661	-0.987891157
SMC2	0.996666667	6.255	4.220970622	0.001878626	-0.990369042
CSNK2A2	0.75	8.745	4.219658193	0.001882467	-0.992281412
CNOT6	0.68	6.72	4.219270084	0.001883605	-0.992846985
BICC1	1.23	7.258333333	4.218431236	0.001886066	-0.994069476
PREPL	1.03	9.178333333	4.215041725	0.001896044	-0.999010251
IPO11	1.036666667	7.308333333	4.215011929	0.001896132	-0.999053692
LOC100506730	0.873333333	6.55	4.210964405	0.001908122	-1.004955936
NT5C2	1.263333333	8.665	4.210048045	0.001910847	-1.00629255
DNAJC16	0.716666667	7.428333333	4.209924038	0.001911216	-1.006473437
PIK3R4	0.906666667	7.943333333	4.206348303	0.001921893	-1.011690334
SLC25A27	1.026666667	7.52	4.206228821	0.001922251	-1.011864687
ZFP14	0.706666667	4.52	4.205885553	0.001923279	-1.012365614
ALKBH8	0.756666667	5.611666667	4.205208737	0.001925309	-1.013353334
CCAR1	0.826666667	8.72	4.203825358	0.001929464	-1.015372404
PECAM1	1.32	7.321666667	4.200210187	0.001940368	-1.020650186
TMEM68	0.773333333	5.67	4.200040055	0.001940883	-1.02089861
LYSMD3	1.29	7.775	4.19844378	0.001945719	-1.023229679
RANBP2	0.71	7.818333333	4.198308608	0.00194613	-1.023427091
ATP8B1	1.043333333	7.945	4.197048998	0.001949956	-1.025266819
PIGW	0.85	5.545	4.19417671	0.001958711	-1.029462849
ROCK1	1.11	7.781666667	4.190016296	0.001971466	-1.035542865
EXOC6B	0.95	10.09166667	4.187593422	0.001978935	-1.039084847
PAXIP1	0.676666667	6.491666667	4.184997235	0.001986971	-1.042881177
KIAA1586	1.2	6.4	4.184439281	0.001988702	-1.04369719
FIP1L1	0.753333333	8.486666667	4.183144906	0.001992725	-1.045590405
RBM26	1.086666667	7.69	4.182738332	0.001993991	-1.046185132
U2SURP	0.92	8.01	4.182346984	0.001995209	-1.04675761
TRIP11	0.89	7.645	4.18197622	0.001996365	-1.047299998
CHM	1.093333333	6.186666667	4.18188627	0.001996645	-1.047431588
TOPBP1	0.82	7.233333333	4.180303611	0.002001586	-1.049747103
MTF1	0.75	7.291666667	4.178485222	0.002007279	-1.052407968
MPDZ	0.73	9.115	4.171863012	0.002028156	-1.062102503
WRN	1	6.723333333	4.170512484	0.002032442	-1.064080406
BOD1L1	0.756666667	7.421666667	4.169198395	0.002036621	-1.066005204
RABGAP1L	0.776666667	6.738333333	4.169014084	0.002037208	-1.066275192
SLC7A2	0.97	7.788333333	4.164180455	0.002052663	-1.07335756
SLC25A36	0.87	7.535	4.162970202	0.002056553	-1.075131402
ATM	0.853333333	7.42	4.162536788	0.002057947	-1.075766702
NR2C1	0.773333333	7.703333333	4.160988358	0.002062938	-1.078036623
IPO8	0.863333333	6.821666667	4.160318572	0.002065101	-1.079018606
DHX29	0.863333333	7.835	4.160097994	0.002065813	-1.079342015
SETX	0.736666667	8.105	4.157583801	0.002073956	-1.083028793
PIGF	1.44	6.126666667	4.157024809	0.002075771	-1.08384862
PIAS2	0.73	8.041666667	4.156393778	0.002077822	-1.084774155
IFT88	0.75	5.571666667	4.153828734	0.002086181	-1.088536929
CD24	0.713333333	5.63	4.149992208	0.002098749	-1.094166721
PLK2	1.03	8.488333333	4.145251013	0.002114392	-1.101127068
LMBR1	0.84	7.92	4.143451569	0.002120361	-1.103769629
SBF2	0.776666667	8.238333333	4.142929359	0.002122097	-1.104536608
UTP20	0.726666667	6.186666667	4.140480827	0.002130254	-1.108133344
NAA16	0.74	6.44	4.138346477	0.002137392	-1.111269294
KIAA0430	0.716666667	8.598333333	4.138161106	0.002138013	-1.111541687
NSRP1	1.21	7.881666667	4.13685981	0.002142379	-1.113454017
EPC2	0.756666667	7.798333333	4.135789296	0.002145978	-1.115027388
MBTD1	0.77	6.678333333	4.135405739	0.002147269	-1.115591156
ZFP62	0.803333333	5.595	4.135285292	0.002147674	-1.115768199
SLC38A6	0.913333333	6.576666667	4.133744335	0.00215287	-1.118033408
MLLT3	0.733333333	6.98	4.131565731	0.002160237	-1.121236558
RNF111	0.97	7.311666667	4.130424602	0.002164107	-1.122914614
MRRF	0.703333333	7.638333333	4.128673101	0.002170061	-1.12549061
NAIP	0.953333333	7.493333333	4.125751252	0.002180032	-1.129788886
SOCS4	1.036666667	6.651666667	4.124012899	0.002185987	-1.132346742
BCLAF1	0.99	8.765	4.122263932	0.002191996	-1.134920665
ARIH1	0.816666667	8.978333333	4.119779204	0.002200563	-1.138578169
ETV1	1.013333333	8.876666667	4.118275218	0.002205765	-1.14079247
APOOL	0.966666667	8.11	4.117253605	0.002209306	-1.142296768
UBR2	0.763333333	8.471666667	4.116991704	0.002210215	-1.142682435
RBM27	0.803333333	7.651666667	4.116893379	0.002210557	-1.142827226
CELF1	0.743333333	8.681666667	4.113737617	0.00222154	-1.147475139
ZNF37A	0.82	6.583333333	4.113474242	0.002222459	-1.147863113
AGAP6	0.974166667	8.002916667	4.112167314	0.002227027	-1.149788479
SNORD36C	0.98	5.66	4.112000413	0.002227611	-1.150034375
ARID4B	0.756666667	6.175	4.111183658	0.002230471	-1.151237767
REV3L	0.876666667	7.701666667	4.10609767	0.002248369	-1.158733563
CAPS2	0.703333333	6.018333333	4.102609071	0.002260733	-1.163877298
MME	0.913333333	6.976666667	4.1010727	0.002266201	-1.166143153
GTF2H1	0.72	7.356666667	4.100367535	0.002268716	-1.167183252
POLH	0.813333333	7.306666667	4.097966238	0.0022773	-1.170725646
MICU1	0.713333333	7.85	4.097137672	0.00228027	-1.171948142
MIR32	1.213333333	5.593333333	4.095259729	0.002287016	-1.174719298
LINC00266-1	1.603333333	5.315	4.092988264	0.002295204	-1.178071836
KIAA1715	0.746666667	8.31	4.092593643	0.00229663	-1.178654348
SNORD59A	0.833333333	4.166666667	4.091967533	0.002298894	-1.179578615
RAD50	0.833333333	8.013333333	4.091291842	0.00230134	-1.180576137
BIRC3	0.706666667	5.52	4.090396344	0.002304586	-1.181898263
SLC44A1	0.683333333	7.368333333	4.09023624	0.002305166	-1.182134656
FAT4	0.956666667	8.128333333	4.090107963	0.002305632	-1.182324058
VTA1	0.68	7.58	4.089735858	0.002306983	-1.182873489
SMC4	0.82	6.833333333	4.08957543	0.002307565	-1.183110376
GCC2	0.913333333	7.373333333	4.088668207	0.002310863	-1.18445004
MAPK14	0.833333333	6.893333333	4.085225651	0.002323421	-1.189534632
TOR1AIP2	0.991666667	7.1925	4.085207536	0.002323488	-1.189561393
DNAJC13	0.99	8.535	4.085074802	0.002323973	-1.189757473
USP32	0.84	7.506666667	4.07826509	0.002349034	-1.199820515
KIAA0907	0.75	7.808333333	4.078261911	0.002349046	-1.199825214
ZSCAN26	0.806666667	6.833333333	4.077872272	0.002350488	-1.200401207
SLC35A1	0.823333333	6.065	4.077127174	0.002353249	-1.201502725
FKTN	0.763333333	6.178333333	4.07657638	0.002355292	-1.202317044
OPHN1	0.683333333	6.591666667	4.074268355	0.002363875	-1.205729816
KDSR	0.74	7.573333333	4.073696326	0.002366007	-1.206575768
MOSPD1	1.24	6.45	4.07041694	0.002378269	-1.211426444
MSANTD4	0.8	6.823333333	4.066777538	0.002391957	-1.216811453
LIN7C	1.073333333	7.486666667	4.064454938	0.002400735	-1.220249069
ACOT9	0.696666667	8.735	4.063406102	0.00240471	-1.221801676
PARP9	0.736666667	6.291666667	4.063226583	0.002405391	-1.222067437
ABCG2	0.833333333	5.456666667	4.063211623	0.002405448	-1.222089583
HPRT1	0.69	6.668333333	4.061604951	0.002411553	-1.224468317
EDNRB	1.356666667	7.845	4.058411623	0.002423735	-1.229197251
ZNF585B	0.886666667	6.99	4.058096974	0.002424939	-1.229663288
CEP83	0.99	5.721666667	4.057873094	0.002425796	-1.229994893
NCK1	0.83	6.775	4.057766605	0.002426204	-1.230152623
SASS6	0.736666667	5.361666667	4.056469285	0.002431177	-1.232074339
LARP1B	0.833333333	5.893333333	4.055294312	0.00243569	-1.233815029
POLK	1.046666667	6.66	4.054364994	0.002439266	-1.23519193
DTWD1	0.806666667	4.883333333	4.053815814	0.002441382	-1.236005666
TRIM23	0.73	6.241666667	4.053293107	0.002443397	-1.236780218
ECHDC1	0.943333333	7.141666667	4.052943085	0.002444748	-1.237298905
FYTTD1	0.8	7.36	4.052930658	0.002444796	-1.237317321
SH3D19	0.81	8.935	4.052612352	0.002446025	-1.237789024
DENND2C	0.7	5.273333333	4.050878097	0.002452732	-1.240359307
SNX27	0.666666667	7.736666667	4.050568055	0.002453934	-1.240818856
MTMR4	0.876666667	8.068333333	4.049888321	0.002456569	-1.241826416
IRAK4	1.056666667	6.335	4.049222033	0.002459156	-1.242814108
ALS2	0.666666667	7.02	4.048180137	0.002463206	-1.244358723
STAG2	0.953333333	7.37	4.046908306	0.002468159	-1.246244428
UVRAG	0.82	7.93	4.045472283	0.002473765	-1.248373853
PDS5B	0.753333333	6.863333333	4.043764734	0.002480448	-1.250906299
CCDC88A	0.993333333	7.326666667	4.040194538	0.002494482	-1.256202562
RAB28	1.11	7.135	4.039325712	0.00249791	-1.257491711
HELQ	0.82	6.136666667	4.03896792	0.002499324	-1.258022627
C2orf42	0.716666667	6.361666667	4.037959181	0.002503312	-1.259519564
CDC5L	0.686666667	8.25	4.036239691	0.002510127	-1.262071566
TRAPPC6B	1.01	7.158333333	4.03620172	0.002510277	-1.262127926
ABCA5	0.783333333	6.671666667	4.034041063	0.002518868	-1.2653353
CMAS	0.733333333	7.403333333	4.033927022	0.002519323	-1.265504606
IL6ST	0.91	9.441666667	4.032801806	0.00252381	-1.267175207
ZKSCAN8	0.853333333	7.606666667	4.032724811	0.002524117	-1.267289529
OSBPL8	0.89	7.478333333	4.03191126	0.002527367	-1.268497525
NUDT21	0.923333333	9.041666667	4.031770235	0.002527931	-1.268706934
CDK17	0.913333333	6.943333333	4.031515642	0.002528949	-1.269084988
DZIP3	0.73	6.655	4.030938034	0.002531261	-1.269942735
DDX60	0.806666667	6.413333333	4.030869417	0.002531535	-1.270044635
MTO1	0.653333333	6.82	4.029790827	0.002535858	-1.271646477
MRPL42	1.3	7.446666667	4.029686849	0.002536276	-1.271800907
THOC2	0.923333333	7.495	4.028439343	0.002541286	-1.273653836
METTL7A	0.716666667	6.178333333	4.026591961	0.002548725	-1.27639817
MYPN	0.87	9.481666667	4.024782363	0.002556034	-1.279086844
YTHDF3	0.856666667	8.751666667	4.023928088	0.002559492	-1.280356275
PJA2	0.953333333	8.783333333	4.022323296	0.002566002	-1.282741235
PKN2	0.88	8.1	4.022201889	0.002566495	-1.282921678
LMOD3	0.906666667	8.94	4.021276906	0.002570256	-1.284296524
EAPP	0.743333333	7.105	4.020891334	0.002571825	-1.284869653
STRBP	0.696666667	5.965	4.020535529	0.002573274	-1.285398554
GOLGA1	0.673333333	6.453333333	4.017581044	0.00258534	-1.28979106
RPL31	1	5.426666667	4.01517135	0.002595226	-1.293374528
ZNF506	1.14	7.346666667	4.012601469	0.002605812	-1.297197112
CBR4	1.096666667	6.685	4.011724251	0.002609436	-1.298502149
DGKH	0.786666667	7.213333333	4.009183179	0.002619963	-1.302283114
APPBP2	1.05	6.841666667	4.009182578	0.002619966	-1.302284008
CD109	0.806666667	6.576666667	4.008986433	0.00262078	-1.302575899
ARRDC4	1.446666667	7.523333333	4.007621634	0.002626455	-1.304607052
EXOSC3	1.083333333	6.405	4.007274431	0.0026279	-1.305123816
ZNF415	0.843333333	7.138333333	4.006979704	0.002629128	-1.30556249
USP34	0.966666667	8.816666667	4.006433568	0.002631405	-1.306375397
CFLAR	0.936666667	8.39	4.005561886	0.002635043	-1.307672955
CREBRF	1.04	7.923333333	4.005551427	0.002635087	-1.307688525
RABGAP1	0.84	8.62	4.004997906	0.0026374	-1.308512535
ZNF260	1.156666667	6.971666667	4.002996982	0.002645779	-1.311491609
DCAF10	0.68	6.95	3.999577997	0.002660162	-1.316583266
PGAP1	0.956666667	7.018333333	3.999491257	0.002660528	-1.316712463
ZNF234	0.803333333	6.705	3.998966093	0.002662745	-1.317494705
WDR26	0.92	7.91	3.998631211	0.00266416	-1.317993539
ZDHHC17	0.81	7.158333333	3.998359995	0.002665306	-1.318397548
TOMM20	0.813333333	7.643333333	3.997724029	0.002667996	-1.319344937
RAD21	0.836666667	7.958333333	3.993875987	0.002684333	-1.32507852
NFX1	0.803333333	7.905	3.993546652	0.002685736	-1.325569325
LOC107133515	0.82	7.266666667	3.993433879	0.002686216	-1.325737393
IFRD1	0.79	6.458333333	3.993385698	0.002686422	-1.3258092
SLC27A6	1.01	8.808333333	3.993186579	0.002687271	-1.326105957
LOC100287497	0.756666667	7.241666667	3.992135241	0.002691757	-1.327672913
LSG1	0.843333333	7.258333333	3.991577613	0.00269414	-1.328504086
ABCE1	1.36	6.89	3.991243797	0.002695568	-1.329001677
CACNA2D1	0.913333333	9.196666667	3.989147021	0.002704553	-1.332127517
G3BP2	0.75	7.708333333	3.988779452	0.002706132	-1.332675547
DOCK5	0.716666667	8.015	3.987690743	0.002710813	-1.334298875
XPO5	0.766666667	6.516666667	3.986045555	0.002717902	-1.336752259
ZFR	0.903333333	9.438333333	3.984185688	0.00272594	-1.339526238
ZNF586	0.686666667	7.303333333	3.984090244	0.002726353	-1.339668606
EIF2AK2	1.02	7.706666667	3.982299585	0.002734117	-1.342339841
PAPD5	0.81	7.061666667	3.980461683	0.00274211	-1.345082016
PROS1	1.253333333	8.406666667	3.978180729	0.002752064	-1.348485883
KAT6B	0.67	8.058333333	3.978014632	0.00275279	-1.348733777
HSD17B4	0.81	7.905	3.976954558	0.00275743	-1.350315996
CLK1	0.756666667	8.065	3.976746795	0.002758341	-1.350626113
PCNX4	0.683333333	8.548333333	3.973924535	0.002770739	-1.354839333
MAP3K7	0.656666667	8.168333333	3.973763898	0.002771447	-1.355079173
IQCB1	0.7	6.94	3.972957369	0.002775001	-1.356283424
GDAP2	0.873333333	8.24	3.972636732	0.002776416	-1.356762202
VIPAS39	0.67	7.145	3.969079159	0.002792162	-1.362075345
TRDN	1.376666667	7.978333333	3.968156494	0.002796261	-1.363453608
ORC2	0.673333333	7.32	3.967266902	0.002800219	-1.364782578
EDA2R	0.936666667	6.228333333	3.966053315	0.002805628	-1.366595744
PWAR6	1.553333333	5.683333333	3.965761398	0.002806931	-1.367031914
ZNF17	0.72	6.386666667	3.965243071	0.002809246	-1.367806405
RNF115	0.783333333	9.441666667	3.96338787	0.002817547	-1.37057878
UBR3	0.773333333	8.803333333	3.962437673	0.002821809	-1.371998917
UBE4A	0.693333333	9.56	3.960840771	0.002828987	-1.374385885
ZDHHC21	0.82	7.343333333	3.960750927	0.002829391	-1.374520189
NEK7	1.166666667	9.993333333	3.959750281	0.002833899	-1.376016094
MTMR12	0.783333333	7.845	3.957608626	0.002843573	-1.379218202
PLEKHA1	0.82	8.223333333	3.957589733	0.002843659	-1.379246453
SET	0.763333333	8.263333333	3.957008805	0.002846289	-1.380115141
PHIP	0.796666667	7.661666667	3.956611466	0.002848089	-1.380709328
KIAA1107	0.826666667	6.496666667	3.955412408	0.00285353	-1.382502546
NAPB	0.866666667	5.973333333	3.952595763	0.002866353	-1.386715682
PPP2CB	0.656666667	7.545	3.951687142	0.002870502	-1.388075029
QSER1	0.89	8.038333333	3.95055169	0.002875696	-1.389773887
SPATA5	0.753333333	6.446666667	3.948286461	0.002886088	-1.393163639
SLC35A5	0.96	7.25	3.946125414	0.002896039	-1.396398147
TMEM260	0.823333333	6.741666667	3.94503527	0.002901072	-1.398030041
ZNF146	0.863333333	7.425	3.941701561	0.002916522	-1.403021459
PHACTR4	1.103333333	8.628333333	3.94092779	0.00292012	-1.40418021
EPB41	0.693333333	7.046666667	3.940921369	0.00292015	-1.404189825
ALCAM	1.113333333	7.05	3.939185221	0.00292824	-1.406790071
ABHD18	0.89	7.798333333	3.935706208	0.002944524	-1.412001858
CYLD	0.776666667	7.505	3.934259074	0.002951325	-1.414170244
SUZ12	0.673333333	7.77	3.93373337	0.0029538	-1.414958029
PCDHB4	1.493333333	5.59	3.931770667	0.002963059	-1.417899539
PAK2	1.03	7.795	3.931508631	0.002964297	-1.418292293
SEC63	0.776666667	9.601666667	3.931035862	0.002966533	-1.419000928
FBXL20	0.72	7.556666667	3.929483883	0.002973885	-1.42132741
THAP12	0.723333333	6.978333333	3.928750358	0.002977366	-1.422427109
PIGB	0.926666667	6.116666667	3.928538821	0.002978371	-1.422744259
ATP11C	0.913333333	5.876666667	3.928524185	0.00297844	-1.422766203
AAK1	0.733333333	9.433333333	3.926539253	0.002987886	-1.425742433
C9orf85	0.973333333	5.5	3.925041609	0.002995034	-1.427988373
SMC6	0.903333333	6.778333333	3.925007303	0.002995198	-1.428039824
UBE2D3	0.756666667	6.498333333	3.924617683	0.002997061	-1.428624168
HLTF	0.853333333	7.12	3.924162669	0.002999238	-1.429306615
PRKACB	0.71	7.875	3.922960238	0.003004998	-1.431110201
ZC3H7A	0.88	7.163333333	3.921542866	0.003011803	-1.43323644
PBRM1	0.703333333	8.008333333	3.918768336	0.003025171	-1.437399374
PAXBP1	0.77	6.468333333	3.91774247	0.003030129	-1.438938858
STYX	1.013333333	8.313333333	3.914530395	0.00304571	-1.443760031
NLGN4X	0.85	6.881666667	3.913371715	0.00305135	-1.445499496
MGME1	0.663333333	5.975	3.913002503	0.00305315	-1.446053814
HELZ	0.71	8.655	3.912338437	0.00305639	-1.447050855
ART4	0.996666667	6.801666667	3.912227201	0.003056933	-1.447217874
SENP2	0.69	6.941666667	3.912174317	0.003057191	-1.447297278
INTS6L	0.65	5.685	3.911245085	0.003061732	-1.448692565
PHF20L1	0.86	7.05	3.910692628	0.003064435	-1.449522162
NKTR	1.16	7.456666667	3.909963125	0.003068008	-1.450617682
IKBKAP	0.673333333	7.78	3.908231633	0.003076507	-1.45321821
NUPL2	0.733333333	6.516666667	3.90645248	0.003085265	-1.455890739
RNF170	0.79	7.195	3.905942357	0.003087781	-1.45665709
DNM1L	0.683333333	8.435	3.905459831	0.003090163	-1.457382017
CCDC84	0.873333333	7.5	3.904602823	0.003094398	-1.458669624
HAUS3	0.72	5.376666667	3.90250486	0.003104792	-1.461822115
SLC9A6	0.733333333	7.756666667	3.901147864	0.003111534	-1.463861511
PCCA	0.806666667	7.426666667	3.900923012	0.003112652	-1.464199459
USP37	0.84	6.043333333	3.90031801	0.003115664	-1.465108798
PLEKHH2	1.443333333	7.055	3.89855946	0.003124437	-1.46775224
PCLO	0.71	5.648333333	3.898041011	0.003127028	-1.468531648
ZNF300P1	0.936666667	4.638333333	3.897258714	0.003130942	-1.46970778
GLS	1.04	7.906666667	3.896979102	0.003132342	-1.470128178
EDRF1	0.683333333	7.018333333	3.89617177	0.003136389	-1.471342062
GPATCH2	0.713333333	6.696666667	3.894954522	0.0031425	-1.473172453
SEL1L	0.93	7.858333333	3.893449318	0.003150075	-1.475436117
SIKE1	0.943333333	7.161666667	3.893269241	0.003150983	-1.475706955
SLC9A8	0.646666667	7.81	3.890544163	0.003164749	-1.479806012
UBXN7	0.85	8.355	3.887864256	0.003178349	-1.483838088
PRUNE2	0.761666667	5.335833333	3.887830017	0.003178524	-1.483889609
FAM175A	0.98	6.346666667	3.887502592	0.003180189	-1.484382305
TRMT6	0.706666667	7.513333333	3.886433285	0.003185636	-1.485991457
LOC100132099	1.036666667	5.835	3.884862449	0.003193656	-1.488355612
WAC	0.756666667	9.185	3.883798015	0.003199102	-1.489957803
KIAA1328	0.82	5.835	3.882380111	0.003206372	-1.492092271
RB1	0.993333333	8.53	3.87980796	0.003219604	-1.495964987
EDEM3	0.866666667	7.316666667	3.879225656	0.003222608	-1.496841845
MCFD2	0.96	7.413333333	3.878192204	0.003227946	-1.498398171
SEC62	0.793333333	7.403333333	3.875759064	0.00324055	-1.502062911
SCAF11	0.95	8.021666667	3.874790649	0.00324558	-1.503521733
RND3	0.756666667	7.311666667	3.874254318	0.00324837	-1.504329716
AGO3	0.753333333	7.83	3.87368586	0.00325133	-1.50518614
MBOAT2	0.783333333	6.995	3.873197018	0.003253877	-1.505922651
SCO1	0.706666667	7.323333333	3.872816247	0.003255863	-1.506496358
ZBED8	0.91	4.955	3.870450178	0.00326823	-1.510061744
RECQL	0.873333333	6.936666667	3.869440448	0.003273522	-1.511583511
CCDC186	0.95	7.088333333	3.868184119	0.00328012	-1.513477116
NUP133	0.643333333	6.591666667	3.867933226	0.00328144	-1.5138553
DDX18	0.916666667	7.278333333	3.866675632	0.003288061	-1.51575106
SKIV2L2	0.746666667	8.333333333	3.866343335	0.003289813	-1.516252017
USP16	1.016666667	8.078333333	3.865853694	0.003292396	-1.516990204
SLTM	0.746666667	7.406666667	3.86563339	0.003293559	-1.517322346
BBS10	1.046666667	6.286666667	3.864165757	0.003301317	-1.519535193
CPEB3	0.703333333	7.031666667	3.861705481	0.003314366	-1.523245346
CCNC	1.016666667	7.431666667	3.860123091	0.003322787	-1.525632045
MAP7D3	0.783333333	7.528333333	3.859860734	0.003324186	-1.526027788
GRAMD3	0.636666667	8.225	3.85919477	0.003327738	-1.527032374
PIKFYVE	0.743333333	7.461666667	3.859018794	0.003328678	-1.527297837
KRCC1	1.016666667	7.011666667	3.85859923	0.003330918	-1.527930776
DCTN4	0.783333333	7.821666667	3.856654857	0.003341324	-1.530864285
MLLT10	0.733333333	7.76	3.856305407	0.003343197	-1.531391558
GULP1	0.96	5.606666667	3.855842161	0.003345683	-1.53209056
IPO9	0.733333333	7.896666667	3.855818514	0.00334581	-1.532126243
EPM2AIP1	0.883333333	7.755	3.855430569	0.003347893	-1.532711643
TMEM135	0.8	7.54	3.854099796	0.003355049	-1.5347199
CCNH	0.613333333	6.34	3.854030254	0.003355423	-1.534824852
ITPR2	0.823333333	7.235	3.852632091	0.003362959	-1.536935068
KATNAL1	0.856666667	7.665	3.852305984	0.00336472	-1.53742729
SMN1	0.666666667	7.503333333	3.852092433	0.003365873	-1.537749629
XPNPEP3	0.676666667	7.775	3.851875026	0.003367047	-1.538077794
TTC17	0.836666667	7.951666667	3.851612679	0.003368465	-1.538473802
ORMDL1	0.766666667	6.59	3.847921628	0.003388481	-1.544046334
RCOR3	0.783333333	8.641666667	3.847720724	0.003389574	-1.544349698
XPR1	0.77	9.381666667	3.847428727	0.003391163	-1.54479062
GFPT1	1.056666667	8.941666667	3.8461745	0.003397998	-1.546684661
VPS13C	0.67	8.078333333	3.845639887	0.003400916	-1.547492057
LMOD2	0.813333333	10.44333333	3.843690835	0.003411576	-1.55043591
CHD8	0.666666667	6.936666667	3.842438003	0.003418447	-1.552328452
C12orf4	0.86	6.996666667	3.841835549	0.003421756	-1.553238598
ZNF737	1.426666667	7.693333333	3.840003505	0.003431839	-1.556006609
FRYL	0.84	7.54	3.839924087	0.003432277	-1.556126611
EPHA7	0.8	6.786666667	3.839679318	0.003433627	-1.556496465
HCFC2	0.656666667	6.935	3.839057401	0.003437059	-1.557436237
KIAA0586	0.7	7.15	3.838913889	0.003437851	-1.557653103
MPHOSPH8	0.92	7.336666667	3.838701367	0.003439025	-1.557974258
KCNT2	1.116666667	6.158333333	3.838514042	0.00344006	-1.558257341
ANKRD12	0.776666667	7.821666667	3.837877659	0.003443579	-1.559219069
WHSC1L1	0.666666667	7.556666667	3.835462017	0.00345697	-1.562870158
SEC23IP	0.693333333	7.323333333	3.835419815	0.003457205	-1.56293395
SNX14	1.126666667	6.423333333	3.833680313	0.003466882	-1.565563571
AHCYL1	0.916666667	8.588333333	3.831347835	0.003479903	-1.569090212
LINC00472	0.786666667	7.523333333	3.83006222	0.003487102	-1.571034326
G2E3	1.136666667	5.691666667	3.829328143	0.003491219	-1.572144495
FAM192A	0.646666667	8.176666667	3.828705515	0.003494716	-1.57308617
PIK3C3	0.77	8.008333333	3.827839322	0.003499586	-1.574396301
ZNF284	0.716666667	5.995	3.825609807	0.003512154	-1.577768922
OXR1	0.676666667	7.141666667	3.825082354	0.003515134	-1.578566901
ATG2B	0.826666667	7.665	3.824594635	0.003517892	-1.5793048
LTV1	0.85	6.171666667	3.824446594	0.00351873	-1.579528784
SMARCAD1	0.9	6.573333333	3.821451392	0.003535722	-1.584061119
IMPACT	0.673333333	7.166666667	3.820482729	0.003541236	-1.585527144
FRY	0.643333333	9.541666667	3.819993187	0.003544026	-1.586268088
PCDHB15	1.113333333	6.34	3.819232321	0.003548367	-1.587419752
ADAL	0.79	7.705	3.818694504	0.003551438	-1.58823385
ACER3	1.163333333	6.831666667	3.817530516	0.003558096	-1.589995914
RAB3GAP1	0.68	8.066666667	3.815358627	0.003570553	-1.593284215
SMAD5	0.9	7.796666667	3.815330772	0.003570713	-1.593326392
USP6NL	0.82	7.32	3.812900585	0.003584707	-1.597006485
CYSLTR1	0.836666667	5.628333333	3.812517264	0.003586919	-1.597587026
ASPH	0.676666667	7.791666667	3.809272647	0.003605704	-1.602501757
EPRS	0.76	8.003333333	3.80789626	0.003613704	-1.60458702
ZBTB33	0.9	7.036666667	3.806437919	0.0036222	-1.606796709
EMC2	0.72	8.103333333	3.804249085	0.003634992	-1.610113749
TOMM70	0.83	7.318333333	3.804207477	0.003635236	-1.610176809
TOP2B	0.866666667	7.793333333	3.802754537	0.003643753	-1.61237899
CUL2	0.793333333	7.103333333	3.80248527	0.003645334	-1.61278714
KLHL2	0.626666667	5.813333333	3.80177004	0.003649537	-1.613871317
OTUD4	0.876666667	6.695	3.793311234	0.003699626	-1.62669843
FAM172A	1.063333333	7.435	3.792974952	0.003701632	-1.627208561
PTPN14	0.966666667	8.76	3.792333689	0.003705461	-1.62818138
PRKDC	0.653333333	7.73	3.790396459	0.003717052	-1.631120541
C2orf49	1.07	7.005	3.789982665	0.003719533	-1.631748408
SUPT7L	0.886666667	8.166666667	3.788934571	0.003725824	-1.633338824
ICE1	0.676666667	7.041666667	3.787952589	0.003731729	-1.634829043
ZNF680	0.796666667	7.548333333	3.786420875	0.003740959	-1.637153756
ANP32E	0.86	6.403333333	3.786341099	0.003741441	-1.637274842
RPAP3	0.656666667	5.991666667	3.784801433	0.003750744	-1.639611935
ZNF267	0.92	5.896666667	3.780974221	0.003773974	-1.645422624
CDH19	1.17	7.765	3.780558171	0.003776508	-1.646054404
PLAG1	0.85	6.381666667	3.779124516	0.003785255	-1.648231605
ATP6V1D	0.646666667	7.98	3.778825545	0.003787082	-1.648685665
SECISBP2	0.803333333	7.781666667	3.777981896	0.003792242	-1.649967011
VAMP4	1.54	7.22	3.777400156	0.003795804	-1.650850618
C5orf51	1.103333333	8.021666667	3.776211568	0.003803093	-1.652656098
TBC1D23	1.01	7.355	3.775378462	0.00380821	-1.653921701
UGGT2	1.096666667	6.608333333	3.775268972	0.003808884	-1.654088039
ANAPC1P1	0.736666667	5.888333333	3.775242477	0.003809046	-1.65412829
DHDDS	0.626666667	8.083333333	3.775213612	0.003809224	-1.654172142
CCP110	1.02	5.546666667	3.773710475	0.003818478	-1.656455863
CSNK1A1	0.816666667	8.025	3.772525823	0.003825789	-1.658255906
ZNF566	0.666666667	6.41	3.770755714	0.003836739	-1.660945858
PLEKHA5	0.74	8.69	3.77023244	0.003839982	-1.661741127
RIC1	0.943333333	6.651666667	3.769923238	0.0038419	-1.662211067
MTFR1	0.933333333	7.38	3.769621906	0.00384377	-1.662669056
TXNDC9	0.906666667	5.63	3.769605327	0.003843873	-1.662694254
STAM2	1.153333333	8.043333333	3.76724831	0.003858533	-1.666277038
VPS41	0.956666667	7.195	3.766628615	0.003862397	-1.667219119
LRPPRC	0.656666667	8.695	3.766560543	0.003862822	-1.667322608
RABEP1	0.686666667	8.17	3.766050361	0.003866007	-1.668098244
HNRNPK	0.77	9.595	3.765667348	0.003868399	-1.668680564
NCOA1	0.75	8.421666667	3.764920882	0.003873067	-1.669815518
CTDSPL2	0.843333333	7.865	3.762754807	0.003886645	-1.673109284
SIN3A	0.9	7.816666667	3.762437444	0.003888638	-1.67359192
PEX13	0.856666667	7.478333333	3.761357714	0.003895428	-1.675234031
KPNA3	0.983333333	8.758333333	3.761147713	0.00389675	-1.67555343
C19orf18	0.8	4.746666667	3.757564558	0.003919382	-1.681004003
PPIL4	1.033333333	6.93	3.757380439	0.003920548	-1.68128412
SNORD28	0.686666667	6.523333333	3.756259316	0.00392766	-1.682989883
ZC3H12C	0.8	6.993333333	3.753595884	0.003944608	-1.68704285
ZNF280C	1.17	6.521666667	3.752835563	0.00394946	-1.688199996
EGLN3	1.186666667	9.6	3.7519525	0.003955104	-1.689544033
HEATR5A	0.843333333	7.835	3.7515168	0.003957891	-1.690207212
SKAP2	0.7	6.396666667	3.7491034	0.003973369	-1.693881063
FAM129A	0.83	9.618333333	3.748521219	0.003977113	-1.694767406
CWC22	0.633333333	6.856666667	3.747064801	0.003986493	-1.696984917
HIPK3	0.883333333	9.605	3.746521816	0.003989996	-1.69781172
MAK16	0.636666667	6.711666667	3.746182822	0.003992185	-1.698327925
RAB10	0.986666667	8.96	3.74572466	0.003995145	-1.699025614
CPSF2	0.86	7.636666667	3.745289613	0.003997958	-1.699688129
NIPBL	0.793333333	7.79	3.74440316	0.004003695	-1.70103814
PRPF40A	0.673333333	7.066666667	3.743664481	0.004008483	-1.702163174
CCPG1	0.73	6.645	3.741301753	0.004023838	-1.705762136
KMT2C	0.74	9.203333333	3.739330969	0.004036693	-1.708764596
LIG4	0.64	6.5	3.737829066	0.004046518	-1.71105304
PUM1	0.756666667	8.871666667	3.737797982	0.004046722	-1.711100405
UBA3	0.766666667	8.833333333	3.737546069	0.004048372	-1.711484271
NHLRC2	0.85	8.588333333	3.737354635	0.004049627	-1.711775984
PDE8A	0.806666667	7.876666667	3.735809029	0.004059773	-1.71413139
PCGF5	0.69	8.371666667	3.733893996	0.00407238	-1.71705018
GTF2H3	0.996666667	6.335	3.732093142	0.004084273	-1.719795345
ZNHIT6	1.256666667	6.335	3.731913962	0.004085458	-1.720068504
CLIP4	0.686666667	7.153333333	3.730351028	0.004095812	-1.722451341
ZEB1	1.15	9.295	3.729562083	0.004101049	-1.723654273
GPATCH2L	0.773333333	8.423333333	3.728397079	0.004108795	-1.725430731
PPME1	0.876666667	8.395	3.728367449	0.004108993	-1.725475914
PRKAA2	0.706666667	10.63	3.727390243	0.004115502	-1.726966138
ZNF547	0.646666667	5.443333333	3.727164863	0.004117005	-1.727309855
ZHX1	0.93	7.698333333	3.725479503	0.004128262	-1.729880315
SUGT1P1	0.756666667	3.655	3.725158304	0.004130411	-1.730370237
NEXN	1.02	11.18666667	3.725127996	0.004130613	-1.730416466
MBD2	0.666666667	7.976666667	3.723987556	0.004138253	-1.732156073
C11orf57	0.793333333	6.253333333	3.7236264	0.004140676	-1.732707006
NPC1	0.836666667	7.025	3.723375001	0.004142363	-1.733090515
TTC21B	0.636666667	6.478333333	3.723294286	0.004142905	-1.733213649
AKAP1	0.7	9.07	3.722620403	0.004147431	-1.734241706
LRRC37B	0.85	7.118333333	3.722105373	0.004150894	-1.735027458
ARL1	0.8	8.313333333	3.720637826	0.004160779	-1.737266586
PRIMPOL	0.746666667	5.883333333	3.720250867	0.004163389	-1.737857036
MIR99AHG	0.783333333	6.108333333	3.720172641	0.004163917	-1.737976401
SRFBP1	0.773333333	7.153333333	3.719524125	0.004168296	-1.738966
FAR1	0.736666667	7.425	3.719235854	0.004170244	-1.739405902
THUMPD2	0.89	6.181666667	3.718852194	0.004172838	-1.739991381
NUDT9P1	0.84	5.216666667	3.717089582	0.004184779	-1.742681423
PPIP5K2	0.94	7.676666667	3.716829079	0.004186546	-1.743079025
STRN3	0.74	8.25	3.716433057	0.004189235	-1.743683483
BET1	0.69	6.418333333	3.713096933	0.004211958	-1.748776237
SLITRK4	1.766666667	6.363333333	3.712824201	0.004213821	-1.749192635
JRKL	0.7	6.07	3.711849557	0.004220487	-1.750680756
NOP58	1.006666667	7.51	3.711181429	0.004225063	-1.751700943
PPP2R2A	0.67	7.571666667	3.710753669	0.004227995	-1.752354133
LPGAT1	0.7	7.263333333	3.710658559	0.004228647	-1.752499368
DDHD2	0.756666667	8.358333333	3.706944698	0.004254199	-1.758171379
RANBP3L	0.776666667	5.438333333	3.706884	0.004254618	-1.758264094
SACM1L	0.846666667	7.716666667	3.705724549	0.004262629	-1.760035213
PHLPP2	0.723333333	6.135	3.704691316	0.004269782	-1.761613661
SFT2D2	1.08	7.35	3.704485903	0.004271205	-1.761927481
RNF38	0.806666667	8.846666667	3.703841302	0.004275675	-1.762912304
DSN1	0.916666667	6.868333333	3.703687017	0.004276746	-1.763148028
ZNF486	1.016666667	6.555	3.703155545	0.004280436	-1.763960058
UBXN4	1.003333333	8.381666667	3.703147268	0.004280493	-1.763972705
EIF2S1	0.956666667	8.308333333	3.701685087	0.004290663	-1.766206928
BRWD1	0.84	7.483333333	3.701236575	0.004293788	-1.766892309
BCL2L13	0.693333333	8.27	3.701055069	0.004295053	-1.767169678
GK	0.81	7.435	3.700401048	0.004299614	-1.768169156
AHCTF1	0.861666667	7.154166667	3.699614766	0.004305106	-1.769370824
SON	0.736666667	8.581666667	3.699479313	0.004306052	-1.769577843
TMEM131	0.7	8.14	3.699047123	0.004309074	-1.770238392
STEAP4	0.97	8.321666667	3.698185196	0.004315108	-1.771555807
FAM133B	0.66	6.678333333	3.69577734	0.00433201	-1.775236565
TNFSF10	0.796666667	9.581666667	3.69492989	0.004337975	-1.776532177
NPY1R	0.803333333	4.825	3.693696227	0.004346674	-1.778418394
IDE	0.753333333	8.39	3.693449363	0.004348417	-1.778795861
THAP2	0.633333333	4.326666667	3.691712101	0.004360703	-1.781452411
MCL1	0.736666667	8.878333333	3.691198756	0.00436434	-1.782237465
DIAPH2	0.886666667	6.92	3.688636796	0.00438254	-1.786155907
NR3C1	0.696666667	7.481666667	3.688258833	0.004385232	-1.786734054
COPB1	0.95	7.875	3.686237457	0.004399657	-1.789826316
CREB1	0.736666667	8.725	3.682763375	0.004424565	-1.795142007
WHAMMP3	0.8	6.253333333	3.681570058	0.004433155	-1.796968223
RASA2	1.083333333	6.251666667	3.679525104	0.004447915	-1.800098141
GNS	0.67	9.468333333	3.678433067	0.004455818	-1.801769765
KIAA0753	0.76	6.453333333	3.675053546	0.004480369	-1.806943798
LCLAT1	0.81	8.495	3.675007343	0.004480706	-1.807014543
NLK	0.713333333	8.143333333	3.674219845	0.004486448	-1.808220394
NAF1	1.006666667	6.366666667	3.670847996	0.004511119	-1.813384313
FER	0.853333333	6.633333333	3.669051227	0.004524323	-1.816136562
FBXO32	0.61	10.38166667	3.668127758	0.004531125	-1.817551253
LNPEP	0.863333333	9.328333333	3.666366412	0.004544129	-1.820249787
NGLY1	0.63	7.241666667	3.665180034	0.004552909	-1.822067619
CACUL1	0.636666667	8.348333333	3.664528341	0.00455774	-1.823066247
CSRNP2	0.71	7.828333333	3.664160541	0.004560469	-1.823629869
SPICE1	0.76	6.186666667	3.66158886	0.004579596	-1.827571188
ZNF121	0.85	7.615	3.661370994	0.004581221	-1.827905121
LAMA4	0.673333333	9.146666667	3.660878618	0.004584894	-1.828659828
ZMYND11	0.69	8.168333333	3.659058067	0.004598501	-1.831450577
PARP2	0.73	7.011666667	3.657584566	0.004609546	-1.833709606
MYNN	0.79	6.445	3.65558074	0.00462461	-1.83678207
ZNF211	0.88	6.18	3.655561656	0.004624754	-1.836811334
RB1CC1	0.75	7.295	3.655303392	0.004626699	-1.837207364
RARS	0.676666667	7.611666667	3.654661578	0.004631537	-1.838191573
C1orf27	0.916666667	7.008333333	3.654567438	0.004632247	-1.838335939
RBM18	0.666666667	8.043333333	3.654352161	0.004633871	-1.838666075
RBM41	0.666666667	5.79	3.652598385	0.004647125	-1.841355756
ZNF117	1.096666667	7.195	3.651855689	0.00465275	-1.842494896
ZNF429	0.9	5.94	3.651212407	0.004657628	-1.843481606
SLC35D1	0.93	5.961666667	3.651182103	0.004657858	-1.843528091
PAK1	0.89	7.271666667	3.650508531	0.004662971	-1.844561315
ROCK2	0.953333333	7.913333333	3.650060601	0.004666375	-1.845248444
CLHC1	0.753333333	5.043333333	3.647102719	0.004688915	-1.849786435
MED4	0.84	6.443333333	3.646365784	0.004694549	-1.850917195
MTM1	0.643333333	6.125	3.641973176	0.004728275	-1.857658522
ATP7A	0.686666667	6.613333333	3.641615301	0.004731033	-1.858207847
TXNL4B	0.92	6.77	3.640347725	0.004740819	-1.860153646
EOGT	1.046666667	7.796666667	3.639368171	0.004748395	-1.861657437
RFX7	0.94	7.473333333	3.638190948	0.004757516	-1.86346483
NAA50	0.646666667	9.46	3.637757241	0.004760882	-1.864130738
ASB11	1.04	7.67	3.637132713	0.004765732	-1.86508967
AASDHPPT	0.696666667	7.088333333	3.636948452	0.004767164	-1.865372601
TFDP1	0.723333333	9.021666667	3.636921198	0.004767376	-1.86541445
AKT3	0.93	7.321666667	3.636239605	0.004772677	-1.866461068
GPC4	0.67	5.731666667	3.635890392	0.004775395	-1.86699732
METTL16	0.793333333	6.31	3.63562698	0.004777447	-1.867401825
CSPP1	0.603333333	6.018333333	3.634647147	0.004785086	-1.86890656
SF3B1	0.886666667	9.46	3.63432405	0.004787608	-1.869402766
NCEH1	0.61	8.495	3.632903654	0.004798711	-1.871584319
ZNF252P	0.86	6.253333333	3.632370305	0.004802887	-1.872403534
HSPA4L	1.336666667	7.151666667	3.631253009	0.004811648	-1.874119784
SRSF7	0.64	7.286666667	3.629482757	0.004825562	-1.876839309
TWSG1	0.833333333	7.016666667	3.627899938	0.004838039	-1.879271184
DNAJB4	1.25	8.655	3.627352066	0.004842365	-1.880113011
RRAGB	0.783333333	6.458333333	3.625086447	0.0048603	-1.883594573
UTP23	0.79	6.368333333	3.625047812	0.004860606	-1.883653948
CNOT4	0.78	8.136666667	3.624937396	0.004861482	-1.883823639
STXBP5	0.946666667	6.723333333	3.624171792	0.004867559	-1.885000278
MRPS30	0.613333333	8.05	3.624104784	0.004868092	-1.885103264
CTR9	0.733333333	7.53	3.623545118	0.00487254	-1.885963446
CEP290	0.68	5.316666667	3.622816351	0.004878339	-1.887083582
DERL1	0.89	8.805	3.62168474	0.004887357	-1.888823017
NDUFAF5	0.696666667	6.695	3.620538312	0.004896511	-1.89058537
SOS1	0.953333333	8.183333333	3.620013905	0.004900704	-1.891391566
PAFAH1B1	0.783333333	8.488333333	3.619250635	0.004906814	-1.89256503
BBS4	0.643333333	6.551666667	3.61848303	0.004912967	-1.893745225
DLG1	0.843333333	8.905	3.617209158	0.004923195	-1.895703948
LOC646214	0.673333333	4.17	3.616242248	0.004930974	-1.8971908
ZNF793	0.673333333	5.716666667	3.615051985	0.004940567	-1.899021251
DTX3L	0.773333333	6.846666667	3.613971802	0.004949289	-1.900682549
ADH1B	1.08	7.923333333	3.613690761	0.004951561	-1.901114805
RNF214	0.79	6.911666667	3.613599407	0.0049523	-1.901255314
METTL14	0.873333333	7.27	3.612668924	0.004959831	-1.902686515
KDM7A	0.646666667	7.243333333	3.610724712	0.004975606	-1.905677267
IDI1	0.706666667	6.806666667	3.609183666	0.004988147	-1.908048128
DHX9	0.836666667	7.068333333	3.607454666	0.005002257	-1.910708455
RPS6KA5	0.67	5.345	3.607379673	0.00500287	-1.910823851
HSD17B11	0.696666667	7.825	3.607215573	0.005004211	-1.911076361
TMEM30A	0.856666667	8.521666667	3.606995593	0.00500601	-1.911414864
UBLCP1	1.306666667	6.7	3.606100987	0.005013333	-1.912791523
NUP160	0.66	6.863333333	3.605707205	0.005016559	-1.913397519
HIVEP1	0.72	7.823333333	3.605621028	0.005017266	-1.91353014
CD200	0.93	6.501666667	3.605411176	0.005018986	-1.913853093
KLHL5	0.936666667	6.631666667	3.605122561	0.005021354	-1.914297266
HERC4	0.79	7.321666667	3.604312777	0.005028003	-1.915543557
TIMM9	0.72	5.783333333	3.603764261	0.005032512	-1.916387786
SATB1	0.716666667	8.448333333	3.603401187	0.005035499	-1.916946617
NMI	0.686666667	4.973333333	3.602950578	0.005039208	-1.917640197
DARS	0.78	9.016666667	3.601568088	0.005050607	-1.919768274
APC	0.646666667	6.306666667	3.601506763	0.005051114	-1.919862677
TTC8	0.673333333	6.586666667	3.599449855	0.005068125	-1.923029285
KATNBL1	0.681666667	5.645833333	3.598669802	0.005074591	-1.924230296
MOB1A	0.903333333	8.045	3.598537992	0.005075685	-1.924433243
LINC00597	0.67	5.851666667	3.597629296	0.005083231	-1.925832414
GOPC	0.996666667	7.455	3.597435208	0.005084844	-1.926131273
SLC26A2	0.773333333	6.256666667	3.597327309	0.005085741	-1.92629742
C8orf44	0.626666667	5.986666667	3.594754233	0.005107183	-1.930259894
EFCAB14	0.716666667	9.515	3.594490037	0.005109389	-1.93066679
RAB18	1.223333333	8.235	3.594477522	0.005109494	-1.930686065
EXOC1	0.893333333	7.7	3.594436378	0.005109838	-1.930749433
CTBS	0.81	7.348333333	3.59399099	0.005113561	-1.931435407
PSMD1	0.643333333	8.431666667	3.593647991	0.00511643	-1.931963698
HMBOX1	0.786666667	8.08	3.593205871	0.00512013	-1.932644676
NR1D2	1.026666667	7.856666667	3.591606313	0.005133542	-1.935108579
ACO1	0.623333333	9.585	3.59158997	0.005133679	-1.935133755
SHOC2	0.65	8.375	3.5891914	0.00515386	-1.938828942
SPDL1	0.806666667	5.553333333	3.589056113	0.005155001	-1.939037382
USP40	0.64	6.456666667	3.58860487	0.005158807	-1.939732632
SNX16	0.713333333	5.556666667	3.588505993	0.005159642	-1.939884979
SFR1	0.763333333	5.101666667	3.587150302	0.005171098	-1.941973899
LIAS	0.92	6.223333333	3.587012352	0.005172265	-1.942186471
HACE1	0.69	7.271666667	3.586555618	0.005176131	-1.942890282
UPF2	0.716666667	6.985	3.585849639	0.005182114	-1.943978214
KIAA2026	1.053333333	9.296666667	3.581311552	0.005220741	-1.950972782
KIF5B	0.69	10.55833333	3.58059639	0.005226855	-1.952075262
CEP95	0.666666667	7.41	3.580437869	0.005228212	-1.952319642
LEMD3	0.666666667	6.396666667	3.579966338	0.005232248	-1.953046583
SPIRE1	0.803333333	8.315	3.579406413	0.005237046	-1.953909828
CREBL2	0.806666667	7.333333333	3.57936181	0.005237428	-1.953978594
GCLC	0.633333333	7.103333333	3.57934294	0.00523759	-1.954007687
ZNF594	0.586666667	5.733333333	3.579010141	0.005240444	-1.954520786
FAM126B	0.593333333	7.2	3.578558442	0.00524432	-1.95521722
TPR	0.64	7.863333333	3.574773366	0.00527692	-1.961053932
ZNF14	0.713333333	5.11	3.574078069	0.005282931	-1.962126267
SLC46A3	0.876666667	7.025	3.573648349	0.00528665	-1.962789037
RCBTB1	0.683333333	7.385	3.570453787	0.00531438	-1.967716703
USP7	0.653333333	8.296666667	3.570259311	0.005316073	-1.968016721
NAE1	0.79	7.211666667	3.568867022	0.005328211	-1.970164713
GMPS	0.663333333	8.131666667	3.568416034	0.005332148	-1.97086053
RGS5	0.75	10.80166667	3.567199029	0.005342789	-1.972738319
LRRC40	0.693333333	6.086666667	3.566023491	0.005353089	-1.974552275
TRIM22	0.886666667	7.5	3.565240707	0.005359959	-1.975760258
ADAM10	0.803333333	9.178333333	3.565051914	0.005361617	-1.97605161
ZNF100	0.69	6.028333333	3.564849194	0.005363398	-1.976364459
TBC1D19	0.74	7.266666667	3.564098026	0.005370003	-1.977523742
STK17A	1.473333333	7.433333333	3.562658192	0.005382688	-1.979746012
LZIC	0.983333333	6.841666667	3.561834086	0.005389962	-1.981018052
TEX2	0.596666667	7.991666667	3.560133697	0.005405004	-1.983642889
PPP3CB	0.656666667	8.448333333	3.559467749	0.005410907	-1.984670974
THOC1	0.66	7.24	3.558488083	0.005419603	-1.986183457
LOC100130428	1.436666667	6.678333333	3.558223364	0.005421955	-1.986592167
MYO5C	0.67	5.621666667	3.557799167	0.005425726	-1.987247118
GTF2A1	0.896666667	7.868333333	3.557443965	0.005428886	-1.987795556
TAF1B	0.866666667	5.8	3.557262912	0.005430498	-1.988075109
IARS	0.77	8.801666667	3.555913504	0.005442525	-1.990158761
PHF21A	0.803333333	8.901666667	3.554517827	0.005454993	-1.992314055
NEDD4L	0.636666667	7.535	3.55236083	0.00547432	-1.995645422
UBA5	0.61	7.458333333	3.552120869	0.005476475	-1.996016058
ACSL4	0.8	7.093333333	3.552016648	0.005477411	-1.996177037
AHCYL2	0.693333333	7.306666667	3.55061521	0.005490014	-1.998341789
LOC100131508	0.913333333	4.473333333	3.55006929	0.005494932	-1.999185106
PTAR1	0.9	8.723333333	3.549175987	0.005502988	-2.000565115
SLC30A6	1.51	7.831666667	3.548309197	0.005510818	-2.001904242
DNAJC2	0.626666667	6.526666667	3.547881173	0.005514688	-2.002565536
XPO7	0.653333333	8.103333333	3.547831829	0.005515135	-2.002641774
S1PR1	0.64	7.256666667	3.546837028	0.005524142	-2.004178813
LRCH1	0.726666667	7.286666667	3.546009117	0.00553165	-2.005458072
PPTC7	0.626666667	9.07	3.545287396	0.005538203	-2.006573306
OGFOD1	0.59	7.865	3.544935548	0.005541401	-2.007117015
TRAF6	0.803333333	7.905	3.543919077	0.00555065	-2.008687837
STRN	0.753333333	8.923333333	3.543911792	0.005550716	-2.008699095
PIBF1	0.73	6.578333333	3.543634425	0.005553243	-2.009127747
SNORD56B	0.776666667	3.838333333	3.542133895	0.005566933	-2.011446853
RNF146	0.816666667	8.348333333	3.542031125	0.005567872	-2.011605695
ZNF644	0.896666667	7.298333333	3.541442492	0.005573253	-2.01251551
SYAP1	0.633333333	6.86	3.541322323	0.005574352	-2.012701252
ZRANB2	0.866666667	8.53	3.540954728	0.005577715	-2.013269443
TMEM41B	0.61	6.758333333	3.540625687	0.005580728	-2.013778054
MAPK6	0.65	6.755	3.539995028	0.005586507	-2.014752919
SRSF1	0.79	9.018333333	3.535901634	0.005624168	-2.021081403
UBXN2B	1	7.013333333	3.535160045	0.005631019	-2.022228098
PIK3R1	0.746666667	10.14333333	3.53513015	0.005631296	-2.022274325
SMC3	0.793333333	7.37	3.534368859	0.005638338	-2.023451544
SLC22A15	0.596666667	6.755	3.532388855	0.005656698	-2.026513587
FAM26E	0.963333333	7.025	3.532080228	0.005659565	-2.026990909
SLIT2	1.093333333	7.616666667	3.531230111	0.005667471	-2.028305749
ACVR1	0.59	7.135	3.530992132	0.005669686	-2.028673834
TCEANC	0.703333333	5.508333333	3.530252905	0.005676573	-2.029817241
DUSP1	0.973333333	9.453333333	3.529420609	0.005684337	-2.03110467
TBRG1	0.72	8.2	3.529247653	0.005685952	-2.031372213
ZKSCAN1	0.606666667	7.046666667	3.525620093	0.005719932	-2.036984335
SNORD64	1.1	7.646666667	3.525326771	0.005722689	-2.037438185
CHD9	0.856666667	8.398333333	3.525315372	0.005722796	-2.037455822
DSG2	0.653333333	7.903333333	3.524415781	0.005731259	-2.038847791
STT3B	0.866666667	9.36	3.524070248	0.005734514	-2.039382467
WASL	0.826666667	8.856666667	3.522421083	0.005750072	-2.041934544
MYCBP2	0.613333333	7.766666667	3.520651613	0.005766815	-2.044673091
CCDC25	0.71	7.245	3.519847123	0.005774444	-2.045918276
LRRFIP2	0.71	9.491666667	3.519452132	0.005778193	-2.046529663
PDCD10	0.75	5.925	3.519349979	0.005779163	-2.046687783
RNF217	0.986666667	6.896666667	3.518989114	0.005782591	-2.047246366
ARL6	0.643333333	4.921666667	3.517771961	0.00579417	-2.049130491
PACRGL	0.686666667	7.336666667	3.516474679	0.005806538	-2.051138817
MSH3	0.643333333	7.571666667	3.516331868	0.005807901	-2.051359913
CDKAL1	0.64	7.476666667	3.515905649	0.005811971	-2.052019785
SMARCA1	0.723333333	7.488333333	3.514867576	0.005821897	-2.053627006
DNAJC18	0.743333333	7.331666667	3.514494771	0.005825466	-2.054204236
NEDD1	0.716666667	7.191666667	3.513872573	0.005831427	-2.055167642
TRA2A	0.91	8.22	3.513675533	0.005833317	-2.055472745
ZNF846	0.64	4.28	3.513485299	0.005835141	-2.055767313
TMEM209	1.213333333	8.076666667	3.513391645	0.00583604	-2.055912333
PSME4	0.653333333	8.596666667	3.513228193	0.005837608	-2.056165434
PNPT1	0.74	6.563333333	3.513109606	0.005838746	-2.056349065
RCHY1	0.633333333	6.88	3.512848284	0.005841255	-2.056753724
INO80D	0.82	8.603333333	3.51270429	0.005842638	-2.056976703
MORF4L2	0.83	7.475	3.511529221	0.005853937	-2.058796408
KLRA1P	0.74	4.59	3.511303049	0.005856114	-2.059146673
PRMT9	0.62	6.353333333	3.51065167	0.00586239	-2.060155467
ZNF254	0.873333333	7.276666667	3.510202887	0.005866717	-2.060850523
SNORD27	0.85	4.481666667	3.509571262	0.005872814	-2.061828792
SCAMP1	0.673333333	8.356666667	3.509245463	0.005875961	-2.062333409
RICTOR	1.16	8.65	3.508952955	0.005878788	-2.062786471
ATR	0.733333333	6.646666667	3.507183919	0.005895916	-2.06552669
DENND6A	0.716666667	7.291666667	3.506949223	0.005898192	-2.065890256
ZNF514	0.626666667	6.216666667	3.506549489	0.005902071	-2.066509491
ZNF12	0.72	6.833333333	3.503584841	0.005930923	-2.071102568
SYNCRIP	0.68	7.903333333	3.502951763	0.005937103	-2.072083494
PIGM	0.803333333	7.425	3.502148804	0.00594495	-2.073327701
LRRCC1	0.653333333	6.126666667	3.500768616	0.005958465	-2.075466484
SLC17A5	0.603333333	7.555	3.499508321	0.005970834	-2.07741964
ZNF136	0.636666667	6.588333333	3.499282025	0.005973058	-2.07777036
DNAJC24	0.6	5.756666667	3.498768951	0.005978103	-2.078565557
ZNF655	0.806666667	7.146666667	3.497307608	0.005992496	-2.080830585
HIST2H4B	0.636666667	6.245	3.494704944	0.00601822	-2.084865127
PAPOLG	0.806666667	7.283333333	3.493261866	0.006032532	-2.087102406
RASSF3	0.903333333	7.791666667	3.493170491	0.006033439	-2.087244077
NEMP1	0.706666667	6.213333333	3.49314329	0.00603371	-2.087286249
SMNDC1	0.78	7.603333333	3.492581521	0.006039292	-2.08815725
SP100	0.623333333	7.948333333	3.492394781	0.006041149	-2.08844679
CXorf23	1.003333333	6.041666667	3.490139247	0.006063623	-2.09194425
KPNA6	0.75	9.141666667	3.489649459	0.006068515	-2.092703786
LCMT2	0.606666667	6.453333333	3.489479346	0.006070215	-2.092967594
ZNF682	0.793333333	5.603333333	3.488813747	0.006076871	-2.093999815
ARFIP1	0.676666667	7.295	3.488317784	0.006081835	-2.094768989
FAHD1	0.923333333	6.041666667	3.487545525	0.006089574	-2.09596671
NAALADL2	0.65	6.125	3.487254058	0.006092498	-2.09641877
PRRG1	0.61	6.818333333	3.487117665	0.006093866	-2.096630316
MICU3	0.7	6.556666667	3.485759854	0.006107508	-2.09873638
PUM2	0.623333333	8.798333333	3.482672847	0.00613864	-2.103525205
CEP295	0.613333333	5.92	3.482092049	0.006144515	-2.104426289
SLMAP	0.626666667	9.03	3.481009885	0.006155479	-2.106105305
IMPAD1	1.353333333	7.723333333	3.480769708	0.006157915	-2.106477964
LYST	0.786666667	6.903333333	3.47844093	0.006181586	-2.110091576
IRAK3	1.016666667	7.095	3.475873945	0.006207788	-2.114075408
EFHC1	0.683333333	6.481666667	3.473910801	0.006227904	-2.117122528
SLC5A4	0.913333333	6.116666667	3.473619013	0.0062309	-2.117575462
BAZ2B	0.863333333	7.888333333	3.473085812	0.006236378	-2.118403154
MGST1	0.956666667	5.701666667	3.471487641	0.006252827	-2.120884165
C21orf91	0.776666667	6.295	3.470988435	0.006257975	-2.121659185
GOLGB1	0.59	8.261666667	3.470496239	0.006263054	-2.122423342
TMEM71	1.056666667	8.038333333	3.470059715	0.006267563	-2.123101088
MED10	0.826666667	6.703333333	3.468905112	0.006279504	-2.124893803
DPP4	0.813333333	6.076666667	3.467764952	0.006291319	-2.126664214
ARFGEF1	0.623333333	7.618333333	3.467138261	0.006297822	-2.127637376
CFL2	0.936666667	9.398333333	3.466809675	0.006301235	-2.128147638
RIOK3	0.676666667	8.035	3.461948521	0.006351951	-2.135697696
XRN1	0.693333333	7.983333333	3.46099886	0.006361908	-2.137172907
ACSL1	0.77	9.375	3.460980842	0.006362097	-2.137200897
BIRC6	0.603333333	8.515	3.460646996	0.006365602	-2.137719516
GMFB	0.703333333	7.468333333	3.459912415	0.006373319	-2.138860702
TLK2	0.706666667	8.18	3.458960794	0.006383332	-2.140339138
APOD	0.896666667	11.045	3.457370935	0.006400096	-2.142809323
PATL1	0.953333333	9.153333333	3.457209672	0.006401799	-2.143059891
CCDC14	0.82	6.243333333	3.457091672	0.006403045	-2.143243241
FAM175B	0.653333333	7.423333333	3.455529978	0.006419565	-2.14566993
BPTF	0.62	8.35	3.455439181	0.006420526	-2.145811026
NUP153	0.646666667	8.38	3.455319505	0.006421794	-2.145996999
FAM210A	0.816666667	7.518333333	3.45286192	0.006447889	-2.149816296
GUF1	0.81	7.651666667	3.452549775	0.006451212	-2.150301435
TNRC6B	0.703333333	7.815	3.451720753	0.006460044	-2.151589954
AP3B1	0.9	7.71	3.451179376	0.006465818	-2.152431429
ERO1B	0.673333333	5.546666667	3.450674119	0.006471212	-2.153216788
ZNF518A	0.62	6.706666667	3.449816178	0.006480382	-2.154550402
CHD1	0.79	6.728333333	3.449414976	0.006484675	-2.155174067
C5orf42	0.623333333	6.765	3.447226576	0.006508142	-2.158576175
TPP2	0.826666667	7.893333333	3.44570834	0.006524475	-2.160936694
RFTN2	0.873333333	7.506666667	3.444871604	0.006533494	-2.16223772
SEMA3D	0.88	6.363333333	3.444713228	0.006535203	-2.162483984
PHF11	0.8	6.366666667	3.443080025	0.006552849	-2.165023628
ZNF845	1.243333333	6.055	3.441746048	0.0065673	-2.167098152
GUSBP3	1.064166667	7.020416667	3.441103055	0.006574277	-2.168098154
GOLGA4	0.643333333	8.655	3.44087496	0.006576754	-2.168452902
PRKAA1	0.93	7.921666667	3.439446287	0.006592289	-2.170674981
COL8A1	0.993333333	6.396666667	3.439425816	0.006592512	-2.170706822
SF3A3	0.613333333	8.573333333	3.439326587	0.006593593	-2.170861164
MSMO1	1.336666667	7.211666667	3.437708369	0.006611239	-2.173378287
SLC11A2	0.62	7.193333333	3.437445063	0.006614115	-2.173787879
MCM9	0.651666667	5.7575	3.437286757	0.006615845	-2.174034138
ASAP1	1.056666667	9.061666667	3.436210772	0.006627614	-2.175707992
TEFM	0.703333333	6.298333333	3.435510476	0.006635286	-2.176797461
VPS54	0.773333333	5.883333333	3.435162737	0.006639099	-2.177338466
CWF19L1	0.613333333	6.406666667	3.434890155	0.006642089	-2.177762549
ZNF880	0.586666667	6.89	3.433839948	0.006653623	-2.179396524
AP1G1	1.01	8.345	3.433797846	0.006654086	-2.17946203
STX12	0.82	7.33	3.432796429	0.006665104	-2.181020189
SMG7	0.586666667	8.323333333	3.432497653	0.006668395	-2.181485089
POLR2B	0.69	8.685	3.432272863	0.006670873	-2.18183487
ARMCX4	0.6	5.146666667	3.429951801	0.006696507	-2.185446786
POT1	0.89	6.635	3.42980316	0.006698152	-2.18567811
PALMD	0.64	10.07333333	3.429099558	0.006705945	-2.186773122
SLC31A1	0.896666667	8.398333333	3.428969524	0.006707386	-2.186975499
SH3BGR	1	7.65	3.428422071	0.006713457	-2.187827533
TSHZ2	0.765	6.714166667	3.428006904	0.006718065	-2.1884737
CCDC6	0.883333333	8.648333333	3.427082879	0.006728333	-2.18991191
KIAA1191	0.686666667	8.87	3.426940175	0.00672992	-2.19013403
BBS7	0.753333333	5.57	3.425807236	0.006742534	-2.191897524
ARFGAP3	0.866666667	7.42	3.425396576	0.006747112	-2.19253677
WDFY3	0.67	8.151666667	3.422322402	0.006781488	-2.197322599
PDSS2	0.67	5.325	3.420896089	0.006797499	-2.199543342
SNAPC3	0.603333333	9.065	3.420790103	0.00679869	-2.199708367
ZNF432	0.606666667	5.833333333	3.41892297	0.006819712	-2.202615743
RAB2B	0.793333333	7.513333333	3.418873277	0.006820273	-2.202693127
METTL6	0.67	6.491666667	3.418658339	0.006822697	-2.203027835
ZBTB14	0.663333333	6.445	3.418338102	0.006826311	-2.203526525
TRNT1	1.106666667	5.47	3.41827226	0.006827055	-2.203629059
TAF13	1.016666667	6.321666667	3.417098247	0.006840322	-2.205457375
CERS5	0.86	7.21	3.416149338	0.006851065	-2.20693522
RALA	0.59	6.731666667	3.413528556	0.006880828	-2.211017268
MAP1LC3B2	0.766666667	9.81	3.412783681	0.006889311	-2.212177569
OVOS	0.896666667	2.765	3.412148176	0.006896557	-2.213167542
SGMS1	0.59	7.605	3.411703688	0.00690163	-2.213859975
MID1	0.88	9.016666667	3.411571865	0.006903136	-2.214065333
FBXO11	0.726666667	7.543333333	3.410716618	0.00691291	-2.215397711
GARNL3	0.606666667	7.803333333	3.407820086	0.006946119	-2.219910645
RLIM	0.823333333	7.293333333	3.406169469	0.006965117	-2.222482705
GBP4	0.833333333	6.513333333	3.405672967	0.006970843	-2.223256421
ALDH9A1	0.596666667	8.098333333	3.403539385	0.006995501	-2.22658149
UBE2Q2	0.76	7.773333333	3.40349562	0.006996007	-2.226649699
PRPF4B	0.886666667	6.906666667	3.403022823	0.007001484	-2.227386582
FMR1	0.82	7.266666667	3.402834561	0.007003666	-2.227680005
DOPEY1	0.826666667	7.53	3.401729214	0.007016492	-2.229402844
MTMR6	0.66	7.54	3.401573074	0.007018305	-2.229646218
TAX1BP1	0.636666667	8.851666667	3.400113924	0.007035278	-2.231920689
THADA	0.626666667	7.22	3.399362079	0.00704404	-2.233092708
FRG1	0.636666667	6.828333333	3.398786138	0.00705076	-2.233990549
FEM1C	0.633333333	8.31	3.3987309	0.007051404	-2.234076661
ST7	0.69	7.201666667	3.398079052	0.007059018	-2.235092873
TMX3	0.986666667	5.996666667	3.397974075	0.007060245	-2.235256533
SP140L	0.91	5.738333333	3.397137759	0.007070028	-2.236560382
MPP5	0.62	6.333333333	3.396218211	0.007080801	-2.237994063
ZNF814	0.96	6.226666667	3.396080294	0.007082418	-2.238209096
CCDC3	0.97	7.475	3.395741425	0.007086393	-2.238737455
SVEP1	0.923333333	7.665	3.394811118	0.007097318	-2.240188018
CLEC2D	0.633333333	5.57	3.39404728	0.007106301	-2.241379073
RPGR	0.763333333	5.848333333	3.393495695	0.007112796	-2.242239192
AGPS	0.793333333	7.03	3.39250489	0.007124476	-2.243784275
RC3H2	0.653333333	8.326666667	3.392409706	0.0071256	-2.243932711
RFWD3	0.66	6.31	3.390486605	0.007148332	-2.246931885
TTF1	0.656666667	5.801666667	3.390362025	0.007149807	-2.247126184
HDAC2	0.613333333	7.936666667	3.389320844	0.007162149	-2.2487501
CAPN7	0.77	8.048333333	3.388746476	0.007168966	-2.249645971
DNAJB9	1.04	7.476666667	3.386840397	0.007191639	-2.252619178
USF3	0.706666667	8.186666667	3.386554822	0.007195042	-2.253064659
ZNF507	0.71	7.055	3.386231569	0.007198897	-2.253568925
LMAN1	0.846666667	9.313333333	3.386200244	0.00719927	-2.253617791
RGS7BP	0.923333333	6.968333333	3.386147126	0.007199904	-2.253700653
PDCD4	0.676666667	6.968333333	3.385902752	0.007202819	-2.254081877
DBT	0.653333333	7.806666667	3.385538652	0.007207166	-2.254649884
NUP58	0.666666667	7.146666667	3.384988944	0.007213733	-2.255507462
MDM2	1.19	8.021666667	3.383187818	0.007235294	-2.258317507
ZBTB37	0.623333333	6.405	3.382644295	0.007241813	-2.259165543
ZBTB20	0.61	9.191666667	3.3820024	0.007249521	-2.260167095
LRRC6	0.676666667	5.845	3.380495635	0.007267646	-2.262518243
POGLUT1	0.943333333	5.225	3.37968855	0.007277374	-2.263777689
BNIP3L	0.783333333	10.20166667	3.378788493	0.007288238	-2.26518228
TBC1D5	0.593333333	6.716666667	3.376257374	0.00731888	-2.269132592
ARMCX3	0.85	6.335	3.37533236	0.007330112	-2.270576389
DNAJC28	0.65	5.725	3.37344046	0.00735314	-2.273529555
FAM177A1	0.923333333	6.218333333	3.373428841	0.007353281	-2.273547692
KIAA0922	0.703333333	7.528333333	3.373234935	0.007355646	-2.273850388
SHPRH	0.736666667	6.991666667	3.372706211	0.007362097	-2.27467576
CTBP1-AS2	0.74	7.26	3.37266691	0.007362576	-2.274737114
MED6	0.623333333	6.925	3.371103211	0.007381691	-2.277178288
PS1TP4	0.596666667	5.281666667	3.370643182	0.007387324	-2.277896503
UEVLD	0.71	7.455	3.369992595	0.007395298	-2.278912252
MRE11A	0.79	5.588333333	3.369398948	0.007402582	-2.279839131
TBCCD1	0.596666667	6.391666667	3.369170474	0.007405387	-2.280195862
TOP1	0.633333333	8.17	3.366998152	0.007432115	-2.283587857
TXLNGY	0.706666667	6.211666667	3.366096783	0.007443235	-2.28499542
CDC42BPA	0.76	8.45	3.365640251	0.007448873	-2.285708357
ARNT	0.636666667	8.825	3.365229829	0.007453946	-2.286349302
MYEF2	0.773333333	6.753333333	3.364944135	0.007457479	-2.28679547
USP25	0.85	9.145	3.363004075	0.007481518	-2.289825434
LARP4	0.713333333	8.16	3.362713629	0.007485124	-2.290279074
C6orf120	0.63	6.818333333	3.362321687	0.007489993	-2.290891251
RAB14	1.06	9.166666667	3.359524782	0.007524831	-2.295260103
DCLK2	0.713333333	7.353333333	3.357776205	0.007546696	-2.297991748
MIRLET7C	1.066666667	4.98	3.356946075	0.007557099	-2.299288669
TBL1XR1	1.1	8.64	3.356616697	0.007561231	-2.299803276
ZNF24	0.87	7.671666667	3.355574865	0.007574316	-2.301431046
FCF1	0.74	6.11	3.355522032	0.00757498	-2.301513596
PEAK1	0.836666667	8.995	3.354547532	0.007587242	-2.303036246
TMED10	0.696666667	10.735	3.353791181	0.007596773	-2.304218092
CLIC5	0.68	9.116666667	3.353291329	0.007603078	-2.304999166
AFF1	0.586666667	9.196666667	3.353230259	0.007603849	-2.305094596
FLJ45950	1.21	4.385	3.353113466	0.007605323	-2.305277102
ZNF204P	0.806666667	6.013333333	3.35159188	0.007624557	-2.307654892
RASA1	0.916666667	7.305	3.350501941	0.007638365	-2.309358255
SLC1A3	0.713333333	8.04	3.350495064	0.007638452	-2.309369002
MIER1	0.683333333	7.221666667	3.350436639	0.007639193	-2.309460312
DCP1A	0.656666667	8.148333333	3.34903297	0.007657016	-2.311654118
INPP4B	0.733333333	9.03	3.348641685	0.007661991	-2.312265688
NUP155	0.813333333	7.543333333	3.346603834	0.007687961	-2.315450996
GALNT1	0.843333333	7.181666667	3.346570536	0.007688386	-2.315503046
TUBD1	0.65	5.665	3.346382699	0.007690784	-2.315796665
ABCA8	0.586666667	8.156666667	3.345751167	0.007698853	-2.31678387
TNRC6A	0.706666667	8.466666667	3.345748178	0.007698892	-2.316788544
PCDH18	1.343333333	7.268333333	3.345245045	0.007705327	-2.317575059
TEX10	0.62	6.733333333	3.345043219	0.00770791	-2.317890565
ZNF776	0.65	6.791666667	3.344763687	0.007711488	-2.318327553
ACADSB	0.7	7.8	3.344275107	0.007717748	-2.319091355
ITSN2	0.713333333	7.216666667	3.344099838	0.007719995	-2.31936536
SPRTN	0.723333333	6.978333333	3.342031437	0.00774656	-2.322599146
ZNF699	0.62	4.596666667	3.341713257	0.007750655	-2.323096626
ANKRD36	0.898333333	7.150833333	3.340561623	0.007765495	-2.324897287
NCOA3	0.706666667	8.24	3.340452089	0.007766908	-2.325068557
OXSR1	0.903333333	8.125	3.340198323	0.007770182	-2.325465353
UBL3	0.64	6.923333333	3.339665635	0.007777061	-2.326298297
PMS2	0.653333333	6.53	3.338980776	0.007785913	-2.327369218
EIF5B	0.89	8.585	3.338663236	0.007790021	-2.32786577
USP46	0.69	8.785	3.338523099	0.007791835	-2.328084912
CDKL5	0.706666667	7.113333333	3.338068536	0.007797721	-2.328795751
SLC4A5	0.61	5.881666667	3.337327233	0.00780733	-2.329955026
ARID4A	0.893333333	6.71	3.33714991	0.007809631	-2.330232336
SP1	0.746666667	7.896666667	3.33706811	0.007810692	-2.33036026
CMKLR1	1.393333333	7.626666667	3.337020224	0.007811313	-2.33043515
SENP5	0.633333333	7.663333333	3.336983755	0.007811787	-2.330492182
LYRM7	0.626666667	6.213333333	3.336296217	0.007820715	-2.331567432
P4HA1	1.053333333	7.92	3.335184407	0.007835175	-2.333306283
ARHGAP5	0.7	8.693333333	3.335075568	0.007836592	-2.333476509
DDX46	0.87	7.341666667	3.334572983	0.007843139	-2.334262579
SNORD22	0.723333333	5.155	3.334077662	0.007849597	-2.335037305
ADNP	0.69	7.431666667	3.333892797	0.007852008	-2.335326454
WBP4	0.74	6.666666667	3.333218117	0.007860816	-2.336381753
NEK9	0.696666667	7.795	3.332695109	0.007867651	-2.337199838
INVS	0.696666667	6.451666667	3.332346873	0.007872205	-2.337744558
PSD3	0.591666667	7.754166667	3.330406483	0.007897631	-2.34077993
CTNNA3	0.616666667	8.835	3.328386715	0.007924188	-2.343939775
GLRB	0.653333333	6.236666667	3.327293469	0.0079386	-2.34565024
CHUK	0.856666667	6.301666667	3.326712332	0.007946273	-2.34655951
FAN1	0.62	6.023333333	3.326522506	0.007948781	-2.346856524
CLTC	0.693333333	8.943333333	3.325274248	0.007965292	-2.348809698
FAM13B	0.736666667	8.011666667	3.323442625	0.007989584	-2.351675886
RRP15	0.666666667	6.233333333	3.322217565	0.008005874	-2.35359304
MFN1	0.813333333	7.493333333	3.322036984	0.008008278	-2.35387565
COX15	0.653333333	7.536666667	3.321985817	0.008008959	-2.353955727
VPS13B	0.706666667	7.31	3.321190261	0.008019561	-2.355200804
ATF1	0.69	7.938333333	3.321170286	0.008019827	-2.355232066
ZNF223	0.743333333	5.361666667	3.320807632	0.008024665	-2.355799649
ZDBF2	0.676666667	6.168333333	3.320484623	0.008028976	-2.356305194
WDR3	0.633333333	5.733333333	3.319355874	0.00804406	-2.358071868
ANTXR2	0.95	8.828333333	3.318028532	0.008061836	-2.360149495
PLAT	1.32	7.843333333	3.316956936	0.008076217	-2.361826907
EIF2AK3	0.833333333	6.76	3.316441434	0.008083144	-2.362633873
GPC3	1.066666667	7.176666667	3.31631977	0.00808478	-2.362824328
TPT1-AS1	0.753333333	7.32	3.315396985	0.008097198	-2.36426891
TNPO1	0.63	8.848333333	3.314801169	0.008105227	-2.36520167
GOLT1B	0.88	6.55	3.314597108	0.008107979	-2.365521136
TUBGCP3	0.646666667	7.27	3.314411302	0.008110485	-2.365812026
CCDC113	0.8	6.193333333	3.314369429	0.00811105	-2.365877581
UBE2Q2P2	0.706666667	5.076666667	3.314343793	0.008111396	-2.365917716
PCYT1A	0.713333333	8.11	3.314133195	0.008114238	-2.366247424
NHLRC3	0.67	6.561666667	3.313929744	0.008116984	-2.366565944
ZNF675	0.983333333	5.038333333	3.313792573	0.008118836	-2.3667807
PPP3R1	0.71	7.528333333	3.310908084	0.008157889	-2.371296987
ASCC3	0.8	6.936666667	3.310867776	0.008158436	-2.371360102
ZNF426	0.676666667	7.131666667	3.31066952	0.008161127	-2.371670537
BRWD3	0.816666667	6.911666667	3.309656401	0.008174895	-2.373256952
THRAP3	0.716666667	8.208333333	3.30929418	0.008179824	-2.373824163
RBMS3	0.886666667	8.77	3.309084102	0.008182683	-2.374153132
KIF21A	0.67	6.868333333	3.30894276	0.008184608	-2.374374469
ZNF354A	0.816666667	5.548333333	3.308911945	0.008185027	-2.374422723
COQ10B	0.643333333	8.575	3.308658488	0.00818848	-2.37481963
TIGAR	0.83	5.828333333	3.308564421	0.008189762	-2.374966938
ATP6V1A	0.746666667	6.843333333	3.306890109	0.008212611	-2.377588991
ABCB7	0.656666667	7.471666667	3.306879154	0.00821276	-2.377606147
GPR107	0.696666667	7.668333333	3.306536259	0.008217448	-2.378143162
UGCG	1.276666667	6.208333333	3.30609455	0.00822349	-2.378834945
NOLC1	0.71	7.268333333	3.305005533	0.008238407	-2.380540568
TGFBR3	0.646666667	7.75	3.304909543	0.008239724	-2.380690911
RALGAPA2	0.843333333	7.531666667	3.304769876	0.008241639	-2.380909666
SACS	1.16	7.233333333	3.304123228	0.008250513	-2.3819225
ANAPC1	0.59	7.631666667	3.303268859	0.008262254	-2.383260729
CCDC171	0.59	5.658333333	3.303268859	0.008262254	-2.383260729
NKIRAS1	0.716666667	6.525	3.301907509	0.008280996	-2.385393168
SPECC1L	0.593333333	8.143333333	3.301670405	0.008284265	-2.385764585
ARL5B	0.88	7.83	3.300195921	0.008304623	-2.388074411
DDX58	0.813333333	6.41	3.300110294	0.008305807	-2.388208554
TTI1	0.593333333	6.986666667	3.298872662	0.008322937	-2.390147471
SNORA36A	1.716666667	6.595	3.297640693	0.008340025	-2.392077622
FAM13C	1.02	7.04	3.297050487	0.008348224	-2.393002349
MIA3	0.673333333	7.186666667	3.296523707	0.008355549	-2.393827721
AUH	0.66	8.086666667	3.29610535	0.008361371	-2.394483227
MAP4K4	0.823333333	8.398333333	3.29540831	0.008371081	-2.395575418
HSPH1	0.71	7.515	3.2945896	0.008382501	-2.396858295
SLK	0.726666667	8.62	3.294288938	0.008386698	-2.397329429
PDPR	1.066666667	8.553333333	3.2941462	0.008388692	-2.3975531
TJP1	0.903333333	9.921666667	3.29283957	0.008406964	-2.399600661
APOLD1	0.746666667	6.703333333	3.292762711	0.00840804	-2.399721108
GPHN	0.633333333	7.406666667	3.292210683	0.008415773	-2.400586205
QRICH1	0.59	8.691666667	3.290575174	0.008438728	-2.403149377
CRYZL1	0.616666667	6.408333333	3.289450349	0.008454552	-2.404912311
POLD3	0.656666667	6.121666667	3.287518796	0.008481797	-2.407939833
FBXO40	0.686666667	9.856666667	3.285544178	0.008509743	-2.41103512
ZNF844	0.633333333	6.326666667	3.285527808	0.008509975	-2.411060782
TRMT11	0.596666667	6.231666667	3.284192555	0.008528926	-2.413153994
SLFN11	0.746666667	7.32	3.283879447	0.008533377	-2.413644856
GPR21	0.78	6.85	3.283526018	0.008538403	-2.414198938
TAOK1	0.59	8.585	3.282657532	0.008550767	-2.415560526
KDM5D	0.626666667	7.336666667	3.282562816	0.008552117	-2.415709022
ATL2	0.593333333	6.696666667	3.282234265	0.0085568	-2.416224131
ZMYM5	1.136666667	6.905	3.281917343	0.008561319	-2.416721015
HSP90AA2P	0.91	8.278333333	3.281102782	0.008572947	-2.417998149
MCM8	0.88	6.93	3.280033806	0.008588232	-2.419674244
ELF1	0.703333333	7.938333333	3.279005771	0.008602958	-2.421286219
ATG10	0.666666667	6.736666667	3.277908109	0.008618709	-2.423007448
PLAGL2	0.73	7.008333333	3.276808854	0.008634514	-2.424731258
PDE12	0.703333333	5.801666667	3.276567477	0.008637988	-2.425109786
N4BP2	0.68	5.496666667	3.276158454	0.008643879	-2.425751229
LEPR	0.826666667	7.436666667	3.275842278	0.008648435	-2.426247073
TUG1	0.83	10.21166667	3.275572473	0.008652325	-2.426670199
ZNF141	0.653333333	7.403333333	3.273642336	0.008680207	-2.429697323
SLC36A4	0.796666667	5.931666667	3.273473322	0.008682653	-2.429962407
UBE2Z	0.69	8.538333333	3.272707118	0.00869375	-2.431164158
BBX	0.67	8.228333333	3.272511794	0.008696581	-2.43147052
RPRD1A	0.663333333	7.868333333	3.272374987	0.008698565	-2.4316851
DCBLD2	0.7	9.216666667	3.272083522	0.008702792	-2.432142264
ACBD5	0.616666667	7.941666667	3.270382673	0.008727505	-2.434810167
CALD1	1.023333333	9.088333333	3.2702786	0.008729019	-2.434973419
AGMO	0.64	5.07	3.269473669	0.008740742	-2.436236083
MFAP3	1.06	8.026666667	3.269004797	0.008747578	-2.436971606
ZNF44	0.613333333	6.363333333	3.268485725	0.008755152	-2.437785891
SLC35A3	0.856666667	6.285	3.267070886	0.008775831	-2.440005492
SLAIN2	0.713333333	10.04	3.26666025	0.008781842	-2.440649723
CASD1	0.863333333	7.938333333	3.264109528	0.008819277	-2.444651696
SETD7	0.796666667	8.435	3.263173997	0.008833048	-2.44611961
ZFC3H1	0.81	7.448333333	3.261667489	0.008855271	-2.448483549
ZNF410	0.733333333	6.5	3.259538542	0.008886774	-2.451824441
THUMPD3	0.726666667	7.443333333	3.258848984	0.008897002	-2.452906606
ZNF430	0.59	5.681666667	3.258789075	0.008897891	-2.453000626
YTHDC2	0.753333333	7.353333333	3.258537232	0.00890163	-2.453395868
FAM91A1	1.11	7.195	3.257174967	0.008921883	-2.455533871
ATP11B	0.9	7.803333333	3.256668213	0.00892943	-2.456329224
FGF14	0.713333333	6.393333333	3.256539946	0.008931341	-2.456530543
CTSO	1.106666667	6.903333333	3.255597167	0.0089454	-2.458010292
TSPAN5	0.586666667	6.413333333	3.254921557	0.00895549	-2.459070739
WDR44	0.6	6.883333333	3.254708373	0.008958676	-2.459405362
RNF19A	0.686666667	8.256666667	3.254557266	0.008960935	-2.459642549
NFYA	0.69	7.541666667	3.253213588	0.008981049	-2.461751722
TMX1	1.186666667	7.413333333	3.251824183	0.009001896	-2.463932794
NUBPL	0.653333333	7.023333333	3.251351468	0.009009	-2.464674885
ZNF780A	0.73	5.421666667	3.251329385	0.009009332	-2.464709552
RUFY2	0.86	6.563333333	3.250764143	0.009017834	-2.465596915
BROX	0.84	8.636666667	3.250148967	0.009027097	-2.466562692
CPSF3	0.59	6.625	3.249746558	0.009033162	-2.467194456
FADS1	0.603333333	7.885	3.249296853	0.009039944	-2.467900482
RAP1GDS1	0.846666667	6.523333333	3.248847423	0.009046728	-2.468606091
ZNF445	0.736666667	6.865	3.248518959	0.009051689	-2.46912179
CDK19	0.713333333	6.436666667	3.246359587	0.009084373	-2.472512242
CD9	0.873333333	8.646666667	3.24521461	0.009101752	-2.474310101
NIPSNAP3B	0.783333333	6.655	3.244175957	0.009117547	-2.47594108
PDGFD	0.883333333	8.275	3.243840904	0.009122649	-2.476467222
DCUN1D1	0.743333333	7.905	3.242266392	0.009146661	-2.478939811
POGZ	0.656666667	9.125	3.240927894	0.009167124	-2.481041888
CUL1	0.616666667	8.608333333	3.240552307	0.009172875	-2.481631758
RAB3GAP2	0.673333333	7.56	3.240434561	0.009174679	-2.481816684
PHKB	0.696666667	8.641666667	3.239735442	0.009185395	-2.482914698
HSPA9	0.79	10.085	3.23834922	0.009206682	-2.485091943
GFM1	0.643333333	7.451666667	3.237485551	0.00921997	-2.48644851
DDX20	0.67	6.238333333	3.236740647	0.009231446	-2.487618569
TMEM133	0.713333333	7.413333333	3.23627411	0.009238642	-2.4883514
ETFDH	0.686666667	8.823333333	3.235691484	0.009247636	-2.489266601
SLC39A9	0.643333333	7.548333333	3.234681066	0.009263255	-2.490853836
LMBRD2	0.863333333	6.988333333	3.234162873	0.009271276	-2.491667873
SPATS2L	1.19	8.548333333	3.233574247	0.009280395	-2.492592576
CFH	1.66	8.83	3.233028616	0.009288857	-2.493449752
NOX4	1.27	7.461666667	3.232832118	0.009291906	-2.493758452
SEC23A	0.68	9.2	3.232090809	0.009303419	-2.494923074
WDR47	0.986666667	6.643333333	3.230412272	0.009329542	-2.497560238
OTUD1	1.04	7.516666667	3.230133929	0.009333881	-2.497997561
RDX	0.806666667	8.233333333	3.229408505	0.0093452	-2.499137345
FCHO2	0.91	7.515	3.229367882	0.009345834	-2.499201173
PARP14	0.623333333	7.481666667	3.227706266	0.009371814	-2.501812022
FBXO21	0.66	7.61	3.227186196	0.009379961	-2.502629228
EPS8	0.97	8.668333333	3.227120633	0.009380989	-2.50273225
MAPK1	0.64	9.783333333	3.226125568	0.009396599	-2.504295882
PFN2	1.066666667	7.77	3.225679998	0.009403597	-2.504996063
FAM189A2	0.64	7.69	3.224816107	0.009417181	-2.50635364
MRPS31	0.613333333	6.53	3.223442336	0.009438825	-2.508512569
NCOA7	0.77	6.608333333	3.222834799	0.009448412	-2.509467369
TRIM4	0.8	5.936666667	3.221757858	0.009465433	-2.511159936
INTS2	0.61	6.645	3.221607148	0.009467817	-2.511396803
INTS4	0.713333333	6.949166667	3.220533391	0.009484823	-2.513084443
HACL1	0.76	6.716666667	3.219853583	0.009495606	-2.514152942
PPM1D	0.756666667	6.908333333	3.219749696	0.009497255	-2.514316231
CHN1	0.65	7.671666667	3.218784611	0.009512587	-2.515833172
DARS2	0.696666667	6.841666667	3.218352316	0.009519463	-2.51651268
NFIB	0.866666667	10.37333333	3.218007893	0.009524945	-2.517054073
HMGXB4	0.606666667	7.25	3.217762758	0.009528849	-2.517439401
STX2	0.826666667	7.76	3.217421929	0.009534279	-2.517975156
MAML2	0.986666667	8.076666667	3.216741479	0.00954513	-2.519044788
MINPP1	0.606666667	6.943333333	3.216729764	0.009545317	-2.519063204
DHX35	0.676666667	6.755	3.21641315	0.00955037	-2.519560914
EXOC6	0.61	6.568333333	3.2144498	0.009581768	-2.522647386
NFYB	0.666666667	5.09	3.212430883	0.009614166	-2.525821445
ZNF280D	0.88	8.166666667	3.21178247	0.009624594	-2.526840904
TDP2	0.68	7.223333333	3.210958722	0.00963786	-2.528136064
C9orf64	0.686666667	6.44	3.210719394	0.009641718	-2.528512361
ATXN7	0.656666667	8.898333333	3.210711999	0.009641837	-2.528523989
TEAD1	0.65	8.798333333	3.209632127	0.009659263	-2.530221921
PSIP1	0.77	6.435	3.208492484	0.009677689	-2.532013908
UFM1	0.963333333	7.621666667	3.20818601	0.00968265	-2.532495823
MED23	0.983333333	7.581666667	3.207976938	0.009686036	-2.532824581
TCERG1	0.773333333	7.32	3.206908309	0.009703362	-2.534505002
ZNF33A	0.79	6.448333333	3.206520037	0.009709665	-2.535115577
SEC22B	0.8	8.113333333	3.204713551	0.009739046	-2.537956465
GEMIN5	0.606666667	7.15	3.204206815	0.009747304	-2.538753394
PLSCR1	1.233333333	6.446666667	3.204049331	0.009749872	-2.539001068
TAF1	0.643333333	7.508333333	3.203760698	0.00975458	-2.539455
SLFN5	0.873333333	8.223333333	3.202781759	0.009770566	-2.540994615
ZNF720	0.74	7.296666667	3.202780164	0.009770592	-2.540997122
SLC19A2	0.876666667	7.041666667	3.202052394	0.009782494	-2.542141748
TMF1	0.63	6.981666667	3.201454082	0.00979229	-2.543082785
SLC5A3	0.611666667	7.130833333	3.20113421	0.009797532	-2.543585895
RNF34	0.586666667	7.42	3.200495929	0.009807999	-2.54458983
UBE3A	0.616666667	7.521666667	3.200246695	0.009812089	-2.54498185
SLC15A4	0.713333333	7.963333333	3.199935421	0.0098172	-2.545471458
KLKB1	0.623333333	5.515	3.199428321	0.009825532	-2.546269095
BCL6	0.753333333	8.363333333	3.199223201	0.009828904	-2.546591739
ARL17B	0.99	7.778333333	3.198577997	0.00983952	-2.547606632
SPIN1	1.08	9.173333333	3.198392445	0.009842575	-2.547898506
ACAP2	0.716666667	7.261666667	3.198179514	0.009846082	-2.548233449
GOLPH3L	0.746666667	7.03	3.197756158	0.009853059	-2.548899401
SGCE	0.81	8.581666667	3.195961149	0.009882696	-2.551723117
EFL1	0.76	5.218333333	3.194908329	0.009900122	-2.553379383
BFAR	0.64	7.786666667	3.19077663	0.009968813	-2.559879833
KIAA1147	0.703333333	6.715	3.190755826	0.00996916	-2.559912567
ARHGAP35	0.82	8.576666667	3.190151146	0.009979255	-2.560863995
ZC3H15	0.746666667	8.33	3.190149729	0.009979278	-2.560866224
EVI5	0.726666667	7.003333333	3.189304761	0.009993402	-2.562195766
MAN1A2	0.756666667	7.985	3.189303987	0.009993415	-2.562196983
CCDC82	0.603333333	6.491666667	3.18893807	0.009999537	-2.562772759
CDH13	0.806666667	10.06333333	3.188708723	0.010003377	-2.563133643
TMEM144	0.96	6.2	3.185329344	0.010060126	-2.56845152
ZFAND5	0.66	8.89	3.18419181	0.010079302	-2.570241709
HNRNPH3	0.836666667	7.681666667	3.183931272	0.0100837	-2.57065174
TIMM8A	0.76	6.266666667	3.183272636	0.010094825	-2.571688306
NUDT5	0.813333333	6.38	3.182748047	0.010103695	-2.572513923
ORC4	0.6	6.48	3.18219832	0.010112999	-2.573379121
MYO9A	0.68	7.343333333	3.181930957	0.010117527	-2.573799919
ATAD2B	0.716666667	6.558333333	3.181728484	0.010120958	-2.574118593
CCDC125	0.726666667	6.415	3.181617298	0.010122842	-2.574293589
ERBIN	1.143333333	8.945	3.181506011	0.010124729	-2.574468746
HOOK3	0.76	7.766666667	3.181361597	0.010127177	-2.574696042
TMEM161B	0.62	7.93	3.180406447	0.010143387	-2.5761994
DRAM1	0.606666667	6.343333333	3.18019198	0.01014703	-2.576536967
DOCK4	0.863333333	7.825	3.180104687	0.010148514	-2.576674365
CRY1	0.763333333	6.295	3.178571767	0.010174598	-2.579087229
HECTD1	0.63	8.215	3.178300075	0.010179228	-2.579514893
ARHGAP12	0.833333333	7.606666667	3.17755693	0.010191904	-2.58068468
PEX1	0.666666667	7.836666667	3.177415478	0.010194319	-2.580907344
IPP	0.746666667	7.146666667	3.176410087	0.010211498	-2.582489987
ZZZ3	0.643333333	8.271666667	3.174769116	0.010239601	-2.585073245
MAPRE2	0.62	9.746666667	3.174309122	0.010247493	-2.585797404
ZNF177	0.623333333	6.295	3.173194384	0.010266645	-2.587552358
DCAF17	0.59	6.595	3.171613274	0.010293872	-2.59004164
FZD6	0.693333333	6.816666667	3.171580541	0.010294436	-2.590093175
MMGT1	1.02	7.833333333	3.171160789	0.010301677	-2.59075405
MGEA5	0.663333333	8.385	3.16975966	0.010325886	-2.592960109
CLN5	0.713333333	6.653333333	3.169498403	0.010330406	-2.593371466
DENND5B	0.613333333	7.84	3.169334386	0.010333245	-2.593629718
EPC1	0.59	7.558333333	3.168687514	0.010344449	-2.594648256
SEC24A	0.75	7.541666667	3.16583103	0.010394076	-2.599146215
GOLGA5	0.916666667	7.908333333	3.163333238	0.010437671	-2.603079694
TMEM263	0.793333333	7.71	3.159652769	0.010502249	-2.608876194
DDX52	0.81	7.265	3.15867869	0.01051941	-2.610410415
YIPF4	0.726666667	6.8	3.158066715	0.010530205	-2.611374331
RC3H1	0.683333333	8.168333333	3.157218639	0.010545185	-2.612710155
OLFML3	0.653333333	7.683333333	3.156392917	0.01055979	-2.614010801
NADK2	0.596666667	7.145	3.15621888	0.010562871	-2.614284944
CLIP1	0.746666667	8.23	3.15600072	0.010566735	-2.614628588
SEPT7P9	0.733333333	7.55	3.155756297	0.010571065	-2.615013606
EBF2	0.683333333	7.601666667	3.153531633	0.010610563	-2.618518048
PTPN12	0.93	8.091666667	3.152922523	0.010621403	-2.619477602
TFPI	1.47	6.971666667	3.151924075	0.010639198	-2.621050531
GSK3B	0.64	7.983333333	3.150794689	0.010659363	-2.622829794
CERS6	0.613333333	9.873333333	3.149996077	0.010673646	-2.624087984
ZNF724P	0.723333333	4.691666667	3.149835128	0.010676526	-2.624341557
FARP1	0.756666667	7.645	3.14856825	0.01069923	-2.626337557
KIF13B	0.73	7.051666667	3.146605265	0.010734507	-2.629430444
HSDL2	0.743333333	8.525	3.146149634	0.010742713	-2.630148362
PMM2	0.693333333	6.566666667	3.144207787	0.010777755	-2.633208162
ZRANB1	0.646666667	9.096666667	3.143341027	0.010793434	-2.634573985
SNAP23	0.893333333	8.343333333	3.142333875	0.010811682	-2.636161079
RRM2B	1.15	7.211666667	3.140648407	0.010842291	-2.638817184
PCDHB12	0.743333333	5.711666667	3.140502498	0.010844945	-2.639047125
TMED10P1	0.803333333	7.811666667	3.14010439	0.010852189	-2.63967452
MBD5	0.626666667	7.58	3.139304482	0.010866761	-2.64093515
DCAF16	0.84	7.686666667	3.139117605	0.010870168	-2.641229665
BLOC1S6	0.733333333	7.873333333	3.138026025	0.010890091	-2.642950016
TTC28	0.623333333	7.698333333	3.135750564	0.010931743	-2.646536358
ZNF131	0.693333333	6.453333333	3.135386229	0.010938428	-2.647110606
OCLM	1.216666667	6.621666667	3.135200457	0.010941837	-2.647403415
IPO7	0.626666667	9.516666667	3.134637819	0.010952171	-2.648290235
DPP8	0.953333333	7.94	3.133650001	0.010970339	-2.649847251
AMMECR1L	0.736666667	6.625	3.130636345	0.011025955	-2.654597696
COG3	0.78	7.676666667	3.130451119	0.011029383	-2.654889683
NT5E	0.943333333	6.048333333	3.129949806	0.011038666	-2.65567995
SUPT20H	0.676666667	8.285	3.129927459	0.01103908	-2.655715177
CEP57	0.73	6.941666667	3.129918909	0.011039238	-2.655728655
SVIP	0.69	7.198333333	3.127623065	0.011081854	-2.659347949
KMT2E	0.87	8.965	3.12733118	0.011087284	-2.65980811
KIAA0825	0.615555556	5.506666667	3.125554901	0.011120388	-2.662608514
ZNF207	0.903333333	9.071666667	3.124209965	0.011145521	-2.664728972
TRIM38	0.886666667	5.98	3.121707145	0.011192446	-2.668675182
OGT	0.83	8.851666667	3.121518697	0.011195987	-2.66897232
CPSF6	0.66	7.42	3.121130424	0.011203287	-2.66958454
FERMT1	0.596666667	5.235	3.121119903	0.011203485	-2.669601128
PPP2R5A	0.953333333	8.263333333	3.120818435	0.011209156	-2.670076481
PIK3C2A	1.01	8.791666667	3.120096089	0.011222758	-2.671215485
CALU	1.056666667	9.235	3.119933505	0.011225822	-2.671471852
SLC7A5P2	0.813333333	9.256666667	3.118738872	0.011248359	-2.673355619
UBE2K	0.626666667	8.723333333	3.118643245	0.011250166	-2.673506413
LMO3	1.13	6.771666667	3.11772822	0.011267462	-2.674949322
RSPRY1	0.59	6.761666667	3.116179155	0.011296807	-2.677392135
ZNF480	0.7	7.863333333	3.113907225	0.011339987	-2.680975055
STK3	0.663333333	7.035	3.113295721	0.011351638	-2.681939457
UGGT1	0.646666667	7.963333333	3.112759045	0.011361873	-2.68278586
ZNF134	0.633333333	6.88	3.112295143	0.011370728	-2.683517499
ZNF490	0.59	6.158333333	3.111426294	0.011387332	-2.684887821
ORC3	0.593333333	8.15	3.111273894	0.011390247	-2.685128185
ERRFI1	1	7.38	3.11097296	0.011396005	-2.685602816
TMEM106B	1.11	8.155	3.107709961	0.011458632	-2.69074945
GTPBP10	0.916666667	7.818333333	3.107311612	0.011466302	-2.691377783
ILF3-AS1	0.75	6.161666667	3.10722134	0.01146804	-2.691520175
HACD2	1.09	8.458333333	3.107155019	0.011469318	-2.691624786
PDE8B	0.716666667	6.558333333	3.106712141	0.011477854	-2.692323368
RRN3P1	0.68	8.49	3.106287487	0.011486044	-2.69299321
MIR224	1.456666667	5.691666667	3.104361497	0.011523266	-2.696031327
PAG1	0.75	7.451666667	3.10393854	0.011531457	-2.696698532
PPARGC1A	0.823333333	9.658333333	3.103168306	0.011546388	-2.697913577
SESN1	0.6	7.753333333	3.102706718	0.011555345	-2.698641745
TTLL7	1.25	6.968333333	3.102383345	0.011561625	-2.699151879
PAPOLA	0.696666667	9.668333333	3.102164371	0.011565879	-2.699497321
TTC3	0.793333333	8.246666667	3.10166528	0.011575581	-2.700284669
CUL4B	0.69	7.248333333	3.100683313	0.011594695	-2.701833815
XPO1	0.83	7.615	3.099573435	0.011616337	-2.703584797
PROSER1	0.766666667	7.64	3.097513683	0.011656611	-2.706834459
IFNAR1	0.71	7.371666667	3.097276958	0.011661249	-2.707207949
LRRFIP1	0.6274445	8.525333333	3.096612422	0.011674278	-2.708256425
CASK	0.766666667	7.196666667	3.095898618	0.01168829	-2.709382653
SRP9	0.706666667	7.495	3.094964435	0.011706654	-2.710856621
ANKRD20A12P	0.641666667	6.6825	3.094919705	0.011707534	-2.710927197
DLG2	0.653333333	6.006666667	3.09466478	0.011712551	-2.711329428
FAM160A1	0.736666667	7.898333333	3.093855432	0.011728493	-2.712606465
WDR60	0.736666667	7.325	3.09298357	0.011745691	-2.713982167
SORBS2	0.7	8.708333333	3.09198066	0.011765506	-2.715564684
TRMT61B	0.793333333	6.423333333	3.090681873	0.011791219	-2.717614129
TCTN3	0.74	7.573333333	3.090601152	0.011792818	-2.717741506
PREX2	0.773333333	8.056666667	3.090199718	0.011800778	-2.71837497
NFAT5	0.793333333	8.496666667	3.089718341	0.011810331	-2.719134592
FAM208B	0.65	7.905	3.089498568	0.011814694	-2.719481401
GLMN	0.73	5.348333333	3.088958444	0.011825426	-2.720333741
MSL2	0.666666667	9.35	3.085481737	0.011894743	-2.725820399
UTY	0.636666667	7.598333333	3.081791176	0.011968778	-2.731645021
SMAD4	0.71	9.118333333	3.081649517	0.011971629	-2.731868603
CAND1	0.68	7.436666667	3.079262993	0.012019767	-2.7356354
CUL3	0.626666667	8.673333333	3.079194582	0.01202115	-2.735743379
NFIA	0.6	9.873333333	3.079107993	0.0120229	-2.735880052
SSFA2	0.786666667	8.65	3.077104805	0.01206347	-2.739041972
ZNF449	0.74	6.21	3.076906075	0.012067502	-2.739355664
RPS6KA3	0.79	8.285	3.076842896	0.012068784	-2.73945539
WDCP	0.61	6.058333333	3.075971926	0.012086475	-2.740830218
ZNF318	0.606666667	6.99	3.075275204	0.012100646	-2.741930014
AP3M1	0.72	7.793333333	3.075062467	0.012104976	-2.742265829
MTMR2	0.8	8.463333333	3.072464039	0.012157995	-2.746367688
DDHD1	0.673333333	7.303333333	3.070862862	0.012190784	-2.748895408
SLC25A13	0.8	6.87	3.070809699	0.012191875	-2.748979335
SLC16A12	0.84	7.09	3.069061298	0.012227785	-2.751739573
FOXJ3	0.74	9.826666667	3.068679502	0.012235641	-2.752342336
SGCB	0.71	9.405	3.066909379	0.012272132	-2.755136991
UFSP2	0.616666667	7.401666667	3.066277789	0.012285179	-2.756134167
PPP4R3B	0.803333333	7.391666667	3.065302688	0.01230535	-2.757673712
CEPT1	0.726666667	7.063333333	3.063352919	0.012345784	-2.760752212
ULK2	0.616666667	7.001666667	3.063166646	0.012349654	-2.761046325
ZNF148	0.676666667	8.271666667	3.062591606	0.012361609	-2.761954286
DUSP6	0.826666667	7.296666667	3.061687257	0.012380435	-2.763382231
ACAA2	0.59	7.461666667	3.061669377	0.012380807	-2.763410463
YTHDC1	0.75	7.885	3.060324263	0.012408863	-2.765534412
CTTNBP2NL	0.673333333	7.736666667	3.059982469	0.012416002	-2.766074118
AP2B1	0.626666667	9.25	3.059856872	0.012418626	-2.766272441
MOSPD2	0.81	6.255	3.05897314	0.012437109	-2.767667909
PRO2012	0.923333333	7.348333333	3.058060694	0.012456221	-2.769108743
ARPP19	0.813333333	8.37	3.056986991	0.01247875	-2.770804248
ARHGEF6	0.773333333	8.52	3.056834836	0.012481946	-2.771044523
DENND4C	0.626666667	7.846666667	3.056530838	0.012488333	-2.77152458
DEPDC4	0.603333333	3.288333333	3.055868933	0.012502253	-2.772569833
CGGBP1	0.736666667	7.968333333	3.05353801	0.012551399	-2.776250844
MTX2	0.646666667	8.446666667	3.053247902	0.012557529	-2.776708996
SEPT2	0.806666667	9.653333333	3.053153323	0.012559529	-2.776858359
TULP3	1.03	6.995	3.050990881	0.012605329	-2.780273475
LOC100128288	0.806666667	7.686666667	3.050161642	0.012622937	-2.781583118
CSGALNACT2	0.803333333	6.991666667	3.050130049	0.012623609	-2.781633013
IL33	1.046666667	6.633333333	3.050114897	0.012623931	-2.781656943
PIP4K2A	0.673333333	7.513333333	3.05007398	0.0126248	-2.781721565
CLCC1	0.813333333	7.946666667	3.049789345	0.012630851	-2.782171104
NDEL1	0.73	7.745	3.048350661	0.01266148	-2.784443326
HACD3	1.136666667	7.181666667	3.048268158	0.012663238	-2.784573631
TCEA1	0.643333333	8.231666667	3.046829221	0.012693953	-2.786846317
USPL1	0.706666667	6.95	3.045641238	0.012719368	-2.788722686
ELMOD1	0.776666667	4.638333333	3.045125272	0.012730422	-2.789537646
OSER1	0.606666667	6.523333333	3.045052269	0.012731987	-2.789652954
PANK3	0.63	7.701666667	3.04496313	0.012733898	-2.789793748
RNF14	0.69	9.418333333	3.044759011	0.012738275	-2.790116154
WDR75	1.13	7.631666667	3.044622322	0.012741207	-2.790332054
RINT1	0.63	6.185	3.044313657	0.012747831	-2.790819594
KIF1BP	0.666666667	8.38	3.042481933	0.01278721	-2.793712874
ZNF137P	0.63	4.281666667	3.042043769	0.012796648	-2.794404985
MAP4K3	0.82	8.39	3.039377073	0.012854242	-2.798617338
SNX9	0.67	8.835	3.038963975	0.012863188	-2.799269892
AQR	0.87	7.988333333	3.038869548	0.012865234	-2.799419055
ACADM	0.98	10.44666667	3.038764141	0.012867517	-2.799585563
KRIT1	0.766666667	7.42	3.038624343	0.012870547	-2.799806397
SUPT6H	0.756666667	8.771666667	3.038593775	0.01287121	-2.799854686
DPY19L4	0.916666667	7.735	3.037274361	0.012899843	-2.801938953
CMTR2	0.626666667	6.093333333	3.035335406	0.012942038	-2.80500199
WSB1	1.376666667	9.198333333	3.034072721	0.012969592	-2.806996752
RBPMS	0.623333333	9.118333333	3.030902781	0.01303903	-2.812004745
CPE	0.876666667	8.201666667	3.029996861	0.013058945	-2.813436
TCTN2	0.99	6.938333333	3.029534016	0.013069131	-2.814167252
MYO6	0.586666667	6.866666667	3.027294985	0.013118522	-2.817704794
ZNF717	0.64	8.033333333	3.026705272	0.013131562	-2.818636529
RAB6A	0.84	8.926666667	3.026285707	0.013140848	-2.81929944
BMP2K	0.696666667	7.528333333	3.025470485	0.01315891	-2.820587496
B3GLCT	0.876666667	7.095	3.02546142	0.013159111	-2.820601819
PPP1R12A	0.68	8.656666667	3.024118697	0.013188915	-2.822723369
RIOK2	0.783333333	6.831666667	3.023872006	0.013194399	-2.823113154
QTRT2	0.593333333	5.39	3.023696128	0.013198309	-2.823391052
MLLT4	0.593333333	7.59	3.021546763	0.013246197	-2.826787238
SUCO	0.663333333	6.985	3.02038265	0.013272208	-2.828626686
TMTC3	1.166666667	7.45	3.019247876	0.013297613	-2.830419808
JMY	0.73	7.435	3.018217286	0.013320728	-2.832048327
AP5M1	0.78	7.556666667	3.017376657	0.013339613	-2.833376694
LRRC2	0.596666667	8.461666667	3.016805578	0.013352459	-2.834279124
CLDN12	0.616666667	8.361666667	3.013655444	0.013423541	-2.839257168
UBA6	0.83	6.945	3.013298108	0.013431629	-2.839821867
ARSK	0.81	5.691666667	3.013201506	0.013433816	-2.839974529
SRPX	0.596666667	8.988333333	3.013114313	0.01343579	-2.84011232
KIAA1033	0.846666667	7.683333333	3.01154932	0.013471281	-2.842585525
ZSCAN30	0.72	5.7	3.011272063	0.013477578	-2.84302369
SOS2	0.656666667	9.048333333	3.00946581	0.013518678	-2.845878244
ENAH	0.983333333	8.971666667	3.008618506	0.013538002	-2.847217326
MYOT	0.91	6.395	3.007880003	0.013554867	-2.848384471
PMS2P1	0.603333333	8.218333333	3.007630339	0.013560574	-2.848779048
GTF2H2C_2	1.266666667	5.946666667	3.007417856	0.013565432	-2.849114864
SERINC3	0.716666667	10.62833333	3.007316932	0.013567741	-2.849274368
FMNL2	0.736666667	6.671666667	3.006833144	0.013578811	-2.850038969
TAS2R20	1.023333333	5.665	3.006291196	0.013591224	-2.850895494
ZNF175	0.62	6.293333333	3.006267199	0.013591774	-2.850933421
OTUD6B	0.743333333	7.141666667	3.006043903	0.013596892	-2.851286333
SKP2	0.633333333	6.966666667	3.004551482	0.013631148	-2.853645079
PCF11	0.6	7.543333333	3.004168156	0.013639961	-2.854250928
MTR	0.61	8.101666667	3.004098872	0.013641554	-2.854360431
GNA14	0.8	5.936666667	3.0037493	0.013649597	-2.854912934
DYRK1A	0.59	9.021666667	3.002439043	0.013679786	-2.856983834
ZC2HC1A	0.776666667	7.091666667	3.002123412	0.013687069	-2.857482704
PRELP	1.12	9.82	3.000813836	0.013717327	-2.859552571
DDR2	0.72	7.873333333	3.000000148	0.013736161	-2.860838674
C17orf75	0.61	6.821666667	2.999617105	0.013745037	-2.86144411
STAT1	0.746666667	8.533333333	2.999430327	0.013749367	-2.861739333
PSMD5	0.913333333	6.883333333	2.999357609	0.013751053	-2.861854271
ZNF28	0.723333333	6.195	2.998152732	0.013779022	-2.86375872
MIR145	1.53	8.458333333	2.997204848	0.013801066	-2.865256982
SLC38A2	0.86	9.913333333	2.996436494	0.013818961	-2.866471486
DNMBP	0.776666667	6.831666667	2.995996922	0.01382921	-2.867166303
EHBP1	0.593333333	6.823333333	2.995757994	0.013834783	-2.867543971
B3GNT5	0.82	6.22	2.995714486	0.013835798	-2.867612742
GCNT2	0.74	6.436666667	2.995473587	0.013841421	-2.867993528
PPM1L	0.593333333	7.323333333	2.995234989	0.013846992	-2.868370674
BMT2	0.62	7.77	2.995033238	0.013851705	-2.868689581
HBS1L	0.85	8.248333333	2.993376594	0.013890462	-2.871308248
SSBP2	1.126666667	10.09	2.993077397	0.013897474	-2.871781196
C1orf198	0.79	8.551666667	2.992617849	0.01390825	-2.872507618
CPEB2	0.933333333	7.126666667	2.990835659	0.013950123	-2.87532482
XRN2	0.603333333	6.975	2.987190641	0.014036164	-2.881086871
PAK1IP1	0.66	6.546666667	2.986599587	0.014050166	-2.882021232
ZFPM2	0.683333333	9.218333333	2.986532789	0.01405175	-2.88212683
DDAH1	1.376666667	8.815	2.982198486	0.014154882	-2.888978858
CDK8	0.853333333	7.906666667	2.981983139	0.014160026	-2.889319304
ZNF271P	0.753333333	6.723333333	2.980757879	0.01418933	-2.891256359
FAM171B	0.843333333	7.408333333	2.979618261	0.014216642	-2.893058041
PRKAR2B	0.83	7.801666667	2.977840474	0.014259355	-2.895868679
SIPA1L1	0.763333333	7.241666667	2.976903943	0.014281908	-2.897349333
PI4KA	0.596666667	8.515	2.973216132	0.014371072	-2.903179885
AKAP9	0.6	7.403333333	2.971185795	0.014420402	-2.906390003
ZNF805	0.836666667	6.858333333	2.96827235	0.014491491	-2.910996484
NOL8	0.666666667	7.093333333	2.967772267	0.014503729	-2.911787184
KDM5A	0.603333333	7.175	2.965852033	0.014550819	-2.914823365
ADGRL3	1.05	7.245	2.965635526	0.014556138	-2.915165698
DNAJC10	0.756666667	7.958333333	2.965461214	0.014560422	-2.915441316
RABGGTB	0.68	7.51	2.962033227	0.01464493	-2.920861623
SPTLC2	0.663333333	6.911666667	2.959771722	0.014700954	-2.924437579
INPP5B	0.783333333	7.198333333	2.958748008	0.014726386	-2.926056325
MCTS1	0.793333333	6.506666667	2.957750885	0.014751201	-2.927633036
STAG1	0.706666667	6.523333333	2.956452566	0.014783575	-2.929686035
PMS2P4	0.813333333	9.386666667	2.955637941	0.014803925	-2.930974191
ANXA4	0.736666667	7.448333333	2.955016005	0.01481948	-2.931957655
MON2	0.673333333	7.836666667	2.954837474	0.014823949	-2.932239965
RAB8B	0.78	6.736666667	2.953575516	0.014855573	-2.934235508
PUM3	0.633333333	6.053333333	2.953098937	0.014867534	-2.934989131
SNORD75	0.716666667	3.981666667	2.952277658	0.014888168	-2.936287838
HERC2P4	0.95	3.815	2.951903809	0.014897571	-2.936879017
ZNF718	0.716666667	5.935	2.951477209	0.014908308	-2.937553614
KIAA1468	0.63	7.131666667	2.950178751	0.014941036	-2.939606921
REEP3	0.936666667	7.361666667	2.946585717	0.015031981	-2.945288829
FKBP5	0.693333333	7.866666667	2.945873918	0.015050065	-2.946414459
TM9SF3	0.813333333	9.013333333	2.945794636	0.01505208	-2.946539835
SLC20A1	0.77	7.241666667	2.945661947	0.015055454	-2.946749668
FBXO28	0.666666667	7.04	2.94494029	0.015073817	-2.947890894
COPB2	0.76	7.84	2.944135564	0.015094321	-2.949163492
STAM	0.916666667	8.465	2.943369001	0.015113879	-2.950375743
AZI2	0.833333333	7.516666667	2.943280266	0.015116144	-2.950516069
GFM2	0.613333333	6.976666667	2.942516195	0.015135667	-2.951724385
MEF2C	0.736666667	9.728333333	2.942394558	0.015138778	-2.951916744
TXNRD1	0.963333333	8.055	2.941709803	0.015156299	-2.952999634
SREK1IP1	0.713333333	6.333333333	2.937521891	0.01526391	-2.959622589
FNDC3A	0.773333333	7.806666667	2.93680486	0.015282412	-2.960756548
ACTR10	0.73	7.911666667	2.933343558	0.015372048	-2.966230529
ARCN1	0.743333333	8.588333333	2.932710586	0.015388498	-2.96723157
YWHAB	0.603333333	9.731666667	2.932230223	0.015400993	-2.967991263
BZW1	0.64	7.96	2.93195875	0.015408059	-2.968420597
PTPN21	0.63	8.058333333	2.928700768	0.01549312	-2.973573134
GBP2	0.801666667	6.1875	2.927287825	0.015530158	-2.975807738
CRYBG3	0.733333333	8.366666667	2.926523098	0.015550242	-2.977017178
EIF4A1	0.64	8.62	2.926075337	0.015562013	-2.977725327
C5orf24	0.783333333	7.985	2.925952513	0.015565244	-2.977919578
RHOT1	0.673333333	8.273333333	2.924516784	0.015603058	-2.980190241
DMTF1	0.733333333	7.84	2.924503188	0.015603416	-2.980211743
PCDHB13	0.776666667	5.888333333	2.923584154	0.015627671	-2.981665238
PARP4	0.696666667	8.645	2.922921761	0.015645177	-2.982712845
IMPA1	0.626666667	7.736666667	2.922884436	0.015646164	-2.982771876
HSPA5	0.82	10.08666667	2.922443994	0.015657815	-2.983468459
RECK	0.623333333	7.151666667	2.9221807	0.015664785	-2.983884872
DCP1B	0.666666667	6.506666667	2.922114405	0.01566654	-2.983989722
PMPCB	0.766666667	8.55	2.921510126	0.015682549	-2.984945422
SPPL2A	0.593333333	9.306666667	2.920725983	0.015703348	-2.986185591
NCSTN	0.676666667	8.771666667	2.919814712	0.015727554	-2.987626823
PATJ	0.586666667	7.433333333	2.91958091	0.015733771	-2.987996596
RAD23B	0.586666667	8.216666667	2.91958091	0.015733771	-2.987996596
ARID2	0.843333333	7.965	2.919250393	0.015742563	-2.98851933
KANSL1L	0.64	6.94	2.918147062	0.015771951	-2.990264323
CPEB4	0.726666667	9.286666667	2.917798591	0.015781244	-2.990815455
CETN3	0.696666667	4.775	2.916948466	0.015803938	-2.99215999
ZDHHC2	0.75	7.261666667	2.916611854	0.015812933	-2.992692367
PGK1	0.78	10.03333333	2.916569481	0.015814066	-2.992759383
C20orf194	0.69	8.461666667	2.916482808	0.015816383	-2.992896463
ZNF876P	0.673333333	5.45	2.914989597	0.015856357	-2.995258093
TERF1	0.773333333	7.421666667	2.91450409	0.015869377	-2.996025962
ME2	0.65	8.128333333	2.914088846	0.015880521	-2.996682705
EIF4G3	0.623333333	8.755	2.911969596	0.015937519	-3.000034481
CCSER2	0.66	9.13	2.911860369	0.015940462	-3.000207232
CLUAP1	0.67	6.578333333	2.911042291	0.015962524	-3.001501097
PTBP2	0.856666667	7.721666667	2.911035804	0.015962699	-3.001511357
SEPT7	0.713333333	8.006666667	2.910929753	0.015965562	-3.001679085
BDNF	0.893333333	5.01	2.910477965	0.015977761	-3.00239363
GPR89A	0.948333333	7.015833333	2.906896191	0.016074815	-3.008058544
LY75-CD302	0.835	7.1425	2.905688413	0.016107676	-3.009968763
DCAF1	0.616666667	7.578333333	2.9040731	0.016151732	-3.01252354
CLEC1A	0.633333333	5.92	2.903644722	0.016163436	-3.013201063
SCYL2	0.89	8.408333333	2.900461673	0.016250673	-3.018235376
ARHGEF9	0.72	8.48	2.899796852	0.016268954	-3.019286856
CLASP2	0.596666667	8.781666667	2.899360811	0.016280955	-3.019976498
VPS35	0.726666667	9.016666667	2.898969725	0.016291727	-3.020595041
KRAS	0.723333333	6.601666667	2.898019952	0.016317916	-3.022097202
MAP3K2	0.866666667	7.09	2.897875793	0.016321895	-3.022325203
SMOC2	0.69	8.428333333	2.897747886	0.016325426	-3.0225275
TAF2	0.723333333	7.755	2.896958345	0.01634724	-3.023776238
HEPH	0.71	6.631666667	2.896226237	0.016367493	-3.024934139
PDK3	0.846666667	7.7	2.895589779	0.016385121	-3.025940759
C1S	0.976666667	8.871666667	2.893996603	0.016429332	-3.028460519
BAZ1A	0.78	6.903333333	2.89229453	0.016476699	-3.031152508
C12orf29	0.673333333	6.523333333	2.892182118	0.016479832	-3.031330297
RAP1B	0.666666667	5.428333333	2.891267704	0.016505341	-3.032776526
INPP5F	0.746666667	5.953333333	2.889712861	0.016548807	-3.035235647
PHTF1	0.726666667	5.683333333	2.888908716	0.016571333	-3.036507471
MFSD14A	0.8	8.72	2.888260859	0.016589504	-3.037532111
ZNF587	0.676666667	6.841666667	2.887404802	0.016613545	-3.038886034
TRIM2	0.646666667	7.173333333	2.885799189	0.016658731	-3.041425435
C8orf37	0.983333333	6.291666667	2.8854286	0.016669178	-3.042011549
SH3RF1	0.603333333	7.271666667	2.885003877	0.01668116	-3.04268328
RBBP6	0.643333333	7.605	2.880633477	0.016804955	-3.049595347
SEMA6D	0.656666667	7.198333333	2.880558168	0.016807097	-3.049714452
SMAD2	0.611666667	7.379166667	2.880198414	0.01681733	-3.050283423
CSE1L	0.823333333	7.891666667	2.879075132	0.016849322	-3.05205995
LOC100131541	0.646666667	7.13	2.87899966	0.016851474	-3.052179312
DCUN1D4	0.6	8.073333333	2.87839718	0.01686866	-3.053132162
ORC5	0.616666667	6.541666667	2.877100286	0.016905717	-3.055183253
BCO2	0.693333333	7.833333333	2.876288794	0.016928946	-3.056466656
VPS33A	0.636666667	6.171666667	2.875103903	0.016962921	-3.058340596
SLC39A8	0.593333333	7	2.874189348	0.016989192	-3.059786989
DNAJC21	0.67	7.718333333	2.874113372	0.016991377	-3.059907145
SLC7A1	1.06	7.306666667	2.872780862	0.017029733	-3.062014534
EXOC4	0.586666667	7.743333333	2.871275957	0.017073156	-3.064394554
KYAT3	0.74	6.886666667	2.87029971	0.017101386	-3.065938488
TOR1AIP1	0.65	8.938333333	2.869399669	0.017127453	-3.067361898
UTP6	0.636666667	5.981666667	2.867901606	0.017170931	-3.069731064
TGFBR2	0.65	9.748333333	2.866340258	0.017216364	-3.072200296
ARL13B	0.71	6.365	2.865897783	0.017229261	-3.072900055
NSF	0.59	7.501666667	2.86542122	0.017243163	-3.073653723
SLC16A4	0.646666667	6.5	2.862721174	0.017322142	-3.077923715
CBX5	0.906666667	9.516666667	2.862611973	0.017325344	-3.078096408
RBM8A	0.653333333	6.513333333	2.862542163	0.017327392	-3.07820681
ESCO1	0.86	5.706666667	2.861375457	0.017361643	-3.080051877
RBBP4	0.89	9.325	2.861316076	0.017363388	-3.080145785
TMEM254	0.773333333	7.55	2.860845594	0.017377221	-3.080889816
LCA5	0.59	5.311666667	2.860802657	0.017378484	-3.080957718
MFSD8	0.68	6.98	2.860131806	0.017398228	-3.082018615
ADGRL4	1.433333333	8.316666667	2.859911161	0.017404727	-3.082367547
ARHGAP32	0.613333333	6.933333333	2.859843181	0.01740673	-3.082475052
BTG2	0.696666667	7.785	2.859822167	0.017407349	-3.082508285
TCP11L1	0.713333333	5.55	2.859422797	0.017419121	-3.083139852
TMEM50B	0.636666667	6.985	2.859040213	0.017430405	-3.083744875
CFI	0.836666667	6.058333333	2.858947622	0.017433137	-3.083891299
NAPG	0.796666667	8.135	2.857996496	0.017461227	-3.085395412
GSPT1	0.876666667	8.965	2.85784085	0.017465828	-3.08564155
EPHA3	0.88	7.9	2.85763409	0.017471942	-3.08596852
ACBD3	0.773333333	8.93	2.857632708	0.017471983	-3.085970706
C7orf55-LUC7L2	0.68	8.386666667	2.857132607	0.01748678	-3.086761561
EXOG	0.896666667	6.565	2.854856615	0.017554283	-3.090360766
FLT1	1.003333333	8.085	2.854705358	0.017558778	-3.09059996
NSL1	0.59	8.308333333	2.854374028	0.017568629	-3.091123912
LAMP2	0.636666667	7.891666667	2.853657913	0.017589941	-3.092256348
HNRNPU	0.621666667	7.529166667	2.853273694	0.017601386	-3.092863935
CNOT6L	0.75	7.185	2.853084067	0.017607037	-3.0931638
CMAHP	0.856666667	6.718333333	2.852954341	0.017610904	-3.093368943
OCLN	1.21	5.818333333	2.852859132	0.017613743	-3.093519501
SSPN	0.693333333	9.373333333	2.851850547	0.017643843	-3.095114419
MYO5A	0.81	7.008333333	2.850333334	0.017689221	-3.09751363
RCOR1	0.63	7.538333333	2.847651348	0.017769726	-3.101754667
KLF12	0.726666667	7.76	2.844498044	0.017864852	-3.106740891
CKAP2	0.706666667	6.323333333	2.842519617	0.017924798	-3.109869256
DICER1	0.7	8.636666667	2.841540978	0.017954526	-3.111416699
TET2	0.64	7.27	2.83918611	0.018026263	-3.115140211
GPRASP1	0.606666667	6.31	2.83878154	0.018038617	-3.115779908
GSTM5	0.893333333	6.946666667	2.838206339	0.018056196	-3.1166894
PPP2R2D	0.613333333	7.846666667	2.837949253	0.018064059	-3.117095897
PTPN13	0.626666667	7.053333333	2.837885049	0.018066023	-3.117197413
NEB	1.136666667	8.255	2.837309358	0.018083644	-3.118107672
HEATR1	0.656666667	7.011666667	2.836772942	0.018100078	-3.118955828
KCTD20	0.67	7.408333333	2.836463382	0.018109569	-3.119445287
SGMS2	0.67	7.238333333	2.83541924	0.018141619	-3.121096218
LPIN1	0.606666667	7.68	2.835381366	0.018142783	-3.121156102
PRPF39	0.646666667	5.996666667	2.834824075	0.018159913	-3.122037248
ANKRD13C	0.68	7.236666667	2.8345979	0.01816687	-3.122394858
NPAT	0.636666667	7.665	2.834479047	0.018170527	-3.122582778
ATG3	0.603333333	8.788333333	2.8339727	0.018186116	-3.123383369
PDCD1LG2	0.603333333	6.248333333	2.833116447	0.018212506	-3.124737191
UBR1	0.666666667	7.776666667	2.832571075	0.018229336	-3.125599474
CAPN3	0.68	6.76	2.831454014	0.018263855	-3.127365635
ECD	0.67	8.445	2.829408912	0.018327225	-3.130599052
CNOT1	0.643333333	9.478333333	2.829164089	0.018334826	-3.130986126
SERTAD2	0.656666667	7.515	2.828348927	0.018360157	-3.132274919
ME1	0.67	7.365	2.826303201	0.018423884	-3.13550922
C5orf46	0.61	5.268333333	2.825289352	0.01845555	-3.137112094
SNED1	0.643333333	6.718333333	2.823931452	0.018498047	-3.139258879
ODF2L	0.76	5.503333333	2.823189923	0.018521296	-3.140431192
USO1	0.643333333	9.215	2.820830538	0.018595466	-3.144161179
TAF9B	0.646666667	8.853333333	2.818912478	0.018655983	-3.147193394
SV2B	0.983333333	6.961666667	2.81887825	0.018657065	-3.147247505
AZIN1	0.926666667	7.66	2.817173014	0.018711037	-3.149943215
MOB4	1.343333333	7.825	2.815547928	0.01876262	-3.152512169
POU2F1	0.593333333	8.13	2.815079679	0.018777509	-3.153252374
CTNNB1	0.71	10.04166667	2.813424951	0.018830222	-3.15586812
SAV1	0.713333333	7.45	2.812750974	0.018851736	-3.156933509
HNRNPR	0.83	7.735	2.812496514	0.018859864	-3.157335744
ANK3	0.613333333	8.846666667	2.812085648	0.018872997	-3.157985213
DYNLT3	1.14	7.186666667	2.806726127	0.019045152	-3.166456876
ST6GAL1	0.6	8.98	2.80660407	0.019049091	-3.166649801
USP15	0.643333333	7.838333333	2.805477752	0.019085479	-3.168430066
DPY19L3	0.766666667	5.646666667	2.804634567	0.019112766	-3.16976279
TTC1	0.65	7.085	2.804152101	0.019128396	-3.170525361
HAUS6	0.623333333	5.828333333	2.803654739	0.019144523	-3.171311471
ZBTB24	0.606666667	6.043333333	2.803404084	0.019152656	-3.171707644
LUZP6	0.84	9.796666667	2.801211703	0.019223939	-3.175172756
EIF4H	0.741666667	8.680833333	2.801025643	0.01923	-3.175466825
AP3M2	0.686666667	7.446666667	2.799875151	0.019267526	-3.177285157
ANAPC4	0.65	7.368333333	2.798923448	0.019298624	-3.178789286
ACVR2A	0.62	6.64	2.798796993	0.01930276	-3.178989141
CASP3	0.606666667	6.263333333	2.798496216	0.019312601	-3.179464501
ANKRD36C	1.16	7.45	2.79764012	0.019340638	-3.180817501
TAS2R14	0.8	6.673333333	2.797638139	0.019340703	-3.180820632
SCRN1	0.903333333	8.195	2.797355302	0.019349975	-3.181267632
ZCCHC8	0.706666667	6.696666667	2.797009198	0.019361327	-3.181814618
SERPINB8	0.683333333	6.138333333	2.796814725	0.019367709	-3.182121962
SMC5	0.76	7.473333333	2.796357272	0.019382728	-3.18284492
SEC31A	0.763333333	9.991666667	2.796288263	0.019384995	-3.18295398
SLC39A10	0.903333333	6.525	2.796069891	0.01939217	-3.183299092
RTN4	0.843333333	8.198333333	2.794362462	0.019448362	-3.185997448
ZNF501	0.613333333	5.133333333	2.792451235	0.019511456	-3.189017796
DDIT3	0.866666667	7.666666667	2.791972842	0.019527282	-3.189773796
NOSTRIN	0.613333333	6.61	2.788362905	0.019647116	-3.19547836
GTDC1	0.65	7.465	2.788201792	0.019652482	-3.195732951
DONSON	0.663333333	6.858333333	2.787554354	0.019674058	-3.19675602
TAS2R31	0.663333333	5.688333333	2.787554354	0.019674058	-3.19675602
CNOT2	0.596666667	8.368333333	2.787532268	0.019674794	-3.19679092
COMMD2	0.69	7.511666667	2.787450646	0.019677516	-3.196919896
VPS26A	0.8	7.136666667	2.786919309	0.019695245	-3.197759497
CEP350	0.62	8.253333333	2.78689236	0.019696144	-3.19780208
BMS1P5	0.59	7.411666667	2.786404514	0.019712436	-3.19857295
LOC100508226	0.843333333	7.118333333	2.783705673	0.019802812	-3.202837413
DCN	0.81	10.95166667	2.783153755	0.019821346	-3.20370948
ETV3	0.653333333	7.46	2.78269554	0.019836746	-3.204433485
GIGYF2	0.663333333	8.168333333	2.779830701	0.019933305	-3.208959953
FUBP1	0.646666667	8.233333333	2.779397145	0.019947959	-3.209644956
ATP6V0A1	0.763333333	8.365	2.778634877	0.01997375	-3.210849299
DUSP11	0.673333333	9.016666667	2.777969069	0.019996305	-3.211901228
VAMP3	0.606666667	9.003333333	2.775530843	0.020079121	-3.215753341
MIRLET7A2	0.663333333	5.168333333	2.775493458	0.020080393	-3.215812405
AGL	0.66	8.223333333	2.774441689	0.020116226	-3.217474024
NPIPB5	0.93	10.16766667	2.774196927	0.020124574	-3.217860703
PDS5A	0.696666667	7.965	2.773447889	0.020150143	-3.219044035
UHRF2	0.72	7.263333333	2.773355891	0.020153286	-3.219189371
RPE	0.746666667	6.303333333	2.773223409	0.020157813	-3.219398665
PAN2	0.633333333	7.61	2.772605138	0.020178951	-3.220375393
MED14	0.6	8.83	2.77030213	0.020257885	-3.224013528
YME1L1	0.61	9.478333333	2.770073038	0.020265754	-3.224375423
SLC2A12	0.783333333	7.051666667	2.769762023	0.020276442	-3.22486673
GTF2I	0.706666667	8.016666667	2.768631872	0.020315326	-3.22665199
NLN	0.61	6.245	2.768378958	0.020324039	-3.227051504
NBN	0.63	7.091666667	2.767475024	0.020355208	-3.228479383
CYBRD1	0.7	10.06666667	2.76548301	0.020424065	-3.231625935
GLDN	0.726666667	5.96	2.764686892	0.02045165	-3.232883434
DDX3Y	0.783333333	7.245	2.764479513	0.020458842	-3.233210995
PLXNC1	0.733333333	6.25	2.763597033	0.020489474	-3.234604878
SETD5	0.746666667	9.05	2.763491379	0.020493144	-3.234771759
GLUD1	0.596666667	9.355	2.760696108	0.020590494	-3.23918674
DUSP19	0.623333333	5.375	2.76016828	0.020608929	-3.240020388
AHI1	0.63	7.105	2.759703738	0.020625167	-3.240754075
ERG	0.996666667	7.441666667	2.75941601	0.020635231	-3.241208504
TMOD3	0.773333333	7.106666667	2.759329032	0.020638274	-3.241345873
ADH1A	0.7	7.153333333	2.75900104	0.020649754	-3.241863889
ITGA6	0.803333333	8.531666667	2.758091796	0.020681613	-3.243299888
RMI1	0.59	4.905	2.754876829	0.020794657	-3.248377174
STAU2	0.593333333	6.906666667	2.752683816	0.020872123	-3.251840328
HSP90AA6P	1.056666667	6.055	2.75077711	0.020939713	-3.254851218
CHSY3	0.6	5.123333333	2.750029501	0.020966274	-3.256031738
ASPA	0.633333333	4.893333333	2.749717328	0.020977375	-3.256524672
CNOT7	0.783333333	8.768333333	2.748656941	0.021015128	-3.258199044
CSTF3	0.766666667	5.893333333	2.746582351	0.021089186	-3.261474747
PAPD4	0.75	8.278333333	2.742072697	0.021251078	-3.2685948
NPY6R	0.816666667	11.64833333	2.741489914	0.02127209	-3.269514871
COG6	0.763333333	7.751666667	2.741155206	0.021284167	-3.270043287
VGLL2	1.23	6.311666667	2.740877005	0.021294211	-3.270482491
KDM4C	0.586666667	6.886666667	2.740404161	0.021311293	-3.271228977
TAOK3	0.606666667	7.526666667	2.740010594	0.021325521	-3.271850299
SPTLC1	0.586666667	6.21	2.739858194	0.021331033	-3.272090892
FRS2	0.753333333	7.61	2.739251546	0.021352989	-3.27304859
ZNF502	0.746666667	5.51	2.738929127	0.021364667	-3.273557578
SEC61A2	0.603333333	7.375	2.732091185	0.021613863	-3.28435141
ATXN2	0.663333333	9.388333333	2.73098641	0.021654397	-3.286095151
ZFAND1	0.876666667	6.695	2.730425727	0.021674998	-3.286980096
FGF1	0.643333333	7.825	2.73028164	0.021680296	-3.287207513
MSANTD2	0.59	7.238333333	2.730250751	0.021681431	-3.287256265
NEDD4	0.726666667	6.723333333	2.728756993	0.021736429	-3.289613845
CRIM1	0.836666667	9.408333333	2.728504595	0.021745735	-3.290012193
NARS2	0.603333333	7.055	2.727497595	0.021782906	-3.291601468
ATP10D	0.776666667	7.781666667	2.726183999	0.02183149	-3.293674561
BMPR2	1.083333333	9.928333333	2.726183477	0.021831509	-3.293675385
[truncated: 390 more rows]
