# Supplementary material for: Potential molecular and cellular mechanisms of the effects of cuproptosis-related genes in the cardiomyocytes of patients with diabetic heart failure: a bioinformatics analysis
Source: Front Endocrinol (Lausanne). 2024 May 31;15:1370387. doi: 10.3389/fendo.2024.1370387 (PMC11176466; doi:10.3389/fendo.2024.1370387)
Supplement: Supplementary Table 1 — The list of diabetic heart failure-related genes obtained from the Gene Expression Omnibus (GEO) database. [file DataSheet_1.zip › supplements/Supplement Table 21.xls]

probes	moduleColor	GS.Cluster1	p.GS.Cluster1	GS.Cluster2	p.GS.Cluster2	GS.Cluster3	p.GS.Cluster3	MMantiquewhite1	p.MMantiquewhite1	MMblue4	p.MMblue4	MMmediumpurple4	p.MMmediumpurple4	MMtan4	p.MMtan4	MMdarkgrey	p.MMdarkgrey	MMantiquewhite4	p.MMantiquewhite4	MMindianred4	p.MMindianred4	MMlavenderblush1	p.MMlavenderblush1	MMmistyrose	p.MMmistyrose	MMdarkmagenta	p.MMdarkmagenta	MMhoneydew	p.MMhoneydew	MMfirebrick4	p.MMfirebrick4	MMgreen	p.MMgreen	MMdarkseagreen2	p.MMdarkseagreen2	MMslateblue	p.MMslateblue	MMskyblue4	p.MMskyblue4	MMlightcyan1	p.MMlightcyan1	MMlightpink4	p.MMlightpink4	MMdarkviolet	p.MMdarkviolet	MMdarkolivegreen4	p.MMdarkolivegreen4	MMmaroon	p.MMmaroon
HBA2	antiquewhite1	0.27677893000432	0.282172269065476	0.321502421273356	0.208263520484495	-0.506406765216969	0.038050162793003	0.869171880692543	5.91881319457755e-06	0.534938779577188	0.0269267657546513	0.300378884594831	0.241414609246254	0.083779546601712	0.749208711487765	0.378076292385876	0.134574092537151	-0.038778222699342	0.882530017569108	-0.0635404406705525	0.808568833397243	-0.0491971170909974	0.851263321736583	0.264050857106408	0.305785204948675	0.408625614239956	0.103420755042923	0.0108642642502451	0.966990264387113	0.457191216443181	0.0650240704440041	0.00918537646752882	0.972089323899047	-0.341911337897145	0.17918622809026	-0.582929390779546	0.0140532300468302	-0.73410248936278	0.000793396993658694	-0.592462408853398	0.0122080344910012	-0.410714627540735	0.101497330379307	-0.65969362132121	0.00396032755904435	-0.565829408747162	0.017908543492354	-0.572048928187031	0.0164208710084566
HBB	antiquewhite1	0.246838494665626	0.339520968934534	0.178030891881448	0.494214217360457	-0.384539573800345	0.127499707125787	0.783963588568836	0.000195806480739657	0.317928100622641	0.213653143956834	0.365842367467934	0.148699091897738	0.110517565387881	0.672831939802676	0.383813885012942	0.128280818540901	-0.0326788963774751	0.900913177966707	-0.00129313406295983	0.996069979992167	-0.131604257310134	0.614622370885229	0.266497818289573	0.301157197845925	0.449460972914403	0.0702911855053742	0.0706749895272852	0.787513296605922	0.389592620690312	0.122152426883179	-0.0559138534290882	0.831214314812124	-0.221806290367566	0.39221727604719	-0.477282532129207	0.0527005076507175	-0.512904109998515	0.035254454499025	-0.42974343222233	0.0851366497821638	-0.186308997224697	0.474011828437968	-0.584755027651177	0.0136838466403081	-0.535880106806478	0.0266084125619954	-0.502442789092456	0.0398367238893461
STEAP4	antiquewhite1	-0.0746929471119405	0.77571547939547	-0.359419037902898	0.15650675269262	0.304948885480383	0.233976644620138	-0.752212697768645	0.000495298748801801	-0.487213831804379	0.047297867518744	-0.35375785601377	0.163614883213267	-0.182242354749807	0.483885115148681	-0.24014994991912	0.353183939254349	0.162891204297423	0.532197440351133	0.019357158076137	0.941218336397947	0.226704412734613	0.381572901975524	0.077804948604538	0.766609421770613	-0.606157623474246	0.00989865911330389	-0.327110801486358	0.199986175383241	-0.261234690056924	0.311163451093631	-0.082767642870659	0.752148039771692	0.31112891694732	0.224152150465747	0.534023083643706	0.0272392645295412	0.427006659249184	0.0873635053655216	0.595393865694194	0.0116810261185093	0.493186709539752	0.0442559226023916	0.76101186844022	0.000388365254146358	0.519312813486455	0.0326532689428075	0.37020809667538	0.143547121819405
AGAP7P	antiquewhite1	0.12588082161819	0.630225881672244	0.147581146683705	0.57190087018474	-0.231156309183408	0.372037662401775	0.381760620804499	0.130508921752944	0.0231296366490261	0.929786868150053	0.275287361230176	0.284880403163115	0.126226257542973	0.629279850597708	0.218699366738057	0.39905176293875	-0.0176679591424181	0.946340639724288	0.0221463874162261	0.93276517277802	-0.332601003174676	0.192094542130382	0.0600210565845748	0.819002125380807	0.260814865960825	0.311969976151837	0.0443937496136955	0.86565478180531	0.244709609576058	0.3438363539402	0.0734272471945762	0.779427045197302	-0.0569967513914828	0.827990808767571	-0.174251728106672	0.503572060305019	-0.230055571166895	0.374382849890898	-0.0389054273375553	0.882147198453471	0.0373544355005627	0.886816528146382	-0.301702331643747	0.239245469281302	-0.208167183829988	0.422691505610582	-0.0997156986635061	0.703371433984853
HBD	antiquewhite1	0.250905498335388	0.331363913017811	0.349264626659427	0.169409278236541	-0.494752673334638	0.0434834101238543	0.9132757032988	3.09377926777542e-07	0.668127118441854	0.00337379425961784	0.315835794619915	0.216849500279929	0.0636404881840123	0.808272677226054	0.545005746024343	0.0236706484449738	-0.025212278676453	0.923481409687355	-0.0285965359269057	0.913244488065304	0.0130760978887651	0.960274436126273	0.266243723685665	0.30163581912074	0.470854543349103	0.0564352420436144	0.0565954708149417	0.829185016873816	0.353134834806303	0.164410222009599	-0.132226849454026	0.6129342623667	-0.27051211541588	0.293655927760812	-0.651429096818219	0.00461277793236413	-0.815581870365614	6.59521029360499e-05	-0.733622581782556	0.000802962240614098	-0.521742424905341	0.0317065482037405	-0.744533306120109	0.000607638410852942	-0.634631425410015	0.00620706270231076	-0.676253156079641	0.00287747624867907
ZNF845	antiquewhite1	-0.461739964542124	0.0620642286408833	-0.257086078132378	0.319187412146535	0.672453775195057	0.00310154173333837	-0.924706069086161	1.10879655098458e-07	-0.71425044130232	0.00127713213900863	-0.164901286432301	0.527079446351425	-0.0339594876799263	0.897049265333228	-0.414957806875321	0.0976692361759893	-0.130481527295175	0.617671185859518	0.0298845410541844	0.909351748597324	-0.227198739001951	0.380507561960506	-0.36720977814644	0.147072024867708	-0.189343360710948	0.466710006126933	0.159197190061166	0.54166133597719	-0.217665739581812	0.401339635553764	0.0795126964847771	0.761624530675996	0.456145704827866	0.0657188529510972	0.504929514576721	0.0387086843476698	0.849686306369644	1.58029322900165e-05	0.75250375481995	0.000491407081497059	0.636958070545022	0.00596300959766491	0.673909820907909	0.00301405220296257	0.470308256445416	0.0567614897597669	0.667441770750209	0.0034186486067683
IL17A	antiquewhite1	0.517479866671496	0.0333817075577186	0.0653153304128998	0.803318567691559	-0.616111937519924	0.00844981330804481	0.957116665790924	1.78925636216706e-09	0.606941872266583	0.00977779317748698	0.182689360368545	0.4827949807536	0.0149281897977584	0.954652822446841	0.608246290947458	0.00957936611540687	0.120037493527953	0.646310132689127	0.00900386166793973	0.972640678898636	0.181859368840719	0.484820071996384	0.416652132333704	0.0961698998282399	0.348554503260343	0.17033748269274	-0.0686942580906041	0.793345547366583	0.208100637554032	0.422843162054334	-0.145129602437939	0.578373308256091	-0.446286954565027	0.0725421354768121	-0.462957766568123	0.0612890255557946	-0.751971101695394	0.000498548517640411	-0.688772357004852	0.00223052394857405	-0.541739460427734	0.0246916647407725	-0.727323559321022	0.000937623686254338	-0.520788270363714	0.032075798930035	-0.659555066169377	0.00397061173254403
PANX1	antiquewhite1	-0.289353682426227	0.259965614838029	-0.0240305961168627	0.927058595256846	0.336795061476205	0.186206092889009	-0.456232393092878	0.0656610379935384	-0.385251566961316	0.126736562311008	-0.0252322543791519	0.923420951037488	-0.0865067983210886	0.741303062474925	-0.253347242071899	0.326521643366082	-0.142882745973479	0.584332271210809	0.127871748450677	0.624780912075825	-0.160217659358814	0.539039437859695	-0.0665935236346337	0.799542476257507	0.133239433149107	0.610192651309509	0.0729888954529483	0.780713532790249	0.170564366763597	0.512782579654675	0.322582706476583	0.206652123949507	0.496242397929503	0.0427580076789277	0.151841201118679	0.560727771800154	0.600099037293854	0.010873009961338	0.481495522699228	0.0503550491104677	0.464644717294666	0.0602270650959639	0.524682381727885	0.0305892791985748	0.294613520092632	0.251008309669728	0.539128610185863	0.0255320608232326
KLRA1P	antiquewhite1	-0.342135907070641	0.178882201943437	-0.118861397334535	0.649565705575589	0.454056540528187	0.0671235636259859	-0.907261252157553	5.02481058387878e-07	-0.490329314775911	0.0456921637429599	-0.195245641586039	0.452668764468997	-0.0139523774426124	0.95761444815749	-0.498195460036695	0.0418209001375255	0.0572346515576047	0.827282987606612	-0.00352943167323713	0.989273801239497	-0.0428682840707239	0.870233834510115	-0.227896169017161	0.379007293389258	-0.593706008113404	0.0119822119310269	-0.167866521907577	0.519570829035315	-0.309591592777898	0.226570966331784	-0.0366339048305411	0.888986924926927	0.324891703795708	0.203235171992317	0.478142615867653	0.0522151732982925	0.525395635701556	0.03032283864564	0.631869455507279	0.00650714217837376	0.478718649650702	0.051891999862554	0.705664346647455	0.00155085453224194	0.527088239632804	0.0296976931578494	0.450968640573748	0.0692401326904626
PDK3	antiquewhite1	-0.569863249228309	0.0169321688813434	0.108741368679014	0.677822049945338	0.566968657822863	0.0176284354569337	-0.766056988997177	0.000336267641157036	-0.540566914754281	0.0250663978867169	0.00758250254508255	0.976958473426739	0.0243752504392504	0.926015119437867	-0.506785572278414	0.037882681262412	-0.212059450579823	0.413870990377963	-0.0509419787103553	0.846046244607413	-0.440935623705474	0.0764560791120825	-0.403616053061154	0.108138620192072	-0.0580529826799952	0.82484918095174	0.232605625611033	0.368962287483319	-0.0925095036314076	0.723989574524064	0.344926371406719	0.175133055756138	0.300361533752848	0.241443129463028	0.317568523918348	0.214200280102059	0.728727589357841	0.000906099131872336	0.569932728828405	0.0169157255809313	0.456183644472212	0.0656935452658529	0.545983588741429	0.0233714459770772	0.365103666198066	0.149583163918266	0.640854103292753	0.00557167552785495
CDS1	antiquewhite1	0.540369569911918	0.0251298976970677	-0.101501318770942	0.698291923721858	-0.538619776873572	0.0256983925739988	0.786373167602831	0.000181375148688722	0.449555542549538	0.0702249151548839	0.285564374341627	0.266539829001011	0.267267699262633	0.299709791641857	0.485459762543	0.0482203831994368	0.341968144712901	0.179109289426436	0.382001784298023	0.130245839437624	0.341298813127292	0.180017224349754	0.47977531393683	0.0513030724649919	0.184080890491735	0.479409057149732	-0.198377126719931	0.445306982271622	-0.0896563803642403	0.732203574479248	-0.360704188051459	0.154922823424583	-0.196101297726946	0.450651121265362	-0.305254594276344	0.233484336414032	-0.544432589097239	0.0238474005492451	-0.44249008510007	0.0753036333504744	-0.383095075932375	0.129057801685072	-0.548463053692367	0.0226259260785392	-0.247155007060953	0.338882047266498	-0.507314722858439	0.0376496682365674
PAGE2B	antiquewhite1	0.394478087421019	0.117133610582347	-0.183094449194593	0.481808104394499	-0.325926347620643	0.201716088434499	0.849871196651552	1.56665681545188e-05	0.341092166566491	0.180298153743459	0.455319915099726	0.0662714804652288	0.32608346121444	0.201486061505446	0.592869892353094	0.0121336722887672	0.248455614675595	0.336263863910039	0.0777094446579763	0.766888454046558	0.0289843763248119	0.912072117421649	0.332607402310444	0.192085465507176	0.270109137217602	0.294403832045993	-0.111104010633691	0.671187178184901	0.309552701925459	0.226632372289351	-0.193669710313967	0.456396748580114	-0.563999393250054	0.0183657756656189	-0.216457604202696	0.40402268780187	-0.537388290253038	0.0261044205962102	-0.486665923885543	0.0475845897932515	-0.315748304545223	0.216983823626532	-0.623899280951091	0.00743896224514721	-0.473903991040889	0.0546396812959895	-0.619370225472185	0.00801430265105892
APH1B	antiquewhite1	-0.384340001984856	0.127714189685547	-0.29498082470602	0.250390105705924	0.609720192713697	0.00935903259572626	-0.825333741739996	4.52231546040449e-05	-0.526389704534717	0.0299544768865487	-0.157285890323324	0.546587331625688	-0.27899419563152	0.278179136417092	-0.402167958923947	0.109530339215969	-0.052707532479273	0.840773447986803	-0.0989146937431501	0.705653907599843	-0.125245032096063	0.631968512101496	-0.0846213569538031	0.746765945029137	-0.530009445435813	0.0286421446278402	-0.0722694673683711	0.782826096308269	-0.434026803017702	0.0817342546345433	-0.0180424539355767	0.945204848727527	0.160150478366042	0.539211871001725	0.492316209745428	0.0446898090340365	0.672191381971064	0.00311752583920297	0.464291293897372	0.0604484116025412	0.565091223435933	0.018091894695224	0.652352931337871	0.00453579800101861	0.292590721567844	0.254429924640001	0.278250759113685	0.279515358909541
C6orf136	antiquewhite1	0.362159436234404	0.153142451034476	-0.106836906864786	0.683186611799768	-0.337032649300413	0.185876138489607	0.717349216311398	0.00118870553543822	0.470057941273825	0.0569114485807009	0.302794289345539	0.237465042256539	0.243595351823607	0.346107468626541	0.533082324554774	0.0275632239004333	0.221103869085608	0.393756841055527	0.185557258573636	0.475829441424186	0.340464286772659	0.181153524766738	0.343186712040464	0.17746416713944	0.200679258012933	0.43993419781874	-0.0627117701450187	0.811022768097868	-0.00542220284566305	0.983522137319403	-0.277058973275748	0.281665564345535	-0.501132409255935	0.0404410915945111	-0.335151023068265	0.188499901435685	-0.614914439031561	0.00861454553431924	-0.579951978922208	0.0146724867561721	-0.50911088165433	0.0368668528006217	-0.62269387203228	0.00758874916491822	-0.387560880490218	0.124283257846676	-0.5734158791196	0.0161073152961282
SNORA36A	antiquewhite4	-0.519958197544112	0.0323997043648195	0.120329506808748	0.645502742163025	0.504287088396264	0.0389977493623536	-0.0546204517451061	0.835067768601071	-0.185343075450839	0.476347936062863	-0.00185403907159841	0.994365330721002	-0.429576773077976	0.0852710699774956	-0.164227507400866	0.528792485824041	-0.559173402887177	0.0196154504991404	-0.222482451385955	0.390738362852805	-0.41244640318228	0.0999222670590448	-0.354756815934057	0.162345053723266	0.0607797692370049	0.816750414821614	0.400210729906365	0.111431447564951	0.127022240958035	0.627101999739816	-0.0749981984820376	0.774821037040449	0.0369088629281867	0.888158601895562	0.190211961899199	0.464630174170745	0.124029070962272	0.635306430723496	-0.0625747874028741	0.811428574802472	0.416827862988828	0.0960153421445792	-0.128426844638911	0.623266034583423	-0.503025282104522	0.0395702808566613	-0.144632202817203	0.579690269960263
HMGCS2	antiquewhite4	0.590724528294256	0.0125292447926446	-0.305134930219142	0.233676962963858	-0.468964208481374	0.0575701437549645	0.0757457033923881	0.772631843270579	-0.101613213810225	0.697974018812356	0.0547021464567863	0.834824268225834	0.432034801025935	0.0833040453611008	0.474059938544024	0.05454901738412	0.710563367437069	0.00138933579391791	0.367707168722995	0.146483220377706	0.334432090483251	0.189508814693253	0.326096485229465	0.201467000992559	-0.0978432072097231	0.708710833004523	-0.55288944475096	0.0213410804960203	-0.244937810790527	0.343372281245529	-0.159149779963751	0.541783285490295	0.142897405936897	0.584293308239054	-0.0427024196545062	0.870731954163884	-0.0997470550712928	0.703282132057205	0.343032545247351	0.17767174066203	-0.133685786557232	0.608985682954309	0.309882451670095	0.22611205732475	0.564003159047141	0.0183648254880229	0.143644729728551	0.582308522221549
RNU4-2	antiquewhite4	-0.657490158638815	0.00412646226666236	0.266816013401089	0.300558473968789	0.566905092726305	0.0176439732413257	0.0368479518999413	0.888342089566921	-0.0510169309987066	0.845822273682519	0.13053134902296	0.617535767441517	-0.273486245145976	0.288171466571015	-0.23731241230184	0.359072944779986	-0.674235868217643	0.00299473916406501	-0.587383476081083	0.0131655386107805	-0.398355498381312	0.11325489085441	-0.241474130075177	0.350454589212635	0.401550808275251	0.110127298138151	0.682951301297575	0.00251465192813187	0.386559925928278	0.125342517050949	0.257253226544854	0.318861801975488	-0.46382745395567	0.0607398259662938	-0.187740148550952	0.470560952275869	0.108425972600934	0.678709467382417	-0.414722983420581	0.0978783467065103	0.0492984741376434	0.850960105906797	-0.261587377759957	0.310486855039479	-0.718302828043385	0.00116253250662669	-0.295413767254942	0.249662651357071
GRIK2	antiquewhite4	0.793853722372288	0.000142118322467644	-0.272811675140202	0.289409949227403	-0.71493585648936	0.00125712087691828	0.273516341417466	0.288116285768533	0.197645158426521	0.447022261097478	-0.0425153498447168	0.87129381242783	0.231219090914455	0.371904148677645	0.331792144131867	0.193244113399075	0.685827645534407	0.00237077655806986	0.254624590690932	0.324005009240967	0.583602780547143	0.0139160777910967	0.563374856964778	0.0185238903810828	-0.383234732133371	0.128906587424883	-0.735138026714157	0.000773078371696907	-0.111758183002638	0.669354131003207	-0.267965831038786	0.298400876275499	0.00468715843561789	0.985755679247029	-0.0996169968545875	0.703652557135384	-0.412668857074438	0.0997212156197198	0.0499571981366191	0.848989975490133	-0.20141337017336	0.438227942702641	0.100593493802658	0.700872893888707	0.357754492010112	0.158574576112438	-0.213414208753091	0.410823961239459
CCL2	antiquewhite4	-0.620711576435621	0.00784031932461236	0.412494115990212	0.0998791203825552	0.436067187344629	0.0801487169873017	-0.20367669785294	0.432988942599226	0.0419175401728659	0.873089703832182	-0.474158443306381	0.0544918071081049	-0.705336179014319	0.00156220300949682	-0.530235088188569	0.0285618298008524	-0.8965052343526	1.10815027283222e-06	-0.554936261055229	0.0207665163109595	-0.353357675406231	0.164125448414008	-0.420574790409977	0.0927620698347707	0.277008458491943	0.28175692389141	0.679712351810531	0.00268512079001231	0.291143856290512	0.256895069915654	0.465045194288076	0.0599769765545704	0.00641103894085177	0.980517596959132	-0.00521285160539398	0.984158271144367	0.18209098335498	0.484254542844164	-0.257228509498681	0.318909939254261	0.0385204546606291	0.883305839217442	-0.0995882221214743	0.703734520356717	-0.41705812162871	0.0958130957355364	0.182966157849698	0.482120541027661
FAM81B	antiquewhite4	0.771870781048959	0.000283593820160102	-0.27859539782038	0.278895434309376	-0.686905706321664	0.00231861711300927	0.24970846642404	0.333752874857296	0.252211365344289	0.32876907458737	-0.122997167548278	0.638144315859659	0.161653709030392	0.535359469614104	0.325877309089583	0.201787919880197	0.611380071558498	0.00911575469977735	0.108277093278476	0.679128502016883	0.545193364526662	0.0236130113771221	0.449495884475413	0.0702667156341341	-0.274059748857155	0.287121059085127	-0.617793521144329	0.00822274816920233	-0.0776056902048563	0.767191622384825	-0.0550333737660371	0.833837153170932	-0.120700825656297	0.644476619312162	-0.116299406639259	0.656678323859872	-0.311782710889045	0.223128505619441	-0.0517401964646332	0.843661602235588	-0.364036143515154	0.150867099705495	0.064212637958093	0.806579499028883	0.370733605578791	0.142935349782902	-0.119368975896023	0.648159928587709
STC1	antiquewhite4	-0.676580184212118	0.00285882400845237	0.441088301024847	0.0763423208440107	0.480583321123324	0.0508561216556954	-0.376268494649202	0.136600460995535	-0.200713669938261	0.439854139948397	-0.386868780972985	0.125015001986527	-0.430654806076245	0.084404285334226	-0.726382122066206	0.000959265182413992	-0.830813829271602	3.62128424121786e-05	-0.577388089056104	0.0152227897017671	-0.53252780795339	0.0277555642992327	-0.812609237346792	7.36734971287857e-05	0.148429958027654	0.569667098803575	0.684435529723447	0.00243954585609293	0.298233889598448	0.244956518443301	0.459409599896014	0.0635678470356045	0.0152756054562921	0.95359853689295	0.142825620052626	0.584484109728743	0.313411355811813	0.220591580444776	0.0259562841290908	0.921229865817698	0.152003559533722	0.560303826424043	-0.0417392651272484	0.873625377123022	-0.224398006266814	0.386565138876545	0.361094364915776	0.154444101051763
ZFP57	antiquewhite4	0.152878823515783	0.558020764460093	-0.254533453933665	0.324184191068802	-0.0130063926988435	0.960486046888449	-0.164766068204689	0.52742302630444	-0.291730741450466	0.255893361331984	0.552023917901543	0.0215877349695092	0.633969156397185	0.00627798052568677	0.271935608842482	0.291023155109238	0.613041901412222	0.00887727132710826	0.417836696795162	0.0951314995365373	0.23941431082308	0.354705397160071	0.136719786639391	0.60080693428387	-0.153838419339753	0.555522398595875	-0.339600343519434	0.18233489143701	-0.195260846624184	0.452632871046222	-0.0376607025681144	0.88589421385137	0.00981127707577147	0.970188230845982	0.0996997226874178	0.703416934403193	0.224753783416775	0.385792736952563	0.333010535500537	0.191514224936905	0.0929315415600406	0.722776938563019	0.301359099375316	0.239806843119874	0.467320661948081	0.058570603104707	0.179587008176309	0.490385405146941
EGR1	antiquewhite4	-0.825912494642727	4.41901511613154e-05	0.338752390171088	0.183499356741396	0.709908072299109	0.00141010152104458	-0.272942242284383	0.289169983153731	-0.255192910491909	0.322888953153508	0.0453577301404139	0.862763235024134	-0.361436809576186	0.154024773037575	-0.415274157239049	0.0973880313341753	-0.693861614352456	0.00200415942821798	-0.462932115325059	0.0613052797467154	-0.647092969832905	0.00498834337458228	-0.562609795296515	0.018719031352352	0.141997596383388	0.586686808782407	0.638855502410552	0.00576975024883228	0.128256255170927	0.623731427756318	0.333147931778384	0.191319790101603	-0.199405894725033	0.442901882962629	0.223179060757165	0.389217903635227	0.358100461519108	0.158143270681957	-0.106141501412603	0.685149050851443	0.274936086672827	0.285520469549179	-0.0400517077877118	0.87869861882154	-0.433688658532571	0.0819992027447829	0.0836531980237057	0.749575545237779
SNORD14E	antiquewhite4	-0.737313592177052	0.000731792215346219	0.226797376871454	0.381372426623138	0.68042444885649	0.00264685677819926	-0.173523622173582	0.505384543369179	-0.256743185745404	0.319855986658	0.51251644981387	0.035416722793772	0.0981942319085418	0.707708902317623	-0.109355491638427	0.676095266022282	-0.366029052874754	0.148476234908216	-0.265867933042247	0.302344502061841	-0.481805658986412	0.050185537255496	-0.161780300215195	0.53503561673373	0.265375116301616	0.3032753802837	0.534778162850158	0.026981378123946	0.139244948943495	0.594034000766398	0.169797009442016	0.514709160977968	-0.327222299244722	0.199823832434832	-0.0143766481668805	0.956326704621713	0.264470458075962	0.304988618013682	-0.142095135684433	0.586427156871277	0.227543099966183	0.379766385866793	-0.0702060590943935	0.78889310683828	-0.447591950778835	0.0716103570470849	-0.126868468637887	0.627522502449947
CORIN	antiquewhite4	0.937383822728912	2.88764897684158e-08	-0.372013853791706	0.141452450724831	-0.81341249487228	7.15156245743998e-05	0.343298077037139	0.177314323521752	0.226455257640386	0.382110485652392	-0.128836395386588	0.622149270246452	0.255701761180474	0.321891589302252	0.406769220287813	0.105151639982065	0.756469421416443	0.000440865419982595	0.465795552050966	0.0595104712419523	0.738511849881776	0.00070984434430902	0.558961894423292	0.0196717002498992	-0.312996189767701	0.221236513689624	-0.73456725590133	0.000784223648371732	-0.237740579526287	0.358180808102259	-0.233394410509886	0.367294498303226	0.0636165634383851	0.8083434959495	0.00173723192042324	0.994720318261212	-0.361769668455094	0.153617926074444	0.0758519902112235	0.772320695665461	-0.306146187717595	0.232052288225437	0.0634255221612941	0.808909040348146	0.508082575683512	0.0373134838638863	-0.0344796728079877	0.895480336877449
DPYSL4	antiquewhite4	0.359343634083984	0.156600026974161	-0.321881740571923	0.207696786349794	-0.201170960972925	0.438790983291833	0.14006074656744	0.591852596889332	0.00752461585300745	0.977134334794025	0.331312007957028	0.193928630826851	0.47563085250862	0.0536419788928733	0.57314448564107	0.0161691909862181	0.629042607411424	0.00682623250586753	0.325741772477612	0.201986540226487	0.235269740030251	0.363346280485059	0.502479744967394	0.0398197792453989	-0.0491353287442251	0.851448175040305	-0.34107532882501	0.180321056955524	-0.248234296675577	0.336708561967585	-0.0818658085861469	0.7547703620046	-0.309649728174572	0.226479194394639	0.159944479447327	0.539740761765742	-0.0833561107631113	0.750438292491512	0.0323136888202846	0.902015503608456	-0.213191051934584	0.411325047367825	0.0621995479982012	0.812540440986919	0.282646215849091	0.271671811893382	-0.0298261017015857	0.90952832833994
TMEM176A	antiquewhite4	-0.623127933190257	0.00753453592151911	0.459764720753875	0.0633369911011362	0.409579810255231	0.102539004163981	-0.199371241431058	0.44298278851081	0.0666008183360959	0.799520937913071	-0.134184944534375	0.60763705646897	-0.364351188374503	0.150487408173271	-0.659597110060152	0.00396748876363084	-0.728644048886004	0.000907949999704686	-0.433578712807296	0.0820854832370981	-0.29028387836001	0.258367295922718	-0.454146624386953	0.0670625407665062	0.267170905476026	0.299891538940918	0.536243138528634	0.0264864165581196	0.51910492185883	0.0327352701804428	0.634095620423266	0.00626438827560493	-0.110061306378801	0.674112548361271	-0.127509554935882	0.625770118031731	0.267306606203429	0.29963675558496	-0.208294553905732	0.42240131363904	0.00139338277221046	0.995765312248115	-0.0379314026156001	0.885079123852005	-0.298897217134071	0.243857734991687	0.209140863240908	0.420475793875724
C3	antiquewhite4	0.154513253856977	0.553768362937384	-0.542996111734879	0.0242948855132869	0.163217998856079	0.531363836762535	-0.172522513246429	0.507881630059566	-0.24711153349109	0.338969763383159	0.555579250148905	0.0205885339871667	0.615193037158159	0.00857599350994097	0.228107083129704	0.37855423096227	0.660854983583763	0.00387497268891664	0.60377114109383	0.0102737902119434	0.369893241021192	0.143914521617551	0.39007673513296	0.121648496889124	-0.397225953358108	0.114375332059468	-0.537740763989129	0.0259877050022565	-0.245974904375689	0.341267754936189	-0.332996200206408	0.191534518867062	-0.118052992881725	0.651806950772095	0.228266627228684	0.378211714437543	0.139141846784187	0.594309925326013	0.354008363819031	0.163295822175655	0.23827147866135	0.357076353947506	0.31963740023294	0.211064609337444	0.355780974141552	0.161050122774292	-0.0418604696314781	0.873261181310477
MIR21	antiquewhite4	-0.816423020400531	6.38953989392441e-05	0.461416114451651	0.0622715948075158	0.623639465814905	0.00747104543809524	-0.394787536444145	0.116820675795101	-0.173148383347865	0.506319830076741	-0.304860975554584	0.234118335114977	-0.535699037307318	0.0266694225673649	-0.619939136241878	0.00794013731771287	-0.85017102608276	1.54475533606288e-05	-0.613912434752474	0.00875434733560514	-0.646758714109716	0.00501828957959865	-0.783414300168789	0.000199227395003062	0.146063018377871	0.575905317518461	0.689904157069566	0.00217845771182849	0.209495808382416	0.419669600938993	0.381529892514534	0.130760965686243	0.0494638368257299	0.850465455669511	0.146392428591195	0.575035408080357	0.356495543417182	0.160150780462799	-0.0603451016052163	0.818040258554742	0.206878899761177	0.425632523528551	0.00794229104400276	0.975865448843289	-0.340078545403179	0.181680361910144	0.227639331141887	0.379559407517038
ASB15	antiquewhite4	0.794397300974642	0.000139568685859495	-0.562229911706724	0.0188165220880442	-0.53690788115261	0.0262641518115841	0.0622958258871527	0.81225512905272	0.0463346744970648	0.859834482088878	0.131054753761855	0.616113826808901	0.491139741796463	0.0452812915697584	0.410696846444385	0.101513593635931	0.918115510767422	2.04026438663912e-07	0.662499625860276	0.00375665801017585	0.72172111212818	0.00107258608662999	0.565857262517935	0.0179016537520497	-0.514915852430941	0.0344214681472622	-0.830769361805815	3.62793223585896e-05	-0.469226816848102	0.0574114743586056	-0.511824709433075	0.0357076895545916	0.0931551582179804	0.722134676340292	0.0906118965688328	0.729449579388684	-0.209283036080511	0.420152776523831	0.294865782382753	0.250583628923441	-0.0870828066900778	0.739636448448933	0.199599716036614	0.442449505103468	0.600751507079215	0.010764559554141	-0.0729891944566914	0.780712655081531
CD38	antiquewhite4	0.649179185305092	0.00480468320316608	-0.30969027029843	0.226415209073564	-0.531194929433747	0.0282221226220771	0.0669282110515932	0.798554418677168	0.176750853733141	0.497374439903708	0.108094885383659	0.67964146392506	0.478470113170853	0.0520312526501675	0.292938783745335	0.253839109366771	0.819974426778144	5.57971167863129e-05	0.381395411320256	0.130908026627053	0.592374415312765	0.0122241398328613	0.408631533962946	0.103415268186909	-0.534742723760221	0.0269934395134719	-0.758879567857188	0.000412320105941024	-0.208843672648576	0.421151434054823	-0.170714904125567	0.512405025428821	-0.128812274547757	0.622215021468999	0.173584358638367	0.505233233783335	-0.275529229924418	0.284440193765513	0.110620302970864	0.67254369736394	-0.285098078759881	0.26735583472673	0.164504202708901	0.528088698862508	0.568946869891997	0.0171502183997358	-0.0105639866781135	0.967902173571418
SPP1	antiquewhite4	-0.552711911645771	0.0213914933967731	0.189442658745433	0.466472006840599	0.498074493523305	0.0418784857686789	-0.413151732945417	0.0992857917587558	-0.235507807139854	0.362846774999762	-0.357212897576575	0.159251358521162	-0.282067874648806	0.272696047646567	-0.369895836420791	0.143911490453275	-0.649994835194586	0.00473438103304135	-0.47779054534742	0.0524134362252332	-0.522960464945396	0.0312399233168843	-0.543636610885734	0.0240945631108259	0.461780994879003	0.062037992825934	0.675182493746958	0.00293923737121109	0.449906804051468	0.0699791677597679	0.655220309511794	0.00430346349865128	0.101467579630042	0.698387789277837	0.197511502074497	0.447335831553644	0.524836030824155	0.0305317312076046	0.130956277697397	0.616381259683975	0.0950510777530249	0.716696384010737	0.104771679351674	0.689020261349055	-0.0207497983026121	0.936996943028087	0.613721759263101	0.00878115478765646
GSTT2	antiquewhite4	-0.449174152586526	0.0704924577221735	0.467169357335713	0.0586633503573269	0.211451670720512	0.4152418488937	0.11436605289816	0.662064269833095	0.137122747494174	0.599724028062836	0.047176304395528	0.857312767587307	-0.33896696385124	0.183204225056494	-0.416671448130242	0.0961529025909616	-0.605138218132792	0.0100575414899083	-0.200092940694136	0.441299390227016	-0.138088216796086	0.597132679175516	-0.118446415623875	0.650715860077357	0.323043495346573	0.205967265990757	0.483846407975139	0.0490807721693888	0.115160257198045	0.65984985766641	0.267426675018572	0.299411429611642	-0.260258810132201	0.313040113992272	-0.404788223816302	0.107021294423912	-0.0122074005695608	0.962911799134012	-0.350727656941129	0.167507668434981	-0.0597274475582839	0.819873859500844	-0.236943950377345	0.359841678895956	-0.509473706987364	0.0367102404467982	-0.177885998779014	0.494571453029135
IGFBP5	antiquewhite4	-0.666747259463143	0.00346459604642656	0.170759708843941	0.512292678335247	0.636492681951699	0.0060111976949653	-0.28856986803039	0.261317159602049	-0.331220608659943	0.194059116726082	-0.0297923745749778	0.90963023969951	-0.401250456527109	0.1104186539151	-0.527985546192041	0.0293703283880673	-0.697670611950909	0.0018473568698685	-0.380115060080385	0.132313899570437	-0.613968361125272	0.00874649694122286	-0.467451073522481	0.0584907504152934	0.00993258816401247	0.969819781188075	0.621138142276097	0.00778562874978377	-0.0373889282807218	0.886712647265106	0.0504247288076957	0.847592183421142	-0.103662258521322	0.692160921573714	0.273000715283722	0.289062556030513	0.371325666667097	0.142248249640682	0.00493398613382265	0.985005644584731	0.463197409080271	0.0611373276910817	-0.153689813310769	0.555908982911264	-0.462358563589428	0.061669551849902	-0.0111394332951253	0.966154640909143
SEMA3D	antiquewhite4	-0.708884917281495	0.00144303465218848	0.197535588163292	0.44727931503457	0.666852707705388	0.00345758766991807	-0.349229543412153	0.169455055732901	-0.272463012422727	0.290051336147353	-0.127342817230351	0.626225707320605	-0.602351879226137	0.0105021903454426	-0.601398257671594	0.0106579097425119	-0.727367235714829	0.000936629545910235	-0.341434204765262	0.179833321746177	-0.504926049560397	0.0387102390794193	-0.311656748503973	0.223325491488844	-0.038824839234459	0.882389723436854	0.467456701449432	0.0584873061851211	0.0191733894816578	0.941775491545928	0.0412095886083349	0.875217232042573	0.106667057590129	0.683665751190293	0.159677108402544	0.540427568793678	0.405512710136787	0.106334814461912	0.0271982649450171	0.917472593816747	0.566775211957471	0.0176757545231099	0.088545413677071	0.73540949749014	-0.457623993165489	0.0647380661502318	-0.0592207645891582	0.821378685220008
MCCC2	antiquewhite4	0.782108748485454	0.000207559578574348	-0.488805526635076	0.0464722986811145	-0.568552956558107	0.017244622881285	0.0422202591528581	0.872180226214725	0.0431930351149495	0.869258684441701	0.123883020707193	0.635707799937661	0.482267222190585	0.0499340524833695	0.353076826480483	0.164484406929026	0.911071557301774	3.71015675773696e-07	0.719823608329451	0.00112177718444233	0.707215974710367	0.00149811069172039	0.416969396907767	0.0958909904245165	-0.525949467196891	0.0301171842067967	-0.81616736610234	6.45147003176306e-05	-0.466586257551105	0.059021801874623	-0.362321849127403	0.15294462080119	0.180994916293428	0.486933617857404	0.208472478480544	0.42199611660839	-0.117457477135522	0.653459782640175	0.322330348892471	0.207027822790022	-0.103121521850668	0.693693418004999	0.21618140267913	0.404637429191368	0.716960645739856	0.00119950870203106	0.109934172857608	0.674469532303951
SCARNA10	antiquewhite4	-0.454163393809347	0.0670511856629051	0.388128242713635	0.12368563141966	0.265788420944743	0.302494576614132	0.0798730157626492	0.760573888356585	0.0863541476935644	0.741744922185479	-0.374660137944767	0.138420910061017	-0.470278318573888	0.0567794094350157	-0.204391473866908	0.431341202061398	-0.820887147321279	5.3861840754621e-05	-0.611766601672535	0.0090598342532819	-0.399474592473288	0.112152472193918	-0.373783071420327	0.139420652612265	0.738264521124003	0.000714329262555814	0.804730168057449	9.79112096334747e-05	0.579148467963812	0.0148432344337574	0.505058578177574	0.0386508080951013	-0.0617746433041659	0.813799878466917	-0.234663611145142	0.364619780864396	0.107265128809115	0.681979119144053	-0.320776882412828	0.209350329175521	-0.14431950870495	0.580518832616533	-0.260447500503208	0.312676734158466	-0.494117397105691	0.0437955625958558	0.12551494843048	0.631228476142893
FSD2	antiquewhite4	0.686876060212711	0.00232003881333859	-0.764941788725021	0.000347249883505974	-0.292152802153664	0.255174483410654	-0.0107505344855503	0.967335644387262	-0.259556149349234	0.3143954869717	0.278803417319655	0.2785216614848	0.634457434864145	0.00622563142626673	0.467764017684315	0.0582994607190548	0.938976705254985	2.39137387848443e-08	0.69137041154763	0.00211248861197256	0.519104971215737	0.0327352506932946	0.540396635725101	0.0251211813477787	-0.413530467565722	0.0989452267079553	-0.719206889005164	0.00113816011955815	-0.426382015481883	0.0878776045967426	-0.443786898713342	0.0743519553324646	0.0574934828527282	0.826513033122563	0.348613449448671	0.170260304372639	0.0755862298309549	0.77309875296091	0.47797145018226	0.0523114923240966	0.137727572099334	0.598100126592866	0.288780336379063	0.260953818952279	0.633268178439431	0.00635375179136049	0.0830056826053339	0.751456302272019
HSDL2	antiquewhite4	0.74628719187001	0.00058028101841828	-0.560723526484754	0.0192070257324885	-0.484305654730295	0.0488346951288807	-0.10371649192742	0.692007281394697	-0.0578427357602376	0.825474335286499	0.0403139783874066	0.877909866512514	0.489116424975638	0.0463123192180668	0.365787518829869	0.148764611273595	0.915965037937138	2.46236714244355e-07	0.701085556532072	0.0017154683909703	0.68786861621003	0.00227282589781892	0.445748366088574	0.0729292699533738	-0.474660050726529	0.054201174489636	-0.817814839921443	6.06110194387505e-05	-0.409053664988339	0.103024538369784	-0.321928763181254	0.207626600572306	0.286967397460567	0.264093840313368	0.232888677099458	0.368363325055676	-0.00714927118604536	0.978274666070059	0.469066995655328	0.0575080003834768	-0.0321408776215023	0.902537168084082	0.386892306287237	0.124990079853225	0.821436682973163	5.27241896029665e-05	0.242270857056739	0.348818196786894
ENAM	antiquewhite4	0.375257930080018	0.137742344792582	-0.0711640296526794	0.786074950721643	-0.373625085607902	0.139601263484113	0.405998827430253	0.10587595419949	0.191923472143513	0.460545589464174	0.613188306443544	0.00885650234586997	0.512757402873088	0.0353157968419535	0.385754129335137	0.126199814540132	0.487446389610986	0.0471765628761925	0.447477097554843	0.0716920091667101	0.286884459670521	0.26423804471487	0.36848194478747	0.145569270307268	0.0953266275233073	0.715907055041983	-0.313933987974198	0.219781423978476	-0.00582239469090772	0.982306142441056	-0.197408920127911	0.447576574482946	0.0076317184380517	0.976808954975322	-0.381461869798764	0.130835337091836	-0.234530969509703	0.364898798848018	-0.123422811004806	0.636973155710258	-0.140241116342459	0.591370742016185	-0.203215730690441	0.434053316916787	0.0297746616350325	0.909683762426598	-0.277694174712803	0.28051829433677
EPB41L4B	antiquewhite4	0.667081402811279	0.00344242756453689	-0.492933869828252	0.0443816172808263	-0.438014273102054	0.0786566477945629	0.13045260457777	0.617749804866521	0.0721497834436852	0.783177681657623	0.207836712630769	0.423444917983034	0.350937819422275	0.167235688920838	0.566725945119744	0.017687821640362	0.72257168404662	0.00105112126057181	0.545235542164742	0.0236000692624358	0.460466292971219	0.0628827380139357	0.211470993493512	0.415198229078611	-0.27728180060919	0.281262780267972	-0.612869857593612	0.00890172708777051	-0.417818813665574	0.0951471160332334	-0.515622452691118	0.0341324900582314	0.180965633244334	0.487005291522508	-0.0561640795381788	0.830469228714732	-0.152024587502434	0.560248929009005	0.202667384564426	0.435321211187752	-0.0794333391438876	0.761855978941909	0.0171065444807547	0.948043515301518	0.399566152665656	0.112062612849101	-0.132186251138799	0.613044285496295
IL20RA	antiquewhite4	0.784770997119141	0.000190867406889563	-0.189696838159058	0.465863060176393	-0.756129123911371	0.000445025217338343	0.518532759530176	0.0329617696556127	0.320747336525709	0.20939466472598	-0.0146298579944759	0.955558212394819	0.408990481000822	0.103082955293763	0.528519162205492	0.0291769699018433	0.620489032603049	0.007868973787333	0.275917597408042	0.283734214476383	0.597752716277386	0.0112701968925349	0.47634531313444	0.0532332008833561	0.074330351883674	0.776778296144005	-0.427095880748049	0.0872902512557354	-0.0347325394050994	0.894717798802506	-0.0457247498787809	0.86166275704446	-0.201739024665906	0.437472135558595	-0.220345647347152	0.39542238101519	-0.484738810502332	0.0486034486022919	-0.164673722513451	0.527657728969329	-0.588993046133166	0.012855888149383	-0.156099672857531	0.549654529765299	0.301446880519483	0.239663193520754	-0.0781704446815092	0.765541808762696
LMO3	antiquewhite4	-0.562856894592945	0.0186558298453536	0.00163436099395122	0.995032953126536	0.625280586434559	0.00727024097868846	-0.317520590631436	0.214273284240232	-0.145230029045372	0.578107562389533	0.0586892774365609	0.822957811321779	-0.383764051086954	0.128334580310081	-0.292100752449063	0.255263069396544	-0.334429565406346	0.189512364523716	-0.123424434688335	0.636968689689758	-0.155475056144873	0.551272646882955	-0.156123260220528	0.549593466034089	-0.261050606028609	0.311516943562864	0.0148377786400584	0.95492720055524	0.0440563134284423	0.866667334880283	-0.0239323028549831	0.927356208721247	0.0849403647875659	0.745840841560773	0.055343967618273	0.83291174251937	0.192955630508416	0.45809103227807	0.000504975355158294	0.998465302709237	0.412046557239809	0.100284370657332	0.288815782429381	0.260892657699196	-0.269780618167463	0.295014389782092	-0.13405392519687	0.607990929348203
BTNL9	antiquewhite4	0.693053697386885	0.00203878074110052	-0.307680752535777	0.229600623885016	-0.581254281002011	0.0143990358109392	0.145314123575213	0.577885073567006	0.0172647230366065	0.947563708363226	0.112413997265973	0.667518253091493	0.305054720743261	0.233806134834406	0.29599047329996	0.248695693895445	0.751267976146688	0.000508107487171942	0.456398875391084	0.0655501112718409	0.521590428208716	0.0317651504219331	0.271028086796323	0.292699982897709	-0.64951924997211	0.00477527063642644	-0.717168366075976	0.00119372356958509	-0.512407810198003	0.0354622996785482	-0.450566780515334	0.0695191481961115	0.00871673279365494	0.973512862688545	0.242529603176522	0.34828769671677	-0.2891980834205	0.260233571479353	0.179953051056359	0.489486840800593	-0.0492900991375362	0.850985159486208	0.0497724429011031	0.84954246191489	0.452099813842661	0.0684591671382356	-0.135807200342246	0.603262314259406
ANXA3	antiquewhite4	0.787212608692692	0.000176561840000543	-0.337807520805359	0.184802712168085	-0.667430000479381	0.00341942315536957	0.293208733626588	0.253381474575564	0.283506150704076	0.270153245571692	0.202383310901561	0.43597880250773	0.421804378783114	0.0917119534813502	0.497761488244617	0.0420277693529878	0.860001081145683	9.56817949862744e-06	0.540630813058635	0.0250458639239922	0.666930238617493	0.0034524421094944	0.430515527620402	0.0845159107129643	-0.374568587436964	0.138525034006075	-0.796810423808475	0.000128708426725956	-0.281507136487889	0.273691364428917	-0.270414123218432	0.293837690484468	0.0362398708263073	0.890174158382033	-0.0717404567404874	0.784380425632094	-0.336639747052639	0.18642199799019	0.00822234656796733	0.97501467819498	-0.330147489389126	0.195595468631759	0.054328172108878	0.835939057156944	0.48864364023281	0.0465557654184015	-0.123649030587666	0.636351041654056
SLC5A1	antiquewhite4	0.853683824311948	1.30688276943961e-05	-0.550419407834421	0.0220508468109135	-0.610165435690958	0.0092932740748671	0.204798439882313	0.430404499125214	0.11833247819656	0.651031777191249	0.125073898656893	0.632437883903358	0.459876271105977	0.063264602886211	0.54384919079812	0.0240283605154158	0.919681679279171	1.77337492316119e-07	0.592536028710704	0.0121945728612146	0.675598193852057	0.00291513071857392	0.531801672918859	0.0280089957122357	-0.341371964847598	0.179917846759342	-0.774751308771784	0.000260167786885195	-0.326799366174831	0.200440088156649	-0.29515183925943	0.250102599260631	0.0548022156946496	0.83452601982253	0.130518228206484	0.617571429471156	-0.156035896425017	0.549819651265201	0.174962271411763	0.501806265908404	-0.216863623896305	0.403119920034613	0.146617965732487	0.574440128820481	0.600999499856821	0.0107235655290622	0.00444656741751857	0.986486773387964
TMEM108	antiquewhite4	-0.428433483022582	0.0861973424035845	0.542815117339432	0.0243517265578127	0.141684007384364	0.587521913257425	-0.0798084831248434	0.760762027779037	0.133361335819273	0.609862924197417	-0.590266677044401	0.0126149721295662	-0.651450411686643	0.0046109900075048	-0.626691034112692	0.00710114010706888	-0.843931504861953	2.05813428802626e-05	-0.624063900789292	0.0074186914222995	-0.245769295780419	0.341684397939291	-0.370077180550873	0.143699807345503	0.219039869882608	0.39829962243191	0.556294224621943	0.0203920247022615	0.415034516728413	0.0976009952692435	0.460351128172824	0.0629571389302646	-0.0880143287351731	0.736943516064002	-0.140313542831611	0.591177301312247	-0.0586415220597712	0.823099731085082	-0.251587644273446	0.330006971096259	-0.0828501305511363	0.751908312415702	-0.138709829127446	0.59546667201824	-0.385391144645522	0.126587330974999	0.102380707334924	0.695794775606403
HADHA	antiquewhite4	0.591564510367024	0.0123731672263634	-0.392690929970543	0.118952431264471	-0.415858117965751	0.0968704691517125	0.0554055438370665	0.832728301515103	0.0282054237985488	0.914426919877342	0.35548620591078	0.161422105151289	0.618749602940301	0.00809584036867121	0.465094412303954	0.0599462943054441	0.888443023559763	1.89862351384604e-06	0.683129914804437	0.00250551488594855	0.517817697114192	0.0332465230422858	0.493324517553761	0.044187527116663	-0.29881880219375	0.24398746527021	-0.771952836244965	0.000282902943048154	-0.276616792015118	0.282465891196534	-0.369772144141888	0.144055999258018	0.26134713574083	0.31094764078965	-0.0734453964716982	0.779373791809412	-0.1412839651391	0.588587962001293	0.31792430705273	0.213658911579675	-0.0460216297702962	0.860772763434971	0.2909811846521	0.257173152309371	0.580246545239052	0.0146102799991482	0.00488065786705121	0.985167692060204
IL32	antiquewhite4	-0.318855564535211	0.212246075457231	0.3756282463778	0.137323145224473	0.122946932513747	0.638282591273087	-0.282230855668433	0.272407171001826	0.0222946867220286	0.932315912799976	-0.727861967468017	0.000925429406245842	-0.458932606946661	0.063878907330682	-0.556050045082549	0.0204589717502926	-0.620911352133183	0.00781466765908521	-0.562398418229014	0.0187732288427969	-0.140953358420743	0.589469579640148	-0.527966611117007	0.0293772076758468	0.172147525918266	0.50881845926518	0.546765582507002	0.0231342892991455	0.218310344189546	0.399912014766424	0.587755087212817	0.0130935297845543	-0.0820234607732534	0.754311762905709	0.185981497820632	0.474803261760406	0.178940391877523	0.491974661976945	-0.0891655162150437	0.733619551104481	-0.24909691325105	0.33497720444165	0.00553343553028818	0.983184149933437	0.0323862805283396	0.901796382604086	0.484056346791253	0.0489681659253612
SRPX2	antiquewhite4	-0.745960985152898	0.000585290286814945	0.542758913708985	0.0243693981876218	0.495030685131566	0.0433473350190172	-0.341728491429847	0.179434023165837	-0.225303345411319	0.384601284096225	-0.177989447205211	0.494316387075331	-0.49700074024322	0.042392276945984	-0.61031290987332	0.00927157483257427	-0.799627321188737	0.000116937296974837	-0.63686985542737	0.0059721197560605	-0.679262848660189	0.00270950602316485	-0.573718632140378	0.0160385095881982	0.241352777473832	0.350704216563055	0.706728298636543	0.00151452660795593	0.178492934861962	0.493075871346293	0.468181048888629	0.0580452702054909	0.0290032801329844	0.912014979028069	0.00773109118599646	0.976507061649283	0.404473281145367	0.107320693207843	-0.0648913568658022	0.804572001221283	0.239138787915354	0.355276189615582	0.0214983736301805	0.934728498209555	-0.34562488728054	0.174202842108594	0.194056145798137	0.45548117847852
C6	antiquewhite4	0.930558921053433	6.14872472381976e-08	-0.613872247775321	0.00875999186158749	-0.656540203705607	0.00419980676388944	0.276560167212262	0.282568478994069	0.106924237847337	0.682940298372614	-0.0417171622541832	0.873691794519323	0.268245087327026	0.297878262369858	0.56821452799512	0.0173260550096154	0.818632405269735	5.87489914951161e-05	0.657593465011045	0.00411854913790603	0.764041363013671	0.000356333871352542	0.612847621461463	0.0089048918397175	-0.315330659507211	0.217625771837324	-0.786867741878444	0.000178526165302062	-0.309856285479132	0.226153317272734	-0.437296418829833	0.079204372231229	0.22808948240049	0.378592027480694	0.0822527659078265	0.75364486900504	-0.246136585016332	0.340940331768494	0.218295782385139	0.399944234899297	-0.0939684922362418	0.719800135284637	0.132111619581791	0.613246560512299	0.515721735247672	0.0340920355800523	-0.0433931940418634	0.868657743486624
APOB	antiquewhite4	0.355065893262686	0.161953522169297	-0.358854600765791	0.157205875803733	-0.173590985651886	0.505216725543944	0.187462956559649	0.471228361830364	0.125441730041248	0.631429188023373	0.261105067783392	0.311412337170942	0.533815951113984	0.0273103390319033	0.354375052468611	0.162829544355902	0.55856741615461	0.0197769464833494	0.350802691795872	0.167410528761669	0.320034691999441	0.210465879720063	0.264872231821292	0.304227032058623	-0.249294181731651	0.334581990081858	-0.466110347690729	0.0593155637010137	-0.116161436655253	0.657062155931023	-0.333959927374949	0.190173359181846	-0.251076742058068	0.331022967332291	-0.0158390985581006	0.951888686957054	-0.356072081289822	0.160683329918152	0.0169907675535832	0.948394715037422	-0.225607810191868	0.383942071936623	-0.0576069384694369	0.826175579809284	0.179053092277062	0.491697488357775	-0.19601690792554	0.450849909970807
IDO1	antiquewhite4	0.399248487017628	0.112374595333125	-0.378765987117227	0.133806522796353	-0.210463263104036	0.417476343053348	-0.219775395213431	0.396677527678113	-0.116377293383001	0.656461679011191	0.0895923777254363	0.732388154190311	0.333875122417359	0.190292880240683	0.24449934699987	0.344264263741728	0.60724759688442	0.00973099553136768	0.647227895023922	0.00497629630104637	0.358068415912892	0.158183187110361	0.230293468213455	0.373875303917807	-0.22406215100568	0.387295064843128	-0.505593307713065	0.0384117187994744	-0.427670567370933	0.0868194753027242	-0.0518722208124889	0.843267308158999	0.390113077499309	0.121610725790593	0.150098163328359	0.565287879284673	0.219299043259813	0.397727645124183	0.444976750646772	0.073486536395937	0.0220099255996895	0.933178589059227	0.386118066747568	0.125812112082605	0.724349004786584	0.00100741259987445	0.453607358720215	0.0674284502018906
IGF1	antiquewhite4	-0.623069538748116	0.00754181113551786	0.598634485247924	0.0111196022252198	0.323802555438748	0.204842318281358	-0.340545108488867	0.18104326904025	-0.0492130411773716	0.851215682548563	-0.545653348794946	0.0234721633234509	-0.631915683371002	0.00650202551810939	-0.722458965992839	0.00105394522983489	-0.867162559435022	6.59533629923523e-06	-0.747202335577784	0.000566417640759574	-0.433294357584089	0.0823089380719084	-0.578293964767685	0.0150265314364222	0.210625947272869	0.417108127074986	0.622657262400457	0.0075933358741449	0.37605516595209	0.13684096455565	0.594896315570815	0.0117691791974472	0.0494795200408406	0.850418545124221	-0.108741792119607	0.677820858796186	0.203973436711302	0.432304488343713	-0.112214805425234	0.66807568020994	0.0237975631229693	0.927764190015732	0.0765420461966113	0.770301402191709	-0.255159797273291	0.322953918612508	0.282786106068748	0.271424422762046
KLHL31	antiquewhite4	0.605359034799824	0.0100229544456479	-0.500033823620356	0.0409531140498656	-0.364953775449146	0.149762989212226	0.081223755909285	0.756638846734324	0.0742276344964582	0.777079443157656	0.361528033326154	0.153913199158581	0.458452850453395	0.0641929030233964	0.541906239404991	0.0246387184549609	0.899047447752875	9.26602082613215e-07	0.725337187323995	0.000983767539592637	0.690567383781225	0.00214841236828954	0.556289497562862	0.0203933191027903	-0.433619659164498	0.0820533426689711	-0.816545993572291	6.35992963566548e-05	-0.425813260564037	0.0883476018876536	-0.417262316695274	0.0956339976482664	0.146214544568263	0.575505096666957	0.029469285924649	0.910606565784675	-0.143007967912713	0.583999493619704	0.184082286749949	0.479405665563421	-0.0538542348236866	0.837352252035798	0.260847797642186	0.311906666458079	0.512003288060601	0.0356324000128473	-0.102660010777436	0.695002270613037
BRINP3	antiquewhite4	0.66312252971923	0.00371261972572849	-0.258881408641632	0.315700251635113	-0.578069561090447	0.015074961858705	-0.0604045908933433	0.817863702389244	0.0964589926343409	0.712666189645954	-0.298122654416414	0.24514108049064	-0.131253752490153	0.615573542435667	0.295734559998004	0.249124491341528	0.545966212688325	0.0233767369906305	0.380615034844496	0.131763668607058	0.545461625153542	0.0235307899967663	0.403834955682817	0.107929334990791	-0.436324537729639	0.0799503359393945	-0.665945922847162	0.00351823320458711	-0.5669569039226	0.0176313077594243	-0.386844003964324	0.125041253883387	0.443525676460626	0.0745429443646536	-0.0551657779250412	0.833442631279344	-0.1674286329255	0.520676537075435	0.252128619154209	0.328933145259581	-0.0289614544900845	0.912141401194047	0.313247813645156	0.22084548818937	0.513993232049958	0.034801601983684	0.00804727946137931	0.975546505360155
CPNE4	antiquewhite4	0.83364459554087	3.21872705590432e-05	-0.679297231457501	0.0027076344222798	-0.508322720650034	0.0372088132973614	0.294318129595776	0.251506167671756	0.107408891645542	0.681573902615936	0.111546913229793	0.669945934703515	0.410681852327808	0.101527309259932	0.688077443803232	0.00226299336328381	0.809218985706166	8.33956829412478e-05	0.604474534288888	0.0101620680378334	0.602879228633052	0.0104168580942937	0.625088394547259	0.00729353097214439	-0.122387366018864	0.639823598101244	-0.641476895114105	0.00551108574025022	-0.115705978747841	0.658329813547488	-0.300105852579698	0.24186364826439	0.112411714956881	0.667524639074516	0.194742520016545	0.453857258665803	-0.119983220425527	0.64646023411822	0.155462012178472	0.551306460621083	-0.12364238840431	0.63636930468652	0.0507203792265406	0.846708488873558	0.458687769885449	0.0640390085259396	0.0104995273728479	0.96809793416511
PAIP2B	antiquewhite4	0.631725869710363	0.00652305538961348	-0.583871681541716	0.0138616056016942	-0.342546231626597	0.178327584262892	0.200514195221365	0.440318313437822	0.0150452717132947	0.954297511575738	0.48387739360186	0.0490641399891324	0.659136925460222	0.00400177935693032	0.600454387105941	0.0108138383222413	0.914726533419544	2.73785164126728e-07	0.792567284448908	0.000148308434895304	0.580969614472119	0.0144584627255726	0.676980198112621	0.00283614311713805	-0.230206845336765	0.374060066972044	-0.740084231160486	0.000681874159134405	-0.250004471625103	0.333161202282647	-0.479387503374491	0.0515186325600708	0.0992006830603075	0.704838703893221	0.0284832681148561	0.913586907982308	-0.125861758492838	0.630278104901851	0.249731609852099	0.333706592550369	0.0203529315119919	0.938199775022316	0.169043584802656	0.51660403406691	0.42948405051758	0.0853459225148398	-0.141901794036934	0.586941883330639
SNORA10	antiquewhite4	-0.555320333174262	0.0206600597823609	0.330611001616569	0.194930896105372	0.413845884210075	0.0986622359616175	0.0863183451592731	0.741848566595626	-0.09101809037887	0.728279789363681	-0.256631071121546	0.320074766536988	-0.472400323777298	0.055519654191927	-0.33394289026901	0.19019736669157	-0.844924890259511	1.96786417264203e-05	-0.636006575573794	0.00606186516838152	-0.535794410054711	0.0266372739852832	-0.449648133272704	0.0701600759989586	0.447993901391421	0.0713251368561841	0.814010661221573	6.99435198913712e-05	0.34206557371093	0.178977383649627	0.268868411853786	0.296713719512852	-0.229024072757106	0.376587930225292	-0.0061856968480995	0.981202269812437	0.0805286874651495	0.758663054184067	-0.314783204646002	0.218469096514254	0.0676436448141321	0.796443300085249	-0.355639808601979	0.161228194027634	-0.653624588834627	0.00443153863603072	-0.0679024272350794	0.795680006689372
FAM69C	antiquewhite4	0.103287297110573	0.69322347635129	-0.415855204517153	0.0968730464329005	0.141743910016609	0.587362351235573	-0.195008739514066	0.453228187866126	-0.360729872048066	0.154891279799809	0.373908562022071	0.139277305376771	0.649911976768654	0.00474148455075765	0.312206272758933	0.222466936578085	0.467962451203297	0.0581784077567696	0.3901053677849	0.121618737911858	0.140953853780798	0.589468258272422	0.225020978838842	0.385213204074286	0.11984146082822	0.646852355026985	-0.110033780246687	0.674189834655435	-0.156400398141315	0.54887622689178	-0.0620235256226916	0.813062127048547	0.0920866906550484	0.725205060077698	0.0473046459803655	0.85692834106251	0.262192312816177	0.3093283749187	0.377256345323311	0.135490579951067	0.0850849320019903	0.745421713356592	0.248219756788772	0.336737789065533	0.412269158540484	0.100082665842372	0.307894204010357	0.229260920391671
VCAM1	antiquewhite4	-0.705481739190092	0.00155716095029435	0.192506351000509	0.459158646773344	0.666170113265815	0.00350315958970573	-0.312695476281	0.221704407325493	-0.27600710677696	0.283571654046552	-0.0280869289816108	0.914785193565809	-0.546523840115111	0.0232074024966601	-0.410353078774656	0.101828381602834	-0.668223381379671	0.00336753259435982	-0.367026643950636	0.147289224244397	-0.471270951258467	0.056187498891631	-0.410485587345797	0.101706961269262	-0.0513147270183115	0.844932516023213	0.458744007615865	0.0640022079579397	-0.0347930507847826	0.894535335127201	-0.0644624690968573	0.805840421260877	0.0875307894552702	0.738341018241804	0.0679119756878201	0.795651846334297	0.278444733252177	0.279166341573217	-0.0295542644288392	0.910349761544745	0.511883025713772	0.0356830898186115	0.0218882863687656	0.933547113368819	-0.504840502561897	0.0387486385506041	-0.156241772181259	0.549286703775384
CA8	antiquewhite4	0.639629741252414	0.00569235589126324	-0.331265938213872	0.19399439492988	-0.507252497657684	0.0376770125485208	-0.0488826953777019	0.852204058795247	0.022992662342511	0.930201717311955	0.0532499317288808	0.839154855751391	0.572971382603714	0.0162087546350353	0.253050387530508	0.327108130927716	0.799080636301747	0.000119148099706537	0.499835776169721	0.0410459392006386	0.54758179356438	0.0228887529479433	0.170420864979524	0.51314260921114	-0.455490288858762	0.0661571849988869	-0.710553149781494	0.00138965763964951	-0.181782194362166	0.485008578752605	-0.280215019811413	0.275993340700414	0.211995872915805	0.414014278477582	0.169772886897504	0.514769779313351	-0.172136963497168	0.508844859058144	0.374363977028155	0.138757940613828	-0.136838749981836	0.600487153043835	0.230854179312554	0.37268055402525	0.710589418482031	0.00138851549015535	0.184275959940972	0.478935336644373
IER3	antiquewhite4	-0.718552051811574	0.0011557711709152	0.455523915675909	0.0661346435872695	0.518375449262252	0.0330242532044522	-0.137577190109786	0.598503722052053	-0.0549107096446356	0.834202686330872	-0.000247884852161109	0.999246639728681	-0.375382395193287	0.137601351366005	-0.445256695771064	0.0732839989217255	-0.766954721497726	0.000327638879651491	-0.603407063840004	0.0103320002680326	-0.725097346504997	0.000989463831399356	-0.671656719396011	0.00315030325133876	0.297137567929397	0.246779353809121	0.76103330885021	0.000388130411245059	0.177360713161274	0.495867587043311	0.458859744428076	0.0639265218489858	-0.247766387092779	0.337649855264328	0.0146283167703368	0.955562889901198	0.2914832094315	0.256315557652373	-0.29889250538315	0.243865528923018	0.0279263549235658	0.915270720219913	-0.286655481822675	0.264636422162324	-0.489240118111175	0.0462487857242481	0.0677766051460783	0.796051104223551
RBFOX1	antiquewhite4	0.802666075687861	0.000105266670386043	-0.435573534997534	0.080530255125606	-0.624282537170465	0.00739183762074532	0.266816185129722	0.300558151031861	0.163141349925449	0.531559303355966	0.22941485550951	0.375751693483771	0.530851122012425	0.0283434431344571	0.574085122741434	0.0159555277380998	0.911474611870118	3.59018296927257e-07	0.653201855592098	0.00446597971835115	0.708851851615532	0.00144410942573245	0.595908689037736	0.0115903646206684	-0.246698958433042	0.339802860678267	-0.766376176815349	0.000333178236958719	-0.288920489782681	0.260712039697973	-0.413255922193212	0.0991920195398905	0.128097520636118	0.624164599828402	-0.0844490398455759	0.747265790360782	-0.270287233640298	0.294073154464504	0.149893395716288	0.565824634999616	-0.21207302666738	0.41384039669029	0.131289264171884	0.61547714733358	0.50855976147268	0.0371057151366213	-0.12344793679294	0.636904047331496
LPAR3	antiquewhite4	0.653570179347169	0.00443595941227633	-0.204133771978903	0.431934894679902	-0.601231661767067	0.0106853009207472	0.152225763440657	0.559723839966305	0.084751188817568	0.746389400927902	-0.0277994257049091	0.915654535262602	0.15050475057273	0.564222745805879	0.408844388274284	0.103218115980116	0.655620749211995	0.0042717987767928	0.153399592047508	0.556664304613133	0.379063494769749	0.133476360801915	0.359674462107233	0.156191074113927	-0.247335418700625	0.338518172239145	-0.536909200077781	0.0262637122506267	-0.311013330900913	0.224333435668498	-0.00387049533208697	0.988237348372313	-0.0882975486698127	0.736125328823369	0.114489761491524	0.661719169001354	-0.0733417015007112	0.77967806481688	0.0507901837885161	0.846499869277523	-0.26573400307463	0.302597312818102	0.185802583528489	0.475235899419688	0.467424633687871	0.0585069333244576	0.00755080620411692	0.977054767661096
SCRG1	antiquewhite4	-0.624991015021729	0.00730535432479394	0.553518950935757	0.0211630690369511	0.353786489181785	0.163578393098231	-0.155056128393692	0.552359085095202	0.0945743839190404	0.718062542433224	-0.43861794831114	0.0781981815919801	-0.613607005373004	0.00879731983507394	-0.474802565194352	0.0541188127601271	-0.845769130559301	1.89380636836672e-05	-0.706324964159421	0.00152821493517197	-0.469339673658815	0.0573433857161734	-0.387649843583145	0.124189416241939	0.434471662392175	0.0813866391008652	0.604745125835698	0.0101193475002729	0.604106669103854	0.010220376000476	0.731250382058582	0.000851657305900503	-0.00191460978824279	0.994181251201935	-0.183674841784897	0.480395868789651	0.141314828235832	0.588505688288726	-0.26207559190649	0.309551701694171	-0.0759719760161114	0.771969484600988	0.0434834177558635	0.868386885321653	-0.359739895753151	0.156110274357149	0.246924959345602	0.339346360018362
CCL14	antiquewhite4	-0.811384229700772	7.70698346535027e-05	0.284654678148859	0.268133199962835	0.727132344168658	0.000941986304283994	-0.416502407342715	0.0963017256778359	-0.295288982490431	0.249872185906477	-0.239465836872454	0.3545987098048	-0.453652946805902	0.0673974604325447	-0.439704826522288	0.0773776555740204	-0.762859505534354	0.000368557056519042	-0.523690785102295	0.0309626799192548	-0.555616432388925	0.0205782782701016	-0.540807973100341	0.0249890009770505	0.313138431652526	0.221015414113902	0.734887095929727	0.000777961954226566	0.133738475393376	0.608843271782297	0.387595786778453	0.124246431484251	-0.0726128723106937	0.781817525438611	0.161257522568171	0.536373588246841	0.488039857915345	0.0468680644575337	-0.00207320816796736	0.993699258679925	0.220851001341164	0.394311876988472	0.117763896851237	0.652609135246888	-0.311426815797751	0.223685358228453	0.252360980967054	0.328472534638636
HIST1H4C	antiquewhite4	-0.203168809409015	0.434161734160777	0.206238843070682	0.427097673705026	0.0987720042051489	0.706060752996148	0.109496677818274	0.675698495683652	0.0270461706917607	0.917932626027455	-0.282280590305966	0.272319055922044	-0.151727653523277	0.561024346505693	-0.0742288917101067	0.777075757074982	-0.517510182544179	0.0333695593607408	-0.216367346555153	0.404223519034163	-0.288602872347004	0.261260162119511	-0.215680058387644	0.405754549805182	0.799358357370944	0.000118020643964393	0.650094296153956	0.00472586553291596	0.45885361906883	0.0639305258703662	0.494138432607064	0.043785199467744	0.194790963295058	0.453742755446257	-0.156413978714918	0.548841090703844	0.207083681238463	0.425164315058479	-0.103738007858151	0.691946331123255	-0.152529434880615	0.558931632864758	-0.193725708484547	0.45626401638608	-0.148431684269639	0.569662559748121	0.414486555242476	0.0980892095092493
KLKB1	antiquewhite4	0.133261880685467	0.610131929008416	-0.303444280979966	0.23640922785539	0.0390097440913718	0.881833278246712	-0.380272798315043	0.132140134146023	-0.410233239194367	0.101938281994725	0.31243008191794	0.222117873333353	0.688320650519905	0.00225158598980963	-0.0178055159437669	0.945923437474604	0.589467116209181	0.0127657931104024	0.29599586638263	0.248686662452028	0.192784407365226	0.458497759427934	0.0894566335596553	0.732779677991234	-0.387367886841627	0.124487004996649	-0.373164363028615	0.140128886300164	-0.263731664773287	0.306391998812071	-0.257410978067052	0.318554675961753	-0.00588948606204376	0.982102286841871	0.211249170564732	0.415699124777581	0.191677796033645	0.461130796400596	0.535397070991337	0.0267714081258201	0.192749219046122	0.458581368983327	0.392754751163819	0.118887140252941	0.538871899857496	0.0256158720412	0.163686916040071	0.530168737047372
LOC100133920	antiquewhite4	0.736804257422166	0.000741290214232062	-0.374518636764444	0.138581867615618	-0.588682172411414	0.012915240889733	0.238515839786867	0.356568644604909	0.266795769531379	0.300596544162221	0.152046189105007	0.560192536448092	0.397775472662733	0.113829270547843	0.505891417116528	0.0382789167082975	0.820085604065785	5.55582915904863e-05	0.498529687070907	0.0416621043561741	0.681227989131346	0.00260421473700636	0.771564723879238	0.000286183163056286	-0.244339705925046	0.344589355870201	-0.742438501503918	0.000641708108083747	-0.191915128647236	0.460565457785296	-0.252972992228081	0.327261139378338	-0.034353906602197	0.895859626509331	-0.0973119895535515	0.710227947606108	-0.2909474801968	0.25723079247441	0.0256693120261848	0.922098248008043	-0.27963795168809	0.277025227300009	0.156885586324047	0.547621546575813	0.427354445443214	0.0870782107678083	-0.166034182180633	0.524204865470054
MAOA	antiquewhite4	0.522266665784177	0.0315050634916368	-0.500355741698266	0.0408025701819104	-0.272298430261437	0.290354392818106	0.102962559405293	0.694144145767013	-0.0277764586748534	0.915723986023923	0.485330980785244	0.04828864214052	0.601966789031958	0.0105648534971107	0.594052019134568	0.0119199728698558	0.800922607541485	0.000111836327177659	0.629392743440823	0.00678604160268411	0.35193879082695	0.16594437010968	0.351779803285329	0.166149024470189	-0.140703379890626	0.590136550787377	-0.616399461630467	0.00841063774196784	-0.201901692184237	0.43709485455375	-0.43137656677435	0.0838275365190161	0.246241311744219	0.34072834346972	-0.0624839962874769	0.811697565410508	-0.0176904260028997	0.94627249806248	0.28296318428534	0.271111466699302	0.0509481362771445	0.846027844269364	0.152394133521699	0.559284541907659	0.412323135562083	0.100033799511583	-0.0816949451646381	0.755267479129225
PTDSS1	antiquewhite4	0.843419718753977	2.10599398952783e-05	-0.550605741040965	0.0219966721075873	-0.598629585997632	0.0111204345164615	0.107901246051298	0.680186753935046	0.0889555099747335	0.73422559625765	-0.111977783613852	0.668739186108603	0.35917158764429	0.156812989147765	0.415747490529815	0.0969683663288718	0.839828973690258	2.46906053738734e-05	0.522754687983982	0.0313183831100811	0.726080923481025	0.000966275575355778	0.563474228131109	0.0184986614550523	-0.386809276236357	0.125078055305672	-0.757696404743278	0.000426134497303152	-0.318565437034514	0.212685585924704	-0.226217851380751	0.382623106574158	0.0519578528097754	0.843011584831186	0.190321152069685	0.46436904984779	-0.168827133287747	0.517149010672559	0.233045600300707	0.368031495160513	-0.231727989633057	0.370822890195675	0.238335190339354	0.356943940846902	0.665537532604825	0.00354582707221802	0.119918010069476	0.64664060142057
CHRNA5	antiquewhite4	0.611288896281056	0.0091289853448386	-0.0772511053535204	0.768227952660592	-0.632499075131831	0.00643773111293506	0.0715521874542843	0.784933781299064	0.236013236988681	0.361787574322403	-0.162027553154783	0.534403335341673	0.0540841151373361	0.836666731716836	0.160812474262472	0.537513810235348	0.478602073533704	0.0519572816489878	0.27872392337377	0.27866446144432	0.348051249429214	0.170997349270263	0.507600821435784	0.037524139076951	-0.313739088324397	0.220083323099196	-0.563697591468648	0.0184420508140238	-0.264577395160946	0.304785801868533	-0.108723625987873	0.677871961234988	0.200703803552988	0.439877092905299	-0.0819037314266541	0.754660040053325	-0.27186967174089	0.291144791702616	0.107929637338794	0.680106794445426	-0.17259826895464	0.507692468422265	0.119868675612453	0.646777069454255	0.420409320448522	0.0929040443128577	0.0375806792616424	0.886135188373084
GCNT2	antiquewhite4	0.494755347173862	0.0434820998562955	-0.57682085893006	0.0153467037897389	-0.19449136588355	0.454451134477698	-0.0232077836963571	0.929550194647121	-0.148853528012515	0.568553809371618	0.39217421695139	0.1194819709676	0.471543748793653	0.0560256370264084	0.302015907477439	0.238733326264876	0.805819078998666	9.42083406677809e-05	0.780581540900761	0.000217674686763006	0.435976985163528	0.0802183348571555	0.478640378349063	0.0519358244516219	-0.459428805671529	0.0635553459136649	-0.701373078195283	0.001704726538856	-0.486143111657344	0.0478593963544986	-0.521469975099611	0.0318116499995401	0.27023582158553	0.294168590033393	0.287497387862027	0.263173490919663	0.155509718861041	0.551182795524675	0.389156907539236	0.122607221704432	0.272768016310712	0.289490215483613	0.286243213613839	0.265354623764362	0.496862757887656	0.0424586457914112	-0.0365170380645478	0.889339024000041
KIAA1107	antiquewhite4	0.387105686152682	0.124764188871589	-0.451968113747987	0.0685497584572448	-0.151770668149711	0.560911988698629	-0.0163736684202124	0.950266784306145	-0.239660448465523	0.354195920184363	0.348882971537235	0.169907717670298	0.288819188885582	0.260886780413853	0.345451388531013	0.174433581343049	0.625931195124569	0.00719184182047652	0.558141967699121	0.0198909477170056	0.329369665776325	0.196714031462972	0.564105832097252	0.0183389340715631	-0.256239656533692	0.320839257736643	-0.607227816728857	0.00973401789583608	-0.258657815064255	0.316133322165878	-0.49197139641242	0.0448625603080148	0.391419634947972	0.120258251202235	0.0149385896915629	0.954621261349815	0.120978276658721	0.6437102918339	0.404471462983274	0.107322423357326	0.42423764324665	0.0896590998371492	0.398693314977463	0.112921306107898	0.303971809069167	0.235554526132476	-0.153653313822502	0.556003950813942
SNORD115-25	antiquewhite4	-0.620905747411598	0.00781538640120322	0.0405399750215399	0.877230291556984	0.66585832079651	0.00352413749720721	-0.342515107448105	0.17836961324041	-0.389872111382841	0.121861318330106	-0.000593295736781483	0.9981968839485	-0.161959180620624	0.534578145490602	-0.278650706628849	0.278796024733614	-0.555803417814679	0.0205267637559745	-0.203486030834291	0.433429029050906	-0.578907712036982	0.0148946991038372	-0.650982608044005	0.00465035921174189	0.304490289302439	0.23471639444579	0.704561666547343	0.00158925752225413	-0.150621363257576	0.563917416294646	0.0253759525361238	0.922986044543966	0.14453227890075	0.579954989777643	0.152009646087373	0.560287936105953	0.53168618787987	0.0280494654896885	0.131028561234647	0.616184953779595	0.319199689764334	0.211725526829583	-0.0950871243421405	0.716593110941454	-0.231733388199534	0.370811429226467	0.236781723406319	0.360180431604685
BCKDHB	antiquewhite4	0.817645103094675	6.10037723272836e-05	-0.456741898418856	0.065321991895586	-0.627884262674487	0.00696055880883256	0.220598442431714	0.394866658042712	0.172142668155162	0.508830600714137	0.16927030381309	0.516033492273325	0.54567041919703	0.0234669489108765	0.467706126371765	0.0583348121565281	0.880407000665221	3.12253783178841e-06	0.697494971156943	0.00185435886534739	0.719026658788027	0.00114298496322155	0.4345839353312	0.0812990783727854	-0.415462784346854	0.0972206360274701	-0.7711252645881	0.0002899356420978	-0.28772968924204	0.262770716093417	-0.449254336022718	0.0704361475491098	0.171966415290718	0.509271217500458	0.0978273697519179	0.708756048562749	-0.321825320697901	0.207781018785266	0.185687314191674	0.475514738033907	-0.184753559384565	0.477776467653538	0.0222814074726468	0.932356140356997	0.55973728317542	0.0194661026886749	-0.0302509073577639	0.908244831708497
PPM1K	antiquewhite4	0.670051698470225	0.00325038777080885	-0.581133784863379	0.0144241670045398	-0.386881143578961	0.125001904916624	0.37504319927681	0.137985825052947	0.0337500358842935	0.897681094305767	0.378280763243591	0.134346217384887	0.496182147713817	0.0427871669435426	0.621276243892703	0.00776798815664549	0.736079321987661	0.000754984658905474	0.644067240812892	0.00526475062405701	0.428041782839529	0.0865163572374462	0.399933446542875	0.111702652849065	-0.319455415268625	0.211339233637049	-0.576205366580423	0.0154820574941658	-0.323528897518953	0.205247424574203	-0.810417037522821	7.98436593012873e-05	0.125125358646129	0.632296729393618	0.151056006552967	0.562780009079799	-0.320795292108904	0.209322707292345	0.11907693628526	0.648968617338678	0.0990648984256637	0.705225715991684	-0.214296251817741	0.408846564864852	0.142087573753701	0.586447285201664	-0.384239155951702	0.127822665783415
ETFDH	antiquewhite4	0.71400813460623	0.00128426895576284	-0.624427223846834	0.0073741094993667	-0.409070059863107	0.10300938429577	-0.00721195233358458	0.978084232212723	-0.110244418803502	0.6735984942584	0.251092619956673	0.330991364788586	0.505422081511807	0.0384881550534904	0.49616755149689	0.0427942333294072	0.961068986153588	8.76459285076256e-10	0.694476182655694	0.00197814742363285	0.550655664646227	0.021982174869715	0.436931649320137	0.0794837533858084	-0.524839473428906	0.0305304427619281	-0.827339143476527	4.17285066687847e-05	-0.558112089254851	0.0198989730434375	-0.577694470087458	0.0151561876848453	0.267934774758718	0.298459030383471	0.200211141398456	0.441023994654513	-0.0311531445952567	0.905519551473642	0.40210289008788	0.109593170930936	0.092712797959784	0.723405373964564	0.287679794193995	0.26285719426354	0.632058789414947	0.00648620653855253	-0.0307587828501614	0.906710631963745
FKBP5	antiquewhite4	0.348009898920975	0.171051644159956	-0.501119914629097	0.0404468875838042	-0.0779317418863744	0.766239013873421	-0.155989681003827	0.549939319801098	-0.331458482845198	0.193719636747407	0.302236538128963	0.23837340011255	0.814865566566779	6.77472663769768e-05	0.373009377548761	0.140306685077401	0.675918665020099	0.00289665663905029	0.46923932242571	0.0574039265457947	0.287430400644102	0.263289707287414	0.17445601959343	0.503064068032973	-0.0253021853672028	0.923209300375604	-0.320209461596619	0.210202846025336	-0.0638816424534307	0.80755892438402	-0.169942177659057	0.514344433184137	0.137200359399641	0.59951554686467	0.171867276340408	0.509519134868545	0.143684262627372	0.582203607054834	0.503250296982935	0.0394677180245249	0.0387659408573693	0.882566980762198	0.252082140339178	0.329025325156979	0.601992227319516	0.0105607049485135	0.345015233606391	0.175014534104996
MUM1L1	antiquewhite4	0.609764923169756	0.00935240958221836	-0.395975051629445	0.115625239443319	-0.434082663901238	0.0816905455591033	0.233122161428722	0.367869659483695	0.0501805685152873	0.848322104279616	0.435084665588256	0.0809093959800789	0.498919577141655	0.0414774398426804	0.437757745140774	0.0788520615213339	0.81430964073307	6.91687200303283e-05	0.697844672965938	0.00184043925991661	0.552797430553692	0.0213671975961676	0.649745488669297	0.00475578375823322	-0.286491306705596	0.264922283391442	-0.725234624058815	0.000986200123250113	-0.249728343411565	0.333713124564596	-0.437324721171852	0.0791827250623353	0.175451824338971	0.500591372900811	-0.0269102392837878	0.918343792091592	-0.141616368144044	0.587702104799231	0.183711693573901	0.480306267765939	0.0647837033862555	0.804890339287472	0.165010256981807	0.526802634375113	0.3633162255885	0.151737195731754	-0.202270483378307	0.436240124919056
SLCO2A1	antiquewhite4	-0.655221096421103	0.00430340108802393	0.374989406335241	0.138046866604329	0.497614245741285	0.042098133813556	-0.139479459509669	0.59340659336285	-0.0433005656661378	0.868935834990195	0.014861518094507	0.954855156033611	-0.41649595592415	0.0963074087567423	-0.325850387612912	0.201827361451988	-0.577006211440449	0.0153061256725181	-0.58245825625451	0.0141498205132527	-0.362039479795962	0.153288678176467	-0.399181878952933	0.11244008941752	0.0938826478093969	0.720046427452481	0.40928914630216	0.102807031047	0.415053321294882	0.0975842719771597	0.464687167842121	0.0602005191290425	-0.321856846744876	0.207733949024089	0.0550251479405343	0.833861664728122	0.182206031303103	0.483973751422319	-0.28057193352472	0.275356300917314	0.0924794787657549	0.724075868260343	0.0352234874960844	0.893237557691751	-0.436330198051789	0.0799459766426497	-0.0767786077245895	0.769609478453659
AIG1	antiquewhite4	0.713607416651381	0.0012961436378689	-0.388645842948486	0.123142175517352	-0.5541516098097	0.0209853335142664	0.180204110834082	0.488870997175314	0.217533369256713	0.401633137928213	0.242518891959278	0.348309648512951	0.586643079927218	0.013309941571553	0.505265284898395	0.0385582512475867	0.848156014347683	1.69707479876889e-05	0.643266812461676	0.00533990098079432	0.721996491828946	0.00106559743038655	0.561299103977279	0.0190570769309244	-0.189849881319364	0.465496600124338	-0.738471225668431	0.000710579394321858	-0.094717678731641	0.717651788240585	-0.196846105814956	0.44889858008066	0.0829511506103635	0.751614755102395	-0.153881224971657	0.555411065677807	-0.276827170124493	0.282084944909526	0.152964799957029	0.557796720081616	-0.291923584192686	0.255564744365844	0.155616212792704	0.550906786421971	0.559921944220402	0.0194173874311811	0.0280488475755003	0.914900337475672
FAM107A	antiquewhite4	0.561599617924442	0.0189791518462109	-0.449177769462503	0.0704899169984428	-0.347651829384042	0.171522287403381	0.0137225771729105	0.958311977904421	-0.00435270396279253	0.98677200304037	0.315157474165567	0.217892327507211	0.581159550836006	0.0144187902379624	0.367149528895635	0.147143456992623	0.885304741933747	2.31583958921239e-06	0.43448805953285	0.081373846838546	0.507198879727505	0.0377005865923654	0.395830302124305	0.115770491807811	-0.599910285166072	0.0109045447457352	-0.793087828212818	0.000145776973240477	-0.31273639108591	0.221640708858923	-0.388405533766313	0.123394280857658	-0.135254039018975	0.604752600018844	0.170631962818144	0.51261302975742	-0.215225421329141	0.40676902003777	0.213683561071961	0.410219578509694	-0.0817917586198635	0.754985794884915	0.215952828875665	0.405146544327425	0.493365144118731	0.0441673789903913	-0.15062330071466	0.56391234401119
PFKM	antiquewhite4	0.781708794254285	0.000210169746679255	-0.564574442895218	0.0182211254189012	-0.521342338165001	0.031860979755258	0.136086596400757	0.602510149370695	0.0371222488325738	0.88751584309959	0.198019462731557	0.446144704142206	0.524262614961114	0.0307469241371037	0.543674661360078	0.0240827028810976	0.923962576071971	1.1909740374599e-07	0.588607185414488	0.0129295899695659	0.63079435926023	0.00662705322957996	0.440050796357128	0.0771177917765219	-0.450058554020158	0.0698731969922006	-0.746190137745886	0.000581767657931912	-0.466985242926073	0.0587763566150266	-0.417867030406218	0.0951050148216833	-0.0668683016125896	0.79873126094525	0.177267953198887	0.496096639366141	-0.203203974998694	0.434080478535498	0.212760963954773	0.412291701815499	-0.181135251421983	0.486590202195305	0.0955837819091188	0.715170666082131	0.565793330446142	0.0179174706898352	-0.0550181817024776	0.833882423042665
S100A11	antiquewhite4	-0.705310095974069	0.00156310791595725	0.625420401732864	0.0072533355273784	0.39877877323148	0.112837028366821	-0.0615561899432012	0.814447552613797	0.0169818639406311	0.948421723783931	-0.357036218605684	0.159472561103918	-0.531915190610291	0.0279692592418143	-0.458401427201951	0.0642266265446725	-0.928209015909371	7.83741859541399e-08	-0.80256119670034	0.000105652477381833	-0.574707605100822	0.015815357251046	-0.48743979755687	0.0471799981350454	0.556186236868691	0.0204216107516689	0.846716638306964	1.81351629982099e-05	0.576582462090134	0.0153990189971025	0.697354456145543	0.00185997621454119	-0.209774590788247	0.419036968908709	-0.0874788292412069	0.738491237364652	0.146240233188589	0.575437257881432	-0.342912100209883	0.177834023061842	-0.10136941462357	0.69866673739981	-0.148962771410914	0.568266830908231	-0.510349363434346	0.0363343544692757	0.171024599594182	0.51162870437081
SMCO1	antiquewhite4	0.720233752636412	0.00111098994361686	-0.752727331477006	0.000488434980601938	-0.336808742483569	0.186187082632183	-0.0551203957430307	0.833577851386038	-0.250922200026665	0.331330651058296	0.118422600887661	0.65078188713871	0.477154589949771	0.0527729910396893	0.385197842332678	0.126794035373103	0.900697848034524	8.22897404908027e-07	0.599995645839043	0.010890274567767	0.551882823288794	0.0216281530309962	0.455814344380124	0.0659401931131515	-0.560718392091957	0.0192083674751103	-0.7466970120681	0.000574038280968291	-0.559218326426485	0.0196035194695077	-0.504871990553506	0.0387345011741055	0.0346215735039587	0.895052414054631	0.395857109494958	0.115743581625955	0.0529496188481735	0.840050954829472	0.464617191643403	0.0602442825889134	0.127345267724964	0.626219010733942	0.298719772047779	0.244151363517037	0.63693852922058	0.00596502670554805	0.0363163376162402	0.889943744864482
PCDHB5	antiquewhite4	0.478738973858811	0.051880624740094	-0.190598354989846	0.463706457939776	-0.415051695606854	0.0975857176543887	0.246792583408009	0.339613704237951	0.249343259758911	0.334483707332593	0.425677565348407	0.0884600026585584	0.541553910087199	0.0247506737841514	0.199712708123329	0.442185891500387	0.642386426740117	0.00542355526168219	0.42963074245262	0.0852275237678318	0.411945594982105	0.100375950729568	0.335566026114865	0.187919125410939	-0.49030333098561	0.0457053833936199	-0.613489514868907	0.00881389498825085	-0.256162126173186	0.320990812805546	-0.532152029298475	0.0278864946260824	-0.0851684744249362	0.745179538548164	-0.175715995594644	0.499936376468583	-0.479648711185163	0.0513733687588509	-0.0640064252947056	0.807189656493957	-0.153647275356902	0.556019662962116	-0.18380108220794	0.480088963158319	0.142634611964228	0.584991921304322	-0.418879802965239	0.0942237803050062
RUNX1	antiquewhite4	-0.812432761031385	7.4154858849574e-05	0.545090319487096	0.0236446536816929	0.567554674496717	0.0174856947057854	-0.283786365259415	0.269659540854295	-0.181256673230019	0.486293164191952	-0.30532468601934	0.233371554626157	-0.518010909503949	0.0331693967348189	-0.553534514590031	0.0211586826534216	-0.923622000215004	1.23032900260609e-07	-0.753830723921064	0.000473985146274247	-0.761370392737318	0.000384453761499924	-0.613316266147083	0.00883838179772911	0.426274345872314	0.0879664398390779	0.827498182121995	4.14614132794573e-05	0.394406831825221	0.117205752196399	0.525549681758221	0.030265528667853	-0.0254266763396342	0.922832532453286	-0.00728172490780676	0.977872254952654	0.332350073586881	0.192450686807951	-0.111229829138503	0.67083448738094	0.158452181358085	0.543579084714161	-0.0243684197367701	0.926035798978246	-0.443906879346319	0.0742643531816229	0.213238525994237	0.411218419825788
ZFP36	antiquewhite4	-0.862846106235897	8.27386639291e-06	0.31459913381811	0.218753119331451	0.765911714949952	0.00033768163450685	-0.330181614433252	0.195546490328642	-0.383546551531345	0.12856940643658	0.211058831771962	0.416129181220729	-0.117202765668076	0.654167190781505	-0.431840001604348	0.0834587210115388	-0.63653711254327	0.00600658369433824	-0.46903731519117	0.0575259395586741	-0.644333539108792	0.0052399385676687	-0.664287317623557	0.00363139593108823	0.214901209308522	0.407493288985979	0.709002787116571	0.00143920873788642	0.183901714673594	0.479844382164503	0.301120812635698	0.240197061848208	-0.251019553998595	0.331136805958165	0.148822036598916	0.568636547700875	0.433217301612154	0.0823695668965146	-0.0178221598446941	0.945872958333184	0.298749165532874	0.244102709079734	-0.0451814240591357	0.863291959039308	-0.401006477723868	0.110655726027748	0.090960153583851	0.728446605863404
C1orf168	antiquewhite4	0.5578731904187	0.0199632320138587	-0.449392260073058	0.070339365315345	-0.343373057153341	0.177213483961526	0.065017344761131	0.804199484013449	0.045045871717608	0.863698504051448	0.0118100720794152	0.96411821025465	0.0967178161207812	0.711926078464256	0.272763992574848	0.289497613751482	0.599020649374903	0.011054155547383	0.176782578090209	0.497296000904479	0.441804232380217	0.0758105351823463	0.369873166685129	0.143937967892516	-0.481805216475125	0.0501857788145758	-0.625679989764595	0.00722203161936723	-0.185005111558568	0.47716664291967	-0.314304268277096	0.219208594072268	-0.00324976920267389	0.990123675195856	0.240198210569357	0.353084255391747	-0.0299181535816638	0.909250187149543	0.0772715065295527	0.768168316916378	0.0291767911095515	0.911490546182816	0.193848940514839	0.455971988591352	0.296769229571039	0.247393688278679	-0.223182053017406	0.389211379523194
LOC102725104	antiquewhite4	0.589948871546878	0.0126747499313517	0.0601224525162448	0.818701124286783	-0.693542888345767	0.00201775966157483	0.451196509981058	0.0690822868030028	0.523137886730933	0.0311723961230259	-0.157240000123506	0.546705848346289	0.126604995379535	0.628243243084638	0.323013910222496	0.206011193145019	0.375506099880052	0.137461318084185	0.162807589842915	0.53241082347769	0.44129313677776	0.0761898939841195	0.6130992240514	0.00886913492579782	0.0652589939219199	0.803485094604387	-0.468244308019314	0.0580067843474337	0.268432859448401	0.297527164590512	0.040298951141894	0.877955056507995	-0.0793262231865909	0.762168416382756	-0.304284002117997	0.235049634151254	-0.570626623230542	0.0167521924445196	-0.20372227079003	0.432883788122603	-0.483263386099175	0.0493945111515087	-0.0520343845902898	0.842783050082892	0.140840429088765	0.589770849375149	-0.160769027718479	0.537625179492474
MRS2	antiquewhite4	0.728806151020126	0.000904361418810405	-0.569976782818913	0.0169053060924555	-0.45914331431415	0.0637413608404767	0.0510497706342975	0.845724146457838	0.0452875076540224	0.862973818534292	0.108898930968618	0.67737887305852	0.566122626759324	0.0178361189141659	0.424114859705346	0.0897618871403255	0.816065493397937	6.47628843103513e-05	0.674359415961544	0.00298744734557158	0.553703919844662	0.0211109841032387	0.33097710263293	0.194407038911107	-0.248518593053308	0.336137382269231	-0.625649986275244	0.00722564421464788	-0.3271314498542	0.199956104445249	-0.427729464411992	0.0867713314546868	0.231371204080113	0.371580770116797	0.129487780548914	0.620374676012772	-0.0394051443806956	0.880643552280293	0.343843914157894	0.176581110158628	-0.115988600388952	0.657543100276353	0.11045445520913	0.673009024232307	0.628967455176882	0.00683488383014921	0.115556386300155	0.658746360415706
AQP7	antiquewhite4	0.711382246592594	0.00136374064580699	-0.588924501113067	0.0128689563495384	-0.428060997613744	0.086500688155144	0.121753215761477	0.641571687494302	-0.00111848090575667	0.996600772901015	0.256029280901725	0.321250593913054	0.53462955771916	0.027031982472696	0.573928480183445	0.0159909537970867	0.929531824005185	6.84372940138951e-08	0.545614842132408	0.0234839290681283	0.539580068634635	0.0253851827029887	0.6343657630092	0.00623543284201052	-0.319285761058024	0.211595458486584	-0.766908868697989	0.000328075080965542	-0.29429822770678	0.251539732942172	-0.401192276589615	0.11047515422531	0.0141451394140718	0.957029365902011	0.11282133455411	0.666378854545078	-0.0965301041445534	0.712462820607207	0.25280512136377	0.327593158615005	-0.0612298543648643	0.815415289349342	0.254910129598929	0.323443992141039	0.512515446499836	0.0354171435030662	-0.113889542075011	0.663394157793498
ASB14	antiquewhite4	0.686609553600817	0.00233285136186458	-0.734371002568478	0.000788086432336035	-0.310724959831085	0.22478612599347	0.154851081736261	0.552891191600746	-0.244982065445728	0.343282325965013	0.302110680786021	0.238578675630503	0.354649213608186	0.162481511631914	0.657407114544575	0.00413283226210057	0.828920716528907	3.9135923705303e-05	0.592458612610719	0.0122087289652486	0.416791087212169	0.0960476722458278	0.612487118576877	0.00895632575012671	-0.383160968979079	0.128986439914229	-0.656789807478049	0.00418043375311104	-0.551537867601631	0.0217272173286689	-0.703943859081951	0.00161111314845015	0.0887552858392992	0.73480354995896	0.271464598453427	0.291892716941545	-0.0298219397390926	0.909540904235562	0.334164481824301	0.189885271256447	0.278832246083074	0.278469885590485	0.148855594986649	0.568548378929199	0.314567902911986	0.21880133243507	-0.264258512992402	0.305390828577509
BLM	antiquewhite4	0.712234271639602	0.00133752280507095	-0.375121153205164	0.137897399871591	-0.560971334827692	0.0191423543680224	0.16338559150864	0.530936563434224	0.108369953936396	0.678867126664608	-0.0405520000205467	0.877194134488889	0.287361724935285	0.263408885946735	0.513386284415441	0.0350534167698142	0.728049429014226	0.000921214531034625	0.377008453164842	0.135768506430601	0.672553889811866	0.00309546070480564	0.346962693934252	0.172430521376637	-0.387196930321107	0.124667681820071	-0.656115776425872	0.00423291567466218	-0.293322669411949	0.253188478504357	-0.351017798403254	0.167132263070275	0.110928700004624	0.671678712085451	0.0606234660344975	0.817214181872545	-0.353957222127965	0.163360925005921	0.0978776396503606	0.708612532394309	-0.228888491831364	0.376878300206536	0.112232753239642	0.668025447535588	0.465985083549047	0.0593930648539963	-0.0555173698634282	0.832395182761536
BTBD8	antiquewhite4	0.446957933520467	0.0720619481202412	-0.381678098040821	0.130599029522333	-0.261752040599371	0.310171263945524	-0.284603609004742	0.268222823060803	-0.260044038567149	0.313454023889437	0.034276891132076	0.896091902692459	0.417732710093934	0.0952223319648558	0.24415502642704	0.344965654868775	0.713824711468217	0.00128969325649366	0.628907803893378	0.00684175699076874	0.433194944666435	0.0823871637487425	0.352951810263368	0.164644362747358	-0.292523298075959	0.254544471062863	-0.60415559318406	0.0102126060478644	-0.382802238631622	0.129375274856614	-0.346867961277544	0.172555623912264	0.624078885082868	0.00741684849902249	0.166467312353852	0.52310775781947	0.189792185290294	0.465634735733208	0.628980571583139	0.006833373270796	0.227020157511513	0.38089224023738	0.565933548963023	0.0178827946275622	0.764050483916217	0.000356240871230885	0.334760343662442	0.189047719873455
CRISPLD2	antiquewhite4	-0.635809722682299	0.00608248090534138	0.40892254252322	0.103145794293154	0.455071276616698	0.0664385410679367	-0.184357638887093	0.478737049728794	-0.152197346147238	0.559797998933015	0.0910297333748724	0.728246267260252	-0.0586494012959085	0.82307631515868	-0.115245092961558	0.65961347470087	-0.439575201793638	0.0774751831236313	-0.565895789071968	0.0178921274785942	-0.543841301773534	0.0240308148281328	-0.555976058809086	0.0204792904679837	0.243629668704069	0.346037395449021	0.440046072035631	0.077121336002341	0.447098746579503	0.0719614714700396	0.341694815915704	0.179479685367777	-0.0614616484087976	0.814727886184791	-0.0928150702681209	0.723111531791649	0.0480248608082933	0.854771620067243	-0.0961953583335618	0.713420306754672	0.0462391433474767	0.860120796537909	0.0259205153520194	0.921338098140056	-0.28833557576945	0.261721996738989	0.0730048464793004	0.780666709796632
MURC	antiquewhite4	0.204630812935964	0.430790193471256	-0.349248752586261	0.169429990094565	-0.0121311390895902	0.963143346546085	-0.0501820678021712	0.848317621782727	-0.0733031406757014	0.779791221880722	0.397801205636291	0.113803744622977	0.279866733052638	0.276615849725923	-0.0494831712481373	0.850407623954267	0.411541927662245	0.100742702445827	0.673653066831757	0.00302933203310093	0.350706495443506	0.16753507083472	0.330767012286452	0.194707545818884	-0.335949130900949	0.187384040094237	-0.408087595882096	0.103920297304581	-0.29660145809515	0.247673824110292	-0.197104362337302	0.448291709967474	0.116700900135817	0.655561832179526	0.2073247042972	0.424613589935936	0.236631337012819	0.360494619631865	0.221905639786121	0.391999786619393	0.259297086500151	0.314896067783174	0.142329670543399	0.585803015033173	0.285691680708704	0.266317313018048	0.0399454387683595	0.87901824290548
NNMT	antiquewhite4	-0.7423117019129	0.000643820198105482	0.387130947451853	0.124737465304249	0.587025803759595	0.0132351417121221	-0.503142677221477	0.0395167463978909	-0.322194576816437	0.207230137799229	-0.350588820818411	0.16768750479583	-0.290996846332623	0.257146370990329	-0.670364349529853	0.00323069157968536	-0.783005045240031	0.000201808605415391	-0.642204492149434	0.0054409737512772	-0.578611122197855	0.0149582920912221	-0.673266919187625	0.00305243102104873	0.289717527938945	0.259339705300113	0.737696933086662	0.000724710432384347	0.409401820223515	0.102703073103586	0.568012320783809	0.017374853472102	-0.0268967662071464	0.918384546594716	0.137088651983855	0.599815624760613	0.437661879902042	0.0789251788415048	0.132356809686161	0.612582117265957	0.173479371386618	0.505494796506579	0.116025006197426	0.65744178476661	-0.146301762696414	0.575274783859921	0.465515309319551	0.0596843848310695
PRKCA	antiquewhite4	0.0258806304839769	0.921458786833017	-0.134742112000822	0.606133111671152	0.0543673298928963	0.835822316919655	-0.38873628306819	0.123047389250291	-0.349976485685724	0.168482219948037	0.0580785052341507	0.824773298210409	0.293170515262906	0.253446233287379	0.13760437968962	0.598430742409966	0.321312117883857	0.208548227142756	0.194018849185343	0.455569503833047	-0.00689564712727212	0.979045221705583	0.070333018444344	0.788519474951012	-0.0838504703884202	0.749002817404239	-0.249509935357269	0.334150050311972	-0.0746195333615887	0.775930634927859	-0.129359100361252	0.620725087994543	0.339580055809182	0.182362694419032	0.0892224639222556	0.733455234545471	0.204168958268798	0.431853807651229	0.568087979952851	0.0173565821215451	0.275233546329332	0.284978404243964	0.498780018942513	0.041543467715834	0.444522603269442	0.07381597839581	0.278306858006794	0.279414392972978
SNORA80E	antiquewhite4	-0.786253300681238	0.000182071344419884	0.480678641081028	0.050803588281065	0.578180611178356	0.0150509798795021	-0.0759275282220353	0.772099583089141	-0.0211167251547366	0.935884968163396	0.144538149194758	0.579939436709957	-0.159235966207301	0.541561604069149	-0.352861884215292	0.16475948620822	-0.755173246099379	0.000456885009038331	-0.513443793973785	0.0350294973002299	-0.554326328448807	0.0209364546208724	-0.598786333101587	0.0110938306172561	0.459403897371105	0.0635715591835709	0.849463430869543	1.59686490063476e-05	0.204437464010554	0.431235294733343	0.237008908518599	0.359706087438098	-0.256837861266771	0.319671305592369	-0.277829449520569	0.28027433525095	0.115926381032816	0.657716266623896	-0.363335136349729	0.151714296444938	-0.0491244728522002	0.851480653562527	-0.376604932576252	0.136221759638731	-0.617600710476472	0.00824853304421441	-0.105218541856275	0.687756590042912
TMSB4X	antiquewhite4	-0.636239502122011	0.00603754423220569	0.39631372491828	0.115285890788007	0.463331822212506	0.061052363753418	-0.210738800301012	0.41685279866949	-0.168532498740273	0.517891263026134	-0.466532392190535	0.0590549966564456	-0.560855968416394	0.0191724407159363	-0.443738559504298	0.0743872708643162	-0.894682128559073	1.25633553892088e-06	-0.726579713605176	0.00095468911376024	-0.605974420827685	0.00992706439012202	-0.469909486474272	0.0570005240944486	0.540382227937698	0.0251258209800725	0.871603343985637	5.17994024208994e-06	0.392621417521051	0.11902357322373	0.595719497629316	0.011623616543611	-0.0734472419355049	0.779368376923951	0.0779832032234433	0.766088690809806	0.362238167116874	0.153046529577981	-0.134361131455753	0.607161319355297	0.0610236911342074	0.816026789348538	-0.0651667945807296	0.803757646954695	-0.378784746236557	0.133785687992047	0.313366354651343	0.220661428390089
CNTNAP3B	antiquewhite4	0.595206302034463	0.0117141958771562	-0.32144970354149	0.208342364472494	-0.463881369224004	0.060705899501831	-0.148912151201581	0.568399800654017	-0.158907693055772	0.54240617915667	-0.264924707882906	0.304127644167159	0.182265552888817	0.483828511306416	0.0965402605912427	0.712433776075518	0.626091202865853	0.00717266495229613	0.470362499340323	0.0567290327452936	0.622151286913955	0.00765695575142606	0.397872793812542	0.113732753675172	-0.327950110983663	0.19876624171614	-0.615292754342698	0.00856222832728927	-0.323318377603369	0.205559419891542	-0.0768948506260926	0.76926953735382	0.36416190861498	0.150715449517048	0.214291481985822	0.408857244379092	0.115899925855301	0.657789900571011	0.479525300960853	0.0514419618062152	0.0207424983829128	0.937019066618757	0.556534753023117	0.0203262458580663	0.773822941585602	0.000267534129463791	0.376355351743464	0.136502623321087
AQP7P1	antiquewhite4	0.769027027493756	0.000308423621770894	-0.464340248248631	0.0604177159064325	-0.569097258837148	0.0171142835942539	0.327165407308167	0.199906657451002	0.139059056054489	0.594531529924721	0.303740609513938	0.2359288745708	0.54010665021985	0.0252146909706309	0.632068521945056	0.00648513182648214	0.889730908609079	1.74701283621302e-06	0.516212687260425	0.0338925268542096	0.59702123986216	0.0113963479313692	0.66868535299571	0.00333761384177563	-0.19850899509055	0.444998322512965	-0.719379576058394	0.00113355298223345	-0.194571074088921	0.454262615002684	-0.403229702777797	0.108508697553635	-0.0201491893312967	0.938817330237502	-0.0865588919460133	0.741152290705343	-0.283103235797199	0.270864106013148	0.0769304678798554	0.769165386096891	-0.188230758628102	0.469380832001653	0.082369577111508	0.753305207297455	0.371246305072618	0.142340218506397	-0.249869001185041	0.333431913251482
ADHFE1	antiquewhite4	0.536975812966088	0.0262415194274425	-0.558991347288018	0.0196638598498333	-0.252474576851421	0.328247490034172	0.311502294991311	0.223567185130477	-0.0911426664398561	0.727921138538339	0.528326603173491	0.0292466313294341	0.567048813355071	0.0176088576120559	0.621764773953119	0.00770584178213826	0.751251048438048	0.000508339483647624	0.559974941081141	0.0194034239829711	0.538118829775408	0.0258629639474438	0.522030847673347	0.0315955750014536	-0.19620232724966	0.450413194505648	-0.513337678564613	0.0350736427179711	-0.216164710463343	0.40467459708504	-0.555332687193426	0.0206566425906789	-0.101479985095145	0.698352540196574	0.0743185726106654	0.776812829112059	-0.169387834460793	0.515737839917845	0.0906800454191696	0.729253279306553	0.0747538643363283	0.775536959455164	-0.0279708770606981	0.915136096100748	0.147554684458112	0.57197056931416	-0.350885951595099	0.167302785480914
ALDH7A1	antiquewhite4	0.642289332431202	0.00543284550421672	-0.394482876799622	0.117128762770398	-0.471193475937124	0.056233531604344	0.132146837312539	0.613151106085308	0.105288478284335	0.687558889155186	0.242442199834321	0.348466845991752	0.452597760304722	0.068117445137991	0.342252993178518	0.178723824812116	0.730463141882799	0.000868347199994595	0.710071594281134	0.00140489589534237	0.593149405245122	0.012082871419386	0.445158473051634	0.0733550154765727	-0.425242775730067	0.0888208479223036	-0.657411136659704	0.0041325235574757	-0.305308967086965	0.233396844314811	-0.463462233576449	0.0609700130512864	0.28593510610409	0.265892154024826	0.136018666177828	0.602692990173823	-0.221779478406526	0.392275982317677	0.201765206566319	0.437411399540659	0.0115983861559459	0.964760983834561	0.0101549177706121	0.969144530104768	0.453824404987309	0.0672810008582824	-0.028096741153758	0.914755525491609
APOOL	antiquewhite4	0.48804029559173	0.0468678375051468	-0.481171392825597	0.0505326678750625	-0.246055678417521	0.341104155043595	-0.12459868754515	0.633741952249548	-0.279424334376945	0.277407804165402	0.234917160443535	0.364086760302373	0.414940625196101	0.0976845256346841	0.287247223603985	0.263607663729082	0.690824492754228	0.00213685649832427	0.496696278284976	0.0425388262900138	0.2035897955387	0.433189496701089	0.115195336821753	0.659752109520551	-0.60626345864791	0.00988227905430491	-0.616258667423847	0.00842980297274659	-0.557186833681898	0.0201487495193872	-0.65905126033818	0.00400818913329649	0.257298757121056	0.318773140800487	0.268172501584719	0.29801405017153	-0.0538336482888224	0.837413648030575	0.495016670430049	0.0433541869139471	0.306072307568301	0.232170739427824	0.153279941820851	0.55697583333356	0.452886222130164	0.0679200596686499	-0.0558563890978651	0.83138544276996
CD200	antiquewhite4	-0.755128249596774	0.000457449708523708	0.133303268258726	0.610019978762863	0.757952586363613	0.000423111147021936	-0.36056599134218	0.155092623745718	-0.45701751092862	0.0651391271587478	-0.0874140509381982	0.738678526638457	-0.394524231285283	0.117086909599968	-0.530156988516481	0.0285896087851055	-0.732430538510305	0.000827135187895065	-0.492505992277426	0.0445949425382984	-0.704129146603899	0.0016045326331997	-0.335814575245056	0.187571860090701	0.200926698014642	0.439358705977562	0.656018481667966	0.00424053519787293	0.14272591578485	0.58474915925516	0.229870496693228	0.374777964346761	-0.126099770582586	0.629626192049521	0.205411433478876	0.428995586703998	0.509592613364135	0.0366590253563868	0.108590304985924	0.678247041980317	0.510124378681608	0.0364306505094916	0.084222301511398	0.747923642041827	-0.433932891331619	0.0818077753202729	0.086694322490488	0.740760363062101
EFHC2	antiquewhite4	0.746994537119989	0.000569541152780571	-0.602808978544097	0.0104281935663922	-0.459117010916639	0.063758519320714	0.0290965830414461	0.91173296890108	-0.141126318982935	0.589008283567392	0.0936513099628677	0.720710277436627	0.415672349553131	0.0970349009585529	0.454276116684132	0.0669748942103986	0.894083485432264	1.3085456072988e-06	0.624274015950687	0.00739288277013568	0.668501313095751	0.00334950683653259	0.61551358958153	0.008531806565965	-0.345657000603282	0.174160156395238	-0.74768109194034	0.000559275358571736	-0.390677941909097	0.12102470986039	-0.292647817398037	0.254332949099982	0.173037103459062	0.506597353055634	0.233609813046434	0.366839788641612	0.0601393290717365	0.818651027344499	0.388294251404781	0.123511147895777	0.0295826348091209	0.910264028389796	0.401849058777641	0.109838519097171	0.677678610523394	0.00279689472416712	0.11891171385821	0.649426300157555
EXOG	antiquewhite4	0.100183279110575	0.702040162462436	-0.339542992790658	0.182413494133788	0.0980968227542609	0.70798689214079	-0.258263264624152	0.316898364476557	-0.292005717958252	0.25542486271981	0.366675260967072	0.147706583258301	0.37639126223184	0.136462187134859	0.0160284979093537	0.951314022320432	0.454625025891061	0.0667391558561257	0.282162598429434	0.272528131102187	-0.0905894605733849	0.729514208868014	-0.07451776282516	0.776228921892215	-0.391186281581574	0.120499028599857	-0.304813794322915	0.234194402809495	-0.329138876304656	0.197046727519484	-0.0997245967672308	0.703346092131124	0.0715135295169544	0.785047415658311	0.425463016287141	0.0886379310944497	0.403553041703947	0.108198916419913	0.340184746903514	0.181535212792375	0.258369584640896	0.31669210056721	0.215633081166647	0.405859311297217	0.40827298739422	0.103747970594544	0.184348754183762	0.478758616625177
KCNAB2	antiquewhite4	0.454643019573279	0.0667270151369669	-0.35975523895727	0.156091332141509	-0.283834297340317	0.26957514579265	-0.145559259478118	0.577236723802114	-0.050176526010255	0.848334190391527	0.251782569760097	0.329619813320887	0.486071873429313	0.047896933583252	0.264273438385911	0.305362494181215	0.719050207190373	0.00114235360549155	0.521264715533215	0.0318910084048197	0.429438519944814	0.0853826955738716	0.203227956497297	0.434025070026741	-0.48155416670086	0.0503229630673625	-0.540899134117581	0.0249597800626768	-0.615430258242509	0.00854327593987294	-0.365147593883656	0.149530491433545	-0.0653853268640674	0.803111673992052	0.149496781784031	0.566864899036363	-0.036646436162774	0.888949171384055	0.283802434659185	0.269631245302398	-0.0954874204070973	0.715446579716248	0.130251819948532	0.618295694618871	0.545364597195585	0.0235605031965962	0.0352546783243576	0.893143526479034
LOC101928841	antiquewhite4	0.52226044122982	0.031507450035964	-0.223434963582156	0.388660166736077	-0.44321071916643	0.0747736976864622	0.172607805914168	0.507668657028688	0.117774892889976	0.652578616815021	0.469375699802889	0.0573216631209519	0.479338831015105	0.0515457343624693	0.37705060516753	0.135721219552507	0.808855183398087	8.45002632890919e-05	0.412318678315895	0.100037834088441	0.345490325829683	0.174381780128162	0.320078074255753	0.210400568182827	-0.577803168181576	0.0151326137803851	-0.7455565766767	0.000591550230471604	-0.470716171014465	0.0565177469045347	-0.495655339698805	0.0430427670171146	-0.0948822210902057	0.717180218213383	-0.057324676020896	0.827015171786942	-0.334473171313963	0.189451068166718	0.0402796207189585	0.878013187560596	-0.0994939089074846	0.704003187898772	0.0276031292847964	0.916248141052558	0.287730684503435	0.262768991283894	-0.382147912327214	0.130086609526792
RNVU1-15	antiquewhite4	-0.481361827027308	0.0504282557104911	0.580634121890611	0.0145287480982298	0.17723483544338	0.496178429340771	0.156145744430343	0.549535260970995	0.0170406862066304	0.94824328982551	-0.116658293416776	0.655680282258666	-0.20502729839667	0.429878206558212	-0.277237683270535	0.281342499231936	-0.695432643283291	0.00193821536161985	-0.613102259016401	0.00886870430748641	-0.647166561808451	0.00498176964662367	-0.663663406636638	0.00367472144867358	0.491617417157324	0.0450404273117662	0.780637654531336	0.000217295867237111	0.348132191942922	0.170891101929394	0.568127995930216	0.01734692453482	-0.32352347786335	0.20525545275977	-0.0624167940842927	0.811896680996903	-0.0315843704366442	0.904217349330013	-0.342123167398774	0.17889943996298	-0.242992295965233	0.347340196320302	-0.448752649801351	0.0707890087405101	-0.430047534299114	0.0848917692537977	0.166706033184916	0.522503535828512
STRIP2	antiquewhite4	0.348300479784242	0.170670344466876	-0.425906331100559	0.0882705681280652	-0.124677902027133	0.633524501935419	0.169258433247485	0.516063357464259	0.0609141395350831	0.816351770811532	0.608693212635877	0.00951212374140106	0.701900741629242	0.00168515662166275	0.312834546653487	0.22148794263654	0.706347560707718	0.00152744537600768	0.657444486698508	0.00412996460137357	0.332087047275137	0.192824466619509	0.395480207885316	0.116122332986645	-0.299810483544878	0.242350015882933	-0.52492476617938	0.030498534024991	-0.228440120378034	0.377839445575788	-0.415702487795413	0.0970082107069038	-0.0877746752796272	0.737636053933945	0.112237620964003	0.668011823888411	-0.100528214739734	0.701058603634823	0.0895518195152609	0.73250512877826	-0.00415741389089025	0.987365449889915	-0.0459706623869756	0.860925543435734	0.243491509559284	0.34631955811673	-0.190602924384302	0.463695539772898
CX3CR1	antiquewhite4	-0.163688866324654	0.530163769035534	0.290006467612917	0.25884331993044	0.00314027855883105	0.990456412101046	-0.0626224363208911	0.811287411352616	0.06947945576693	0.791032281011629	-0.445001654811277	0.0734685019011405	-0.477521797280534	0.0525651560286833	-0.166757534596198	0.522373223678906	-0.390140201465898	0.121582540846586	-0.208078465775146	0.422893697038073	0.0234344749599097	0.928863676812537	0.322888116265099	0.206198036486909	0.465628505822084	0.0596140917679241	0.248377069319265	0.336421647678621	0.314678963875548	0.218629911737851	0.534489842465234	0.0270796263558293	0.180328017511118	0.488567194973518	-0.204270597953835	0.43161962273325	0.167584667152956	0.520282412480075	-0.0507472638038948	0.846628139837244	-0.0490110556441363	0.851819987237789	0.306964556707374	0.230742776402809	-0.0293404261978174	0.910995994623394	0.282585101194449	0.271779933612876
ECH1	antiquewhite4	0.590679476562704	0.0125376596970061	-0.360500349237549	0.15517332156459	-0.434741801035812	0.081176076000594	-0.0497880240577313	0.849495865939096	0.0219850995812088	0.933253802168954	0.0908077630536786	0.728885436515765	0.390576916795695	0.121129372368317	0.443720784989822	0.0744002596060287	0.839048424834779	2.55462341959689e-05	0.396630724456936	0.114968894914617	0.444287226298939	0.0739871471827996	0.397942620889543	0.113663539215295	-0.384709068274875	0.127317746182594	-0.748353189751234	0.000549375092761034	-0.344963983836048	0.175082882918451	-0.214429614164566	0.408548030691143	0.147478063456472	0.572172402557742	0.0862475190298996	0.742053612829508	-0.0670531444917951	0.798185666637524	0.274457808894553	0.286393350290499	-0.142341962120374	0.585770312429622	0.396114749875864	0.115485177548537	0.642651107816933	0.00539829492221534	0.0696255786069794	0.790601970703822
KCNIP2	antiquewhite4	0.718344292863383	0.00116140532704137	-0.570453229848408	0.0167929400307759	-0.447208363702946	0.0718833256809229	0.168668879783501	0.517547626375909	0.15905170970244	0.542035583373348	0.00895692275458908	0.972783258745496	0.355635910621253	0.161233112967916	0.517692088432421	0.0332967369502173	0.756769756238044	0.000437221063304422	0.469425507269869	0.0572916409207705	0.767586483312079	0.000321677971056543	0.540467789072886	0.0250982780908679	-0.24936375184606	0.33444267519144	-0.663864713892036	0.00366069668651375	-0.0826632162929739	0.75245155711934	-0.304490384704862	0.234716240400504	0.139244740922037	0.594034557425736	0.0863810464572854	0.741667055975611	-0.177578867103607	0.49532909853022	0.0818367632653234	0.754854861250726	-0.194036788686322	0.455527018661791	0.167454233004184	0.520611864759862	0.463058022227353	0.061225528089569	-0.0419228902622472	0.873073628915253
NDUFAF1	antiquewhite4	0.554871757593666	0.0207844371375313	-0.46816607186903	0.0580543847670412	-0.328445922804532	0.198047874690092	0.077213644992874	0.768337458199598	-0.0829268691145325	0.751685312513621	0.0948583366606627	0.7172486637853	0.390351675563962	0.121362951551001	0.553583719332873	0.0211448196899666	0.663866593421396	0.00366056594775437	0.376613214757755	0.136212446207631	0.274393792075927	0.286510306526413	0.224775851384835	0.38574485462242	-0.210186762597822	0.418102562058092	-0.503975821998072	0.0391383947209614	-0.123238724620826	0.637479570833623	-0.348537415334904	0.170359860323117	0.365399843876262	0.149228270648453	0.251403691990332	0.330372575830305	-0.0706612254066429	0.787553788524391	0.276902127870071	0.281949289141477	0.0520748947479832	0.842662085808483	0.132876204313303	0.611175546967701	0.448690096022058	0.0708330967494083	0.094067348596012	0.7195165434796
OVOS2	antiquewhite4	0.695422769396733	0.00193862419257473	-0.210533664603644	0.417316976699828	-0.643850825412704	0.0052849846512891	0.328847327296874	0.197467538907204	0.196757174314695	0.449107654465318	0.105879895471365	0.685887798469378	0.268778806562569	0.296880958916135	0.520469141070311	0.0322000323416642	0.683261926147679	0.00249877923723796	0.31914397586125	0.211809747582182	0.440914878468754	0.0764715457108769	0.372741196426769	0.140614708341841	-0.43525995792706	0.0807732998125396	-0.67228445438524	0.00311184852620393	-0.291227649814657	0.256751900318705	-0.509280965582401	0.0367933733862306	0.017037773677438	0.948252124760523	-0.0168701874482184	0.948760494367008	-0.551194776127985	0.0218260961689514	0.00501086454820646	0.984772036751268	-0.169939126184641	0.514352098620172	-0.079682674919502	0.761128847353294	0.231562908194556	0.371173447450185	-0.338388570973904	0.184000485951791
SLC25A30	antiquewhite4	0.436184057038337	0.080058582531712	-0.737094144909499	0.000735871994667762	-0.0303964308884735	0.907805199940483	-0.0831026480225291	0.751174574452025	-0.408173334005576	0.103840575983722	0.186749241941333	0.472948959812967	0.640625029656329	0.00559409610553859	0.331356392745058	0.193865285842953	0.582695019485609	0.0141012148472965	0.578749339529362	0.0149286298221512	0.238311018722502	0.356994173881151	0.166040954648384	0.524187702856479	-0.110426386944877	0.673087787786835	-0.289180184157158	0.260264406728048	-0.258789293956157	0.315878623039818	-0.384406493181471	0.127642702801497	0.134341350525478	0.607214724081563	0.348483111161689	0.170430987883685	0.189241149298721	0.466955051272133	0.554576681454237	0.0208665711113516	0.213893613429342	0.409748583944823	0.106521586712272	0.684076210665726	0.490529730009172	0.0455902962509228	0.279605881818481	0.277082642122357
SNORD114-26	antiquewhite4	-0.636152181987896	0.00604665251122927	0.641829521773105	0.00547701587862165	0.311699021643493	0.223259370359463	-0.147952834666396	0.570922259819832	-0.102185682677298	0.696348321736599	-0.32286920650677	0.206226132913338	-0.433069960751734	0.0824855871632308	-0.473752800172382	0.0547276871341576	-0.817040694170598	6.24197828524919e-05	-0.799062110627068	0.000119223628609657	-0.680938702230933	0.00261950143750217	-0.555303465532946	0.0206647261791093	0.508900290500263	0.0369579869278417	0.849026966788504	1.62974494874625e-05	0.296941107590884	0.24710690167933	0.602281852268053	0.0105135633261987	-0.173604366180899	0.505183394717938	-0.0896064481632129	0.732347574715136	0.243386379785419	0.346534352746713	-0.213683129827896	0.410220545772635	-0.0807696205978839	0.757961230073444	-0.124615495513162	0.633695810615778	-0.379858179856564	0.132597219459149	0.205797284249822	0.428109975831455
TCP11L2	antiquewhite4	0.648717363137622	0.00484486099894427	-0.619182081499952	0.00803895138797724	-0.339658568146996	0.182255114017781	-0.136941095403711	0.600212097039959	-0.189606215110194	0.46608012365096	0.115400493111381	0.659180552942181	0.55286943985541	0.0213467565240934	0.373778496639998	0.139425880279156	0.860443684719698	9.35620222229556e-06	0.782779051858555	0.000203245927397377	0.56118019176032	0.0190879805570657	0.386440990990312	0.125468797153925	-0.337147233198617	0.185717146451597	-0.668555141395611	0.00334602479324758	-0.522335568114121	0.0314786550458276	-0.439883049979553	0.0772437093108061	0.365242446047495	0.14941680002141	0.226883672118931	0.381186384437346	0.127842844350165	0.624859831394258	0.559187414229874	0.0196117286847706	0.0834555135799419	0.75014959356875	0.360013084807246	0.155773237673464	0.773495815655261	0.000270170955160556	0.262880143385909	0.308014258807948
VTN	antiquewhite4	-0.418647607853007	0.0944252983990453	0.0508932270785936	0.846191929239579	0.434416073043316	0.081430018112475	-0.0437545440980158	0.8675730276812	-0.252541220859831	0.328115503410041	-0.0514588403381775	0.844501996499918	-0.369815602218464	0.144005216153511	-0.146219611875171	0.575491714600229	-0.533741596191698	0.027335887713241	-0.113741702924448	0.663806953624506	-0.349606016237543	0.168964258104317	-0.16614225898274	0.52393101081594	0.404654821277036	0.107148040521753	0.538499736430801	0.0257377543173012	0.143655272303262	0.582280542827416	0.135016198208472	0.60539382730573	0.0590359264081512	0.821927793263685	0.187040678728751	0.472246000412941	0.419877197095377	0.093361668371148	0.0319283944730583	0.903178641780603	0.370500522335606	0.143206472548952	-0.0421431458789693	0.872411888133815	-0.352220144162742	0.165582618387457	0.0849133563888572	0.745919151586753
CXADR	antiquewhite4	0.334699255416121	0.189133473938896	-0.428281740779179	0.0863208257109388	-0.108077721977095	0.679689790164648	0.160267092120261	0.538912574833536	-0.135705367505513	0.60353655349233	0.583844215167886	0.013867161829217	0.409149089828204	0.102936357752052	0.468800902645728	0.0576689783890458	0.647016973505628	0.00499513922737925	0.731741388526924	0.000841382773185695	0.194978297971047	0.453300098227165	0.360940671110929	0.154632553370502	-0.260509551092674	0.312557291555487	-0.554006647673626	0.0210259552448515	-0.435068652285035	0.0809218369356496	-0.595462071559537	0.0116689827108486	0.342396922622202	0.178529265911345	0.0466022594663504	0.859032596663248	0.00984756091834013	0.970078027875563	0.253372984243618	0.326470814100568	0.327221183562366	0.199825456463459	0.114997263587297	0.660304101892333	0.197227203158933	0.448003196164564	-0.215433991918002	0.406303450608062
SNORD115-5	antiquewhite4	-0.674511265772236	0.00297850495245506	0.169693503419546	0.514969288126317	0.64578974693276	0.00510592147052473	-0.19213682770944	0.460037672962812	-0.26445152175182	0.305024540874307	-0.0483143912582742	0.853904879040234	-0.160274959493999	0.538892385435442	-0.206742727992688	0.425944013245431	-0.671577990513558	0.00315515331940626	-0.289286269378023	0.260081685664492	-0.671882137326814	0.00313645000457725	-0.574055116016579	0.0159623092350733	0.558840463367992	0.0197040511753656	0.736771369562324	0.000741906995700993	0.421708992261183	0.0917931099508625	0.357338457067582	0.159094284072596	0.10383793148375	0.691663291178016	0.167383348544199	0.520790946029946	0.416862024825872	0.0959853169793482	0.0764542565766557	0.770558221589951	0.244356509128285	0.344555129669537	-0.0887021934948563	0.734956825385226	-0.299381197139738	0.243057995268985	0.359529157945221	0.15637060233802
AKR1C1	antiquewhite4	0.663905182633237	0.00365788254691567	-0.480168051521912	0.0510854629157734	-0.44235933566629	0.075400076409867	-0.00698975817249154	0.978759293297103	-0.173424705499347	0.505631015072194	-0.0599304110576071	0.819271233363155	0.169431565376359	0.515627853411504	0.263239659797968	0.307328713155892	0.664313000675621	0.0036296213838985	0.470174752109019	0.0568414328852732	0.395597853328475	0.116004016701147	0.506244690296167	0.0381219925916871	-0.381820072516456	0.130444032356166	-0.688613449886844	0.0022379149669227	-0.192933739418607	0.458143022733443	-0.19790600084686	0.44641062281988	0.233021268009201	0.368082937314717	0.397954370409806	0.113651895697048	0.114012842371845	0.6630499492423	0.473803238903377	0.0546983157898283	0.232845885274916	0.368453841607842	0.39676797379459	0.114831837745937	0.580568132101294	0.0145426045356087	0.159220019678328	0.541602617407684
CEP85	antiquewhite4	0.691977008200826	0.00208567959901546	-0.458463011785005	0.0641862407400587	-0.486991421004675	0.047414098765015	0.134336426874945	0.60722801728781	-0.142128671587715	0.586337894536957	0.326671105992621	0.200627221254552	0.65897199030138	0.00401412781947572	0.511692817534272	0.0357633736419067	0.880346796929137	3.13377782720178e-06	0.551700786529233	0.021680386398658	0.501025101607177	0.0404908898423985	0.437520782745192	0.0790328847402327	-0.258761598056931	0.315932265124242	-0.642199710513235	0.00544143215469104	-0.303961846281349	0.235570649687118	-0.442068740187161	0.0756147477753286	0.0796109179949253	0.761338090906437	0.0294157749484876	0.910768279746141	-0.142354086804143	0.585738054600961	0.350921807611398	0.167256399972097	-0.00762725431714004	0.976822516996185	0.16557260815173	0.525375182113812	0.514484437638014	0.034598820672981	-0.0587195734869052	0.822867779996851
LY96	antiquewhite4	-0.501900322559477	0.0400860805951152	0.119951575547872	0.646547759321398	0.484427404247173	0.0487696140585392	-0.407003896971704	0.104931700981185	-0.388086619709054	0.123729406291974	-0.44574359079583	0.0729327091601035	-0.370202050585208	0.14355417082964	-0.268852603421132	0.296743220286026	-0.609698945643051	0.00936217985219833	-0.492303904968646	0.0446959650692004	-0.546712935797148	0.0231501966517348	-0.397313664205157	0.11428804958913	0.507667389008527	0.0374949775028995	0.644387147186877	0.00523495512256479	0.396876558180503	0.114723486952599	0.604475819995459	0.0101618647138998	0.241408841706826	0.350588877556626	0.261556184960099	0.310546660215415	0.600909017597319	0.0107385081459609	0.23823736211128	0.357147270364375	0.239207818008299	0.355133133349006	0.270380982813622	0.293899176894936	0.00952706639127251	0.971051466222455	0.630945624199971	0.00661007538202407
PIK3R1	antiquewhite4	0.460027947986089	0.0631662735903973	-0.598958516942617	0.0110646649861008	-0.14218662408088	0.586183656002369	0.108501287609116	0.678497520202448	-0.0328123812532874	0.900510315997554	0.616252429251179	0.00843065293389029	0.693900195762058	0.00200251824418045	0.399967322383851	0.111669494598597	0.79400096531084	0.000141423855769342	0.811720470318899	7.61247406018349e-05	0.424561820499498	0.0893881249626891	0.41840399703725	0.0946370561632881	-0.311733858956962	0.223204889334933	-0.649276646369178	0.00479623876009442	-0.240882085584836	0.351673404324473	-0.547598692405744	0.0228836908404941	0.164243890850055	0.528750801874891	0.0725854366724202	0.781898091094449	-0.0053065411941535	0.983873585204682	0.273413345782713	0.288305152282213	0.167984870604815	0.5192721746691	0.0691385057667714	0.792036550448383	0.346162067984104	0.173489729988108	-0.150581431247055	0.564021963111728
PPIL6	antiquewhite4	0.681146297668721	0.0026085241363787	-0.517085278954214	0.0335401359105236	-0.438757670023084	0.07809234680542	0.189475706422908	0.466392810968812	-0.204242587902119	0.43168415326215	0.147736101171044	0.571492806582388	0.59594276470698	0.0115843835714784	0.49485072701608	0.0434353801658079	0.695950767449152	0.00191686121446638	0.405296893981662	0.106538981274215	0.357895656569478	0.158398496100792	0.430988915705491	0.0841369469102815	0.00386935520001336	0.988240813072576	-0.419504136730693	0.0936834626246829	-0.150169463525159	0.565101032123228	-0.274609569733035	0.286116204556616	-0.0158045172760403	0.95199361392554	0.0198509290228514	0.939721435145112	-0.0962087519074789	0.713381988827205	0.353339430088139	0.164148752049645	-0.0517396003366477	0.843663382666684	0.0870371414177276	0.739768535800313	0.436342443333149	0.0799365465315092	0.0668244227307525	0.798860789660041
CDC6	antiquewhite4	-0.146928337289779	0.573621366453505	0.293549071556573	0.252805247636497	-0.0176956591428718	0.946256626075441	-0.30936846258309	0.226923417887349	0.222539574510572	0.390613561179507	-0.810638620152753	7.92008704920985e-05	-0.495832826510286	0.0429565242221687	-0.464789420525549	0.0601366122120543	-0.481331001362621	0.0504451459704408	-0.467838197282452	0.058254186088343	0.115711125462351	0.658315483980184	-0.265418851212525	0.303192700792947	0.0840811383546174	0.748333291630257	0.279047905683075	0.278082751261494	0.383492813955182	0.12862747090833	0.580600083703866	0.014535894085733	0.106513949307383	0.684097762618618	0.0825238109008717	0.75285679433926	0.0657970155264683	0.801895065884979	-0.099820191293398	0.703073856967548	-0.300039464071772	0.241972912865728	0.127734207487409	0.625156486299663	0.154657452037441	0.553393877154138	0.477355754176526	0.0526590585002727
CHN2	antiquewhite4	0.488634405590606	0.0465605300929612	-0.499439355537325	0.0412322211238898	-0.235441511623995	0.36298583562014	-0.0907820778673211	0.728959408581286	-0.123530748980188	0.636676292780188	0.379511723159594	0.132980001329845	0.650326946813274	0.00470599515166616	0.124508430926945	0.633989748685977	0.718758148799905	0.00115020437620129	0.740565030779025	0.000673506286898983	0.389861609363724	0.121872248109113	0.216231144378375	0.404526682172318	-0.400535472643839	0.111114414983368	-0.517415249762287	0.0334076121835918	-0.510726412655806	0.0361734083426479	-0.4068415160486	0.105083849518164	0.0541908761630508	0.836348400096344	0.199631813250677	0.44237461324477	0.121349190160991	0.642686348380132	0.408140260901485	0.103871322977563	0.0709709505655654	0.786642749572356	0.0636953844170765	0.808110186309114	0.559161866435457	0.0196185153255298	0.112016704000542	0.668630218583074
HEY2	antiquewhite4	0.632221283440787	0.0064682819222465	-0.273831133548655	0.287539504339351	-0.534458657854824	0.0270902693700726	0.182024182032458	0.484417617589326	0.134017715361658	0.608088743768438	-0.217870368728579	0.400886142033564	0.221086686512161	0.393794542784551	0.238341346396427	0.356931148073273	0.578688944029626	0.0149415853548951	0.234435773076028	0.365099122688315	0.606156963167173	0.00989876137652371	0.457861092823395	0.0645817711474674	-0.297928854490954	0.245462843091067	-0.498258045947224	0.0417911299077265	-0.252675720153598	0.327849225194461	-0.099881401799465	0.702899558912427	-0.173147693353372	0.506321550646069	0.166497312870604	0.523031806403381	-0.262595222965754	0.308558203835175	0.0152325855312712	0.953729083472906	-0.349838319632105	0.168661887204789	0.124058544450003	0.635225444551158	0.431601433976766	0.0836484331775475	0.0227343341878683	0.930984152681706
QPCT	antiquewhite4	-0.597602783437607	0.0112959637018043	0.305551727112496	0.233006469522768	0.476360371646567	0.0532246102972761	-0.161734953457071	0.535151615255841	-0.1981126279201	0.445926414914906	-0.353997171611246	0.163310068240225	-0.298786570569906	0.244040802101498	-0.330721247682959	0.194773046580607	-0.796639213063402	0.000129454811293838	-0.57343472459367	0.0161030255875217	-0.664385275764263	0.00362463138159311	-0.45557423531568	0.0661009228813112	0.619661623421889	0.00797624600036657	0.829220683575009	3.86598946700564e-05	0.568231330235558	0.0173220049826235	0.521762627854069	0.0316987652186444	0.017371377634629	0.947240199932702	0.124681730261264	0.633513993833875	0.296428947614629	0.24796208014885	-0.00913173184520966	0.97225226932766	0.106505958894424	0.6841203109699	-0.109805368730725	0.674831274175908	-0.325005958676183	0.203067055529473	0.389196592370654	0.122565749965175
SCARNA6	antiquewhite4	-0.501897544825152	0.0400873604822136	0.430340591465693	0.0846562655278975	0.292848053679516	0.253993035881499	0.233990170065371	0.366037632053292	0.102117721734463	0.696541252011524	-0.137964459851563	0.597464591492144	-0.379226941456683	0.133295214657116	-0.227384301280271	0.380108073119501	-0.823316929537419	4.8983771815032e-05	-0.506179975075519	0.0381507024514454	-0.43062931745388	0.0844247053253284	-0.238718796337741	0.356147271533353	0.680066875976717	0.0026660146740671	0.822793114885063	5.00025554460872e-05	0.432227478803359	0.0831512588894159	0.314637903774012	0.21869327723285	-0.268313852679332	0.297749655616997	-0.309416912617968	0.226846857535339	-0.0510722486520478	0.845656981738482	-0.428393540801812	0.0862298337990683	-0.100398559868996	0.701427500948851	-0.449056196916273	0.0705753541377399	-0.713905216025646	0.00128731020767285	-0.138527399674954	0.595955411230045
PNPLA4	antiquewhite4	0.571240966350219	0.0166084455079761	-0.371667919744959	0.141852094693788	-0.406219849423932	0.105667790681219	0.136407289890485	0.601647274103178	-0.0687158950727571	0.793281780853158	0.310965446199524	0.224408565537546	0.568707169365827	0.0172076161333719	0.386614835769328	0.125284246028017	0.817131467117737	6.22053684205032e-05	0.398361427166565	0.113249030354946	0.449932445937279	0.0699612531125452	0.500594567051744	0.040691155704259	-0.30738186609894	0.230076833925066	-0.629572977807856	0.00676542732547007	-0.240456492756433	0.352551036529088	-0.0578778278925799	0.825369984410274	-0.294501244802788	0.25119746843011	0.142725183095652	0.584751107189844	-0.101461072631875	0.698406278596542	0.182174552619728	0.484050571911652	-0.173247079166107	0.506073750701636	0.225557669626258	0.384050591191081	0.498094668229358	0.0418688775104799	0.0103046647500915	0.968689735379227
LRRC37A4P	antiquewhite4	-0.500146975912001	0.0409001508697129	0.37750132101261	0.13521631005489	0.323513306172331	0.205270520730777	-0.217854608051013	0.400921060612987	-0.154348709955525	0.554195822758272	-0.387004055456563	0.124871742916022	-0.577378760087596	0.0152248212685633	-0.359054323708089	0.156958253162899	-0.68891996359132	0.00222367643711958	-0.432848578497414	0.0826601325078245	-0.466040396693886	0.0593588332463112	-0.343055769052114	0.177640461276085	0.148825426559421	0.568627640909014	0.438595181506385	0.0782154366234376	0.170374619896849	0.513258657955827	0.121061047368845	0.643481742478872	0.239480497362894	0.354568357816786	-0.050753903744038	0.846608295490409	0.0517198662148298	0.843722322166002	0.0495786530038401	0.850122036463265	0.29622930879229	0.24829592857347	0.0539545521579082	0.837053084593666	-0.336009461129992	0.187299868311905	0.0791915014871414	0.762561423977157
ACADM	antiquewhite4	0.542581273119698	0.024425317565894	-0.418382415877401	0.0946558319135792	-0.345497473725447	0.174372271862658	-0.179864496763264	0.48970415158392	-0.178544238178179	0.492949551852192	-0.0120109035916705	0.963508414851899	0.247573281757103	0.338038766091847	0.26814480842812	0.298065866149208	0.738226899291686	0.000715013528723335	0.588764091075644	0.0128995798019185	0.34014101863315	0.181594968337265	0.296141032541542	0.248443639343951	-0.502882324954342	0.0396355464357541	-0.705891188901314	0.00154304970024789	-0.556934554806909	0.0202172758077666	-0.247111668883629	0.338969490182952	0.369819197842669	0.144001015023337	0.380704708120642	0.131665149760981	0.137391400294788	0.599002497897778	0.511574713266343	0.035813292860254	0.139260646491397	0.593991995204057	0.458645175508988	0.0640668916269719	0.749120675189547	0.000538248237308023	0.305739745641003	0.232704407981994
ACE2	antiquewhite4	-0.601076284678703	0.0107108979283106	0.398002190299358	0.113604515905188	0.423163662330328	0.0905610532153721	-0.301598942951389	0.239414479309063	-0.282779691507436	0.271435763581318	-0.0923068949104825	0.724571948226955	-0.335933887885952	0.187405310864524	-0.599824157137329	0.0109189582560745	-0.665171847164577	0.00357068446398743	-0.280923586311456	0.274729530879351	-0.562786129367842	0.0186739126483433	-0.49892135041831	0.0414766013805716	0.2521790608717	0.328833122835997	0.596097854439406	0.0115571927379932	0.13768603284802	0.598211598644382	0.338169503552012	0.184302669473923	0.269938373793877	0.294721103757216	0.0576809212190228	0.825955546926856	0.477213869883741	0.0527393977745797	0.123722016464582	0.636150376191403	0.373650356177256	0.139572363105261	0.0362233810750628	0.890223847206989	-0.196452305858964	0.449824763438258	0.310958415432104	0.224419597987065
ADAL	antiquewhite4	0.419655995458261	0.0935523764395943	-0.668146897361413	0.00337250691781882	-0.0545608667852582	0.835245377283827	-0.164956088598048	0.526940227070726	-0.456395605921112	0.0655522883794015	0.308573167439739	0.228182495311134	0.417389531596506	0.0955225396988207	0.0874649658412448	0.738531318537897	0.672167361343279	0.00311899243875656	0.673447122961485	0.00304163361646977	0.235295937812297	0.363291294197842	0.312544185333496	0.221940047570776	-0.523489455477529	0.0310389191322429	-0.567936158235259	0.0173932616135572	-0.578785756227361	0.0149208222962415	-0.580961555568965	0.014460147909963	0.307365290684864	0.230103261608663	0.424941882391509	0.0890711892671896	0.343467017653961	0.177087171991608	0.600569341250445	0.0107947514161543	0.539708627443889	0.0253434770487055	0.324476311016421	0.203847152191474	0.483931020151707	0.049035364822658	0.0444103648794056	0.865604929059373
ATAD2	antiquewhite4	0.346247565588154	0.173376411623688	-0.38099290377575	0.131348871956818	-0.150114799161975	0.56524428153791	-0.166681277778454	0.522566178858241	-0.293436504459105	0.252995744672686	0.17129356617682	0.510954925986279	0.337416001963728	0.18534456701241	0.190539583126202	0.463846899582824	0.57596116007561	0.0155360207678236	0.508672968016426	0.0370565540925662	0.445352532037462	0.0732147563323102	0.461012526274023	0.062530735777644	-0.182767509413101	0.482604517705034	-0.515933913232337	0.0340057027032307	-0.104100463711711	0.690919836131375	-0.223853414790234	0.387749097606158	0.397882046968996	0.113723579992551	0.116025775558334	0.65743964373525	0.240526516758139	0.35240655194707	0.504624982627529	0.0388455073004752	0.329653259458717	0.196305719856005	0.532706705083316	0.0276933990481533	0.511800424486917	0.0357179375632107	0.157626238576946	0.545708699141433
CDH23	antiquewhite4	0.623147816890658	0.0075320599458429	-0.339701705258914	0.182196023952847	-0.483706436784286	0.0491559573795724	0.19369535708183	0.456335955756203	0.0341567588364335	0.896454233762779	0.10743423291184	0.681502483087537	0.173512405511477	0.505412489192762	0.329454849462686	0.196591327498102	0.652951410867574	0.00448648602097491	0.213492842233217	0.410647471579259	0.400140801372327	0.111499799353068	0.315538730079698	0.217305800852776	-0.637912348438327	0.00586517253967229	-0.627972043999602	0.00695030563742137	-0.4621613780751	0.0617951571714192	-0.515693910053621	0.0341033697608275	-0.163910699824685	0.529598824949313	0.248284411210306	0.336607836315249	-0.297165022223985	0.246733602427996	0.0243129317047146	0.926203787311599	-0.020479274845134	0.937816837233873	-0.0301169653158403	0.908649497646121	0.21409177507907	0.409304515768471	-0.37804859901828	0.134604976318458
GALNT16	antiquewhite4	0.655991733741905	0.00424263187582775	-0.329424739011256	0.196634694757972	-0.526594855024412	0.0298788865494314	0.266935450745469	0.300333921205283	0.140073914327465	0.591817413971308	0.390052094492665	0.12167411090101	0.454584089507067	0.0667667825665896	0.45014155957249	0.0698152820511009	0.855654035487367	1.18764199262268e-05	0.533992231399339	0.0272498419689562	0.50020494445038	0.0408730376645779	0.547655563921234	0.0228666611657713	-0.493774306811047	0.0439648475293254	-0.809736424449464	8.18455850429801e-05	-0.430051487689458	0.0848885891169495	-0.526624513567641	0.0298679706233991	-0.130603648634417	0.61733927351414	-0.051181685702586	0.845329996237904	-0.351728810414054	0.166214700268924	0.0786214460664985	0.76422498497326	-0.0991502010390743	0.704982579291438	0.0679939920423222	0.795409973026558	0.300993863441818	0.240405117559063	-0.401058906237085	0.110604751366305
MFN1	antiquewhite4	0.685769191329802	0.00237363190977193	-0.589475309671551	0.0127642403798975	-0.399221454253765	0.112401172742912	-0.123156361127808	0.637706199011678	-0.0965888155663217	0.712294927903126	-0.0603032649146859	0.81816442915033	0.359497952520181	0.15640917597044	0.36446446661553	0.150351044997321	0.793035754690472	0.000146028569040607	0.729203669171119	0.000895610868347996	0.701636967839299	0.00169491624197708	0.494311992435409	0.043699765995913	-0.281066685020138	0.274474728190295	-0.708089325994439	0.00146907802783604	-0.333400989874723	0.190962018174325	-0.202072394940267	0.436699117651252	0.437776161905482	0.0788380205306409	0.204453825774018	0.431197619686277	0.131480714695652	0.614957564658128	0.492363359419878	0.0446662261460876	0.0205609470642356	0.937569301313745	0.472099049603055	0.0556972282642819	0.816909318276978	6.27312086068208e-05	0.378625707072021	0.133962395974466
NCEH1	antiquewhite4	0.770903611293482	0.000291843841333064	-0.568684146353418	0.0172131370519581	-0.5067828764251	0.0378838711918138	0.179090213076939	0.491606210479243	-0.0144256686787131	0.95617792443149	0.143554499124401	0.582548012120375	0.503958854954163	0.0391460723191261	0.60614366892688	0.00990082046394258	0.884976780815566	2.36363573062192e-06	0.744437491704013	0.000609163248479509	0.621254292835283	0.00777078996298059	0.599090988960119	0.0110422674706977	-0.246363414392338	0.340481278266454	-0.744627335815851	0.000606145057849384	-0.377664788123561	0.135033509303988	-0.522683796641593	0.0313454479483995	0.272321432325566	0.290312026037326	0.0562438168040456	0.830231827602196	-0.196196983800341	0.450425776850215	0.346460348932085	0.173094604032959	-0.0272358322103878	0.917358969713983	0.217855665275272	0.400918718227892	0.554916494196515	0.0207720068047986	-0.00883777172110324	0.973145190855603
NIPSNAP3B	antiquewhite4	0.595157004899396	0.0117229262266795	-0.553342555786118	0.0212128328993229	-0.320699140701435	0.209466998803024	0.00260866727167067	0.992071973936409	-0.158783156657943	0.542726737933935	0.364348377004367	0.150490793544729	0.655122324864464	0.00431124049729068	0.429417085815244	0.0854000109541324	0.902960848049934	6.96936456322302e-07	0.850382543574132	1.52946144079985e-05	0.481561848747408	0.0503187611053763	0.40330458254747	0.108436901712669	-0.420775118346694	0.0925903956462374	-0.727364551732283	0.000936690612249114	-0.505632481404146	0.0383942476985639	-0.627970779449564	0.00695045325527156	0.34495324223966	0.175097210616144	0.206821048808803	0.425764841665907	-0.0285609032162043	0.913352207758215	0.482829811196667	0.0496288030743901	0.174334704143948	0.503365702403604	0.235729714455344	0.362381522481108	0.601467631078654	0.0106465200542934	0.0306595306182881	0.907010430598307
PCMTD2	antiquewhite4	0.604073215277584	0.0102256917279973	-0.505148487910149	0.0386105285801541	-0.360366208228113	0.155338317991176	-0.0403203276921862	0.877890772963776	-0.107093797791026	0.682462147945288	0.211414171036042	0.41532650874206	0.395487964019153	0.116114530012831	0.46624128197682	0.0592346347129539	0.895283657715546	1.20567699446447e-06	0.556525824453771	0.0203286846495177	0.41553352035774	0.0971579151511157	0.566023356159407	0.017860612923433	-0.498626013114346	0.0416164234334604	-0.819110500089151	5.76826452803427e-05	-0.516084024857194	0.0339447249836693	-0.446106960691853	0.0726713462119357	0.139521089774369	0.593295244557569	0.198332350666307	0.445411812896386	-0.0272323843117348	0.917369397995629	0.378588008719147	0.134004306195082	0.096018809686867	0.713925458615071	0.405108411965281	0.106717516784337	0.572972476156814	0.0162085044589816	-0.0621289338334362	0.812749714674422
PROM1	antiquewhite4	0.887053233145385	2.07469228075199e-06	-0.465184608769661	0.0598900965405956	-0.699903546268916	0.0017602139608572	0.204447745537281	0.43121162000717	0.0419526140815113	0.87298432136993	-0.18899507056688	0.467545270996015	0.31443313532903	0.219009459961507	0.475678464314216	0.0536146651389296	0.739643366948694	0.00068962257936931	0.450743269414275	0.0693965086137479	0.49483908629356	0.0434410800809466	0.403460902871313	0.108287127906493	-0.272352701892195	0.290254437578653	-0.636286510163342	0.00603264544306765	-0.210520507845983	0.417346756926963	-0.253282785839163	0.326648935773151	0.201273693471862	0.438552322449976	0.285723318605345	0.266262031606369	-0.210672041513464	0.417003829520242	0.296120407636434	0.248478158489774	-0.148574052672499	0.56928826333085	0.0927395658354828	0.723328462706201	0.610743572373971	0.0092084386551793	0.178423876114352	0.493245932952991
TGFB3	antiquewhite4	-0.819703564564268	5.6382596414661e-05	0.240606647791711	0.352241254133386	0.763576280020435	0.000361102941316679	-0.436327925183832	0.0799477270709912	-0.468032442620615	0.0581357545995898	-0.162056887304985	0.534328343747494	-0.294064824787184	0.251933584421466	-0.597039600963266	0.0113931677130358	-0.770184984079887	0.000298102736660947	-0.477510118440423	0.0525717566735352	-0.704574289591861	0.00158881352099898	-0.560317509251054	0.0193133543204868	0.302766919875831	0.23750956521384	0.719222692728858	0.00113773784920714	0.300980320739622	0.240427319262742	0.426735790365718	0.0875861705870158	0.0365970676951471	0.889097906641554	0.205586301372882	0.428594108949376	0.543676405285803	0.0240821594126824	0.190026854041439	0.465073020014253	0.420185561784484	0.0930962791331362	0.14998274670414	0.565590393003126	-0.264024361051338	0.305835547533888	0.376446875963045	0.136399580896373
TRIM68	antiquewhite4	0.693991475069066	0.00199863976971655	-0.41972753580972	0.0934906676494786	-0.51314096763213	0.0351555894232622	0.0533349341487479	0.838901252187259	-0.239540792934626	0.354443541804969	0.106327725293195	0.684623338496952	0.469769826432478	0.0570844172944146	0.344689274980677	0.175449550019952	0.800310785417243	0.000114221928816337	0.528455598656738	0.0291999509366802	0.443195230588934	0.0747850588394234	0.545810581430339	0.0234241682248646	-0.362507864928512	0.152718254506071	-0.642872950294188	0.00537719614059407	-0.369098773104638	0.14484444089175	-0.33041555757447	0.195210937928213	0.0648060041524531	0.8048243921465	0.298484468209128	0.244541076983279	-0.0517662783116018	0.843583705349833	0.47309216633966	0.0551134730005676	0.115118181498283	0.659967106996052	0.289329269781623	0.260007644472314	0.593034883534577	0.0121036650794734	0.0894023239642256	0.732936339375097
TSR2	antiquewhite4	0.353137852674258	0.164406363176172	-0.605146697462916	0.0100562116007067	-0.0194308777741784	0.940994838031665	-0.339888318590119	0.181940543911101	-0.466304968031252	0.0591953007432252	0.170137731677501	0.513853304014357	0.406714292618402	0.105203165456506	0.320509240688358	0.209752165467837	0.748520368424453	0.000546935232955951	0.366327372945191	0.148120587502547	0.313595719528564	0.220305571038029	0.455294393389181	0.0662886142671749	-0.402555053099574	0.10915708045641	-0.572728317391994	0.0162644368579067	-0.386048236708	0.12588643752656	-0.166645952625649	0.522655574391357	-0.00955473401167123	0.97096742978884	0.445035501394547	0.0734439968952178	0.347736860741261	0.171410444491043	0.574188447498484	0.0159321937448884	0.271880439705739	0.291124925550875	0.62300775479486	0.00754951476635703	0.648060809259816	0.00490244712682822	0.218029494334975	0.400533682866045
BCHE	antiquewhite4	0.468425690958211	0.0578965390218418	-0.143286197057491	0.583260382156152	-0.432777831621629	0.0827159682141129	0.159424183933312	0.54107762644368	-0.0541561601229692	0.836451911018941	0.415933801405826	0.0968035356197701	0.520112778118039	0.0323391958798374	0.202801869191797	0.435010076749928	0.670169206933352	0.00324297362119897	0.260978828882549	0.311654839861218	0.352718440271605	0.164943235660971	0.388041720158689	0.123776639239587	-0.398550135746246	0.113062606981372	-0.530378151754143	0.0285109979790556	-0.387271371822582	0.124588985211081	-0.294775988992231	0.250734743564823	-0.308743797974498	0.227911985640238	-0.161684195536743	0.535281469182677	-0.282580028756274	0.271788908763132	0.0786590224124973	0.764115297908723	-0.113968280038733	0.663174343344766	0.0409061994595137	0.876129222009231	0.247288182982565	0.338613420971368	-0.297622084702488	0.245972709609445
ANPEP	antiquewhite4	0.0255318130802049	0.922514351571305	-0.104168927165746	0.690726000942604	0.0358852787132246	0.891242741257689	0.217335004999426	0.402073183412654	-0.00909354953913118	0.972368248635436	0.499394961871836	0.0412531219581009	0.355043440594837	0.161981943140848	0.310273492398793	0.225496021035842	0.299093709301811	0.243532847465749	-0.169616432618713	0.515163019073955	-0.071269773624954	0.785764026481663	0.0932907617183288	0.721745287173636	-0.13936150497548	0.593722133855442	-0.0940077523235347	0.719687504714914	-0.127399278828571	0.626071418958127	-0.384356053391328	0.127696929735879	-0.483345905195379	0.0493500143094906	-0.0961225524437347	0.713628609823243	-0.214089056971647	0.409310605146024	-0.251012593358115	0.331150663366151	-0.0720599692538278	0.783441547274188	-0.212398944102299	0.413106302342903	-0.294026070180559	0.251999017429683	-0.620368953309674	0.00788446982561137
BHLHE40	antiquewhite4	-0.803228642616229	0.000103217370832975	0.326616011985717	0.200707639095219	0.692158547078955	0.00207771073601037	-0.382430080917655	0.129779524460948	-0.211990094093255	0.414027303796862	-0.197770555926678	0.44672816856022	-0.38518050983174	0.126812581058018	-0.527652134779929	0.029491641212204	-0.761557588784555	0.000382424537893298	-0.558183815063391	0.0198797117956787	-0.653436929516588	0.00444680105171309	-0.764401984312026	0.000352672228879509	0.0975258562171573	0.709617037634431	0.667255265025325	0.00343093849956605	0.153142575815012	0.557333581747949	0.281669062135648	0.273403716453943	-0.0730943557972863	0.780403975399286	0.204558742356135	0.430956076512962	0.310059503852014	0.225833000420957	-0.0518024993635733	0.843475528661301	0.198209950610486	0.445698442731683	-0.0594355656250444	0.82074066354208	-0.351724947770445	0.166219675837242	0.181951883736102	0.484594141538505
KDELR3	antiquewhite4	-0.599008329867072	0.0110562387099055	0.515811654372038	0.0340554280464627	0.348149074780557	0.170868946639581	-0.421507918543429	0.0919643560446083	-0.169664273895116	0.51504275766084	-0.547431601084299	0.0229337818651269	-0.512623584215897	0.0353718211776764	-0.708430782655602	0.00145785362698232	-0.785452801941105	0.000186778347836039	-0.631085982650338	0.00659435294102492	-0.506946306037548	0.0378117859670724	-0.555832613754304	0.0205187293545832	0.332752531388888	0.191879688223058	0.666235001356923	0.00349880659632405	0.289771642426983	0.25924669413814	0.740891995580295	0.000667864558389279	0.0757970558356403	0.772481508310256	0.0324043120507093	0.901741954763963	0.441424413084217	0.0760923226717568	0.0495905472462732	0.850086461823212	0.0240743420501076	0.926926143757123	0.188057400481205	0.469797662504523	-0.0469149749359324	0.858095631509677	0.548594140483559	0.0225870320136586
UQCRB	antiquewhite4	0.627505088002318	0.00700498731213987	-0.547463157747541	0.0229243152179696	-0.360321608052814	0.155393203603771	0.145381263591973	0.577707467203394	-0.0250776525978695	0.92388888055887	0.391240143663644	0.120443422959253	0.717668461433464	0.00117988992136152	0.580428256224833	0.0145720099014515	0.905737715720133	5.65227257294052e-07	0.677025049579448	0.00283360920105311	0.444335495039172	0.073952021967622	0.470468475728111	0.0566656601285597	-0.276233785292461	0.283160229695301	-0.737868531946904	0.000721558794309547	-0.150026781838895	0.565474966121157	-0.42395097350925	0.0898992154798722	0.137014067188213	0.600016014640747	0.110736740645526	0.672217069816346	-0.181516620184723	0.485657543185262	0.330844643985388	0.194596468251271	-0.0079910068958351	0.975717454909412	0.166417199047041	0.523234639499448	0.512190505781927	0.03555359831293	-0.0157670588226771	0.952107271685297
FSTL1	antiquewhite4	-0.34205358309149	0.178993613845971	0.559562936011236	0.0195121846213472	0.0352323495362574	0.893210841099159	-0.196622080570608	0.449425349098333	-0.0712414722279563	0.7858472394825	-0.631671311599921	0.00652911010433695	-0.593868467824317	0.0119529573480007	-0.502533308624552	0.0397952294762529	-0.651100679817284	0.00464039702901916	-0.474463469784368	0.0543149357520818	-0.184960132014592	0.477275656438488	-0.311693749091231	0.223267616687262	0.310845932606066	0.224596149549524	0.482281701409777	0.0499261787388373	0.206262314333391	0.427043899319818	0.541275865950274	0.0248393022782292	0.186423524227011	0.473735216472666	-0.0946400572090209	0.717874281054533	0.162190689210019	0.533986344845005	0.00471059529964896	0.985684461217338	-0.0273569050179778	0.916992789158467	0.189080490534324	0.467340349282394	-0.0509672925293782	0.845970601113725	0.384142643627969	0.12792654033374
SIAE	antiquewhite4	0.783252593803048	0.000200243968893353	-0.536159369487563	0.0265145285287138	-0.540598283789471	0.0250563157001065	0.211870139798045	0.414297726775352	0.0864708251451735	0.74140718289325	0.308298912426382	0.228617715355948	0.518051187133502	0.0331533360209949	0.549673048003351	0.0222688853726312	0.959770486823711	1.11675045622041e-09	0.681767206826049	0.00257591539941797	0.551976105149614	0.0216014248521852	0.582623140515154	0.01411595710056	-0.454984825292916	0.066496700516583	-0.855649937977957	1.18788004387182e-05	-0.416759269183144	0.0960756502130858	-0.514411857001653	0.0346287266995322	0.101301929715569	0.698858525342853	0.110916379718268	0.671713260295055	-0.216934498355558	0.402962444716124	0.217091642789958	0.402613404723227	-0.0524402927206426	0.841571149569655	0.13156803893483	0.614720630513845	0.500753128100582	0.0406173128644207	-0.169347960357597	0.515838135758775
SUCLA2	antiquewhite4	0.802079747646032	0.000107438821524011	-0.635660294607285	0.00609816763929554	-0.500133902389446	0.0409062675375243	0.0615992811929008	0.81431978595095	0.109851086323026	0.674702870210383	0.0209452958909657	0.936404472139049	0.362046033491524	0.153280686754085	0.48294061685506	0.0495688475895004	0.892773366691403	1.42930899228142e-06	0.656570608827383	0.00419744298547876	0.791498065194812	0.000153623993236652	0.564015668791987	0.0183616693330358	-0.509713965477597	0.0366068130009192	-0.881213851487229	2.97518355578316e-06	-0.33906075104676	0.183075326039879	-0.430854664294137	0.0842442945998401	0.184254913170016	0.478986437094784	0.164853071589171	0.527201945118468	-0.191368151412403	0.461868907923026	0.259112275288745	0.315253460524817	-0.0974419794706583	0.709856611588874	0.26535517111392	0.303313090497503	0.622030648961634	0.00767218725858646	-0.00629688203948472	0.980864446385571
ELN	antiquewhite4	-0.313990702546151	0.219693623250235	0.720599634493294	0.00110143922347803	-0.0953871495008015	0.715733722582161	-0.0521370229258395	0.84247657608581	0.344288849529581	0.175984935245246	-0.5705892910864	0.0167609589664845	-0.592394187337968	0.0122205195202837	-0.50748412480944	0.0375753025812866	-0.65352600923927	0.0044395508625358	-0.726593441007123	0.000954371869055447	-0.0616065183959448	0.814298327891896	-0.43278455416987	0.0827106613871868	0.202397160901351	0.435946729778522	0.431355749079653	0.0838441315409141	0.34918652157098	0.169511203040975	0.637482529931825	0.00590907828475177	-0.105077162608736	0.688156308582534	-0.369161748695841	0.144770578381468	-0.153321258495698	0.556868250086014	-0.447199100822665	0.0718899267591369	-0.452577532743043	0.0681313020490533	-0.080583972540517	0.758501996224753	-0.213249678301332	0.411193373687325	0.113345847412416	0.664912709544815
MRPL46	antiquewhite4	0.675955511104452	0.00289453871733567	-0.401746574519176	0.109937688311868	-0.504170489827674	0.0390503892332462	0.16564928540133	0.525180684755497	0.148414507405819	0.569707726026342	0.277882226423892	0.280179190646053	0.52677583504768	0.0298123239719659	0.522292886723536	0.0314950116945969	0.837436204496103	2.73932410593468e-05	0.53358318327141	0.0273903805953115	0.590939365686198	0.0124891782493526	0.525690268529586	0.0302132986469009	-0.273874616818257	0.287459886518875	-0.670863808735175	0.00319942853612291	-0.176908221761114	0.496985402835926	-0.101783082988455	0.697491494382405	-0.107822000350608	0.680409953735775	0.107549949515879	0.681176390404536	-0.179849748880741	0.489740347163718	0.103287014303672	0.693224277965634	-0.263604211194279	0.306634491263735	0.103619384182104	0.692282390191516	0.532065080037743	0.0279168575688284	0.0416044350221996	0.874030543388519
SCRN3	antiquewhite4	0.316008364112177	0.216584711753511	-0.5579751069324	0.0199357987479216	-0.00723193459133564	0.978023523628822	-0.16761646632156	0.520202108323961	-0.203082887303864	0.434360303811926	0.369300643355607	0.144607763618762	0.370856391359867	0.142792667100256	0.498052179196524	0.0418891149713646	0.686125309549517	0.00235627988108683	0.615198238187936	0.00857527511146594	0.303642663918026	0.236087577479874	0.462546494551813	0.0615500176863159	-0.302983932254664	0.237156687977336	-0.620684318278243	0.00784382455499251	-0.233988614172753	0.366040911365531	-0.298063465854867	0.245239322093076	0.295657377931838	0.24925390511917	0.237411453491134	0.358866469708307	0.159210066454207	0.541628217096364	0.425624887239358	0.0885036654398973	0.301124762847438	0.240190589710952	0.414521511980931	0.0980580122584896	0.468555267016252	0.0578178776074825	0.103162394460622	0.693577542038709
SLC25A20	antiquewhite4	0.736885778763946	0.000739763188144611	-0.674846218179511	0.00295885678902147	-0.403406673393287	0.108339069704715	0.171702528894121	0.509931244948747	-0.121641827603339	0.641878922678324	0.202575881542745	0.435532972057877	0.498865857540825	0.0415028462805141	0.738897436280638	0.000702898912981118	0.870328294809634	5.5569407433847e-06	0.476782406423421	0.0529842689242988	0.424233138831991	0.0896628691740289	0.438006281483227	0.0786627301935759	-0.175097551944619	0.501470408916292	-0.641578917959482	0.0055012110430269	-0.207129216489676	0.425060240762472	-0.367143287659575	0.147150858022889	0.0982932908490359	0.707426240066851	0.211257747837169	0.415679750602312	-0.0398314171948801	0.879361203901608	0.304981014499997	0.233924873643997	-0.0110203777061004	0.966516180609229	0.187469959194748	0.471211495465202	0.497536893907212	0.0421351345291589	-0.0030512815473888	0.990726870921606
SUCLG2	antiquewhite4	0.730304060052044	0.000871752458027299	-0.547411477305128	0.0229398203599538	-0.474737642555224	0.0541563211492838	0.0900220874840528	0.73114916394061	-0.086237941150705	0.74208134266996	0.179297395132615	0.491096911612746	0.486264298291181	0.0477955908690004	0.472078034061259	0.0557096308149142	0.820317960530023	5.50619389396157e-05	0.634308563402067	0.00624155482276488	0.680650149413889	0.00263482223384718	0.622289921665663	0.00763948192123448	-0.25850625285069	0.3164270762003	-0.695740200123834	0.00192551622335565	-0.242195360847446	0.348973071190801	-0.267492996184076	0.299287012062698	0.0976189986621143	0.709351028558279	0.0407105057879634	0.876717556862409	-0.109078014151703	0.676875285622253	0.348464752376968	0.170455038709984	-0.0164144517605522	0.950143053804642	0.26103397940142	0.3115488829789	0.575094069903491	0.0157288215186556	0.0794375657075891	0.761843651550009
TUBA8	antiquewhite4	0.56003509420254	0.0193875845317608	-0.651240550938595	0.00462861789180182	-0.221195131755684	0.393556626772587	-0.132658163417636	0.611765866408909	-0.19765599519101	0.446996841931854	-0.0596863246540463	0.819995970599744	0.349907767781359	0.16857156269776	0.209318319616663	0.42007263239819	0.582850514317561	0.0140693646818218	0.354588231349263	0.162558881815334	0.355729738549929	0.161114737794412	0.00247717573944567	0.992471580221991	-0.430822724243089	0.084269848528089	-0.394851800890367	0.116755761223803	-0.462123599050854	0.0618192436661492	-0.273376218239956	0.288373252617278	-0.0606463411688286	0.817146305502631	0.457986094620094	0.0644994828080344	0.138467427103274	0.596116117039086	0.35009745343868	0.16832502251325	-0.0270098614509879	0.918042452496159	0.0559047454663363	0.831241437717159	0.562336853165418	0.0187890372986103	0.227349811896464	0.380182306316329
C10orf11	antiquewhite4	0.530342987402395	0.0285234857372388	-0.299457577781727	0.24293193316316	-0.405281970136922	0.106553109832289	0.201086449687274	0.438987364010949	0.174842567561259	0.502103540045936	-0.295086044008841	0.250213188545337	-0.0994098790605758	0.704242589373839	0.533414767748374	0.0274484061807807	0.403893563921353	0.107873350432283	-0.0667108160666213	0.799196175052416	0.335069371902406	0.188614307561162	0.281390226684226	0.273899160472167	-0.197256965277742	0.447933308691045	-0.379304094490026	0.133209766014977	-0.122836789323715	0.638585807485615	-0.0243578301705422	0.926067858340751	-0.175942151614733	0.499375960402001	0.217300302181731	0.402150193745804	-0.270353059226282	0.293950990382602	-0.132733746579738	0.611561208501715	-0.332026214477862	0.192910982478859	0.0424384777635822	0.871524712181355	0.219933406076031	0.396329524254556	-0.0535318763020095	0.838313735583128
EGFLAM	antiquewhite4	0.635866561058706	0.00607652263001726	-0.501088062240295	0.0404616660738277	-0.398248726750188	0.113360469337263	0.0463014393567034	0.859934088575256	-0.0259095825058456	0.921371179971422	0.205633525699577	0.428485720593664	0.446483415947402	0.0724012955335116	0.419329988064865	0.0938339519970283	0.858087216035871	1.05324213040526e-05	0.478112450657697	0.0522321383438553	0.478521855672792	0.0520022387608725	0.469394538305905	0.0573103065536142	-0.603744991088869	0.0102779624582015	-0.781389483156026	0.000212273297379842	-0.379099904222245	0.133435993856021	-0.484181431911305	0.0489011655066781	-0.0701431595255011	0.78907823169588	0.333451822178328	0.190890205005257	-0.182363130110707	0.483590456513562	0.263927625844385	0.306019386505543	0.022160161497519	0.932723444574289	0.188022443692115	0.469881736452168	0.472103176781369	0.0556947928069047	-0.160185651617648	0.539121588892331
FRK	antiquewhite4	0.564261580722225	0.0182997129532405	-0.446945269661837	0.0720709894075818	-0.351991716942133	0.165876279433401	-0.00747161017574455	0.977295368377314	0.0650948918524956	0.803970214913913	0.0555587935840876	0.832271792406786	0.170415494678564	0.513156084970944	0.393562938296398	0.118062514853002	0.714403448804864	0.00127264236300543	0.656746691901945	0.00418377498717353	0.679786288823766	0.00268112696366032	0.616206063067722	0.0084369725481984	-0.393980585511025	0.117637950748301	-0.832628322920725	3.35865281308609e-05	-0.355716978145854	0.16113083311875	-0.506231450873064	0.0381278647098484	0.392351368667745	0.119300235817192	-0.102004298992927	0.696863280251873	-0.138689956123067	0.595519905011641	0.307282802048054	0.230234809458827	0.0981711063996046	0.707774895586463	0.445806162605883	0.0728876538234683	0.463254865665726	0.0611009980700715	-0.1274935697543	0.625813789935459
LRRC17	antiquewhite4	-0.585487907189265	0.0135377369200259	0.610964707657975	0.00917615319084712	0.274375197710801	0.286544283121384	-0.272673596447	0.289663851234299	0.0359672882148123	0.890995585306903	-0.639889910069212	0.00566653752765155	-0.661549656453768	0.00382463493174416	-0.692393165644884	0.00206744882764883	-0.89282534596099	1.42434254408401e-06	-0.728881652432539	0.00090269399337498	-0.368850580789451	0.145135791173334	-0.506828677406389	0.0378636588449902	0.300740114529342	0.240821324708587	0.647519476494747	0.00495034211465477	0.467763550876165	0.0582997457126168	0.703162226305252	0.00163911750538791	-0.0192824387722885	0.941444869533518	-0.0627365134323792	0.810949471800757	0.168528426554211	0.517901525259195	-0.163459792944887	0.530747438599378	-0.0827602317250097	0.752169579241454	0.0533174774444745	0.838953332804887	-0.24377406672289	0.345742631368615	0.346310615897166	0.173292876599532
MCCC1	antiquewhite4	0.579143287958554	0.014844340249884	-0.517937566254034	0.0331986576678336	-0.324733155370903	0.203468612989597	0.163973569078991	0.52943876550077	-0.00351049684387533	0.98933134247758	0.3517016123531	0.166249736907838	0.556493607222037	0.0203374865135039	0.482785517496753	0.0496527850308397	0.800016849713827	0.000115383153257762	0.61804948507249	0.00818861732913168	0.406726534658816	0.10519168012962	0.383446769502661	0.128677237324386	-0.467166415563011	0.0586651546966922	-0.718749152203664	0.00115044691679921	-0.239748751076131	0.354013244784185	-0.684255123142394	0.00244857584303766	0.230940461018697	0.372496895333386	0.193680165919496	0.456371964232274	-0.261543712337555	0.310570575568768	0.254520651973025	0.32420936533047	0.138943299223716	0.594841431052829	0.0414306370974388	0.874552852125473	0.332653766649569	0.192019710118169	-0.227378599906617	0.380120343915835
NOV	antiquewhite4	-0.483159121065795	0.0494507771287879	0.54276017205177	0.0243690024288562	0.202610988978031	0.435451718381946	-0.158307218981563	0.543952588055712	0.152455465359886	0.559124556931455	-0.597297951637802	0.0113484949208593	-0.672380553123896	0.00310599544620059	-0.471313247359473	0.0561623801031283	-0.851183145321989	1.47273089574019e-05	-0.628716890977344	0.00686379172989832	-0.331969758133353	0.192991297032041	-0.556599156172271	0.02030866123811	0.433257524943909	0.0823379145186724	0.633333547529035	0.00634665487402416	0.493810737215236	0.043946848908917	0.668313636244334	0.00336167032630231	0.129671764907259	0.619873798066206	-0.164649249188085	0.527719937535831	0.139529101893527	0.593273815461571	-0.233076480179898	0.367966216186475	-0.159405667650099	0.541125230092832	-0.051687430424018	0.843819199184632	-0.250426805951424	0.332318066279914	0.346019900496837	0.173678268201752
PTGS2	antiquewhite4	-0.684392328403495	0.00244170575306256	0.353711285189809	0.163674244812856	0.543206137732313	0.0242290560989928	-0.0600961956339036	0.818779067429388	-0.121328726722008	0.642742823899862	-0.0306464297933026	0.907050003487253	-0.422118605625327	0.09144496898234	-0.228055535150533	0.378664933056652	-0.668435412044865	0.00335377385323348	-0.499687270383343	0.0411156486467189	-0.586839903806614	0.0132714325469058	-0.455548758897636	0.0661179938114723	0.24258663178024	0.348170834345671	0.492132838841241	0.0447816151370437	0.42718777482298	0.0872148492482625	0.297439068563568	0.246277207888744	-0.0547882539038203	0.834567630550193	0.0371381265851637	0.887468018943485	0.114474935489503	0.661760524622551	-0.167217462113803	0.52121014969674	0.237816434570099	0.358022885577615	-0.0338343587163221	0.89742672037418	-0.518167981166768	0.0331067980308103	-0.0380889167394744	0.884604891844953
SCUBE2	antiquewhite4	-0.643230660626846	0.00534331550743609	0.68430477382677	0.00244608793161824	0.293358930845871	0.253127074424509	-0.19878387728515	0.44435526673473	-0.121321515666691	0.642762725594715	-0.22696458317617	0.381011995260116	-0.440822095489114	0.0765407479486046	-0.506860234260135	0.0378497373229266	-0.766673651416184	0.000330320347454035	-0.692212417203451	0.00207535084639117	-0.718558399239892	0.00115559939232926	-0.666641250953711	0.00347165329383298	0.280758281330567	0.275024054243044	0.722215620873603	0.00106006321150076	0.130113332969127	0.618672320656191	0.38574029877963	0.126214564637118	0.0270379123889282	0.917957605226822	-0.0958322710457387	0.714459316548367	0.171741301274451	0.509834243113887	-0.144060644453836	0.581205135093237	0.0649134929605585	0.804506547002757	-0.136548321132668	0.601267965999882	-0.367505987486682	0.146721181317361	0.128868885127106	0.622060710425187
SNORD115-38	antiquewhite4	-0.495188743147724	0.0432701159008662	0.356905879439738	0.159635879433541	0.330708076573864	0.194791900462176	0.308278735507424	0.228649755347251	0.106743222621257	0.683450877937067	0.371653095888282	0.141869237441568	0.0157378704831285	0.952195836579346	-0.0637476842468484	0.807955387552717	-0.576884530648215	0.0153327549869142	-0.150840499798119	0.563343839350832	-0.625838023829164	0.00720302729347296	-0.292169753377995	0.255145637409916	0.593201259797292	0.0120734655225389	0.614628388870559	0.00865427267336013	0.386708878804384	0.125184490274364	-0.00398312015719704	0.987895098432418	-0.0688893057360065	0.79277076574341	-0.399265483961888	0.112357886965619	-0.126641890570868	0.628142295811226	-0.301563501170395	0.239472433520748	0.0751647341874773	0.77433316974216	-0.565718399824005	0.0179360226236038	-0.715032644661536	0.0012543160014338	-0.274658997883549	0.286025973887516
ZNF33B	antiquewhite4	0.510762145469756	0.0361581837856808	-0.548821330369344	0.0225197467959171	-0.229583771034468	0.375390549044914	-0.18026428267151	0.48872345268329	-0.33715390621378	0.185707890017751	0.1588624495362	0.542522626953693	0.470651183709287	0.0565565267387106	0.200871098547065	0.43948798455315	0.769759540962995	0.000301860671102636	0.670966310725889	0.00319304309948501	0.412718978842528	0.09967595600047	0.401912223624633	0.109777428964649	-0.478953775420091	0.0517605179372735	-0.688812559727774	0.00222865722583463	-0.499742661209797	0.0410896373999442	-0.609602532145348	0.00937647185977256	0.473453858708375	0.0549020075406755	0.220384346433063	0.395337280839512	0.124148002427521	0.634979659135415	0.62412878822543	0.00741071354038663	0.370890854817755	0.142752636585416	0.448816764557573	0.0707438414537407	0.616033842760659	0.00846047897200927	0.0802250212608012	0.759547869832584
ASB11	antiquewhite4	0.635938652856988	0.00606897212074293	-0.717225014365513	0.0011921498800749	-0.264926320044016	0.304124591094197	0.0350858525902898	0.893652502667422	-0.244065273065637	0.345148619127656	0.298942072354074	0.243783545684639	0.693447166297423	0.00202185890995199	0.568028097542361	0.0173710422117349	0.875025760459208	4.27383704701214e-06	0.741468177730121	0.000658018017305841	0.521720126344993	0.0317151402038338	0.405668546686795	0.106187562404388	-0.219840539165986	0.396534034505934	-0.554576214858959	0.0208667011873943	-0.436371592743561	0.0799141017781095	-0.565769256802457	0.0179234293992002	0.183830066580515	0.480018512188061	0.248112026192416	0.336954387355498	0.0476405917065695	0.855922213980687	0.453051720383836	0.0678070045656785	0.0946513908445946	0.717841793206103	0.170273179655398	0.513513257901467	0.568696754409829	0.0172101134678774	0.0757684214416126	0.772565334936102
GLYR1	antiquewhite4	0.573647787661103	0.0160545894446934	-0.574260846443901	0.015915859765756	-0.283854843878186	0.269538974025178	-0.1854095275448	0.476187039125864	-0.388442009429133	0.123355991496826	0.191635445158233	0.461231714898465	0.566075730268075	0.0178476868643168	0.259528173804892	0.314449520847163	0.872850364405267	4.8325115459641e-06	0.55097958296844	0.0218882932084819	0.349466743669217	0.169145712638262	0.260301553578564	0.312957776873317	-0.58073277598169	0.0145080522696035	-0.686231132433419	0.00235114364437107	-0.532105986148599	0.0279025698588656	-0.334822587311233	0.188960370288476	0.0785915862748306	0.764312150087087	0.499173373439139	0.0413575673348642	0.162903452182818	0.532166187146745	0.599402571194128	0.0109897290590145	0.198045618031949	0.446083415875006	0.391910330046796	0.119753045291151	0.750279907920091	0.000521797364766767	0.233092516948713	0.367932317571489
LINC01128	antiquewhite4	0.397462264795016	0.114140281886673	-0.562992011913758	0.0186213410475862	-0.0947689673892992	0.717504787207435	0.117743545269517	0.652665620449225	-0.089738023834734	0.731968139831574	0.670957277940403	0.00319360538642148	0.756569641222983	0.000439646521184553	0.604056838957866	0.0102282946851434	0.831277361164614	3.55259595878109e-05	0.65734318999116	0.00413774109684804	0.29429024753451	0.251553192583225	0.300750497843599	0.240804284749155	-0.273626708412881	0.287913985107258	-0.517747502570015	0.0332745771881768	-0.365130440427107	0.149551058165479	-0.558381254678549	0.0198267665259153	-0.0299473002250012	0.90916212060534	0.200182837798275	0.441089931118442	-0.0309435229668114	0.906152642655408	0.19204388608975	0.460258896230097	0.0585074518010138	0.823498189715863	-0.0162053389102575	0.950777481982351	0.303934359887776	0.235615136682785	-0.186549440148492	0.473431189143995
SDC4	antiquewhite4	0.320630060464203	0.209570705234917	-0.287016091425028	0.264009198493231	-0.179614018734536	0.49031907232003	0.0289971528225275	0.912033499308721	-0.016473407738502	0.949964192166981	0.298635179533535	0.244291421812616	0.8078608034426	8.75824338776774e-05	0.317828440040778	0.213804698124692	0.565256596317234	0.0180506920233981	0.419384367537162	0.0937869417304685	0.253879016235159	0.325472562659177	0.0602963747271693	0.81818487950337	0.112503535422499	0.667267739132999	-0.193302200759971	0.457268337107837	-0.0120970265108144	0.963246921092134	0.0415697446837591	0.87413479310976	-0.0759731537321987	0.771966037509538	0.0372948627277121	0.886995945799125	-0.00258429930807655	0.992146028698103	0.198158586552222	0.445818752342464	-0.326484327735795	0.200899937041528	-0.0121310678941724	0.96314356271307	0.502979026181071	0.0395913895743513	0.335240787510857	0.188374180233208
SORBS2	antiquewhite4	0.449790153531619	0.0700607079177942	-0.515603747453623	0.0341401159531771	-0.182242738702663	0.483884178271182	0.167866699118717	0.519570381781512	-0.166973777365862	0.52182623581682	0.486988113889639	0.0474158286735232	0.415482263883233	0.0972033608376157	0.31895165935316	0.212100632271661	0.631395983760126	0.00655973419848126	0.807572552859696	8.84933784651506e-05	0.240646837368582	0.352158365866678	0.410079238326128	0.102079634468274	-0.260474191439269	0.312625352863636	-0.538155020684284	0.025851047252045	-0.432454815203887	0.0829712507977247	-0.639948694758562	0.00566071700353361	0.305750896477798	0.232686501401831	0.15829681973705	0.543979386662382	0.10884323667205	0.677535513490237	0.357978277925252	0.15829550080176	0.393095568549647	0.11853889944008	0.0732721514000514	0.779882163199574	0.240025187448119	0.35344171385299	-0.181567208819187	0.485533890946604
GATSL2	antiquewhite4	0.164426998398838	0.528285028478678	-0.226912927976457	0.381123323652806	-0.0429037742179334	0.8701272574179	-0.147265702870889	0.572731956210536	-0.275134226523066	0.285159326881348	0.231082848793073	0.372193919507331	0.0524563504980289	0.841523213528022	0.292251502671717	0.255006552651795	0.433367561202642	0.0822513703393184	-0.0498873536592809	0.849198828486674	-0.0751481197908969	0.774381838129323	0.1814052447019	0.485929828636222	-0.461324406944813	0.0623304095950496	-0.400797781180552	0.110858800001079	-0.425058507305669	0.0889740977776594	-0.308573886293485	0.228181355244613	-0.0893472915655142	0.733095095924667	0.188765223403942	0.468096893675282	0.0553779490517485	0.832810507813649	0.195659513430821	0.451692281560718	0.259497503511763	0.314508765828467	0.273643612481415	0.287883007841974	0.137594421482672	0.59845747084665	-0.255175583304492	0.322922946742894
ZNF330	antiquewhite4	0.475799441570037	0.0535453101229437	-0.476533134282751	0.0531261267172253	-0.235298108760844	0.363286737822895	0.0888986201671096	0.734389796896236	0.014861589155049	0.954854940379499	0.288696066147553	0.261099260731563	0.333948925461144	0.190188862088211	0.595728690273335	0.0116219991153524	0.741352199803891	0.000659990255640914	0.520160091454349	0.0323206930310641	0.387895573909782	0.123930467838376	0.606099176934651	0.009907714116937	-0.314530201937005	0.218859542893442	-0.739624778862286	0.000689950871765457	-0.11053229799549	0.672790603083318	-0.323180288329807	0.205764238860233	0.0825618955328079	0.752746080145973	0.169467413639046	0.515537700498499	-0.132538588343077	0.612089697480135	0.233352957885876	0.367382039890451	0.0979356594656986	0.708446902412228	0.306387306997236	0.231665971763222	0.352353027530926	0.165411947668665	-0.123899883916846	0.635661452270464
CCNB2	antiquewhite4	-0.338882207839431	0.183320763601118	0.172137576838091	0.508843326051744	0.270827692040488	0.293071033553879	0.166713131034199	0.522485575509434	0.0442127133688694	0.866197997256356	-0.294944819092451	0.250450663991608	-0.56371224793643	0.0184383409296792	-0.0356538132793236	0.891940370691369	-0.56132900591408	0.0190493119921424	-0.468173376947714	0.058049938983973	-0.329756208645622	0.196157633655305	0.0406651338133194	0.876853972218207	0.299467660452268	0.242915295338478	0.406549828594942	0.105357549897685	0.394264848689574	0.117349593887068	0.187080689820951	0.472149532028088	-0.0197139023929093	0.940136822057214	0.0986243803490809	0.706481746662662	-0.0231032714485671	0.929866718160178	-0.319613829980516	0.211100164978456	0.126166961929399	0.629442202344752	-0.105168032652795	0.687899384671013	-0.538172923966	0.0258451537516824	-0.149434460592527	0.56702843362231
ANKRD23	antiquewhite4	0.330231289302579	0.195475208377261	-0.139039043992316	0.594585100962411	-0.281630696498195	0.273471853202696	0.137189244090426	0.599545403018107	0.12655601847886	0.628377256203452	0.436798617796604	0.0795858219749749	0.343910572810541	0.176491707616249	0.169581133778948	0.515251760205901	0.540487123411233	0.0250920574346717	0.123122774251374	0.637798624063899	0.207880705336073	0.423344582264077	0.15341105111792	0.556634473062806	-0.560766496342323	0.0191957995272883	-0.522996282457396	0.0312262820428743	-0.401992993234986	0.109699347340072	-0.363445680326451	0.15158048444925	-0.490339682179234	0.045686889972432	-0.117397528057172	0.653626253660988	-0.335705352079841	0.187724411106523	-0.108132822878014	0.679534649196082	-0.164272852188177	0.528677120022525	-0.122827270628416	0.638612014306089	0.0474601314111753	0.856462650265608	-0.503397083695336	0.0394009208333164
CHST6	antiquewhite4	-0.665467235708826	0.00355059454039769	0.676448243258479	0.00286633744012792	0.322950663410924	0.206105120656602	0.0374690466046296	0.886471364022059	0.06785085984268	0.795832093678194	-0.266672858114671	0.300827750555854	-0.534344798604669	0.0271291558800813	-0.366034679785583	0.148469521292161	-0.878224901873393	3.55259906084316e-06	-0.82665175405595	4.2899706779081e-05	-0.604879666835638	0.0100981596564703	-0.406235637532279	0.105652932212831	0.519692870854475	0.0325037651221498	0.726521777498825	0.000956028996207974	0.58979919525356	0.0127029808969649	0.581065960317593	0.0144383279861714	-0.200735845245898	0.439802554013313	-0.28577252409515	0.266176068108783	-0.034133204770684	0.896525277462081	-0.387524830749437	0.124321298559759	-0.087403547179959	0.738708896777479	-0.15988526658621	0.539892830529159	-0.6128660254662	0.00890227243030907	-0.0280941302018221	0.914763419952964
FAM155B	antiquewhite4	0.332801683367194	0.191810028972833	-0.217687057042421	0.401292379512378	-0.235948159457804	0.361923856157801	0.104543428612974	0.689666026237218	0.251657254139753	0.329868682870957	0.377663082864807	0.1350354153648	0.477310518502413	0.0526846623926358	0.479919827463397	0.0512229192780737	0.622310566732728	0.00763688250590101	0.185515962055481	0.475929390483692	0.370525187568219	0.143177765214902	0.20418927014219	0.431807002407198	-0.261237520500829	0.311158017705801	-0.474720885073209	0.0541660057634622	-0.130587570010513	0.617382969441788	-0.0984316157738061	0.70703159374649	-0.291914759410655	0.255579776648479	-0.139914531929252	0.59224332536654	-0.309388120549469	0.226892352539331	-0.168503424742677	0.517964533879937	-0.413019152224114	0.099405208342438	-0.0322723828857041	0.902140190228174	0.242783857191387	0.347766854413369	-0.180516195815475	0.48810598198163
KY	antiquewhite4	0.738004611771677	0.00071906759283802	-0.466183658986574	0.0592702407170487	-0.533440923418889	0.0274393883373509	0.208270720027526	0.42245560729368	0.187420931778224	0.471329587895216	0.266378459477449	0.30138196972697	0.341919869356899	0.179174671750394	0.443580752959548	0.0745026461372058	0.862982917223973	8.2155792246036e-06	0.549127125939326	0.0224294275780039	0.634041210883312	0.00627023326463949	0.592278571854309	0.0122417010753647	-0.586863143599356	0.0132668914481093	-0.854571330908403	1.25196950406336e-05	-0.391613323477662	0.120058656811305	-0.474538347232782	0.0542715832253693	-0.0854589818775952	0.74433758425412	0.126500984964904	0.628527854833795	-0.27218300742764	0.290567042776308	0.0625054281874115	0.81163406643371	-0.088196469716827	0.736417302654294	0.0794597041996944	0.761779082280871	0.37575748976269	0.137177048764207	-0.316549770394372	0.215755337357767
LACTB2	antiquewhite4	0.796184380677994	0.000131455303522105	-0.613780323481582	0.00877291416148111	-0.507078754963474	0.0377534422524326	0.123585629611462	0.63652537404703	-0.143401602994794	0.582953922737664	0.181943044210108	0.484615726319943	0.593894290889285	0.0119483125330269	0.533689025254953	0.027353962446909	0.910524869389474	3.87836156050688e-07	0.557537814191614	0.0200537145987482	0.536125522447254	0.0265258937601343	0.443650048853997	0.0744519665307628	-0.378362458146709	0.134255246183038	-0.664420843784236	0.0036221777479734	-0.361286496544058	0.154208737826818	-0.480103243008406	0.0511213245409053	0.065452572623379	0.802912922359224	0.306808723262437	0.230991769713719	-0.109399044268492	0.675972863062801	0.359106778596182	0.156893261902185	0.00379962169524367	0.988452723715276	0.115120660916169	0.659960197572869	0.573726318791509	0.0160367656795176	0.003486877740607	0.989403118871104
LIPA	antiquewhite4	-0.103405742204117	0.692887771554234	0.157154163737445	0.546927561290462	0.018061632440823	0.945146685637923	-0.438757720216465	0.0780923088042809	0.0651306482382909	0.803864505729445	-0.776364280788622	0.000247772422717887	-0.463036207432972	0.0612393404565064	-0.394802192211958	0.116805869530806	-0.338887884551419	0.183312956650915	-0.35533774995629	0.161609668719029	0.0663672962826693	0.80021050316175	-0.415378948520932	0.0972950098841469	-0.0255778137967636	0.922375140659712	0.0977703069635631	0.708918969064659	0.337817814806387	0.184788479638001	0.561643024608588	0.0189679168509594	0.261285742057693	0.311065459064014	0.209218948128269	0.420298368479638	0.234187474129624	0.365621912757692	0.15553840467965	0.551108442129331	-0.140822853909446	0.589817741666951	0.343314956113453	0.17729161978495	0.362030385993945	0.153299767414897	0.61776932527798	0.00822598037935499
RIDA	antiquewhite4	0.620658870500158	0.00784709811390968	-0.525670480120193	0.0302206461355383	-0.366154573106431	0.148326522726489	0.321265987436754	0.208617279409325	0.184127161300945	0.479296669111962	0.350584407626187	0.167693223393318	0.468935425070171	0.0575875546637935	0.755160711387813	0.000457042259501573	0.782021871814621	0.000208124230618272	0.463083867917727	0.0612091664879072	0.539804944931424	0.0253122655356664	0.582425705195021	0.0141565133152027	-0.0210145848949112	0.936194493895426	-0.591405208065719	0.0124026483630515	-0.0514021391413168	0.844671378883066	-0.287929777090841	0.262424100293939	-0.0080412558624824	0.975564804309326	-0.104420439014866	0.690014071282377	-0.177382416704957	0.495814001748594	-0.0372448949177318	0.887146439811223	-0.220042078559127	0.396090279630289	0.0633460449981898	0.809144344997476	0.269978586201204	0.29464637222343	-0.219404858267721	0.397494246460126
SPTLC3	antiquewhite4	0.502934897907591	0.0396115353145018	-0.0435074471793489	0.868314749573806	-0.532760913792303	0.0276745831924938	-0.0462515025620291	0.8600837540608	0.138990185392471	0.59471590067658	-0.167883292669934	0.519528502985841	0.0696999696302676	0.790382922024064	-0.05734493636112	0.826954901324762	0.498105854856913	0.0418635505683098	0.3184127821534	0.212917076991498	0.701951854255985	0.00168327080415365	0.247426652003474	0.338334247946553	-0.466810839367907	0.0588835516050751	-0.612133204705166	0.00900704994839961	-0.237290618756355	0.359118387619041	-0.101585208434396	0.698053580411504	0.226535535953744	0.381937229611773	-0.012415274709433	0.962280659666072	-0.1205286990304	0.644952208144957	0.146168249785308	0.575627360975383	-0.141823708662083	0.587149820328293	0.333319276668029	0.191077495548117	0.531725084962774	0.0280358296343726	0.0670049623276634	0.798327875759122
STXBP6	antiquewhite4	0.643734644177169	0.00529587301711359	-0.428140703959517	0.0864357118788406	-0.452027608453509	0.0685088234755503	0.331793567452619	0.193242086574156	-0.0595051711554004	0.820533937608509	0.314608028317256	0.218739389587004	0.574078303708323	0.01595706863551	0.352312208489167	0.165464361590398	0.718190503391588	0.00116559047268748	0.580185834088132	0.0146230839943997	0.439980327961469	0.0771706700908718	0.576872195931079	0.0153354564202861	-0.16571346367196	0.52501791733975	-0.552727697454442	0.0213870070528131	-0.179858703128527	0.489718370689579	-0.473551677175576	0.0548449215612427	0.00121212684970896	0.996316170919563	0.0474418127797682	0.85651751364842	-0.170353913723913	0.513310622591684	0.228849454792301	0.376961927698174	0.0547961061641472	0.834544228181318	0.0303294794264075	0.908007459555868	0.278490879202426	0.279083350345334	-0.208210359482139	0.422593125201889
UBXN10	antiquewhite4	0.797640446855046	0.000125140998516383	-0.137719830297059	0.598120901352694	-0.802529831370859	0.000105768088269961	0.518940891173952	0.0328000820524319	0.458306540594777	0.0642888878171445	-0.196239256680786	0.450326240789905	0.0700498808914505	0.789352787304171	0.621654496843299	0.00771983532345299	0.508752609754697	0.0370219986293568	0.161445956550127	0.535891145738315	0.46194451026637	0.061933518596833	0.420551860665622	0.0927817344183122	-0.00124047048576102	0.996230031071668	-0.522971532764427	0.0312357075959044	0.0264302729306424	0.919795752793348	-0.138963189403395	0.594788176886649	0.0734184086593735	0.779452979455521	-0.262477134227981	0.308783815134662	-0.593580207176927	0.0120049042160778	-0.20613206470668	0.427342355383631	-0.500221434851369	0.0408653272184873	-0.144962768648322	0.578814892505054	0.202281153580998	0.436215407956334	-0.174435947297018	0.503113969161293
VIT	antiquewhite4	0.0313798902209488	0.90483480363234	-0.290187773048028	0.258532146619685	0.144191463485271	0.580858264375406	-0.253931674474025	0.325368785793923	-0.270537479926118	0.293608890916468	0.534357337880341	0.0271248712136685	0.368354535167258	0.14571929744558	0.144941798476043	0.578870407471984	0.561653127172356	0.0189653027403887	0.432250109626553	0.0831333268124474	0.292258765257373	0.254994198682682	0.301142788350545	0.240161057620153	-0.541181608701455	0.0248694031469634	-0.589391387369556	0.0127801514404439	-0.307819348114541	0.229380015472794	-0.455070244602485	0.0664392351261946	0.156835022392339	0.547752243865775	0.0504408355500737	0.847544036184748	0.0752431099834878	0.774103595018179	0.336595858709466	0.186483037890918	0.409481458324248	0.102629640629622	0.449429718018322	0.0703130976900625	0.249638739530618	0.333892337355521	-0.216653053684517	0.403587978855618
ZNF493	antiquewhite4	0.24378966794119	0.345710792707418	-0.611777614204103	0.00905824505768373	0.10633324067496	0.684607770590513	-0.0916241177997033	0.726535556563442	-0.226156363043614	0.382755937171366	0.503509614099873	0.0393497705828072	0.599813729270349	0.010920704384236	0.521929804250444	0.0316344183898738	0.71236946238569	0.00133340123424225	0.659554124907195	0.00397068167115876	0.301380145590931	0.23977239705255	0.297349394306958	0.24642649229586	-0.235141475207672	0.363615561675505	-0.527878584175646	0.029409204957333	-0.257643086459586	0.318103100362145	-0.676228374810927	0.00287889369617538	0.390219233838492	0.121500443128289	0.141035105885678	0.589251535703807	0.110066351595964	0.674098383024143	0.393795116879739	0.11782635842851	0.328766424835099	0.19758441492235	0.281043740163798	0.274515574247653	0.326329319457807	0.20112644916354	-0.118073582753626	0.65174983169468
ADH5	antiquewhite4	0.593524596893679	0.01201494618365	-0.528934202001137	0.0290272566503017	-0.333947927777091	0.190190267975967	0.252497267128423	0.328202549102556	-0.00589238144076326	0.982093489323233	0.52798165863881	0.0293717406709638	0.782208904219986	0.000206910211695257	0.555392719584553	0.0206400435636535	0.848293353315173	1.68630368973856e-05	0.632737036073432	0.00641165311625795	0.44907011435919	0.0705655695713384	0.451747162835223	0.0687019399052456	-0.101743838394942	0.69760296147067	-0.532934721613377	0.0276143209381792	-0.134193869327888	0.607612954301948	-0.294948504618627	0.250444464838948	-0.0830037188899521	0.75146200804853	0.0998534337279078	0.702979196781088	-0.0629968739561876	0.810178303768659	0.16438620519213	0.528388778552258	-0.112986303502519	0.665917601540083	-0.00525360237717679	0.984034445296686	0.404959949475729	0.106858294014908	-0.0502969579916596	0.847974141620724
PLIN4	antiquewhite4	0.600418214778486	0.0108198498929485	-0.671800471718683	0.0031414630921808	-0.253439461594497	0.326339572394555	0.00244680327584872	0.992563883195572	-0.202488192298596	0.435735956831252	0.365307008614888	0.149339448021212	0.634872968455107	0.00618135847867108	0.577617069490709	0.0151729915583285	0.935799032057267	3.46681985463345e-08	0.570857309214257	0.0166981013978516	0.45994683916291	0.0632188408593719	0.400902899367025	0.110756480947018	-0.353116411421091	0.164433780618925	-0.668044228708875	0.00337919361391552	-0.419022398805033	0.0941001769172981	-0.377748459705415	0.134940007869289	-0.0307401819147607	0.906766816545587	0.266321467948752	0.301489329243177	0.0640216476158803	0.807144611952614	0.355072274249705	0.161945445621642	0.0146396228669126	0.955528576728709	0.265485376384865	0.303066962755039	0.579545910926478	0.0147585824784365	0.0222338941828937	0.932500076233651
FAM134B	antiquewhite4	0.812134705713491	7.49738582064852e-05	-0.638051473548756	0.0058510173960885	-0.509846159202824	0.036550000500171	0.163835085110645	0.529791362377269	0.0439017458172749	0.867131215289843	0.0980888127685763	0.708009752884218	0.444342526163573	0.0739469064287944	0.5723603276755	0.0163490230692535	0.876239336336449	3.98680779815784e-06	0.622945158517754	0.00755732611074109	0.706267994621998	0.00153015653264289	0.635666005371039	0.00609756753425562	-0.223946641006751	0.387546280621001	-0.724463309828497	0.00100465375531653	-0.314577310697299	0.218786808329053	-0.384228331558586	0.127834312966607	0.167764543041236	0.519828237606832	0.0230121768891233	0.930142613265167	-0.104230398474534	0.690551977542968	0.236160622522609	0.361479034057877	-0.124192192098488	0.63485826149756	0.2216590950682	0.392539627112995	0.557722788721085	0.020003770039062	-0.0132182246779579	0.959842975920293
PXDNL	antiquewhite4	0.507479831738375	0.0375771858119644	-0.395459085681137	0.116143584619698	-0.320588781924105	0.209632690367742	0.363232026823038	0.151839181716888	0.00115553565003049	0.996488158753458	0.592117756550361	0.0122712118850297	0.487749189036729	0.0470189704749309	0.474824048955477	0.0541064050098257	0.723106738529513	0.00103780139531201	0.591842209457942	0.0123219077715415	0.399647566107393	0.111982754468937	0.585433670256795	0.0135485074035886	-0.221389159729775	0.393131147014904	-0.597769703481933	0.0112672804894494	-0.249490000645001	0.33418994618963	-0.468972413504164	0.0575651813043336	-0.0122461767268901	0.962794066866042	-0.0658735688667956	0.80166888545866	-0.15949748305201	0.540889199596746	0.0512587128944564	0.845099862031719	0.100034500472308	0.702463668874308	0.0159588171129769	0.951525441168366	0.123910545553068	0.635632149969575	-0.384954863112462	0.127054194365046
ALDH4A1	antiquewhite4	0.383456447905346	0.128666775464693	-0.370933920320247	0.142702625333697	-0.197725560705405	0.446833683708883	0.322624729840641	0.206589604497959	-0.0444166519144923	0.865586065449708	0.679711459840889	0.00268516900080018	0.686903763753006	0.00231871024846217	0.455087214096089	0.0664278233483414	0.662969678692645	0.0037233870360654	0.477312709824554	0.0526834218655111	0.355067698370473	0.16195123737931	0.43604153731095	0.0801685091620672	-0.103324572574767	0.693117821980951	-0.411067598768242	0.101174873905069	-0.0660119715776858	0.801260005983353	-0.453426084803151	0.0675517800041857	-0.179842819169536	0.489757355129673	-0.0488818124409424	0.852206700772218	-0.152832327007161	0.558141945164774	0.0362170536915337	0.890242913713172	0.0460632473545777	0.860648013885658	-0.0939451486421633	0.719867106703208	0.0552631053858161	0.833152650645193	-0.389501506001305	0.122247434099731
AMD1	antiquewhite4	0.587568662867717	0.0131296150803653	-0.476869001190806	0.0529350552142194	-0.359456115789328	0.156460901304361	0.0102234635218377	0.968936349515563	-0.278541864986202	0.27899167239077	0.292888351955688	0.253924661362064	0.638863136852969	0.00576898297979501	0.24901489911211	0.335141593592854	0.770228341915572	0.000297721960707695	0.782531334583883	0.000204831250152415	0.383872744941418	0.128217339542518	0.301005962868572	0.240385283033797	-0.288743300926348	0.261017732164546	-0.593060507466103	0.0120990100928234	-0.42281952855063	0.0908514415836256	-0.415639905496201	0.097063639099894	0.325394471725944	0.202496069843037	0.151455540154043	0.561735355451809	0.0624036527276198	0.811935619223154	0.5689310301844	0.0171540066731893	0.197087188290947	0.448332053839881	0.232743390265655	0.368670697327789	0.630594700349549	0.00664951639134592	0.204649817208399	0.430746457344753
C1QTNF9	antiquewhite4	0.634380017274551	0.00623390798321503	-0.652424298934991	0.00452989471152398	-0.303187900353582	0.236825324277282	-0.221287759064058	0.393353475195289	-0.192229235957095	0.459817772108916	-0.167464492010736	0.520585948938444	0.226356230679546	0.382324264342999	0.355814127279134	0.161008321518623	0.761999497754056	0.000377669582951252	0.588568515379905	0.0129369945698383	0.542971553667363	0.0243025919049781	0.334701114995596	0.189130863131535	-0.503361181376411	0.0394172507104631	-0.667120003443054	0.00343987408235098	-0.597184668970144	0.0113680660877924	-0.481174696479514	0.0505308551519067	0.443497302641365	0.0745637110645758	0.453704297453479	0.0673625659629486	0.162788404996932	0.53245978845626	0.511047305415123	0.0360368616820998	0.149654549231843	0.566450998257295	0.426474319357825	0.0878014987686928	0.742610599344698	0.000638850687633005	0.241220708128747	0.35097600341242
DHX35	antiquewhite4	0.361749854654477	0.153642123601316	-0.563120650564966	0.0185885523014404	-0.0549524682455434	0.834078244108252	0.00529159278617831	0.983919007435135	-0.324058495955908	0.204463911221203	0.464186632204623	0.0605140760963743	0.546497466763259	0.0232153897626194	0.514906344234418	0.0344253694180011	0.717790059343042	0.0011765463337678	0.561480423761686	0.0190100297491956	0.056176543619743	0.830432118591394	0.356954961189365	0.159574365448986	-0.190011945266219	0.465108696414786	-0.539786190387035	0.0253183405793717	-0.301656576588047	0.23932025600813	-0.584494162112086	0.0137361532070874	0.342113170395775	0.178912967658472	0.145461343508962	0.577495660858302	0.127995845763387	0.624442122465431	0.475067931758658	0.0539657015970826	0.38738999311669	0.124463655152621	0.281759917269004	0.273242400674437	0.33217689089845	0.192696738525151	-0.095437953835266	0.715588231187825
ECHDC3	antiquewhite4	0.648313045057952	0.00488025854553077	-0.406193029852322	0.105693034456055	-0.470668381217192	0.0565462625530138	0.358960239563933	0.157074868572308	0.0385226244360723	0.883299308280147	0.450603047892906	0.0694939335297695	0.630848933285842	0.00662092385298471	0.774464981473784	0.000262421407249696	0.809909183166956	8.13334819635777e-05	0.493103025185256	0.0442974949665607	0.353609357120509	0.163804218351623	0.508334165448669	0.0372038305085806	0.0115844648564472	0.964803255878216	-0.502622907680857	0.0397541893286997	-0.120526078208889	0.64495945052646	-0.382737724694225	0.129445289151201	0.0501316070257885	0.848468489435753	-0.0309317236966798	0.906188279949323	-0.220972439988684	0.394045270464297	0.0987327716324728	0.706172628577214	-0.117320092973317	0.653841303968802	-0.0471919587529248	0.857265875858105	0.288076749485858	0.262169677605944	-0.177592455692362	0.495295565884191
ECM1	antiquewhite4	-0.73246040432456	0.000826522281193493	0.556982013621318	0.0202043707470891	0.471229937705048	0.0562118639932914	-0.084468174271296	0.747210281861977	-0.0803237122329614	0.759260275343798	-0.211172221932687	0.415872956207438	-0.55099318301305	0.0218843583252871	-0.531009653734682	0.028287451671656	-0.896739972915893	1.09020366100882e-06	-0.808959438131287	8.41824725613352e-05	-0.631186682051464	0.00658309148316396	-0.417669346041755	0.0952777109677832	0.300676737395375	0.240925348815759	0.746197963266444	0.000581647672371043	0.401595763740396	0.110083735981469	0.455412385007743	0.0662094288543049	-0.324798471411978	0.203372422837619	-0.0724591816124107	0.782268870253675	0.0966617655504017	0.712086335643366	-0.320512487134703	0.209747288271525	0.0974356649945742	0.709874648426733	-0.172740900902007	0.507336407077519	-0.647410016451287	0.00496007249625469	-0.0881631920424385	0.736513435076062
EGR2	antiquewhite4	-0.802525845542912	0.000105782787426878	0.224593867002594	0.386139815326805	0.754345981651568	0.000467360267763477	-0.282096330531324	0.272645597334319	-0.341609682908391	0.179595155678246	0.0510483226617185	0.845728473060264	-0.314765421902467	0.21849652507653	-0.412583966403814	0.0997979047893214	-0.719439275534218	0.00113196383624317	-0.425257793255326	0.088808366746141	-0.715899134549968	0.00122943448444466	-0.565020522691814	0.0181095322485216	0.227264329137378	0.380366329460868	0.686170703620446	0.00235407550483097	0.231013811381619	0.37234080173224	0.297118294011775	0.246811476129503	-0.0244188596719711	0.925883096168424	0.240331460237732	0.35280910685902	0.442959515090623	0.0749581161979422	-0.0104279524128048	0.968315306764483	0.406775917974815	0.105145358373284	-0.0579285815324339	0.8252190669594	-0.428864497067258	0.0858472926465812	0.158167414254675	0.544312910718515
FABP5	antiquewhite4	0.719564541100627	0.00112863535359369	-0.233223257938421	0.367656021500018	-0.656708988091429	0.00418669861055513	0.33498325356132	0.18873502257826	0.333024387450984	0.19149461660363	-0.120919095065016	0.643873724617035	0.00258790261932462	0.992135078154445	0.516471287676568	0.0337877987778209	0.599546270675647	0.0109655657093588	0.224776257275494	0.385743973965061	0.67428243383287	0.00299198914933341	0.529745859532856	0.0287361850169167	-0.280420571986466	0.275626349705973	-0.648805254146657	0.0048371937749579	-0.232120893068498	0.369989284437075	-0.380659855158305	0.131714420727722	0.105028969058154	0.688292583028719	-0.189501183714389	0.46633176143001	-0.448926912283352	0.0706662944437001	-0.15372672680117	0.555812945031681	-0.293482179039512	0.252918438893494	0.0670552853519739	0.798179348051697	0.212660333475803	0.412518050261021	-0.354535274706977	0.162626089821608
HERC6	antiquewhite4	0.638684367497601	0.00578697106294526	-0.541691077453161	0.0247070410640272	-0.376323367248174	0.136538645702044	-0.0838558883438976	0.74898708956033	-0.0563000991227405	0.830064267070655	0.252329269862028	0.328535373448576	0.386167374606683	0.125759648401138	0.382296729821734	0.129924588073992	0.833005983192407	3.30606594901825e-05	0.662345623772268	0.0037676108185931	0.628661680441625	0.00687017461365012	0.453647032997164	0.0674014799164181	-0.60229541584852	0.0105113597197405	-0.760787284706494	0.000390832307554826	-0.5938556094578	0.0119552707260447	-0.581046229065718	0.0144424497009423	0.211251683971213	0.415693447494687	0.126683011648323	0.628029793623948	-0.0845074524450174	0.747096340526058	0.328245028672666	0.198338739005311	0.110203922784819	0.673712167552288	0.205631478951156	0.428490417954653	0.537106003671806	0.0261981867955567	-0.0950519953356874	0.716693755089224
HIST1H4L	antiquewhite4	-0.365868112615969	0.148668344865367	0.298645957933831	0.244273573402408	0.222772166892525	0.390105621188437	-0.106063510071585	0.685369261995908	-0.230592786170278	0.37323726043746	-0.552962502976964	0.0213203615257242	-0.429241533692966	0.0855419248806872	-0.267559324971075	0.299162611122672	-0.66159854330554	0.003821112550548	-0.572960372220511	0.016211273688829	-0.571194318108622	0.0166193263929955	-0.269201226265124	0.296093048609215	0.616306123540012	0.00842333924184909	0.705445859625622	0.0015584025387294	0.393515397777025	0.118110910834039	0.627068284542	0.00705645002339358	0.0609104416161985	0.816362741068642	0.185051809402992	0.477053477804837	0.36282752539459	0.152329786701118	0.0452067719517749	0.863215939904042	0.0453842942191052	0.862683576821719	0.0638585032526417	0.80762740408069	-0.135975994820209	0.602807855727838	0.48959737377992	0.0460656542728374
JUNB	antiquewhite4	-0.865055295248754	7.37441551978269e-06	0.376397535373938	0.136455124255568	0.730227072027264	0.000873404402754717	-0.315678609550993	0.217090864568859	-0.248175566866292	0.336826625631391	-0.0870295141635229	0.739790598395496	-0.42705512121724	0.0873237108135487	-0.444546731325409	0.073798448588269	-0.828401779620732	3.99711412526348e-05	-0.572331888043306	0.0163555745658955	-0.718557880415122	0.00115561343234118	-0.692386776056741	0.00206772774897345	0.306775184451391	0.231045380941066	0.806335525850228	9.24937744818568e-05	0.181982288209865	0.484519901990135	0.371446437246505	0.142108372014372	-0.0862752819804717	0.741973235332938	0.136240097178996	0.602097069555402	0.41471949516533	0.0978814554127568	-0.111750886316542	0.669374567236506	0.23285854591434	0.36842705956001	-0.0852780950798978	0.744861801756692	-0.45368066833028	0.0673786210837272	0.162810758762057	0.532402735725114
LEF1	antiquewhite4	-0.785379051887991	0.000187217085537415	0.333521338612428	0.190792024711205	0.668035295892764	0.00337977590776866	-0.276038884062204	0.283513956034496	-0.299262237275534	0.243254414065851	-0.101719480233195	0.697672149313656	-0.323190788947466	0.205748659304525	-0.533189007759662	0.0275263378464989	-0.829940578158057	3.75373875930233e-05	-0.497496749458558	0.0421543470487019	-0.782440679772294	0.000205413997584814	-0.535779100436804	0.0266424325873713	0.359632275165796	0.156243183083208	0.802796282576964	0.000104789340990373	0.327711486180449	0.199112585284631	0.358987296466854	0.15704132606223	-0.043340305531154	0.868816525073428	0.195362253039593	0.45239352516537	0.413964057624146	0.0985563602709812	0.0185979131681721	0.943520401965723	0.347756254225977	0.171384942821855	-0.1154438228489	0.65905986095255	-0.436003347159239	0.0801979841740474	0.220423172890499	0.395251910536319
RRP12	antiquewhite4	0.249857446883169	0.333455008128257	-0.210016797765269	0.418487744584301	-0.148390519892695	0.569770803355019	0.178501127149334	0.493055699179198	-0.0278744595936801	0.915427641829802	0.482446673077868	0.0498365335138974	0.371104932206526	0.14250415090913	0.365765258402877	0.148791208069282	0.529274806877535	0.0289048359545616	0.320091192896656	0.210380820791298	-0.0156741694746591	0.952389123581483	0.326985423895232	0.200168830630406	-0.30409989357392	0.235347299306409	-0.373013565160059	0.14030187902401	-0.330794428352997	0.19466831340155	-0.224601907340137	0.386122360713875	-0.285105246977151	0.267343278895649	0.29330199057038	0.253223499625643	-0.0889471405317544	0.734249752237192	0.0227379058306774	0.930973334328084	0.0336634873677652	0.897942192185046	-0.0613031134272656	0.815198020151127	0.109239765363683	0.676420547443801	-0.204733651299716	0.430553550464739
RSAD2	antiquewhite4	0.536002439287989	0.026567254615999	-0.295646555444786	0.24927205491232	-0.413931440912785	0.098585574605519	-0.148057581614451	0.570646602614943	-0.0372886942013337	0.887014524088195	0.0121819703081045	0.962989010952398	0.0499073389102981	0.849139066463765	0.199607834151701	0.442430562636132	0.651234147398142	0.00462915663216767	0.227784628812524	0.379247012513763	0.516331644901064	0.0338443205650804	0.396372775775957	0.115226794034201	-0.604375040087914	0.0101778120489465	-0.730264053714709	0.00087261055772001	-0.377067108053346	0.135702709419151	-0.104321841391902	0.690293132548498	0.0363856350370762	0.889734941638626	0.125255361512827	0.63194018561139	-0.00415683626471762	0.987367205187928	0.219089594809523	0.398189848641623	0.0159867010454163	0.951440838023783	0.418714278473461	0.0943674045131675	0.530233044059186	0.0285625566046225	-0.00793419519867432	0.975890043291982
SLC26A10	antiquewhite4	0.435867052136889	0.0803032403897024	-0.105495227572846	0.686974548636462	-0.419875015506622	0.0933635478545577	0.189485842523761	0.466368522028572	0.0565854588745213	0.82921481686975	0.108866363240833	0.677470468406075	0.432021774231029	0.0833143824756796	0.151547707927627	0.561494485245416	0.564883700066887	0.0181437033118065	0.280642934249548	0.275229682076569	0.349275364071033	0.169395269453741	0.36271870644597	0.152461953392896	-0.351070525231598	0.167064102234078	-0.551304217671817	0.0217945172016807	0.000624856033611162	0.998100967560728	-0.191039489841201	0.462652996797451	4.38467249529936e-05	0.999866743027744	0.110992768053186	0.671499064238063	-0.343274902701934	0.177345498054478	0.11647452708609	0.656191256201182	-0.0947865167723058	0.717454490179171	0.123362028885164	0.637140348384355	0.319431166648053	0.211375843460863	-0.0655830338530419	0.802527363601374
SLC2A12	antiquewhite4	0.345170378767803	0.174807734791345	-0.581935861270742	0.014257531662487	-0.0248915303452808	0.924452243633119	-0.23963366697472	0.35425133474353	-0.236919101642887	0.359893554917474	0.421362842987658	0.0920880534212622	0.582672870128649	0.0141057563470246	0.226865086590033	0.381226448387438	0.734372109373724	0.000788064603394551	0.696480760815518	0.00189521781120687	0.418423356117963	0.0946202159094706	0.257028737450564	0.319299158415175	-0.404648594536144	0.107153959163336	-0.60325440327257	0.0103564861391566	-0.236851553366601	0.360034594860637	-0.217803978165069	0.401033244760817	0.193947482648888	0.455738537205701	0.332974643163779	0.191565039018269	0.287413255494688	0.263319457566652	0.489629313694465	0.0460493083230863	0.238949008865893	0.355669650875434	0.362285634144841	0.152988718089319	0.628591893525241	0.0068782494879444	0.245830343460828	0.341560661170412
SNORA36C	antiquewhite4	-0.286824488677988	0.264342346901012	-0.0227645371286497	0.930892669623601	0.333199405898087	0.191246980567213	0.107943533349403	0.680067659743736	-0.19206842152977	0.460200490840029	0.355539927556002	0.161354267945564	-0.0548892932756527	0.834266509370493	0.0912148136605483	0.727713453210372	-0.192431138051664	0.459337495825732	0.0364375904119304	0.889578397018658	-0.434523931827192	0.0813458660880526	-0.18730430278292	0.471610571130974	-0.0450716969328445	0.863621047249655	0.140620689089701	0.590357247767359	0.0745396333061672	0.776164817548822	-0.316134342491561	0.21639154370106	0.0648551219813746	0.804679146799861	0.224694538689041	0.385921300240145	0.00309207672091235	0.990602895688792	0.0227733544247352	0.930865962669544	0.480145663554408	0.051097849108898	-0.223474138389194	0.388574824242848	-0.422750872628984	0.0909094552035293	-0.276604699247628	0.28248779790122
SNORD115-23	antiquewhite4	-0.583324089299956	0.0139727113495011	-0.153858295822019	0.555470700755007	0.744026529689935	0.000615739576444202	-0.456003941314604	0.0658134801129634	-0.597136689737274	0.0113763632409572	0.0151413632124816	0.954005906825918	0.012810816432606	0.961079789881751	-0.353698286544844	0.163690816157237	-0.454488355491223	0.066831423412977	-0.0882551816985167	0.736247704715427	-0.452938273979022	0.0678844870862129	-0.44145962508522	0.0760661668212849	0.27503524571807	0.28533970118095	0.638824210736386	0.00577289595213108	-0.0499305274637276	0.84906972655892	0.00425110920588354	0.987080728064827	0.128830376279267	0.622165677535088	0.298484329961972	0.244541306065004	0.662995350840128	0.00372157683947808	0.3654675060773	0.149147275593335	0.500874863692248	0.0405606888532859	0.0843957664238439	0.74742034143405	-0.101484078619848	0.698340908919787	0.341370140040721	0.179920325339851
TLL2	antiquewhite4	0.697178207407433	0.00186704180743357	-0.274592924842116	0.286146593539886	-0.606265862709788	0.00988190722965313	0.292691334721889	0.254259051711273	0.148486233241104	0.569519134283399	0.269282129092873	0.295942289313915	0.453405828614681	0.0675655716211216	0.42241201905139	0.0911961739515436	0.811881059727227	7.56768170047049e-05	0.535580801698488	0.0267093194398481	0.533507702039183	0.0274163750497804	0.582977949225134	0.0140433043989539	-0.336132501728357	0.187128281500042	-0.775643623926749	0.000253248050990752	-0.120180816184485	0.645913811696736	-0.178178255046277	0.493851018600429	-0.0246847663507966	0.925078125843463	0.046107332605351	0.860515870854358	-0.291823384935865	0.255735457820469	0.122551370326978	0.639371797165794	-0.147418947455936	0.572328145253387	0.144534239701406	0.579949794709103	0.444435356699925	0.0738793912565595	-0.0904586161968361	0.729891155513399
TMEM143	antiquewhite4	0.710827696708333	0.00138103098807068	-0.504699216443443	0.0388121210160573	-0.479428925769745	0.0514955760972176	0.173947811375084	0.504328229905541	0.0742693160303781	0.776957237543362	0.288638087501383	0.261199355074665	0.570334357452453	0.01682092005469	0.647792136852714	0.00492617117854935	0.932844795680753	4.81600688790763e-08	0.535683210262108	0.0266747605015885	0.61802379443789	0.00819203785585611	0.587624529906699	0.0131187929180645	-0.331664825264884	0.193425473481119	-0.708747988294279	0.00144748970532323	-0.353320070345989	0.164173481511788	-0.396518539806326	0.115081008014492	-0.0701729421389929	0.788990574723406	0.0979692117965258	0.708351125738869	-0.237321225961104	0.359054567886581	0.126222911006747	0.6292890130067	-0.203136954224866	0.434235347369021	0.119738495202749	0.647137223113203	0.483291196135965	0.0493795117589524	-0.133530987476275	0.609404161830416
ADCK3	antiquewhite4	0.527335297652201	0.0296072802826565	-0.303185764453453	0.236828792711271	-0.399634235160283	0.111995828032555	0.123280718681553	0.637364033298768	0.0743527383819479	0.776712667357186	0.346552558989246	0.172972577464184	0.389967384684959	0.121762195770945	0.58122883755746	0.0144043395280644	0.815474152833014	6.62194690348232e-05	0.451521043755729	0.0688579380458813	0.45058133359333	0.0695090294526951	0.644358088808769	0.00523765593512297	-0.360022346116704	0.155761820554005	-0.733142432454139	0.000812627651407191	-0.358408745178472	0.157759617358725	-0.462533822326289	0.0615580725000814	0.0448188019374824	0.864379598164245	-0.0632484749232604	0.809433237701773	-0.2637463536557	0.306364059145219	0.122403665788147	0.63977868995194	-0.0346254409557932	0.895040751556336	0.239059195945815	0.355441174476327	0.324432134057728	0.203912306761239	-0.306711324396055	0.231147482056112
COQ10A	antiquewhite4	0.649862833314528	0.00474570172687761	-0.534530080345289	0.027065898315378	-0.393181479134401	0.118451230729089	0.219671026224754	0.396907480691283	0.175075106006736	0.501526127404681	0.321722681489264	0.207934311576639	0.49531478886142	0.0432086109272714	0.685870783405767	0.00236867117460502	0.820844276987973	5.39514551602629e-05	0.564115714180063	0.0183364435807156	0.539219638727224	0.0255023926814908	0.391910365022191	0.119753009334592	-0.295534314448554	0.249460336846203	-0.652425866795928	0.00452976509312108	-0.419350278612849	0.0938164091343192	-0.616988841017822	0.00833078772366004	0.0387860634953646	0.882506420181529	-0.0928399222535936	0.723040134198494	-0.315455032176553	0.217434475063435	0.0453457890438356	0.862799043422431	-0.1981607980001	0.445813572144925	-0.0506318160164119	0.846973184871142	0.309121815837377	0.227313422869158	-0.29573298964067	0.249127123993398
FAM98A	antiquewhite4	0.564138175122948	0.0183307839395174	-0.490261308196111	0.0457267692314332	-0.325119164455714	0.202900572201149	-0.211331376034891	0.415513460320176	-0.226556346703553	0.381892323057018	0.123339128028901	0.63720334579786	0.54525399264856	0.0235944095032228	0.339356803763055	0.182668832699046	0.858517437698601	1.03087737970926e-05	0.578417073676598	0.0150000143725296	0.449955835661633	0.0699449148707429	0.39626088817176	0.115338786684654	-0.394335239573705	0.117278266092664	-0.685116862074584	0.00240568783757239	-0.349418905746333	0.169208069584081	-0.154337644326345	0.554224574756258	0.245310420661252	0.342615308222353	0.338970510559523	0.183199349445029	0.142391895138298	0.585637469936582	0.541924940142261	0.0246327871365889	0.0589340680294826	0.82223042247569	0.477120710568685	0.0527921972840402	0.828063325283122	4.05239498528348e-05	0.368861617733198	0.145122826492943
FNDC1	antiquewhite4	-0.169233158171115	0.516126949778612	0.603345919672102	0.0103418019045278	-0.184087911493231	0.479392002878223	-0.104069815429008	0.691006614085879	0.108407787611884	0.678760645949531	-0.433570237936089	0.0820921366715109	-0.284026970900033	0.269236065018564	-0.614797171835272	0.00863081414767144	-0.367117070290588	0.147181950087291	-0.523130015735273	0.0311753894676461	-0.109692092483523	0.675149462188078	-0.259074443605745	0.315326649839324	-0.148997641960611	0.568175240302529	0.261539856929194	0.310577968256259	0.0102212799317126	0.96894298127713	0.511977704619797	0.0356431786649481	-0.41372943685239	0.0987666447014414	0.073601521069329	0.77891573125811	-0.12776835711246	0.625063227982884	-0.192232361805028	0.459810334553663	-0.323813406554736	0.204826265698506	-0.0610283312120586	0.816013025325152	0.0021994680511043	0.99331554677056	0.172170480083237	0.508761089673827
KLHL38	antiquewhite4	0.789954635749179	0.000161578257817499	-0.505430498650916	0.0384843948990169	-0.567021898479506	0.017615429621003	0.156833525799519	0.547756112458727	-0.0675331792424181	0.796769177725075	0.214777971020269	0.407768775968117	0.50350463075257	0.0393520346758479	0.414358633523224	0.098203434150779	0.865902508680652	7.05227757828576e-06	0.623693360288025	0.00746438119799994	0.611807792914998	0.00905389117037001	0.549636644173871	0.0222795629549233	-0.351569885366153	0.166419498443207	-0.686560833852382	0.00233519985060938	-0.459295033793007	0.0636424563706754	-0.420937372453701	0.092451516877238	-0.0177629959948868	0.946052396738219	0.111564685555965	0.669896144222119	-0.100456701293291	0.701262067695633	0.307502296828036	0.229884878350676	-0.0386356927027716	0.882958987164258	0.140540089075788	0.590572397314621	0.534339406336862	0.0271309985768551	-0.0677147593071361	0.796233526447225
PCYOX1	antiquewhite4	0.642006383759859	0.00545999200597581	-0.421850096717698	0.0916730741880762	-0.453987224869957	0.0671705459290888	0.16531504771804	0.526028744270327	-0.130059895039764	0.618817673235443	0.176199252018762	0.498739227218315	0.48871591228011	0.0465184888584677	0.218663093054128	0.399131933314123	0.716983662249123	0.00119886654245862	0.272800917446673	0.28942972587674	0.292622296863849	0.254376292108118	0.401293507140782	0.110376859306473	-0.438776732056322	0.0780779160114261	-0.554570313494344	0.0208683464067945	-0.308669411120145	0.228029889911685	-0.179096717895749	0.491590216348899	-0.426813201267701	0.0875224939102699	0.331211873770253	0.194071590082224	-0.114655448451544	0.661257065049946	0.214463989431833	0.408471099847616	-0.0827312049695975	0.752253943156142	0.0453087026212559	0.86291025805077	0.404631185899561	0.10717050765024	-0.0677144791815399	0.796234352736257
RORB	antiquewhite4	0.552185548338414	0.0215415064814148	-0.377070702292491	0.135698678243841	-0.381682267838062	0.130594475425772	-0.04216275518875	0.872352977367266	-0.00657420019309815	0.980021860561322	0.0673614823732825	0.797275753031012	0.179830595089955	0.489787358045221	0.194777852497928	0.453773743412582	0.565139906678256	0.0180797576193871	0.246590393295739	0.340022277405669	0.324954707858593	0.203142455584022	0.0914119661936946	0.727146014948083	-0.599537951750188	0.0109669634013353	-0.513747793666626	0.0349032642617701	-0.640882917034254	0.00556886051954501	-0.447298357307043	0.0718192159673744	-0.119934797983807	0.646594165440359	0.118443396065119	0.650724231757492	-0.128810233141902	0.622220586280472	0.144690763607344	0.579535153512134	-0.0622568115690141	0.812370742219678	-0.0369950123292137	0.887899095614633	0.340985991430748	0.180442608789973	-0.176447967374853	0.498123628542002
EXT1	antiquewhite4	-0.272706073216417	0.289604120188547	0.351227253456066	0.166861607517411	0.0866571388264555	0.740867964294063	-0.358651807459001	0.1574575762801	-0.190199861758908	0.464659115719728	-0.445679692930471	0.0729787403779218	-0.425376455231661	0.0887097903807081	-0.438086176116853	0.0786019380104377	-0.431009308018532	0.0841206498497808	-0.244053887448753	0.345171832926013	-0.0532371080420106	0.839193116346592	-0.308574757144526	0.228179974122761	0.238579399544957	0.356436653248183	0.370082960687087	0.143693063706839	-0.0367268325199675	0.88870696409566	0.538368034128893	0.0257809936594109	0.23130239857761	0.371727024913357	-0.0783560013762933	0.764999950736785	0.403561537483703	0.10819078533038	0.156470076810133	0.54869596207154	0.0105028331037253	0.968087894737235	0.319546218794219	0.211202177729445	0.193071589191343	0.457815684541743	0.526292423484446	0.0299903726873534
FCGR1A	antiquewhite4	-0.536356689020801	0.0264483470288235	0.309341765252006	0.22696561184378	0.405872746620361	0.105994830279524	-0.239368840786664	0.354799560303269	-0.233216301874218	0.367670718894646	-0.505737393425379	0.0383474876748295	-0.585355471474981	0.0135640481926278	-0.506825290013862	0.0378651534479114	-0.833783196598671	3.20003148825036e-05	-0.621665900884813	0.00771838727247454	-0.537108767262226	0.026197267562873	-0.359281791561672	0.156676554140416	0.411866000535134	0.100448190703673	0.684618402078334	0.0024304202370276	0.45261967737352	0.0681024331693386	0.586292043121187	0.0133788418077296	0.0222653746408625	0.932404709698195	0.109722062226106	0.675065273431573	0.355497543280252	0.161407787241099	0.0246986566025409	0.925036078235048	0.209278058265052	0.420164083936957	0.0664025307299621	0.800106450716046	-0.284886382908056	0.267726804340976	0.362887718592604	0.15225671224898
OXCT1	antiquewhite4	0.453418700258104	0.0675568076012259	-0.437387222610197	0.0791349358216045	-0.234556500000428	0.364845084965148	-0.111236270190112	0.670816433758269	-0.156379006580895	0.548931573985451	0.379741272576464	0.132726298697827	0.311774122063717	0.223141933688156	0.210461429273648	0.41748049468487	0.741063230367976	0.000664925601986184	0.687911949312501	0.00227078271444973	0.586704846215442	0.0132978473679008	0.450375476266463	0.0696522625350408	-0.556714217932455	0.0202772743441797	-0.73184339271872	0.000839261210549794	-0.53500504140396	0.0269042605110827	-0.421304961105576	0.0921374392597727	0.212324698520655	0.413273471813097	0.1043273367303	0.690277578076083	0.116083744369245	0.6572783313174	0.352494072508171	0.165230924182478	0.260134955633995	0.313278768253281	0.374522978093937	0.138576927436029	0.488167081176673	0.0468021290235944	-0.0781138952739192	0.76570696338191
PRUNE1	antiquewhite4	0.545163309209924	0.0236222371442032	-0.607131078686072	0.00974881002929625	-0.231872294372295	0.370516603984252	0.105863156406719	0.685935076990023	-0.163732767001535	0.530051945278695	0.536266598357558	0.0264785478260885	0.624455982511958	0.00737058983072307	0.548053947796754	0.0227476444784374	0.829814423160365	3.77320813565294e-05	0.723322422203714	0.00103247164318713	0.363359337274113	0.151684994668076	0.48348053761055	0.0492774809584451	-0.165770987548901	0.524872046303513	-0.584278479129449	0.0137795192410353	-0.31386469771798	0.2198887239237	-0.338282429980928	0.184146856715602	0.0798587389359394	0.760615510139208	0.14520611140669	0.578170847857193	0.126251800323368	0.629209919257464	0.340906641173798	0.180550617881505	0.130270134574677	0.61824589330229	0.166932494300504	0.521930641283828	0.455371252405165	0.066237025453199	0.00939713458728271	0.971446119302698
SLC41A1	antiquewhite4	0.574092617142811	0.0159538343625857	-0.630837262634912	0.00662223423669415	-0.249430082244291	0.334309879061889	-0.133105386578272	0.610555307549272	-0.168570743460997	0.517794887883886	0.255268520552914	0.3227406409388	0.4801769583173	0.0510805358367806	0.390230507693681	0.121488735169667	0.87124707656363	5.28301848751012e-06	0.553552626395532	0.0211535790031469	0.477287058724146	0.0526979445524186	0.359249599823513	0.15671639992418	-0.526045674185041	0.0300815691964515	-0.660400890641182	0.0039081669469623	-0.603392985177806	0.0103342564746578	-0.355586716004302	0.161295201367092	-0.0437256202346827	0.867659844351678	0.371787796575721	0.141713517905747	0.14702911305703	0.573355625885545	0.347240424415612	0.172064104771021	0.024677300175007	0.925100727011408	0.271260177351924	0.292270597585406	0.630539957644775	0.00665568603779117	0.0665300980375767	0.799729752509465
TIMM8B	antiquewhite4	0.454208265722297	0.0670208084436935	-0.32485603592667	0.203287672848325	-0.304890803667146	0.234070252985937	0.0865423980906193	0.741200027018499	0.192187843003154	0.459916267035791	0.194814878163929	0.453686234318468	0.580984026973977	0.0144554493363082	0.419714160392358	0.0935022027040711	0.64534755579977	0.00514632099148541	0.30660988727839	0.231309721357685	0.451637455273693	0.0687775939740702	0.240519509259046	0.352421009414408	-0.077581637364275	0.767261908841351	-0.381147520239023	0.131179406980826	-0.0530899425243136	0.839632221942201	0.0760305000055065	0.771798193915429	-0.200333822898987	0.440738252614376	0.0463397042446818	0.859819407992691	-0.118650477326258	0.650150193677996	-0.0279670580498161	0.915147643775764	-0.470707765871565	0.0565227613849206	0.011008440412629	0.966552431289855	0.473464828213323	0.0548956036302091	0.162979754545595	0.531971503448152
ABHD10	antiquewhite4	0.746621112933968	0.000575190214686454	-0.742715242440701	0.000637118416525826	-0.372349482040664	0.141065453588675	-0.00199228858586212	0.993945179188515	-0.119041370679141	0.649067127638474	-0.00187634220108791	0.994297549596737	0.360490278354012	0.155185704837275	0.492395266003712	0.0446502727349997	0.847297143580251	1.76576567978396e-05	0.730833737447434	0.00086045699866643	0.681118672291991	0.00260998275048356	0.615402573594057	0.00854708906293091	-0.411696314887572	0.100602321328941	-0.816814073343517	6.29578043118396e-05	-0.304986754776963	0.233915624835615	-0.457226175795865	0.0650009326848122	0.331196060831689	0.194094172178841	0.300219945073361	0.24167594336443	-0.030192770190185	0.908420473208686	0.474072793185045	0.0545415490348348	0.14842391915882	0.56968297778852	0.388309108499565	0.123495540729138	0.647503540706351	0.00495175775663155	0.123199495831756	0.637587507455151
ACAD8	antiquewhite4	0.676977264662858	0.00283630890884879	-0.597901945907202	0.0112445972749021	-0.384237668560561	0.127824266191212	-0.0841343378883831	0.748178901323352	-0.1860412669694	0.47465877548962	0.241764011514288	0.349858699700484	0.611994467057182	0.00902699675688971	0.452196705848677	0.0683925751835636	0.968778637074098	1.71255010382488e-10	0.718726317965713	0.00115106269787713	0.558985600436144	0.0196653894794214	0.459767843008847	0.0633349641478284	-0.470987363938913	0.0563561318353887	-0.784666551569886	0.000191500381812138	-0.496371447868613	0.0426956020252359	-0.46686732210404	0.0588488193018381	0.23943253054961	0.354667670197701	0.253619135862224	0.325985007424506	0.0141794069266355	0.956925357334524	0.50202953523	0.0400265779778445	0.0871945156110803	0.739313358056104	0.358613208427162	0.157505515100202	0.733156318095045	0.000812346787368567	0.124185673670723	0.634876168335933
C11orf74	antiquewhite4	0.604775175851807	0.0101146120851113	-0.320338223401294	0.210009191855819	-0.475214649534476	0.0538811873918028	0.184273444763369	0.478941443222698	-0.0587263641409532	0.82284760037306	0.363563513622836	0.15143793746984	0.695106939473592	0.0019517385541124	0.478523704220938	0.052001202437241	0.768090055975148	0.000316991643499582	0.426536834032357	0.0877499815826169	0.277649779809695	0.28059838572329	0.404481809808478	0.107312577659605	-0.0227851776492131	0.930830151084613	-0.459867789518148	0.0632701046812216	-0.126217115256273	0.629304881187243	-0.0655852777649109	0.80252073243015	-0.0814469823016375	0.755989074061775	0.0128333071517602	0.961011510121842	-0.0690433293765472	0.792316948124102	0.237289814530787	0.359120064612945	-0.179965868541915	0.489455390754874	0.0688445916058749	0.79290252392981	0.49615448524622	0.0428005597698472	0.11265934799739	0.666831878795313
GBP4	antiquewhite4	0.409045423387413	0.103032156827244	-0.523371167941198	0.0310837792427906	-0.132112032268154	0.613245441929759	-0.0119911394063788	0.9635684250557	-0.186744151077724	0.472961243800984	0.207292628901256	0.424686858991326	0.175865815970708	0.499565087192574	0.532187992554989	0.0278739435952839	0.709497256577635	0.00142324966044725	0.409499284137706	0.102613208976026	0.269203277598234	0.296089225460456	0.686522805507333	0.00233703431341772	-0.413402136791538	0.0990605304448508	-0.691832636169777	0.00209203482977808	-0.410853776689817	0.101370123484361	-0.445175919016799	0.0733423980946582	0.132016153835745	0.613505341205798	0.258474351392701	0.316488927228106	0.00660895826024668	0.979916255253822	0.287905431927485	0.262466258741702	0.276885055354543	0.281980182865665	0.438876327669083	0.0780025493652872	0.313808263895071	0.21997613981122	-0.18698396519714	0.472382755727641
HIST1H2AC	antiquewhite4	0.000855591034957904	0.997399730753637	0.0455019408736766	0.862330802634844	-0.0290364214441834	0.911914807535242	-0.217640132807896	0.401396403999337	-0.120449782852136	0.64517029843721	-0.682563397260965	0.00253458905540371	-0.530508142634798	0.0284648714596901	-0.150809449448109	0.56342509648004	-0.330182473399992	0.195545257592116	-0.363973349501642	0.150942856997188	-0.0763852492982728	0.77076011102683	0.052503010685129	0.84138392546557	0.349162666688832	0.169542341154609	0.292127743009913	0.255217130426367	0.170815540211191	0.512152698207813	0.646992115682127	0.00499736372174855	0.129276887109686	0.620949005176033	0.179055259961979	0.491692157923153	0.41831314418909	0.0947161167877227	0.107223944175473	0.68209521919152	-0.0523496741229318	0.84184167612412	0.320911737178042	0.209148048028286	0.216238449393915	0.40451041934521	0.560478673727172	0.0192710933459372
LIN9	antiquewhite4	0.391207642179396	0.120476974390555	-0.501329117955661	0.0403499256520052	-0.125868630238534	0.630259279636646	0.0794814776475168	0.761715579151665	-0.290928310585767	0.257263579245367	0.35038757677043	0.167948409429428	0.55399783204031	0.0210284275630642	0.251468084252056	0.33024456965826	0.521109932934216	0.0319509514955864	0.648242307297931	0.00488647297293895	0.102009650230608	0.696848085993121	0.254711263676551	0.32383465714517	-0.0363383929345646	0.889877288234127	-0.28610595499208	0.265594004922403	-0.167751920996009	0.519860101468743	-0.467450968972954	0.0584908143998948	0.371683692643618	0.141833856009988	0.292195097865327	0.255102512330348	0.231790772564325	0.370689616386988	0.46661509358194	0.0590040372314725	0.377605002823179	0.135100345711526	0.0452762566076257	0.863007559034383	0.322636229217845	0.206572498663821	0.0928503875991758	0.723010068817009
RGS2	antiquewhite4	-0.709786925512212	0.00141396838397366	0.387742758242989	0.12409145922165	0.550457955690295	0.0220396308635306	0.0132250322898548	0.959822310033273	-0.0613333938926353	0.815108219110425	0.0868701689938276	0.740251564071909	-0.29834667081045	0.244769480388384	-0.219160989021523	0.398032265838031	-0.690614935167668	0.00214627130500581	-0.545991388283441	0.0233690713164085	-0.622879497816618	0.00756552681908675	-0.53019829903078	0.0285749126092869	0.359615675034809	0.156263690667528	0.572595424642898	0.016294943865262	0.551347250895269	0.0217821098615334	0.249282139739775	0.334606107698832	-0.0611854704028948	0.815546927959023	-0.118889346298285	0.649488269675763	0.0743477920375439	0.776727168054322	-0.252037797570142	0.329113282681433	0.182682030666839	0.482812846409699	-0.164745346985443	0.527475686498364	-0.620676765944038	0.0078447959603363	-0.140399181808939	0.590948605593285
SLC25A34	antiquewhite4	0.776127276508292	0.000249562172918001	-0.225909811051674	0.383288806961476	-0.724160147376364	0.00101198453508379	0.328283144499755	0.198283531563915	0.259539844650064	0.314426978315521	0.0382951239275783	0.88398411432864	0.439993711390426	0.0771606253545453	0.595773746822407	0.011614074082162	0.706855317121261	0.0015102367984198	0.32340031787794	0.205437945875008	0.563059041300451	0.0186042502655726	0.544562980574217	0.0238071003123869	-0.000823287233332255	0.997497906548988	-0.48532242485455	0.048293179661061	-0.128047652147062	0.624300710428012	-0.136328953540656	0.601858004025145	-0.105627261392042	0.686601465893415	-0.157809516236208	0.545235815376841	-0.392373961198196	0.119277072700834	-0.0173800580439407	0.94721387055608	-0.471808513551922	0.0558688738288027	-0.0544274647588268	0.835643044481043	0.406039834766491	0.105837310583174	-0.0475228930583184	0.856274686992022
ST8SIA6	antiquewhite4	0.705908389965067	0.00154245919247078	-0.475839663127691	0.0535222663720817	-0.491767729554549	0.0449648336839042	0.197968982682879	0.446263003389318	-0.0652174275176595	0.80360796725007	0.151746117179336	0.560976116694143	0.246658169711062	0.339885287621707	0.366523244366535	0.14788739314796	0.769294387980436	0.000306014541630266	0.488454403715887	0.0466534765998531	0.518541073231439	0.0329584699784146	0.467817877795873	0.058266585244006	-0.513885321136255	0.0348462715326016	-0.756940698492959	0.000435158019911423	-0.361150098928243	0.154375801167911	-0.293827069048682	0.252335176690801	-0.00268218461852988	0.991848553522643	0.287592317301971	0.263008851804827	-0.0956804175222504	0.714894001063015	0.211016425084135	0.416225028031919	0.06126709698249	0.815304834889491	0.206240721171705	0.427093370707671	0.442767112219318	0.0750995911358862	-0.091638300047419	0.726494753214249
TRPV6	antiquewhite4	-0.316039775586995	0.216536536795615	0.458815649810007	0.0639553497290535	0.0684694317115748	0.794008208080332	0.0892973135922331	0.733239280415546	0.242555288376628	0.348235060131013	-0.0789533988622517	0.76325614654688	-0.352706492963266	0.164958546205398	-0.459833384063063	0.0632924262725947	-0.546158609621945	0.0233182038851223	-0.0634400554215447	0.808866014017742	-0.104126421300878	0.69084634231467	-0.343388010397962	0.177193378157223	0.101994588370793	0.696890852787999	0.253788698518451	0.325650602292018	0.0792007629637179	0.76253440481589	0.095815243293123	0.714508054787782	0.0745714493366477	0.776071564346347	-0.484497453032868	0.0487321990927489	-0.206398426075089	0.426732127020205	-0.236516940272079	0.360733721027271	-0.0559055939254918	0.831238911054829	-0.250482659619112	0.332206654158038	-0.366713760242565	0.1476608158936	-0.112508840029641	0.667252898702237
ACADVL	antiquewhite4	0.620758394648555	0.007834301718543	-0.505421184277369	0.0384885558878715	-0.378763450087382	0.133809340719474	0.0323933421518525	0.901775067165688	-0.194716170142377	0.453919546819158	0.311586523131324	0.223435361566395	0.54470862920386	0.0237621470140388	0.485210954409824	0.0483523257694293	0.896329462120994	1.12175346448725e-06	0.506997866055805	0.037789065643878	0.32438304913881	0.203984715770621	0.263177363882254	0.307447437571107	-0.5257567842842	0.0301886112344181	-0.709138230767284	0.00143482270634578	-0.567671102725321	0.017457443546826	-0.524827159997827	0.0305350514378714	0.0315891118608377	0.904203032604309	0.258669468743827	0.316110741940424	-0.08714479306891	0.739457163109326	0.369544614806064	0.144322080200583	0.0653395593977674	0.803246950886735	0.186470041348462	0.473622888451283	0.529936387798864	0.028668185857023	-0.0813953733535037	0.756139284887083
ACSS1	antiquewhite4	0.664111136281768	0.00364358802630325	-0.475595165998947	0.053662458204565	-0.445410945951672	0.0731725752394794	0.104732947309612	0.689129827398731	-0.0300682395528739	0.908796713282655	0.350564483459064	0.167719042684866	0.690962986146408	0.00213065297132145	0.533682195761213	0.027356311213357	0.922831720434118	1.32597232485842e-07	0.587783749146475	0.0130879887873435	0.431572209114082	0.0836716946476833	0.365605320796287	0.14898239736621	-0.362286873987682	0.152987208247623	-0.640136453466347	0.00564215847021066	-0.429856095198729	0.0850458675202321	-0.411887336521205	0.100428822510477	-0.0381132346030331	0.884531680696234	0.227435511626665	0.379997865294411	-0.129023557964808	0.621639173829762	0.264711909949019	0.304530795927296	-0.128246259490914	0.623758701618449	0.0636384109797536	0.808278825823057	0.559721487355401	0.0194702741974685	-0.0102831526103014	0.968755069078572
FSCN1	antiquewhite4	-0.50192770681089	0.0400734645072592	0.362901364002899	0.152240150063644	0.334506009704481	0.189404916230268	-0.31367844050127	0.220177320766353	0.0138729920738208	0.957855409172677	-0.613366447454973	0.00883128363917841	-0.610813590355693	0.00919820633469406	-0.551370098608758	0.0217755246423558	-0.761969405282275	0.000377991807595913	-0.683239479493795	0.00249992349380498	-0.421591769101071	0.0918929161235189	-0.507843113024471	0.0374180801214218	0.148418779762372	0.569696491792713	0.629768521932385	0.00674311890049444	0.169135986206201	0.516371469195931	0.510943352771479	0.0360810526151931	-0.114997403612601	0.66030371160994	0.170565555182011	0.512779598541304	0.224369346918542	0.386627395872051	-0.181075671587444	0.48673598634757	-0.0938882123338432	0.720030461750336	-0.0659054480809857	0.801574701219546	-0.210837305501001	0.416629999536697	0.301565329657734	0.239469443371257
GPD1L	antiquewhite4	0.786678600333542	0.000179611249275083	-0.700069354738835	0.00175388006738017	-0.44324295267299	0.0747500578687387	0.116538302477477	0.656013908335807	-0.0194754324666997	0.940859762162933	0.267965959729696	0.298400635310802	0.543361026464219	0.0241805972633247	0.567358626167207	0.0175333465421967	0.97347017579465	5.11887352505289e-11	0.739687724088758	0.000688839691598725	0.647747766811577	0.00493009800761791	0.581935486753436	0.0142576091144124	-0.432585700292439	0.0828677424587753	-0.816298031728536	6.41975445472505e-05	-0.442907991343048	0.0749959827944452	-0.554042258309175	0.0210159706527453	0.159373032826265	0.541209135764903	0.193007178095619	0.457968620549721	-0.0870822543553567	0.739638046042679	0.307831609788936	0.229360504555808	0.0154604680058175	0.953037572973939	0.190791707267487	0.463244571797226	0.569178099679668	0.0170949914361513	-0.0794652488145284	0.761762911054087
HIST1H2BL	antiquewhite4	-0.725484784528999	0.000980275547946041	0.628114564648489	0.00693368453635897	0.419564220869159	0.0936315815557732	-0.202308300645906	0.436152526470061	0.163598284501162	0.530394532881343	-0.255948121803528	0.321409362364065	-0.50717857001883	0.0377095190352135	-0.667480725554472	0.00341608618336033	-0.841532065630548	2.29075794387665e-05	-0.70398776708668	0.00160955174787379	-0.426041865589964	0.0881584739811061	-0.521954631896479	0.0316248706858854	0.262302887271041	0.309116896385595	0.661890328971931	0.00380014360020145	0.414796224492449	0.0978130911304898	0.701170247333083	0.00171229857340857	-0.260832336252118	0.311936389348634	-0.166074671603911	0.52410226205485	0.164406825557881	0.52833633325469	-0.406581219592153	0.10532807035674	-0.178616495963358	0.492771664424544	-0.111411410378228	0.670325598634825	-0.410244440121836	0.101928006464883	0.130603314762777	0.617340180845062
NPPA	antiquewhite4	-0.386627562487346	0.125270742971361	0.230334816009217	0.373787128597614	0.288033702464486	0.26224418013698	0.0730702554034355	0.780474714456036	0.0877977810868143	0.737569275673345	-0.173156935760075	0.506298504022004	-0.476122328122506	0.0533605307857216	0.086868708551962	0.740255789334627	-0.60857942265208	0.00952920840323876	-0.586097938263488	0.0134170608074835	-0.445886700155648	0.0728296921173684	-0.408537288963492	0.103502646327135	0.463432192128815	0.0609889759838663	0.558009072035957	0.0199266627684784	0.360657657917371	0.154979980213993	0.20255581898565	0.435579408945014	-0.00282814871072693	0.99140496798323	-0.23315041435669	0.367809948191272	0.00190066936809408	0.994223617290845	-0.345270188903112	0.174674780154529	-0.0474592542473908	0.856465277313008	-0.265686636632796	0.302686753456769	-0.533817877949979	0.0273096772075265	-0.127648715479743	0.625389977758958
PGAM2	antiquewhite4	0.716652950986742	0.00120812064155106	-0.25304399861777	0.32712076006211	-0.641235642947482	0.00553449317516828	0.311884263864708	0.22296977341383	0.316954729602336	0.215136325616306	-0.010051307763409	0.969459208065278	0.305460038024889	0.233153863101664	0.602099645271524	0.0105432011994357	0.715708456769924	0.00123487464089106	0.190943582380954	0.462881928788165	0.550485706829449	0.0220315590941689	0.487016029094867	0.0474012280867092	-0.10595839388954	0.685666098923307	-0.5849752047587	0.0136398210685035	-0.090868906598395	0.728709355233774	0.0088155449525148	0.973212707238795	-0.186948502814588	0.472468277334118	-0.103133951258678	0.693658179310325	-0.354053075127994	0.163238919504182	-0.129396841988041	0.620622304905638	-0.541193083244971	0.0248657372644523	0.0704749334047113	0.788101881411499	0.407381478163133	0.104578518238352	-0.0637518595029595	0.807943029782643
PIFO	antiquewhite4	0.707511813768938	0.00148822380131181	-0.236820637006781	0.360099158195848	-0.641077600601183	0.0055498705994423	0.290333296710461	0.258282553393098	0.248614951652461	0.335943915065871	0.208454629926215	0.422036754849912	0.372911807101871	0.140418697187973	0.541349574734262	0.0248157831879165	0.796697346965337	0.000129200973068684	0.294819425516807	0.250661636475207	0.579670825850565	0.0147320553762876	0.503339475627591	0.0394271258860739	-0.273934034660431	0.287351114056444	-0.66916312966214	0.00330689926571367	-0.234934666224568	0.364049975125284	-0.23226910180552	0.369675107682731	-0.132663867907942	0.611750419308823	-0.128390196439693	0.623366004904232	-0.333334042814672	0.191056624575257	-0.079993280176121	0.760223301538864	-0.354778783270787	0.16231720495249	0.0592411636515962	0.821318089503198	0.355165287829647	0.161827747304969	-0.258693956442704	0.31606329754749
PRSS50	antiquewhite4	0.175097684096708	0.501470080878342	0.141184689759453	0.588852638940631	-0.281971799294193	0.272866424862543	0.481019343599232	0.0506161504288638	0.323612301812895	0.20512390280301	0.258167698288645	0.317083833270928	0.410659563820865	0.101547699749629	0.308505501701168	0.228289826097567	0.125204779958688	0.632078900663978	0.135463226751668	0.604188848165061	0.209938771585118	0.418664633932432	0.312024724263208	0.222750346319716	0.562610680237035	0.0187188047094217	0.150090073872417	0.565309079950887	0.236563010615609	0.360637418376222	0.0625699962183491	0.811442769345613	-0.125988086508197	0.629932061512692	-0.503286088508931	0.0394514227061584	-0.312132618268543	0.222581888440795	-0.359173997530533	0.156810004790445	-0.47249814997785	0.0554620853105842	-0.339673762524923	0.182234299008248	-0.147505381221384	0.572100439265298	-0.149912772456772	0.565773833512965
SLC16A1	antiquewhite4	0.723737836256425	0.00102227004082356	-0.508617804573376	0.0370805031540088	-0.491375397833868	0.0451623426681383	-0.02858790468996	0.913270580650098	0.0618587406098937	0.813550575762841	-0.122041068330508	0.640777975969083	0.391163677604901	0.120522369642936	0.27286687041397	0.289308492568054	0.734639753076302	0.000782800684020508	0.663249085260627	0.00370372389522897	0.693256580820459	0.00203004095131714	0.410062906982852	0.102094632670759	-0.380161885065919	0.13226230034593	-0.707225048705684	0.00149780663957471	-0.317289046668129	0.214626160365888	-0.401807472729993	0.109878752334534	0.415861991841401	0.0968670423380821	0.0834998824742167	0.750020741624294	-0.149628181584243	0.566520164386089	0.37496898190741	0.138070048107261	-0.0788794073985815	0.76347206953764	0.245569401571124	0.342089740736287	0.683292352263416	0.00249722889692993	0.196176720730745	0.450473492392628
SLC4A1AP	antiquewhite4	0.477898169121564	0.0523527699423997	-0.130485325712376	0.617660861125711	-0.451218701637795	0.0690669287167568	-0.06827098347306	0.794593231718186	0.180391324856849	0.488412009231079	0.210134956459405	0.418219947814735	0.459596831698771	0.063446054539523	0.230847434190682	0.37269491376625	0.731183497130872	0.000853064902114948	0.5625684785587	0.0187296154096958	0.606580399836052	0.00983335527205414	0.427900626577385	0.0866315289059526	-0.32573404394514	0.201997869747199	-0.725968097004005	0.000968912484950395	-0.218759463745607	0.398918958493218	-0.145505147654134	0.577379815510929	0.272729656945325	0.289560749816594	-0.235994902361213	0.361825966789565	-0.181288774821495	0.486214647738267	0.219748983321214	0.396735713387757	-0.193870775868633	0.455920254318552	0.350207833195028	0.168181670203013	0.613698660997453	0.00878440666533654	0.0927916647978348	0.723178775647167
SQLE	antiquewhite4	-0.792550553726194	0.00014839040600733	0.332949831161339	0.191600171460059	0.676367748542363	0.00287092914497616	-0.406393151170142	0.10550477456603	-0.341003441876043	0.180418861554558	-0.00697288204417372	0.978810566212587	-0.39049701115604	0.121212199881864	-0.558913828728496	0.0196845006576391	-0.69231909764049	0.00207068397151122	-0.409208608094071	0.102881385056721	-0.719938936258574	0.00111873523964018	-0.504423547858333	0.0389362115362137	0.0139489675802276	0.957624798153506	0.605676198602288	0.00997344203454343	-0.0323383515756445	0.901941057333742	0.0995158525594415	0.703940674645514	0.0454818503291065	0.862391044218752	0.247503400853265	0.338179568505612	0.421612489247509	0.0918752688960324	0.0649075719347704	0.80452405476362	0.49329268350271	0.0442033195785023	-0.00131420031241249	0.996005957111976	-0.389939167268505	0.121791547351057	0.0566523288211808	0.829015786289328
DGKG	antiquewhite4	0.0685013718300134	0.793914058587678	-0.236555089967473	0.360653974189827	0.0697836811825419	0.790136446248753	0.138054229715691	0.597223823994912	0.0142819955596729	0.956613984808925	0.656292326454718	0.00421911769337256	0.442213264551898	0.0755079276835046	0.293213818888574	0.253372858683851	0.4544360222141	0.0668667790052028	0.672978087372198	0.00306980227099897	0.10848218676594	0.678551270544934	0.384380478053287	0.127670669207222	-0.192580940567992	0.458981314583888	-0.46105724064532	0.0625019857683807	-0.261049588908964	0.311518897373686	-0.587185982936768	0.0132039349500157	0.218998419763366	0.398391141061605	-0.196056726175334	0.450756108518783	-0.15503333837565	0.552418215226263	0.132899320722183	0.611112975339362	0.264328966594347	0.305257093036806	0.0533736865042898	0.838785640034233	-0.0173260196029061	0.947377780539934	-0.354974557662064	0.162069157368557
FXR1	antiquewhite4	0.608148899842825	0.00959406940055248	-0.489625775456968	0.0460511188782274	-0.374482037488245	0.138623520284063	-0.134399867862471	0.607056743913219	-0.162062233179171	0.534314677744367	0.195702469432247	0.451590992998778	0.604357113047847	0.0101806508949201	0.240830688476512	0.351779326520842	0.862752861542557	8.31379362529989e-06	0.687696663802772	0.00228094839030013	0.543238683159844	0.0242188676217624	0.321582505933636	0.208143783924083	-0.405576872572668	0.10627416897295	-0.662771684437953	0.00373737205275388	-0.449974272879897	0.0699320380396875	-0.286733320516366	0.264500956224349	0.262083342272412	0.309536869653233	0.24828370965792	0.336609246251853	0.142847070615495	0.584427093023085	0.48038717419968	0.0509643515184141	0.026437893512192	0.919772697658491	0.342227344612875	0.178758510485765	0.78503619460728	0.000189268090632139	0.271817775033925	0.291240548993191
MRPS25	antiquewhite4	0.652116956375715	0.00455536139539349	-0.600269545045911	0.0108445855791908	-0.355114357222478	0.161892187147076	-0.0266984100603565	0.918984573250395	-0.260365876098949	0.312833895848151	0.172896938580232	0.506947014766854	0.561203406336997	0.0190819443374562	0.492444552001146	0.0446256380041982	0.881527870531938	2.91945981130998e-06	0.475058188061938	0.0539713177863713	0.355302746884416	0.161653914071683	0.356624751573725	0.159988525389677	-0.473398074778445	0.0549345823829512	-0.637140038135698	0.00594425276605391	-0.496458194434065	0.0426536920703757	-0.473798009079013	0.0547013606602	0.0603848651053666	0.817922244944518	0.407838559222881	0.104152104261297	-0.0348702419791621	0.894302583041844	0.429466279692752	0.0853602738717313	0.080563840313715	0.758560644879376	0.213239168869236	0.411216976018526	0.598556296623868	0.0111328909188573	0.0593686820038375	0.820939316014874
CPTP	antiquewhite4	0.429948754078569	0.0849712568038608	-0.422756524317969	0.0909046785716557	-0.217471817747413	0.401769654288588	0.127013589696068	0.627125654427983	-0.0490403003764529	0.851732487380622	0.241947906518791	0.349480978034832	0.555961845600351	0.0204831956172625	0.401724101931254	0.109959442445679	0.628661119374582	0.00687023950299476	0.311284557004748	0.223908192741174	0.484919195856309	0.0485073902603558	0.354734919034423	0.162372816410668	-0.100589416058538	0.700884494027942	-0.291542898442595	0.256213711081606	-0.268592048477539	0.297229705816935	-0.10980708376371	0.674826457123503	-0.403097649011741	0.108635394705588	0.14974459015966	0.566214835324766	-0.0466407153472113	0.858917364666746	0.0280060590260076	0.915029715933147	-0.293396662221962	0.253063191049378	0.0210702673811649	0.93602575267582	0.339491373963391	0.182484260141897	-0.00553335405594273	0.983184397497288
NDUFB3	antiquewhite4	0.536721820332707	0.0263262176878332	-0.384029506958269	0.128048382180071	-0.360180752252636	0.155566629302419	0.321544778077504	0.208200186207412	0.255860373490171	0.32158107267139	0.394515511135349	0.117095734029651	0.631621842545934	0.00653460395210476	0.644728986995218	0.00520326733458869	0.688495791827248	0.00224340032590611	0.540329076510498	0.0251429426754218	0.535609676740623	0.026699571728909	0.329054654805895	0.197168229375811	0.0979471450062115	0.70841411594286	-0.377961769639404	0.134701840672215	-0.062531518417114	0.811556767137671	-0.126435119217462	0.62870811396638	-0.099989842847644	0.702590805366605	-0.104487069255281	0.68982550881188	-0.190160339486987	0.464753652764811	-0.0967156652615792	0.711932227890363	-0.428004574263757	0.0865467055671442	-0.148192703884745	0.570291092144812	0.324912241595168	0.20320494565679	-0.0113759669185578	0.965436370677463
ST6GALNAC5	antiquewhite4	-0.184562221941129	0.478240572497034	0.185682449408095	0.475526507801266	0.0907561865508257	0.72903397657966	0.384333649156022	0.127721021280475	0.375617111733237	0.137335736828198	-0.180129882019887	0.489053039726624	-0.444065410840601	0.0741487194588718	0.00948597760327594	0.971176268061266	-0.486779382811102	0.0475251092640517	-0.252955117634821	0.327296482888129	-0.254808838955519	0.323642939602944	0.0114570861652119	0.965190045538796	0.396378574269949	0.115220992183573	0.276296984085483	0.283045587697441	0.34999013502602	0.168464477712511	-0.00155760889073454	0.99526621076606	-0.0869179390689273	0.740113362430568	-0.304808355690312	0.23420317222441	-0.229942069732371	0.374625136095955	-0.440551701410387	0.0767426821542573	-0.118326179330354	0.651049243851567	-0.325141331964812	0.202867982518752	-0.616972849354601	0.00833294626970113	-0.382265589068041	0.129958480209822
SNORD115-33	antiquewhite4	-0.826586976574663	4.30114942448101e-05	0.339066316166152	0.183067679356604	0.710464807179826	0.00139244290114769	-0.360066291412475	0.155707653600282	-0.215110512417298	0.407025640456241	0.109713783170824	0.675088529969557	-0.231011485096971	0.372345751636107	-0.567739478112277	0.0174408690319032	-0.646905530129615	0.00500511839902038	-0.23860202963136	0.356389665144188	-0.522918243557854	0.0312560094105738	-0.49618660905156	0.0427850072768506	0.184130780954667	0.479287877810361	0.590867324259877	0.0125026024457582	-0.0519972682374272	0.842893883294894	0.135676582213298	0.603614082347605	0.0260826612069689	0.920847473382638	-0.116467292258282	0.656211376049625	0.397702554740418	0.113901623688912	-0.0155668198901088	0.952714858467491	0.282805250650306	0.271390577243653	0.025265516655462	0.923320279998562	-0.361278141871755	0.154218967308455	0.0506257230171238	0.84699139607782
ACSL1	antiquewhite4	0.679752532684313	0.00268294975391473	-0.620296796889092	0.00789379323634355	-0.37350329962714	0.139740600357583	-0.0658367959560384	0.801777530886694	-0.248575713813758	0.336022688400674	0.0544647550448929	0.835531879529525	0.593904680231399	0.0119464441974382	0.456155302365754	0.0657124502225613	0.808215915119804	8.64710527255582e-05	0.630244786818015	0.00668903185144597	0.475154245862803	0.0539159698893846	0.328109593478023	0.198534986456946	-0.208597512776773	0.421711491575187	-0.533264523373127	0.0275002511109866	-0.36355956286905	0.151442715350395	-0.314889891182725	0.218304586963348	0.186938847131735	0.47249156444475	0.328297263627051	0.198263083797608	0.0882711239478475	0.736201655240177	0.549244875179375	0.0223947245684995	0.0161217476404864	0.951031097657583	0.25662021778331	0.320095950335019	0.737057321496888	0.0007365584275618	0.327761953280085	0.199039303683964
CCDC68	antiquewhite4	0.574873563674064	0.015778150696648	-0.312599312700561	0.221854166426815	-0.446719766365609	0.0722321254061092	0.263251103952126	0.307306905685503	0.0939804144541679	0.71976593187563	0.577907880554933	0.0151099315871375	0.526800902595267	0.0298031133855902	0.419158206989454	0.093982565356279	0.835830984408893	2.93432719522358e-05	0.63248468436703	0.00643931091784187	0.475591982742708	0.0536642852540971	0.480322760368965	0.0509999313681369	-0.515986399893988	0.033984372274775	-0.797546213841998	0.000125541783740847	-0.370405583189799	0.143317007075907	-0.51007109930627	0.0364534831515027	-0.0391954368417323	0.881274514591782	-0.0615530476674909	0.814456869715084	-0.329101607692629	0.197100486898811	0.0927273978546179	0.723363424255781	0.0117867671571563	0.964188973453485	0.0248998714487069	0.924426995683421	0.271472077157736	0.291878897833212	-0.369841453463839	0.143975013409784
CD36	antiquewhite4	0.75776184356778	0.000425360510006958	-0.562104400388369	0.0188488195692693	-0.496221174592602	0.042768277410665	-0.106372562955237	0.68449678164784	-0.0372532041066783	0.887121413783108	-0.0795575530262798	0.761493713564342	0.258849544839319	0.315761946180802	0.362841344822586	0.152313007823016	0.82803863909361	4.0564522082156e-05	0.726109142532821	0.000965616985292991	0.68400442179963	0.00246116965742159	0.424383108168444	0.0895374347894132	-0.484887824649601	0.0485240857194323	-0.840327650272213	2.41567659176573e-05	-0.484914403773361	0.0485099402821896	-0.413995120939234	0.0985285430446128	0.50944614461554	0.0367221198299724	0.171555922732162	0.510298106563791	0.0106290298721824	0.967704641485184	0.482963276408078	0.049556593500504	0.0687586331807419	0.79315583069161	0.424015984320976	0.0898447216085661	0.776826709566745	0.000244311254030854	0.209599422848859	0.4194344132311
COQ9	antiquewhite4	0.731986449846442	0.000836293256443868	-0.474781974060168	0.0541307069757306	-0.52143753573136	0.0318241817725588	0.218294822560934	0.399946358700563	0.207601116629114	0.423982462213931	0.335111369652097	0.188555456382747	0.648371973831442	0.00487508643437637	0.468171268261062	0.0580512222793296	0.896975625525004	1.07243762314618e-06	0.631819726416868	0.00651264997869717	0.601688246993158	0.0106103637380272	0.4413745718334	0.0761293565084468	-0.403796193839818	0.107966372915071	-0.763867608082482	0.000358109411487111	-0.28953034491198	0.259661592257286	-0.4270743096226	0.0873079578701687	-0.0186155480274789	0.943466927396997	-0.0249690351329738	0.924217644570533	-0.328029131551359	0.198651637069134	0.103599098905619	0.692339863507898	-0.248576414120656	0.336021282381049	-0.0219051609939588	0.933495988394714	0.472698258197026	0.0553444640318133	-0.142005808019788	0.586664947373483
CST3	antiquewhite4	-0.655852927403058	0.00425352591844846	0.542555389520341	0.0244334737422595	0.394893312176051	0.116713843476773	-0.000857022374299354	0.997395380712925	0.0249965856096819	0.924134253518111	0.0150881235967455	0.95416747012427	-0.316978580291943	0.215099903751656	-0.28913181597045	0.260347742437136	-0.615010590374349	0.00860122463219851	-0.738986806874451	0.000701297180316224	-0.399191704014003	0.112430426981375	-0.179568904282668	0.490429867308203	0.33477188506235	0.189031521244563	0.604354805610607	0.0101810163361326	0.430787048270059	0.0842983980517468	0.556268652884089	0.0203990277211565	-0.52596863124871	0.0301100872538335	-0.11610344651522	0.657223508526082	0.0520489621060473	0.842739520898345	-0.461423799960788	0.0622666677252547	-0.123757100317792	0.63605392607444	-0.0937687324061555	0.720373296919024	-0.552669613017028	0.0214035183254781	-0.153467548405573	0.55648740313045
DCUN1D2	antiquewhite4	0.72270961910876	0.00104767402222966	-0.634470818223278	0.00622420153503984	-0.412553136973849	0.0998257661291814	0.0542775312775918	0.836090036351066	-0.0479981837101833	0.854851488790213	0.246599253327351	0.340004367696721	0.54454458008605	0.0238127841677143	0.409689960208298	0.102437562883941	0.939083709709837	2.36084563013193e-08	0.810311364226902	8.01517502958954e-05	0.658179285484101	0.00407390836098496	0.548232552790406	0.0226944429774692	-0.507407513921523	0.0376089200858285	-0.849086759762635	1.62520692601127e-05	-0.45157702080073	0.0688192955990287	-0.568271947894819	0.0173122175319325	0.246480125993983	0.3402452175546	0.206212407891546	0.427158242872321	-0.0772518774959606	0.768225695548275	0.388375769227242	0.123425531548134	0.089616036842876	0.732319921120458	0.264145234879943	0.305605926879984	0.610763092891431	0.00920558504444729	-0.0280668166794587	0.91484600543556
FRAS1	antiquewhite4	-0.662568927966555	0.00375173760322623	0.14953865974368	0.566755020110604	0.644941379721821	0.00518365710606588	-0.323995162378725	0.204557507243533	-0.354285997677503	0.162942702825843	-0.213381176446091	0.410898112948354	-0.491177030616537	0.0452624540811152	-0.601785924494011	0.0105943867657809	-0.705132434304969	0.00156928305094171	-0.373395171213299	0.139864391711621	-0.580169725709093	0.014626482739061	-0.254613736690773	0.324026346003077	0.155533491435777	0.551121176901592	0.516065757775207	0.0339521408900023	0.146125344086078	0.57574068454267	0.219723006947921	0.396792944143767	0.11271852744826	0.666666360294323	0.156808213247816	0.547821545555438	0.489448791438787	0.0461417520114215	0.118567010177541	0.650381545816769	0.510839708299364	0.0361251536714461	0.1794206949817	0.490793934155674	-0.347282747148424	0.172008313194979	0.132614403371912	0.611884368696696
GFM2	antiquewhite4	0.562184945971071	0.0188280880178238	-0.622300684229112	0.00763812672110383	-0.241449339494986	0.350505576262285	0.011807355038751	0.964126460279385	-0.17232423013203	0.508376898845599	0.428139319095803	0.0864368405126492	0.601166337395985	0.0106960566063312	0.531188323782201	0.0282244498039717	0.873814775363013	4.57761404406779e-06	0.708483936382382	0.00145611271429485	0.387299913866529	0.124558820892445	0.371508999768081	0.142035948707096	-0.29473929884878	0.250796506347764	-0.676853170876233	0.00284332963980726	-0.322091690379912	0.207383535195248	-0.402406096344941	0.109300606506798	0.282295992181348	0.272291771893789	0.209684132676324	0.419242187519649	0.117335115882397	0.653799580798723	0.411249392987334	0.101009081276718	0.161735532728166	0.53515013338941	0.262169261668877	0.309372472040324	0.56741454874019	0.01751974354458	0.0774464700779007	0.767656922339101
GJA1	antiquewhite4	0.598894994220062	0.0110754177866619	-0.409974240027131	0.102176089070021	-0.413347236853322	0.0991098867160621	0.0328462549111996	0.900408087776393	-0.00191666934626486	0.994174992036141	0.345274433053086	0.174669128124904	0.561241832722419	0.0190719560450439	0.310264999841141	0.225509388597224	0.845510802478775	1.91621203616467e-05	0.53444773047759	0.0270939995449998	0.401630440059427	0.110050142715206	0.216545304872653	0.403827597325432	-0.505472008880529	0.0384658552870962	-0.688504659671339	0.00224298651358467	-0.528541267256474	0.0291689812110335	-0.502362311722794	0.0398736425160946	0.0893610714477651	0.733055342988984	0.0688124326654272	0.792997289278536	-0.0782037956638504	0.76544441047147	0.242712157200068	0.347913687739853	-0.049961250171696	0.848977859151787	0.0998264915816486	0.703055916133758	0.507301190068096	0.0376556138155165	-0.126517181391234	0.628483532045349
GRB14	antiquewhite4	0.690809841881418	0.00213751361791528	-0.290191935494306	0.258525005368858	-0.58955188130867	0.0127497366272171	0.251850611001304	0.329484733007524	0.0684401132546906	0.794094632100892	-0.185367498724391	0.476288798182356	0.134525715595867	0.606717046554615	0.404366902495322	0.107421955611481	0.477853948638975	0.0523776901582978	0.112148375776195	0.668261616325521	0.5058574311011	0.0382940391745623	0.57328671905673	0.0161367395802693	-0.0227466013153447	0.930946996123951	-0.327783136923583	0.199008548878236	-0.0755380644184927	0.773239787037346	-0.0558458395899933	0.831416859832197	-0.0225076966271336	0.931670651468864	0.0271340607249454	0.917666786237661	-0.201358696743454	0.438354899430904	-0.00144277593363948	0.995615200760102	-0.233553186526085	0.366959295418538	0.0289743783618999	0.912102337293125	0.300716732886721	0.240859698887101	0.00205591150049854	0.993751824468833
GYS1	antiquewhite4	0.141994905700172	0.586693972120784	-0.437908246278838	0.0787373723908357	0.112285492085933	0.6678778487881	-0.0756476786227513	0.772918833310366	-0.401651959784926	0.110029298766162	0.316221603500832	0.216257807773669	0.442714338332989	0.0751384301537226	0.25655145562882	0.320230180987635	0.354362012159474	0.162846110853714	0.304364429057484	0.234919675495682	-0.0324752950773536	0.901527697742517	-0.0195365706900677	0.940674412705879	-0.17862687892875	0.492746105711715	0.0251957304109794	0.923531495123438	-0.57970035356699	0.0147257903235424	-0.427661519312287	0.0868268731118665	-0.204740942195425	0.430536775833615	0.437462882297339	0.0790771137410002	0.180442770423274	0.48828591788924	0.268771311369108	0.296894950510916	0.183579277804504	0.480628259986924	-0.142540083962542	0.585243300133056	0.158628099025981	0.543125977041772	0.0123823234148648	0.962380703715889
H2AFV	antiquewhite4	0.691659307084827	0.0020996856813657	-0.403866403165362	0.107899292739661	-0.520335674263202	0.0322520986877147	0.143067818878228	0.583840467468927	0.0554796031546075	0.832507683065978	0.38384051337306	0.12825209779499	0.600445720849627	0.0108152783475482	0.479548779605259	0.0514289067828833	0.945056552895388	1.10803554351704e-08	0.72455325970774	0.00100248713258584	0.598358688735301	0.0111665319386576	0.503260653014496	0.0394630025609931	-0.430689706760182	0.0843763307529531	-0.791361053299833	0.000154316545381688	-0.437558093389215	0.0790043934236229	-0.420681540128977	0.0926705605365029	0.0983068223563766	0.707387631047128	0.0761133719148456	0.771555657674353	-0.189276754017077	0.466869684043866	0.238614692187884	0.35636337470144	-0.0891169816278015	0.73375960113021	0.157657737694074	0.545627413742243	0.564749449914542	0.0181772809533866	-0.0681194064599412	0.795040149155605
HSD17B4	antiquewhite4	0.704168419606305	0.00160314068670681	-0.714619186506824	0.00126633396324706	-0.342453747829147	0.178452490405198	-0.0813928521936889	0.756146623079982	-0.252909355161766	0.327386979337323	0.1725349662685	0.507850532648101	0.469750389463853	0.0570961002807222	0.401698749833847	0.109983987685153	0.929398689482621	6.93857254035943e-08	0.719158186032001	0.00113946226031336	0.510938220642326	0.0360832353860336	0.492828974662677	0.0444338430311269	-0.533369466153695	0.0274640304859116	-0.787504418955857	0.000174913897295561	-0.601142302520746	0.0107000161232397	-0.446949450702059	0.0720680042865939	0.176918445829226	0.496960132452076	0.394957613016154	0.116648933919533	0.127233279767596	0.626525073908808	0.522789622736983	0.0313050523465044	0.176518992161959	0.497947900653286	0.373839335445597	0.139356369952455	0.714116841951652	0.00128106307526158	0.135589875805868	0.603847637244857
KCNMB1	antiquewhite4	-0.822276608241703	5.10245787361306e-05	0.627104251125329	0.00705220113637506	0.527887798936209	0.0294058541894762	-0.0948793538925589	0.717188434629679	0.0795362308674295	0.761555895555833	0.0590387066886203	0.821919533165546	-0.358655028207403	0.157453576656337	-0.553187316009377	0.0212567038547964	-0.849344959573421	1.60573353760379e-05	-0.554686631138629	0.0208359372797675	-0.703088728918742	0.00164177120606383	-0.63233010390008	0.00645630027861605	0.307679540800057	0.229602553251581	0.70703735726487	0.00150410615932046	0.395334207612114	0.116269283796925	0.441287024985682	0.0761944388065644	-0.174759058559855	0.502310976827785	-0.168486854548831	0.518006295413435	0.122704560977848	0.638949894055952	-0.338878586991885	0.183325743320115	0.0421624994343326	0.87235374570684	-0.288651334880837	0.261176482702854	-0.593403431471895	0.012036848984954	-0.0255212718832019	0.922546252453272
LRRC2	antiquewhite4	0.618257022073355	0.00816102710306259	-0.757292146215548	0.00043094196815463	-0.220522046884427	0.395034554818668	0.13949916162731	0.593353894881047	-0.224588178712975	0.386152164185125	0.427543085355513	0.0869237482410033	0.721619272475914	0.00107518016245731	0.560449113876603	0.0192788391916854	0.871911648677853	5.09212573483418e-06	0.723036818710459	0.00103953404958049	0.435879677468268	0.0802934860379907	0.481375697271862	0.0504206571915407	-0.245146459804553	0.342948283960224	-0.585335101389115	0.0135680987399772	-0.372789125049283	0.140559625102611	-0.498341220418917	0.0417515911576328	-0.0181726751953531	0.944809928906335	0.249156840554699	0.334857115573711	0.00337884219648099	0.989731430432881	0.369062862578921	0.144886571027534	0.0964225680019952	0.712770366124003	0.0980073833551895	0.708242168291862	0.455874238118186	0.0659001450084168	-0.0170119796894284	0.948330369103189
MAN2A2	antiquewhite4	0.273964972125369	0.28729448865794	-0.346965485333518	0.172426836017884	-0.0906883326111902	0.729229409460103	-0.0855549369888115	0.744059545390825	-0.255015575686799	0.323236958728802	0.39822072297428	0.113388171662297	0.62522351358265	0.0072771508870713	0.125153324301632	0.632220024765039	0.586469311069333	0.013344013164725	0.299725708571368	0.242489723771874	0.140510967330026	0.590650141360577	0.055982233062893	0.831010690582198	-0.477811316978805	0.0524017234022852	-0.286412539278049	0.265059500621703	-0.470570054779747	0.0566049665600587	-0.361905132228419	0.153452560962367	-0.346240833463305	0.173385332572479	0.431220973862758	0.0839516264740047	0.0285266941766455	0.913455624955014	0.244000905857868	0.345279867257242	0.0511037035321449	0.845562995681011	-0.0609303334194845	0.81630373036593	0.322140780335474	0.207310335869017	-0.0526627619520922	0.840907076292955
MAOB	antiquewhite4	0.711246353628411	0.00136796108528199	-0.641108799373507	0.00554683225257323	-0.395700941734027	0.115900410200474	0.0569429775625538	0.828150818681259	-0.0222859922731012	0.932342251352519	0.336543984055414	0.186555202200981	0.568076730694162	0.0173592978133355	0.535996818196853	0.0265691447159107	0.963690873026535	5.23538269202249e-10	0.765258529068588	0.000344100717937613	0.694984975197594	0.00195682235649184	0.512344998523132	0.0354886710731297	-0.465628483495366	0.0596141056263664	-0.82154840743473	5.24953950588503e-05	-0.482238896870908	0.0499494583783058	-0.560831201396335	0.0191789045103837	0.153035935073836	0.557611380076505	0.0945934381577724	0.718007919297746	-0.109452438909289	0.675822809988402	0.310209422969943	0.22559688090395	0.00365393699262367	0.988895442064558	0.217414404828554	0.401897014062667	0.571915345107191	0.0164517679876758	-0.091318205313366	0.727415857885035
MIR29C	antiquewhite4	0.314626054647901	0.218711565446772	-0.518847316466031	0.0328370993247281	-0.0298440391918906	0.90947412817867	0.0246022829051934	0.925327817879212	-0.215055847136934	0.407147752093443	0.66074018557897	0.00388334275388614	0.556340105110476	0.0203794646746113	0.29042882485389	0.258118790772812	0.708600267241063	0.00145230856439741	0.535542193421662	0.0267223572153738	0.307161665035662	0.230428078160111	0.438440524369182	0.0783327251724942	-0.523736662473961	0.0309453272727405	-0.620602417019211	0.0078543640977556	-0.330697683809113	0.194806778108292	-0.627149363729037	0.00704687469279557	-0.085765499897324	0.74344952457499	0.131257171467536	0.615564261493717	-0.0322289788366594	0.90227121257349	0.259048392427191	0.315377054358438	0.350212829789092	0.168175182972396	0.12645113538935	0.628664279627746	0.155750867781584	0.550557877220771	-0.395649923047793	0.11595167715268
MYLK3	antiquewhite4	0.70822050189294	0.00146475762172241	-0.220592502667603	0.394879710653683	-0.651882377918182	0.00457487662054957	0.0682341085748246	0.794701950004091	0.211375380997457	0.415414091324082	0.0830560135478726	0.751310064710277	0.393237880092314	0.118393700302799	0.358977203904193	0.157053837268831	0.840726300138957	2.37370660106556e-05	0.526663423794272	0.0298536542349377	0.660852648801795	0.00387514277482946	0.376107629457424	0.136781790890785	-0.478480924748576	0.0520251892071494	-0.840442251375357	2.40354750341262e-05	-0.32393774546503	0.204642383577216	-0.296512955568833	0.247821680975382	0.224562336628438	0.386208268169085	-0.0722603112757034	0.782852991984807	-0.308372465634533	0.228500940587675	0.189558892264936	0.466193492966114	-0.240684681091888	0.352080325875003	0.247743670441899	0.337695592838818	0.631578313144338	0.00653944123616159	-0.00586702031946009	0.982170548371686
NOVA1	antiquewhite4	-0.800112483166194	0.000115004259447857	0.586011632835176	0.0134340819119902	0.528588751882936	0.029151826119575	-0.189930569733212	0.465303450458837	-0.0163266754800759	0.950409355128641	0.0654288576664319	0.802983013006404	-0.384162587087096	0.127905070717353	-0.527428359582022	0.0295732784697121	-0.680292750212291	0.00265389976114289	-0.654575700887932	0.00435483493408094	-0.52356205959529	0.0310114089142772	-0.415095074323474	0.0975471474687474	0.0431069293875701	0.869517222140503	0.4705975598433	0.0565885405934013	0.281625548748381	0.273480996313759	0.379447878283677	0.133050623665926	-0.268228742502669	0.297908835774758	-0.210333505601498	0.417770156469386	0.0383697709082649	0.883759408646934	-0.324630075589609	0.203620477678488	0.0866363614603882	0.740928091336184	-0.0210802474480693	0.935995509171368	-0.539519392903489	0.0254048849043117	-0.173685163852271	0.504982150207382
NXPE3	antiquewhite4	0.475159552558443	0.0539129134410336	-0.62090845428902	0.00781503926819901	-0.145475723882538	0.577457629144183	-0.0775636048804328	0.76731460392532	-0.209766978496859	0.41905423656196	0.427788936105352	0.0867227374489703	0.671851129303522	0.00313835268140505	0.49296814673226	0.0443645613670648	0.877240165538796	3.76261323655521e-06	0.582851163071947	0.014069231915793	0.308296443052286	0.228621636451258	0.281884074508014	0.273022050369648	-0.482748362418836	0.0496729086257992	-0.655751296762974	0.00426151663253238	-0.432946577607777	0.0825828336369962	-0.653820941438557	0.00441561461435438	0.132762856025361	0.61148239557064	0.306654167705696	0.231238889997309	0.000110537396638438	0.999664059779052	0.412094158012468	0.100241214000569	0.18638432950426	0.473829872790191	0.190584494641565	0.463739576809778	0.477555351052621	0.0525461955621747	-0.103827709305098	0.691692244369579
PIP5K1B	antiquewhite4	0.758518416515352	0.000416496699847939	-0.75474442605912	0.000462290287819499	-0.378163006062766	0.134477420732656	0.193493769326349	0.456813907159071	-0.0748047344277816	0.77538789111251	0.219749146192532	0.396735354566188	0.507532125304145	0.0375542512166746	0.428626908109475	0.0860401240544637	0.790355818379918	0.000159478234338164	0.791082536542387	0.000155732434917827	0.588027313198774	0.0130409771386996	0.563113151728439	0.0185904624416132	-0.302204844804363	0.238425081955709	-0.623956695902702	0.00743188729532253	-0.417016396917878	0.0958497217414283	-0.581311483418507	0.0143871175189835	0.0905195747400614	0.729715534125118	0.231084536732176	0.372190328694379	-0.035991141754789	0.890923698535024	0.324429453198134	0.203916261074771	0.0954636426490681	0.715514668126427	0.0227226856157502	0.93101943578885	0.433199986588048	0.0823831950816522	-0.0673713308854609	0.79724669386072
PTRHD1	antiquewhite4	0.584827810596553	0.0136692809114252	-0.254024320257808	0.325186249791484	-0.493949100077655	0.0438785407599876	0.31078082598769	0.224698380640106	0.212618502070362	0.412612161180005	0.0737049260026741	0.77861238501905	0.467746949313102	0.0583098818957736	0.640180298677781	0.00563783177150001	0.602209656203354	0.0105252988375252	0.201804297225388	0.437320726248311	0.357412560921178	0.159001629702212	0.391236474559415	0.120447210264493	0.234203402605279	0.365588363010086	-0.284015997386859	0.269255369951615	0.0522080506586061	0.842264502607475	0.152288983506151	0.559558873533183	-0.184604233258734	0.478138651652889	-0.039841811996103	0.879329936947705	-0.17734764857815	0.495899844379718	-0.0808677346647986	0.757675480712666	-0.535950313414034	0.0265847860004692	-0.0317832936806798	0.903616724809493	0.384455432878023	0.127590103919338	0.136722168190192	0.600800531843544
RALGPS2	antiquewhite4	0.744225398378284	0.000612549905445453	-0.577068338169021	0.0152925435505588	-0.471923265929513	0.0558010323251471	0.0302532688064348	0.90823769748664	-0.0107921452467816	0.967209278193307	-0.0850044379950873	0.745655072666594	0.232458672170909	0.369273468038672	0.543111108972871	0.0242588242502943	0.827454093569352	4.15353115750055e-05	0.623353302192504	0.00750651048175735	0.663896164930504	0.00365850947316558	0.63985750502444	0.00566974815147801	-0.401066577078098	0.110597294631329	-0.802360844711422	0.000106392795550429	-0.456292260695747	0.0656211324337755	-0.501948776294235	0.0400637597217188	0.370620597976865	0.143066756310906	0.158967208621231	0.542253014963646	-0.137349037060296	0.599116250893828	0.347802804427414	0.171323741517706	0.0284730530290241	0.913617789915213	0.382661408180785	0.129528146295668	0.597906664098746	0.0112437886453902	0.0166463861829961	0.949439420318642
SCN5A	antiquewhite4	0.305904227272662	0.232440363807187	-0.46998316967427	0.0569562999053367	-0.0502988917622561	0.84796836056642	-0.040859711073034	0.876268979483735	-0.135283371622872	0.604673537184723	0.485210173185756	0.0483527404781431	0.483900036366996	0.0490519886899937	0.388720486563349	0.123063941186729	0.708341135606669	0.00146079366250007	0.298633440305488	0.244294301950941	0.170948178707495	0.511820219309905	0.116991628095623	0.654753792556948	-0.539915413814126	0.0252765049226064	-0.509233523783237	0.0368138578932173	-0.516037814535024	0.0339634874333804	-0.405247073402711	0.106586152119695	-0.264772684042524	0.304415625270797	0.281151853379657	0.274323145385657	0.00385207332500989	0.988293330272968	0.119119877110465	0.648849686346266	0.0213086906154587	0.935303259767472	0.0574468599186814	0.826651712975812	0.281847760186039	0.273086488603537	-0.217273545905247	0.402209575019339
TMEM176B	antiquewhite4	-0.542317247731281	0.0245086136376471	0.444171955327	0.0740710793675908	0.329286044069554	0.196834534292436	-0.0715711839216504	0.7848779430063	0.197786737919972	0.446690224404242	0.142390514278849	0.585641143425725	-0.172931683856912	0.506860327022571	-0.404741789000031	0.107065400192596	-0.516929324562401	0.0336029105103261	-0.330372999047213	0.195271952881438	-0.280144944460723	0.276118520787882	-0.315564948934254	0.217265502998515	0.288346876713222	0.261702460762392	0.388435390367884	0.123362939064225	0.555502543399198	0.0206097040636586	0.572504501002867	0.0163158422820728	-0.159861367262576	0.539954213524516	-0.228713070669042	0.377254178418878	0.158013651710197	0.54470932994992	-0.303467313992761	0.236371868793151	-0.0864931191408333	0.741342654864218	-0.0990780224385218	0.705188307067372	-0.315135437197473	0.217926260447958	0.0589013239699266	0.822327712674216
TSPAN7	antiquewhite4	0.4202401942527	0.0930493171229737	-0.237841945288753	0.357969783662669	-0.320800885635474	0.20931431524084	-0.0057059551182905	0.982659943874167	0.0398734519968388	0.879234766714518	0.0290912341686846	0.911749135719743	-0.0171548412368551	0.947897013755193	0.239410379413033	0.354713538093611	0.538473069730214	0.0257465047620624	0.0469714093468774	0.857926560493822	0.313927106832954	0.21979207831611	0.0988043671210545	0.705968471207848	-0.629631915219986	0.00675869728915648	-0.65424376720093	0.00438148106755946	-0.319910078608941	0.210653556939844	-0.230271790053142	0.37392153780144	-0.0973049168477094	0.710248153637879	0.167549885875813	0.520370254070395	-0.129791208040458	0.61954871133514	0.0483311656153952	0.853854668002356	-0.0319614453025455	0.9030788596084	0.23521107904539	0.363469420408744	0.285838994130312	0.26605997008976	-0.234296830341146	0.36539161318158
TUBB4B	antiquewhite4	0.492219497684295	0.0447382109796031	-0.453731677595548	0.0673439656863581	-0.267642025148705	0.299007548613757	0.0907464093253442	0.729062135966728	-0.110304188377602	0.673430731836098	0.349368987318216	0.169273154936018	0.537793456189111	0.0259702916134658	0.415192433824675	0.0974606199760406	0.726902934451829	0.000947242466012467	0.46820552616092	0.0580303763676782	0.290381627746909	0.25819969208236	0.185706197269028	0.475469054022282	-0.290250157206927	0.25842513082343	-0.428485860282361	0.0861547490169082	-0.529684026098118	0.0287582799217671	-0.208869801444009	0.421092009358296	-0.155108468020088	0.552223297188381	0.242113579332852	0.349140883526135	0.0333220363736653	0.898972371234413	0.155680777222624	0.550739479132921	-0.140272778684152	0.591286173263011	0.0136110990567741	0.958650366003737	0.457708120835699	0.0646825776448145	0.0704940799698957	0.788045545635373
ADAM20P1	antiquewhite4	0.358670311773855	0.157434597996187	-0.402630752561368	0.109084192013548	-0.150582384845123	0.564019466379567	-0.0965535891038875	0.712395660909752	-0.250477973903127	0.332215999993062	0.206549144377899	0.42638703622926	0.634375714240743	0.00623436827129275	0.0706623692239715	0.787550423570752	0.556390680616571	0.0203656263532732	0.489094452081677	0.0463236122039218	0.0163540958789044	0.950326164825216	0.130422613455021	0.617831332203217	-0.302623061637518	0.237743671704489	-0.411100567807819	0.101144792419211	-0.183413949994955	0.481030431453331	-0.366519935114832	0.147891330884322	0.130238559764541	0.6183317528258	0.351001791999007	0.167152958513077	0.0622259301023937	0.812462257481518	0.541152146043254	0.0248788177821268	0.21864134961303	0.39917999379811	0.114559537411663	0.661524548603715	0.47045462977276	0.0566739368497175	0.179935410688204	0.489530126264769
APOC1	antiquewhite4	-0.384322382994038	0.127733137116106	0.407026139301879	0.104910872440408	0.176412483137982	0.498211433892426	-0.277655349399445	0.280588337046435	-0.0249906271971907	0.92415228865232	-0.637929138514882	0.00586346278857293	-0.397688217391748	0.113915853800986	-0.345519089610835	0.174343520114084	-0.654839475534069	0.00433375399548358	-0.717440928642964	0.0011861674561384	-0.354020945564342	0.163279808432018	-0.443801167879686	0.0743415329466945	0.450719111210355	0.0694132864012337	0.664073008577193	0.00364623090896194	0.400368794725282	0.111277055862698	0.654885443117783	0.00433008872404623	-0.0713617294390409	0.785493669132907	0.00201045412362835	0.993889972749473	0.179915728663065	0.489578423671054	-0.0783747076838522	0.764945330758343	-0.240670226850338	0.352110131744553	0.0163807898984443	0.950245178738125	-0.0607720017555766	0.816773460350562	0.460596731844738	0.0627985480322194
ATP13A3	antiquewhite4	-0.560435367957048	0.0192824419928789	0.357668612737655	0.158681761528281	0.402837049350868	0.108885730731808	-0.160214455493198	0.539047660644456	0.0103778030720861	0.968467611181494	-0.208417253878006	0.422121860660987	-0.51123948994233	0.0359552715199478	-0.332411334630133	0.192363698863455	-0.711154596349028	0.00137081687506894	-0.261365237450628	0.310912907523649	-0.357728352988489	0.158607194875422	-0.467006003443467	0.0587636060827982	0.332961693974726	0.191583373834061	0.470819575563088	0.0564560832004834	0.379329722653571	0.133181390672936	0.19885618532037	0.444186189233533	0.473310459055637	0.0549857744002589	-0.204954862709784	0.430044746451599	0.180028069318173	0.489302783613031	-0.0662749269684952	0.800483298254546	0.247790808979788	0.337600688354036	-0.00443246961324741	0.986529613305034	-0.349521050470153	0.169074942188522	0.129096916066085	0.621439286682647
BTG2	antiquewhite4	-0.60296912830924	0.0104023662828249	0.046927781016579	0.85805726545054	0.641957654043673	0.00546467822633171	-0.336345545223416	0.186831426615048	-0.434784288784095	0.0811429944204087	0.362580813871468	0.152629543836912	0.15107711853272	0.562724786937525	-0.128847424426762	0.622119206981461	-0.183138326349631	0.481701270024913	-0.23504148970349	0.363825550352372	-0.395799538802352	0.115801378537334	-0.362211304144698	0.153079253372973	0.0667288154309716	0.799143035780387	0.28073006429524	0.27507434772683	0.264292683937646	0.30532596069362	0.159527128671115	0.54081299924152	-0.162818787202557	0.532382245694591	0.257094033173792	0.319171911069135	0.42756775112053	0.0869035660114798	0.185443664506939	0.476104395482025	0.376720238252781	0.136092136344222	0.232908108362614	0.368322226649426	-0.132673952682716	0.611723111283403	0.0682735223411008	0.794585746503438
CETN3	antiquewhite4	0.408319792136037	0.103704496405393	-0.619450767898418	0.00800376929121653	-0.0720030078024146	0.783608906211622	-0.196520540288783	0.449664212513172	-0.329580341026555	0.196410652981764	0.0299534104105189	0.909143658814684	0.256175496980877	0.320964672782609	0.435557686855601	0.0805425258009173	0.6664794709959	0.00348244590113684	0.494075803002785	0.0438160593616053	0.250318908351197	0.332533352401183	0.531734291261483	0.0280326030000455	-0.281966883022504	0.272875144988058	-0.6593587698704	0.0039852187753162	-0.186839321851798	0.472731627713348	-0.42020081130672	0.0930831689479503	0.485265627696338	0.0483233093794417	0.325000289494867	0.203075395114732	0.196322802680147	0.450129555550745	0.610381500524902	0.00926149623051744	0.427721199670649	0.086778086087833	0.610420537723298	0.0092557640686478	0.530007169417879	0.0286429556342204	0.130260312102656	0.618272602472155
CYP4V2	antiquewhite4	0.171901775410704	0.509432856415085	-0.547761007073384	0.0228351131910261	0.14681079546264	0.573931384323556	-0.394904701970471	0.116702344008269	-0.60884163401962	0.00948987614581876	0.261693158335054	0.310284095287165	0.616555887125164	0.00838938559942459	0.120864028081084	0.64402580856853	0.632790947936771	0.00640575676292404	0.455448151071125	0.0661854396532093	0.112835405778478	0.6663395070043	0.17993729182712	0.489525510288414	-0.380515014925026	0.131873615034326	-0.36552338446863	0.149080409003121	-0.503558829610354	0.0393274157252454	-0.477992168972421	0.0522998262993589	0.137426562176296	0.598908088507519	0.455805269009319	0.0659462629490301	0.361102184999625	0.154434516601	0.705267390982201	0.00156459042262759	0.428773897674626	0.0859207878145547	0.463206667820792	0.0611314723364057	0.556433374123064	0.0203539503872063	0.192390877971083	0.45943324472934
F8	antiquewhite4	0.733047429166111	0.000814551434508908	-0.540250214547815	0.0251683631587339	-0.482210209241581	0.0499650649640902	0.085785028839941	0.743392954671942	-0.124788262455454	0.633221600696754	0.3071695588934	0.230415480717169	0.600352995890993	0.0108306954938406	0.41269372341922	0.0996987596442435	0.897326886112434	1.04641536458339e-06	0.745576409499907	0.000591241942286222	0.592077331397716	0.0122786390557507	0.359055837553041	0.156956377262955	-0.387461102270201	0.124388566556837	-0.731826443275721	0.000839613431261464	-0.410806786285739	0.101413068295615	-0.425314659867355	0.0887611159480267	0.206524913256392	0.426442506958234	0.126037178549102	0.62979760600757	-0.0453873116459668	0.862674528486145	0.410326402221149	0.101852838362837	0.0444170560279455	0.865584852950719	0.188871786711256	0.467841106470141	0.632872157332823	0.00639688310115306	0.0702151127438855	0.788866461182174
FAM129A	antiquewhite4	0.171326447495916	0.510872584694167	-0.443171816553991	0.0748022358547795	0.0828971114009723	0.751771785308766	-0.0518540718439391	0.843321508431015	-0.318830348863648	0.212284251025122	0.658891124767745	0.00402019338506795	0.704853305839512	0.00157902543594704	0.275332007572308	0.284799114231537	0.602965191595671	0.0104030005444855	0.531429748843992	0.0281394913764879	0.0376305712408259	0.885984947336199	0.109038696159954	0.676985837947859	-0.331259966763038	0.194002920189964	-0.283392869578595	0.270352990906937	-0.359634387872967	0.156240573203576	-0.452994034333447	0.0678463953006401	-0.0675087421450964	0.796841272382536	0.441153361966048	0.0762938821757224	0.168341311632458	0.518373171377538	0.320829563941626	0.209271292177052	0.291606267319275	0.256105613158349	-0.0338579283286737	0.897355620382898	0.257495288508348	0.318390603366681	-0.0454660945262279	0.862438288562854
FAM160A1	antiquewhite4	0.215422650070943	0.406328760449982	-0.566989889236303	0.0176232480624293	0.110253560317034	0.673572834734935	0.0489209767745524	0.852089512304923	-0.191942593494174	0.460500057518306	0.446176153884168	0.0726216551283846	0.56835496885709	0.0172922258415769	0.138310862331949	0.596535739983484	0.434360537550509	0.0814733718625444	0.658608754085571	0.00404143176589515	0.193966080328605	0.455694485104802	0.371655362631029	0.141866616020723	-0.0261422688476169	0.920667117952179	-0.246283627694419	0.340642708795232	-0.144371230117935	0.580381749268212	-0.40131799312597	0.110353092692739	0.0750728042179368	0.774602469251168	0.154479407867052	0.553856277810205	0.224085751891914	0.387243747635578	0.307691974005736	0.229582757172031	0.276683761326336	0.282344591328842	0.0302926057966691	0.908118856660342	0.176192805692322	0.498755187421348	-0.0237130055509051	0.928020232379265
FOXA3	antiquewhite4	0.483683828690167	0.049168109373077	-0.0838987586012549	0.748862644307083	-0.486410242779763	0.0477188351491987	0.125938231753614	0.630068617215641	0.178582394471967	0.492855613151151	0.121701882884882	0.641713269019251	0.421370772668953	0.0920812891604661	0.160295441258626	0.53883982635045	0.603681085947125	0.0102881642270101	0.260187172112005	0.313178139655617	0.435333043311344	0.0807166058251339	0.36484227576124	0.149896852128413	-0.253317490865825	0.326580394416623	-0.519049940497377	0.0327569835002432	-0.206635120899816	0.426190246194994	-0.0275466384377892	0.916418978699591	-0.0502673962560863	0.848062518061469	-0.190017351009268	0.465095760422407	-0.264160393041532	0.305577138569696	-0.00380415464801593	0.988438948665601	-0.353147907617971	0.16439350674132	0.123067142302938	0.637951724294104	0.421285469976307	0.0921540737183779	2.22607269089962e-05	0.999932346211023
FXYD5	antiquewhite4	-0.714287598266565	0.00127604062575184	0.618079641515562	0.00818460366884955	0.413298831189469	0.0991534190596309	-0.137739774126079	0.598067383627782	0.0316006727121387	0.90416812474211	-0.345894913981087	0.17384413471338	-0.511647474389316	0.0357825325807748	-0.615631094940539	0.00851565453213542	-0.879199009663532	3.3547638534527e-06	-0.833846986225851	3.19145796687342e-05	-0.50121279869945	0.0404038157202139	-0.476372176768107	0.0532178764313355	0.342827395956451	0.177948209042498	0.741250055413218	0.000661731309007295	0.466600098649382	0.0590132744712671	0.677998234907427	0.00277908126476191	-0.414265644297783	0.0982865263232083	-0.0886919233804871	0.734986475877185	0.11861321411237	0.650253475183235	-0.354640380136428	0.162492717405084	-0.141808863171512	0.587189356498495	-0.103261690830058	0.693296058435923	-0.484657146600692	0.0486469830134993	0.0853355652745379	0.744695239241465
GARNL3	antiquewhite4	-0.052393731715665	0.841710147513244	-0.356963060312962	0.159564216388984	0.278620746872795	0.278849870377476	0.00246825123768068	0.992498702084037	-0.265787669742699	0.30249599467676	0.51123238143057	0.0359582868612545	0.154968460286308	0.552586560734475	0.37073881882736	0.142929289759703	0.26079286942507	0.312012267739648	0.43292825590375	0.0825972812814135	-0.0174348365969675	0.947047717699716	0.429412659018657	0.0854035874208265	0.0297604832167341	0.909726605246798	-0.248373954759145	0.336427905159837	-0.17557327749284	0.500290186642357	-0.556698909371554	0.0202814480758373	0.336093958801648	0.187182020524899	-0.146392901285839	0.575034160184179	0.157509915907208	0.546008923525479	0.250165769810958	0.332839045423706	0.550799762831309	0.0219403721076956	0.25019881076122	0.332773075793827	-0.136518360733838	0.60134853737401	-0.344165755193402	0.176149736357176
GIMAP6	antiquewhite4	0.632967015850366	0.00638653053040944	-0.394665306169144	0.116944212614815	-0.460707961778008	0.0627268220970677	0.108187712369443	0.679380115556272	-0.0057972245262565	0.982382621679286	0.323012110450662	0.206013865591875	0.503279749469464	0.0394543083986717	0.48081866216276	0.0507264926819551	0.850049866839831	1.55357411218329e-05	0.556005241888929	0.0204712740925783	0.442784089793113	0.0750870995853438	0.653134785171025	0.00447146396206818	-0.264588932948543	0.30476392417241	-0.652818468927382	0.00449740216766034	-0.47747430256883	0.0525920029474358	-0.354271707236884	0.162960866077352	0.0195643463297722	0.940590207746395	-0.0215245622472193	0.934649146048071	-0.0904188641569523	0.730005687864763	0.220240386346687	0.395653902526869	-0.0749509109916762	0.774959580542818	0.203008428890761	0.434532418383663	0.475251051089782	0.0538602342273272	-0.103197961498194	0.69347671286878
GPR3	antiquewhite4	-0.154690348706515	0.553308459372637	0.336247569350114	0.186967907524196	-0.0354129751396083	0.892666328711831	0.163176960527268	0.531468486768671	0.342901640989146	0.177848120021429	-0.292049229872843	0.255350777090787	-0.0174402042864303	0.947031436677091	-0.159967520712582	0.539681593044836	-0.475032785968473	0.0539859614032377	-0.349471894349138	0.16913899962447	-0.1776692282521	0.49510613416139	-0.333883812152018	0.190280630963808	0.533966062448484	0.0272588162638586	0.530009174187573	0.0286422412799522	0.482185761761786	0.0499783677187909	0.319092162097617	0.211888092085701	-0.050844356575623	0.846337973823427	-0.356196025890282	0.160527332323163	-0.249217584260296	0.334735416070973	-0.337162347361065	0.185696181367372	-0.467564104244857	0.0584216057219752	-0.453326134605284	0.0676198521614873	-0.245464536446972	0.342302494950929	0.143369004581804	0.58304048070803
HIF1AN	antiquewhite4	0.175471880867267	0.500541629674978	-0.574194367718116	0.0159308575853038	0.159153373222876	0.541774042383749	-0.0722073089265267	0.783008688952995	-0.411388678741437	0.100882186648814	0.531421422167446	0.0281424182808451	0.631043092675426	0.0065991541282055	0.529078330443922	0.0289754051814453	0.609247273687463	0.00942928435661649	0.540663738110213	0.0250352884191715	-0.0610079795288813	0.816073395604348	0.0258121621973115	0.921665970637314	-0.204218751941975	0.431739071318494	-0.316265801137584	0.216190090957882	-0.358804648481282	0.157267849599054	-0.651352200949507	0.00461923274076747	0.291682337998305	0.255975885319921	0.350283020274228	0.168084070299652	0.152485146809882	0.559047139593373	0.460125948214414	0.0631028020016622	0.403132270323362	0.10860216764134	0.0986473855061199	0.706416135267181	0.268087191269492	0.298173689456486	-0.0215182657138998	0.93466822464766
ICAM1	antiquewhite4	-0.493992368174992	0.0438571962694452	0.336890374097983	0.186073679233575	0.34173071149688	0.179431013145026	-0.145721607024075	0.576807506584964	0.0468546882007864	0.858276250089339	-0.320492146006484	0.209777848337097	-0.504175890675538	0.0390479497617481	-0.235848996077509	0.362131574127094	-0.668867209826918	0.00332589567784088	-0.55313436281004	0.0212716846468713	-0.395267121937546	0.116336850071776	-0.565531975475642	0.0179822443633014	0.18057452533293	0.487963062791047	0.617298445467783	0.00828908550328878	0.136871621107524	0.600398805466817	0.308521393125611	0.228264616370225	-0.159592947340884	0.540643837769439	0.14132298901552	0.58848393437685	0.0869570796774211	0.740000131946549	-0.278696196021991	0.278714280317017	-0.0809035497969104	0.757571179398625	-0.251334369490159	0.330510415031103	-0.36049082747638	0.155185029612864	0.0954252171350625	0.715624705164674
LMAN2L	antiquewhite4	0.57513154056675	0.0157204510717374	-0.523739957759156	0.0309440811522988	-0.316687981169747	0.215543942435342	-0.0736988373460303	0.778630245719676	-0.0962999188049125	0.713121184953887	0.271011599805549	0.292730499517176	0.571122458996959	0.0166360987618785	0.527013302117728	0.0297251590725599	0.870097981560229	5.62746935695866e-06	0.681581096981178	0.00258565433873283	0.536037946619354	0.0265553176254386	0.480690947618018	0.0507968087851193	-0.192147532235443	0.460012197056452	-0.641930796430108	0.00546726244491833	-0.376064904916602	0.136829978626991	-0.287283723006463	0.263544289599388	0.280560293983573	0.275377061639721	0.0637752380192052	0.807873835700107	0.0934514485451136	0.721283954177091	0.394748586688932	0.116860031928482	-0.0236039875834168	0.928350351260568	0.364787474087986	0.149962675183174	0.681330733533547	0.002598803003036	0.184137977185951	0.479270400063385
LOXL1	antiquewhite4	-0.649671434903837	0.00476215522555603	0.639592107143575	0.00569609842015542	0.328122819888199	0.198515815608155	-0.190630918782706	0.463628652416104	0.0955117920708756	0.715376792741771	-0.451650076902484	0.0687688870123245	-0.637222227874971	0.00593579640993541	-0.563936474683469	0.0183816568315814	-0.871659447712114	5.16386494495678e-06	-0.829257269869063	3.86021707261477e-05	-0.486446130711848	0.0476999750293858	-0.541443744716242	0.0247857604111331	0.267844650329812	0.298627830300066	0.727291325801958	0.000938357928808264	0.31731573305466	0.214585470837134	0.546326814116519	0.0232671241390758	-0.139804989056219	0.592536125573596	-0.0712630421785446	0.785783818375009	0.11373122770158	0.66383620596597	-0.370903595376152	0.142737839932592	-0.12610576884093	0.629609766213536	-0.135669138612965	0.603634131218184	-0.434657439341246	0.0812417902837742	0.0954490908063738	0.715556338817848
LSM5	antiquewhite4	0.511800298223212	0.0357179908511164	-0.403439101769263	0.108308007204435	-0.3204707803718	0.209809950707042	0.142848274267235	0.584423893723197	0.0029985518694069	0.990887115030152	0.265675535165242	0.302707718304285	0.553125534164296	0.0212741831256241	0.444601264678547	0.0737588395779983	0.67822052019294	0.00276674739078967	0.637465361296949	0.00591083753287754	0.511309019943522	0.0359257879353536	0.533436293824068	0.0274409843433106	0.0369448271429295	0.888050266235095	-0.524448810401674	0.030676920950322	-0.0476439922676981	0.855912030677601	-0.0978864572331905	0.708587359920954	0.212539617340552	0.412789664459407	-0.129054933506864	0.621553678266251	-0.059719968698119	0.819896067073054	0.248957125962561	0.335257422038859	-0.102343668879737	0.695899892144728	0.241733665747056	0.349921052421219	0.488638831835104	0.0465582462970977	0.172202943368224	0.508679959022095
MEOX1	antiquewhite4	-0.442276597708588	0.0754611519640364	0.535545734287515	0.0267211612822646	0.1615739640778	0.535563523184221	-0.166798287087869	0.52227011973525	0.0643134314668411	0.80628130200043	-0.535504885061184	0.0267349606864513	-0.747704727990355	0.000558924693547086	-0.464978269735359	0.0600187156573026	-0.767218682215268	0.000325137200525931	-0.682481912479071	0.00253879349491931	-0.465090514716252	0.0599487236161387	-0.511047027763152	0.036036979658724	0.206871175046567	0.425650190443954	0.59158209429741	0.0123699164751442	0.161385601091497	0.536045650899615	0.586907355124153	0.0132582558237086	-0.0132746890535579	0.959671567585441	0.0541040734608838	0.836607219736391	0.194155725858148	0.455245396581515	-0.252612773569292	0.327973829571377	-0.0782711456877787	0.765247731426628	-0.0832259417093418	0.75081639417502	-0.260977676162905	0.311657054728851	0.243361905967586	0.346584367032823
MUT	antiquewhite4	0.605285233228013	0.0100345036130998	-0.656612075721347	0.00419422097185711	-0.268229461319326	0.297907491170655	-0.0340351884678457	0.896820921905155	-0.0916575032349007	0.726439505367343	0.342026641481252	0.179030084896766	0.53919715740794	0.0255097173410594	0.449629553969187	0.0701730831313672	0.922563570351709	1.35984207055063e-07	0.783011582980189	0.000201767152274344	0.662999260225484	0.00372130124327044	0.574245723251221	0.0159192706321648	-0.565829034727369	0.0179086360217578	-0.858202308095573	1.04721916331936e-05	-0.424479816160894	0.0894566153042902	-0.604370174095565	0.010178582543469	0.193625260392812	0.456502121857142	0.197205548793724	0.448054048480567	-0.088623334728117	0.735184504874984	0.389763068913405	0.121974835651586	0.167828815385669	0.51966599857473	0.312368587195206	0.222213748363791	0.544963414363469	0.0236836679600306	-0.0984629906216047	0.706942089911276
MYOM3	antiquewhite4	0.524006111393574	0.0308435616306311	-0.456817058264514	0.0652720869534293	-0.301106565487707	0.240220405687768	0.265498332372568	0.30304247848738	0.0511635325454716	0.845384234163309	0.619220654786171	0.00803389296669661	0.512043975850094	0.0356152628161831	0.563684051039681	0.0184454787226962	0.840428025930382	2.40505027919967e-05	0.575706980057068	0.0155923449678557	0.410507293023772	0.101687081748504	0.493802433148747	0.0439509510840266	-0.46346981907264	0.0609652255826128	-0.7247923022331	0.00099674806497647	-0.429765847861439	0.0851185819854568	-0.67868036010695	0.00274137408274142	-0.052337419052762	0.841878262856022	-0.00173880335706883	0.994715542516181	-0.251685761044568	0.329812060238392	0.0422952262381309	0.871955021241883	0.0707775253386266	0.787211668278208	-0.00590626834217231	0.982051294430187	0.153635788074201	0.556049553522958	-0.509698058658255	0.0366136537604271
NDUFA5	antiquewhite4	0.767400559405403	0.000323422756752486	-0.571833377191834	0.0164707492730942	-0.500941292642999	0.0405298153927648	0.173221095413567	0.506138530811805	0.156687835102534	0.548132771144826	0.102652123899747	0.695024645013307	0.475523001998111	0.0537038885928368	0.638597202466659	0.00579575812925513	0.867818670401188	6.36755068529788e-06	0.602061466388475	0.0105494198023299	0.712449577592727	0.0013309636946454	0.504227362752728	0.0390247065057696	-0.191483291817214	0.461594374426086	-0.720902383094447	0.00109358780520858	-0.219116885095499	0.398129608974773	-0.316553418582634	0.215749755695666	0.141929093388059	0.586869193891677	-0.00814852320529524	0.975238941108476	-0.184678521470423	0.477958452035175	0.165773062179934	0.524866785729747	-0.262295804788656	0.309130439380124	0.181504029882896	0.485688319644006	0.567176373961063	0.0175777363020735	0.0191757038935475	0.941768474483146
OR51E1	antiquewhite4	0.651148654057011	0.00463635418734603	-0.0936678114714737	0.720662918247307	-0.666718308214283	0.0034665222438783	0.374028737841568	0.139140124439785	0.240356532241083	0.3527573490216	0.0790579626343892	0.762951035129299	0.227494310359324	0.379871348493727	0.482874679452666	0.0496045188984773	0.58425191829814	0.0137848671272531	0.0657479509584567	0.802040037270381	0.476809788142387	0.0529687035950119	0.354005687587355	0.163299228555867	-0.303791312935105	0.235846745514187	-0.468367863280253	0.0579316699982117	-0.227139046728151	0.380636119918634	-0.214126293227857	0.409227188940472	-0.318534421381546	0.21273260593791	-0.0539529160590881	0.83705796361607	-0.525699805780235	0.0302097579308854	-0.213487885468616	0.410658595645003	-0.402048458071621	0.109645751115485	-0.175937721684763	0.499386934925955	0.159339800777451	0.541294582912638	-0.324373639684049	0.203998598307995
OXSM	antiquewhite4	0.326701710983071	0.20058255784957	-0.562706983788642	0.0186941531411152	-0.016209814772222	0.950763902355655	-0.283652203102709	0.269895849396764	-0.469171652585955	0.0574447778770578	0.0979557870343106	0.708389446844939	0.389515255745472	0.122233093639136	0.35537364833535	0.161564300164549	0.596945659908107	0.0114094461080527	0.30742675685365	0.230005270236442	0.163358067016465	0.531006725727372	0.245172700406502	0.342894981454112	-0.206361571969834	0.42681653187315	-0.374257822396454	0.138878882017847	-0.303706344237735	0.235984387490307	-0.00399071689983488	0.987872013142944	-0.0280063175769737	0.915028934154263	0.425135329687601	0.0889101840279157	0.328526238405757	0.197931668067663	0.555479946056015	0.0206159438749107	0.174148811940587	0.503828064045854	0.45927902627165	0.0636528861635848	0.619928589255222	0.00794150724708007	0.391225832296784	0.120458195842043
PDE7B	antiquewhite4	0.726930035487943	0.000946620276037541	-0.457309138883629	0.0649460480998591	-0.526595745229734	0.0298785588617391	0.130885127042406	0.616574512939006	0.0345166434012772	0.895368843881087	-0.210081462600187	0.418341175960126	0.315179445932893	0.217858498350133	0.106024574834068	0.685479205897783	0.584560511884115	0.0137228343653101	0.415942176644939	0.0967961306932301	0.542918479989215	0.0243192530487909	0.240902456485132	0.351631427777568	-0.395505814411359	0.116096573221777	-0.562443116815265	0.0187617578196448	-0.208323445303863	0.422335503848175	-0.273484000258747	0.288175582774472	0.100908527829303	0.699976891722642	0.244829116022558	0.34359327949634	-0.173099522141722	0.506441677123086	0.24947882975147	0.334212304002981	-0.12886007501286	0.622084724356817	0.0548663272480262	0.83433495164343	0.522731426448801	0.0313272619023701	0.130929857327922	0.616453017627114
PDZRN3	antiquewhite4	0.451721489886327	0.0687196384212086	-0.684661018868071	0.00242829760468293	-0.0800473181535321	0.760065787985972	-0.0654382705463947	0.802955192636297	-0.284753438959142	0.267959933305127	0.440982033215034	0.0764214867960822	0.634892909723502	0.00617924022636194	0.458106771432911	0.0644201150810638	0.88123569910612	2.97127749056181e-06	0.720830332079201	0.00109545215990645	0.37531122983088	0.137681954913575	0.371485331912245	0.142063343984685	-0.414175179662043	0.0983674108233466	-0.689037942613479	0.00221821573182493	-0.447643883846754	0.0715734588855617	-0.545466200148288	0.0235293896988967	0.1693311539173	0.515880411928256	0.315987092179055	0.216617339883685	0.142975285762567	0.584086338884731	0.475144004277412	0.053921869006366	0.252257176920892	0.328678258989497	0.343389756247833	0.177191030825019	0.532775737709151	0.027669439524686	-0.00276933805301162	0.991583693559814
PEBP4	antiquewhite4	0.505633778564441	0.0383936692805394	-0.312178124777782	0.22251086237021	-0.369936808599557	0.143863644898534	0.381518339070276	0.13077359536545	0.158787379333876	0.542715867310198	0.288139106333834	0.26206177831263	0.509016213473944	0.0369077996109336	0.592300169338413	0.0122377420604109	0.603373762106707	0.0103373377425154	0.185762811845224	0.475332098759004	0.250695775894084	0.331781746646269	0.537548052991461	0.0260514678204744	0.130583666916371	0.617393576833516	-0.313197372519059	0.220923838514415	-0.110090252204408	0.674031279256798	-0.152677778361639	0.558544817202359	-0.361670621669512	0.153738912506926	-0.189515633438495	0.466297138283566	-0.260236774164161	0.313082567083235	-0.14256559078382	0.585175465275583	-0.389246314305608	0.122513803025612	-0.108818138646238	0.677606105871783	0.116522714603477	0.656057253799412	-0.252337907215507	0.328518256954157
PHKA1	antiquewhite4	0.622417453434185	0.00762343575346845	-0.400708270831304	0.110945979478359	-0.445239693602464	0.0732962881508162	0.0305458299012306	0.907353886527377	-0.20201755110768	0.43682624088581	0.210563899112923	0.417248545355831	0.732233133321342	0.000831195807654454	0.255769816626575	0.321758335129043	0.746233943626638	0.000581096264386815	0.481548028290864	0.0503263208728656	0.305494948475717	0.233097736289712	0.254201749686731	0.324836834841997	-0.276396732720742	0.282864701961282	-0.496384567999623	0.0426892612847803	-0.235646528788097	0.36255589093384	-0.309175306630552	0.227228805364201	0.00633205964113086	0.980757563923243	0.195586773980655	0.451863824565734	-0.0960574238340365	0.713814963831738	0.459233122033886	0.0636828023410748	-0.00959969980982306	0.970830853234757	0.0733188145995835	0.779745226115449	0.580046773680547	0.0146524451902347	0.158635837885222	0.54310604808476
PLPPR4	antiquewhite4	-0.495720169074692	0.0430112505474833	0.3702720164148	0.143472613669135	0.323049633912386	0.205958152385405	-0.183009417377302	0.482015177132541	-0.195474186036968	0.452129408178195	-0.348164429814953	0.17084879795343	-0.759680711832509	0.000403179534810806	-0.304454409407047	0.234774333881026	-0.655443737020075	0.00428577264009155	-0.543928680264874	0.0240036418123877	-0.417470348463252	0.0954517812579018	-0.223388298508153	0.388761840149972	0.11374939967109	0.663785460545138	0.433922695156072	0.0818157604933455	-0.0184627222100673	0.943930352018535	0.124806047379659	0.633172792378214	0.149681284069927	0.566380872640571	-0.0392609848150661	0.881077288369575	0.18872399026926	0.468195885459793	-0.0812273870301196	0.75662827594701	0.327238946406255	0.199799601234212	0.14104302308455	0.589230420034218	-0.414702675714066	0.0978964457693774	-0.0892603291464691	0.733345984519031
PPM1L	antiquewhite4	0.531666275777308	0.028056447902574	-0.499966305729519	0.0409847418963831	-0.282997715837114	0.271050463781112	-0.193065052911515	0.457831202941623	-0.330184132790414	0.195542876150927	0.259528441741656	0.314449003309874	0.495195445638939	0.0432668437038466	0.334035305140134	0.190067166037033	0.866184109371559	6.94789002152288e-06	0.579065626039403	0.014860927126789	0.379004558884205	0.133541720599915	0.402555646507352	0.109156508950174	-0.47038404158946	0.0567161464659576	-0.717934673486288	0.00117258004195774	-0.456238445068137	0.065657003154511	-0.357406401392225	0.159009329760811	0.269277094656861	0.29595166944802	0.315419122934412	0.217489695706562	0.194163988350003	0.455225835732309	0.578343797435885	0.0150157932775005	0.263548209263017	0.306741076220849	0.493988987489205	0.0438588637056475	0.702282122055975	0.00167112719072793	0.154246862284666	0.554460479845952
QPRT	antiquewhite4	0.732395829022798	0.000827847969104355	-0.225943378630526	0.383216233842725	-0.675479566326217	0.00292199349623155	0.206591822138558	0.426289345977442	0.246129925276152	0.340953815001394	0.0797213359404447	0.761016118109114	0.38367752763726	0.128427960661627	0.504402286610863	0.0389457946629848	0.793920653975107	0.000141802287735276	0.317960217483097	0.213604318536363	0.655767975220969	0.00426020445462294	0.359530755817762	0.156368627350595	-0.331356755028693	0.193864768855766	-0.679923172575285	0.00267374576231364	-0.188997598602444	0.467539205621448	-0.101450112014591	0.698437423019791	-0.0922210979409184	0.724818604064535	-0.00952279077882379	0.971064452808505	-0.347972799207623	0.171100367420961	-0.00936992842060168	0.971528755736532	-0.427422098086105	0.0870227925044858	0.0867143884221702	0.740702298617708	0.51989653270735	0.0324238664258454	-0.0318368185432253	0.903455121426689
RTN4IP1	antiquewhite4	0.614166814249176	0.00871868539623535	-0.528308578468404	0.0292531586110196	-0.357302610120291	0.159139117758401	0.255518678627377	0.322250229385419	0.0745988413304995	0.775991280370174	0.228063237523442	0.378648390656875	0.208234836632852	0.422537356695424	0.646736868030779	0.00502025182863996	0.721693004531768	0.00107330153109875	0.507835926393921	0.0374212226568916	0.36408151640894	0.150812376120549	0.521552525923893	0.0317797765515729	-0.424900815404023	0.0891053961524898	-0.71202593585722	0.00134389488859772	-0.383155769254113	0.128992070187345	-0.51415697633332	0.0347339038569525	0.0786114366419493	0.764254203654211	0.188862188514547	0.467864142475523	-0.268180718130628	0.297998677433334	0.0830650559961675	0.751283792543464	0.0489029693818568	0.852143394098125	0.0487241950695431	0.85267835682286	0.23450561082781	0.364952155640451	-0.269035426399058	0.296402154070714
S100A4	antiquewhite4	-0.323890511800472	0.20471222375337	0.640696242937451	0.00558711833174986	-0.0350542147041713	0.893747889006719	0.26753231781063	0.299213259850946	0.486960703384802	0.0474301685768375	-0.0987480327890015	0.706129109196063	-0.52946289856217	0.0288374023593421	-0.152108844714688	0.560028983347183	-0.581649012499833	0.0143169505975971	-0.614283082190067	0.00870242425394307	-0.236117916696068	0.36156842020762	-0.103803247556592	0.691761531208808	0.310928379648723	0.224466733061846	0.290773627094041	0.257528237395952	0.541688233677624	0.024707945059207	0.360960234702155	0.154608556707031	-0.205003596567777	0.429932696722692	-0.607631849659324	0.00967243069908429	-0.364932568911445	0.149788442805071	-0.620401982421958	0.00788020503919877	-0.284769292828205	0.267932125585986	-0.269127578810592	0.296230327816683	-0.633615570435023	0.00631610955859763	-0.408742588233361	0.103312372907429
SCD	antiquewhite4	-0.618990813284857	0.00806407156379253	0.0232777924521953	0.929338173238993	0.674382029193722	0.00298611427432159	-0.399889343475471	0.111745832101223	-0.561465734771525	0.0190138377292678	-0.0586130641988145	0.823184304821235	-0.0595921090535113	0.82027575085348	-0.470276722662391	0.0567803648053881	-0.572746830481233	0.0162601905356626	-0.161616846501023	0.535453790101394	-0.683683446439273	0.0024773708387717	-0.476957710104212	0.0528846754339244	0.240913591873599	0.351608483250354	0.660134483187276	0.00392774848010913	0.0805911943621462	0.758480958114128	0.0882625361834328	0.736226461047373	0.184764718989627	0.477749405917733	0.39254495789252	0.119101859688673	0.553823762855586	0.0210772911552759	0.378136595048223	0.134506859674601	0.559190313945452	0.0196109585060499	0.0117992419244388	0.96415109496751	-0.154478156088153	0.553859529420117	0.394976697940798	0.116629673209187
SEMA6C	antiquewhite4	0.514119035124118	0.0347495812368124	-0.391289065544511	0.120392933023019	-0.330549997782259	0.195018277053941	0.115219873125511	0.659683743060178	-0.0421372364284078	0.872429641573611	0.369659134394389	0.144188114777486	0.438589790654868	0.0782195227725305	0.351311094840223	0.16675335129902	0.769797064132423	0.000301527647068827	0.38241453652084	0.129796428357383	0.300290341724359	0.241560172653177	0.470914386335072	0.0563995883095131	-0.514367440600854	0.0346470377112375	-0.607439597327674	0.0097016971085183	-0.627847403599483	0.00696486769695843	-0.559057306556818	0.0196463102375644	-0.224433583374873	0.386487861985457	0.11819266359871	0.651419521313968	-0.154150740885147	0.554710307675976	0.109839364123715	0.674735792764362	-0.00629037839176283	0.980884206887648	0.0535235123802925	0.838338685142478	0.259652451684533	0.314209523885069	-0.373945724258941	0.139234874657469
SETD9	antiquewhite4	0.141211699296031	0.588780624253846	-0.180609230956961	0.48787803654577	-0.045651436302539	0.86188256250234	-0.215703336777287	0.405702643223854	0.0101950343280163	0.969022691710159	0.138350748641526	0.596428825756485	0.519551499018564	0.032559315419849	0.241462938695631	0.350477606120143	0.461207658267732	0.0624053435183205	0.250292509229091	0.332586038371673	0.317963362151786	0.213599538264515	0.0828623504363986	0.751872800562633	-0.0618153670980283	0.813679152488161	-0.195662714329339	0.451684733571064	-0.176663546837885	0.497590338122413	0.055756282128193	0.831683577000665	0.0280929626305473	0.914766950218132	0.00704177838117682	0.978601246418708	0.0188058638550164	0.942889843130698	0.1208526946277	0.644057110948135	-0.309324031801103	0.226993641551202	0.178748300255961	0.492447262165477	0.497239069527691	0.0422778266458596	0.313158031987597	0.220984958643718
SLC2A4	antiquewhite4	0.639968786626809	0.00565872872663611	-0.675867787768279	0.00289958315154544	-0.294936873366239	0.250464029240004	0.144567008866943	0.579862976914978	0.0277695190467957	0.915744971108004	0.286681285931999	0.2645915094458	0.578318222433926	0.0150213035344986	0.507274295478014	0.0376674319705583	0.832140232502333	3.42766263763369e-05	0.589431684147268	0.0127725095064428	0.566175524239825	0.0178230777506218	0.437746902857435	0.0788603285585512	-0.394733103428653	0.1168756793204	-0.629942940606355	0.00672327042784561	-0.406485424301032	0.105418050839295	-0.530905018292205	0.028324398056016	-0.133015989311067	0.610797214958562	0.191943669022148	0.460497496527651	-0.165575724165137	0.525367277478187	0.147079558387814	0.573222623761826	-0.11627463431357	0.65674723441861	-0.00175169362957589	0.994676367761691	0.391699817114652	0.11996960089635	-0.167247673775535	0.521133791663205
SLC30A7	antiquewhite4	-0.717724041253883	0.00117836066772281	0.389816346900858	0.12191936201689	0.55800971608588	0.0199264895626361	-0.555158706767181	0.0207048071731011	-0.286372562213804	0.265129159660181	-0.445861560171665	0.0728477813738659	-0.465169463583036	0.0598995301607558	-0.735938638297847	0.000757666382067902	-0.812079654383815	7.51259592051152e-05	-0.502406415355724	0.0398534069607495	-0.48246465246043	0.0498267708611827	-0.62624526162003	0.00715423984091118	0.232630385263627	0.368909872185249	0.680458332146186	0.00264504723623533	0.255699465682396	0.321896084504176	0.579854150528169	0.0146931923375337	0.197048771191983	0.448422306849869	0.119790841830835	0.646992393418971	0.505741548604724	0.0383456365742067	0.155669982181738	0.550767451010553	0.224052761962397	0.38731548118905	0.198176638131692	0.445776468387874	-0.0653593456488119	0.803188467153928	0.562451505939689	0.018759605525051
SYNE1	antiquewhite4	0.535531702098987	0.0267259009190976	-0.525408113048027	0.0303181935791864	-0.271595740799985	0.291650449926586	0.0865542640785086	0.741165684532394	-0.130480225245951	0.617674725062847	0.487818975283871	0.0469827063676083	0.613047471475743	0.00887648044851801	0.398575707697566	0.113037361363201	0.844354118683505	2.0193112662067e-05	0.734548425164729	0.000784593605642876	0.528739696592732	0.0290973448775531	0.623652933264072	0.00746937969424259	-0.307416595885982	0.230021467348841	-0.720508191826838	0.00110381980345829	-0.309124287042802	0.227309513206794	-0.445464544753853	0.0731338868272281	0.136498196168364	0.601402767639735	-0.0188420639883941	0.942780078479863	-0.0324670566352998	0.901552564541735	0.341448252620638	0.179814247690928	0.155270506781888	0.551803003190406	0.283464979050796	0.270225831870708	0.438841456185218	0.0780289315100747	-0.113211802027113	0.665287291050339
TNP1	antiquewhite4	-0.283240722152657	0.270621410722906	0.397148479396999	0.114452466692361	0.0700358180609231	0.789394181764368	-0.099486625547606	0.704023937189457	0.383517864520807	0.128600401026844	-0.405901040037255	0.105968145413095	-0.487586862165699	0.0471034043853003	-0.410506582195904	0.101687732728646	-0.44823067159719	0.0711575175149926	-0.513040021098831	0.0351976988874873	0.179708173552506	0.490087879680365	-0.233362288521743	0.36736233400243	-0.0718523075337231	0.78405172322685	0.212697387784254	0.412434696217778	0.161411009302306	0.535980605457316	0.49578833670658	0.0429781300248584	-0.392225040067778	0.119429813059925	-0.216539341212601	0.403840861909042	-0.170705428949177	0.512428785751732	-0.497175429314737	0.0423083649872787	-0.472898904695865	0.0552267132164001	-0.0569985930689771	0.827985328767856	-0.189119880225346	0.467245868807245	-0.0183754725345505	0.944194933064223
ZFAND1	antiquewhite4	0.336718081715661	0.186313083010693	-0.580930660008285	0.0144666098660857	-0.0161071060898773	0.951075520538629	-0.369430330802374	0.144455855159383	-0.451165189827978	0.0691039666808674	-0.246326953537546	0.34055504319906	0.212999493093544	0.411755441062392	0.320832564723853	0.209266790748778	0.513502416106975	0.0350051279164027	0.348697297542788	0.170150562385269	0.224061971307527	0.387295455588781	0.377750835744015	0.134937353344634	-0.150064092626398	0.56537717333798	-0.416366957323744	0.0964210945318512	-0.0703256506298467	0.78854115668837	-0.171678740661139	0.509990763302961	0.516334762950475	0.0338430577151359	0.55555327533067	0.0205957008035276	0.363835797060491	0.151108896632538	0.717931630347785	0.00117266339155241	0.388116027994713	0.1236984765053	0.664349566999419	0.00362709608217917	0.679992574734137	0.00267000972003046	0.486332151022492	0.0477598939455729
ADCY5	antiquewhite4	0.579034609345669	0.014867555688144	-0.516527214105118	0.0337651822642989	-0.32548271721871	0.202366524298774	0.275598790784559	0.284313666968566	0.157984677813716	0.544784042693028	0.484490443537441	0.0487359420842108	0.522112257020114	0.0315643060196574	0.628878456382572	0.00684514051556226	0.843416538312612	2.10629433068149e-05	0.530068290761538	0.0286211825954375	0.507249273334704	0.037678429860386	0.449449398450281	0.0702992995468347	-0.438829714688573	0.0780378160439656	-0.714558580730886	0.00126810353260501	-0.307987506780056	0.229112531673715	-0.634587252015609	0.00621177277690812	-0.0670381338331593	0.798229969786337	0.0551777649331504	0.833406915696593	-0.322230937108099	0.207175944460312	-0.0240194982938643	0.927092196915239	-0.0776866155622525	0.76695515744424	-0.0595668897753674	0.820350644859563	0.196169668280868	0.450490100126239	-0.443772825186367	0.0743622358672742
AIFM1	antiquewhite4	0.65739343132722	0.00413388261377162	-0.640448890200665	0.00561138515905689	-0.336186246325148	0.187053364362273	0.104536283532217	0.689686244305711	-0.0479050320574204	0.85513038652411	0.323743474872058	0.204929733404377	0.43429539538764	0.0815242464139178	0.635940525627733	0.00606877607741756	0.905737163698181	5.65251153231187e-07	0.642019431723824	0.00545873776464809	0.483112860412009	0.0494757568035457	0.483961595254793	0.0490189643744929	-0.52716953624774	0.029667918598185	-0.80120769351757	0.000110739112680706	-0.532897718874723	0.0276271419555738	-0.680141924543157	0.00266198439901928	0.139794341048977	0.592564590101231	0.201267023803983	0.438567814919439	-0.173371268790604	0.505764187453928	0.262191688958717	0.309329568316532	0.102055932366063	0.696716677438322	0.156303179570616	0.549127783595821	0.415398561914299	0.0972776064718898	-0.233003275265277	0.368120979282669
ATP5S	antiquewhite4	0.276250796483103	0.283129368789537	-0.393970876626072	0.11764780823336	-0.0642194057869259	0.806559475655878	0.147907853657298	0.571040651479089	-0.153134013307183	0.557355884787129	0.334159479112063	0.189892313479594	0.312739354235813	0.221636096116748	0.644832136079125	0.00519373611093731	0.562116872909142	0.0188456081114255	0.145217961166714	0.578139493326708	0.00789581319480359	0.976006644640774	0.348104777288902	0.170927082189403	-0.232530212332627	0.369121960256455	-0.411838302905529	0.100473337788582	-0.276118488322779	0.28336944985659	-0.413961418158008	0.0985587241739594	-0.161864895218538	0.534819250253329	0.152371686092525	0.559343101322891	-0.193039492127134	0.457891891755355	0.0827410520803056	0.752225323028797	0.0793404483373212	0.76212692224745	0.0868172229393061	0.740404748904063	0.0573866447560283	0.826830830062991	-0.308862619397379	0.227723732620555
C15orf59	antiquewhite4	0.463100914179599	0.0611983771335413	-0.386957800240403	0.124920715451561	-0.276455588333619	0.28275800519292	0.240669086659682	0.352112482975082	-0.0126253199119902	0.961642950013309	0.340802613674072	0.18069228198322	0.317284822633846	0.21463260133339	0.568217004270854	0.0173254580792653	0.610055841309522	0.00930942592508566	0.112376306606895	0.667623715675932	0.304986693213881	0.233915724025617	0.475440035899694	0.0537515501419272	-0.181395844290208	0.485952813697974	-0.389685732023213	0.122055391108791	-0.133609343307683	0.609192322867973	-0.143088656243458	0.583785106086714	-0.351026363691431	0.167121189309124	0.159395911894525	0.541150311990727	-0.103106929963177	0.693734788316518	-0.095074864843183	0.716628233746021	-0.111498506397091	0.670081556601239	-0.00847443874437979	0.974248878155949	0.124077659946377	0.635172921778947	-0.267572994483654	0.299136977525318
DYNLL1	antiquewhite4	-0.536760598706058	0.0263132727188372	0.547028973221888	0.0230548324603364	0.25961844609717	0.314275182429728	-0.0285720661082493	0.913318461552851	0.0719897475113242	0.783647867675967	-0.379144309860165	0.133386773034739	-0.46235903858214	0.0616692495125009	-0.27606194859776	0.283472082221184	-0.806438950248977	9.21535877535928e-05	-0.548644789442397	0.0225720181549991	-0.424135527872827	0.0897445790014464	-0.308147030564771	0.228858966895259	0.736833535046197	0.000740741496904537	0.745416826640168	0.000593726338736909	0.630372850775852	0.00667454786737188	0.684707036096268	0.00242600730646012	0.100660556885211	0.700682125535162	-0.224441378529603	0.386470931289767	0.153305287950808	0.556909834232164	-0.223472842891676	0.388577646326577	-0.112805807144399	0.666422274989763	-0.0635377577481835	0.808576775602462	-0.342285634543794	0.178679688953785	0.322277793620944	0.207106120569141
FAM107B	antiquewhite4	-0.551202263929355	0.0218239344566092	0.289603130512738	0.259536397983405	0.434574327304779	0.0813065689139898	-0.358995458545648	0.157031208467285	-0.112081309465299	0.668449352954237	-0.528581471366246	0.0291544558968183	-0.686563563330559	0.00233506822764024	-0.651755871653507	0.00458542906269742	-0.810224440899748	8.04059254003559e-05	-0.458828145072468	0.0639471796859834	-0.434724535645853	0.0811895218841118	-0.540023847017717	0.0252414413331845	0.0941664467308573	0.719232292802242	0.60040114035305	0.0108226884572075	0.075226756169508	0.774151496386164	0.402385287368217	0.109320667451627	0.0679820815408243	0.79544509703054	0.240766102172296	0.351912455447315	0.389394988593219	0.122358567589082	-0.0224087602167364	0.931970350108733	0.183014096546277	0.482003781113899	-0.0075239717547511	0.977136291587911	-0.215863623479187	0.405345329470363	0.329988305105245	0.195824045816079
FNDC5	antiquewhite4	0.785112588690996	0.00018880947197569	-0.204624422910297	0.430804899891858	-0.747295706588588	0.000565018779501896	0.358659042347536	0.157448591870971	0.362927569040655	0.152208347010531	0.00483267272878199	0.985313503953027	0.277901399071081	0.280144631644844	0.60030207703055	0.0108391690682958	0.73047155511552	0.000868167415663294	0.218680231470675	0.399094053716911	0.574030512949328	0.0159678711996982	0.389189198413925	0.122573476109303	-0.253833403428798	0.325562470235992	-0.671677775593846	0.00314900712002291	-0.141086509256813	0.589114445242294	-0.22096598622937	0.39405943659425	-0.0964705175664382	0.712633228698159	-0.15189379660136	0.560590420831848	-0.513001478102035	0.0352137871068337	-0.121794431138702	0.641458019557703	-0.479553951816789	0.0514260311691835	-0.0308319441557329	0.906489650505345	0.346633923895034	0.172864950707612	-0.223303416585087	0.388946817249029
HLF	antiquewhite4	0.314585491889683	0.218774178389189	-0.704227726822795	0.00160104055135266	0.0846203682204536	0.746768812805174	0.107527246736911	0.681240363274911	-0.439769320619009	0.0773291646202204	0.432071642475311	0.0832748157064367	0.516973908660415	0.0335849553981145	0.310452581581023	0.225214246847395	0.576093344931337	0.0155067930213716	0.576779563890459	0.0153557557866679	0.0300820892243012	0.908754868845733	0.346451024804283	0.173106946363767	-0.253901891072653	0.325427479426125	-0.361322914997277	0.154164152373798	-0.349590117999774	0.168984964882505	-0.559807107114156	0.0194476712890442	-0.0297895810717726	0.909638680730636	0.522535235755042	0.0314022236122607	0.222116630547843	0.391538116510518	0.423691036976333	0.0901173394753538	0.464697571522367	0.0601940146304584	0.0882668999458991	0.736213856263456	0.182883319961893	0.482322334187864	-0.106346348461787	0.684570772581859
IFI27	antiquewhite4	0.435704762534525	0.0804287023284298	0.0931192278410893	0.722237862216483	-0.542281939592481	0.024519769493236	0.0508096325473153	0.846441745964846	0.264220905578778	0.305462229491266	-0.247680603949993	0.337822589239692	-0.095204333242202	0.716257340876743	0.0896522891837367	0.732215372779401	0.331106955055165	0.194221454389014	-0.159137750176252	0.541814230781868	0.510486285363638	0.0362758453770461	0.187455078391583	0.471247337338107	-0.201995047822163	0.436878407068393	-0.353174057941896	0.164360073633718	-0.0793579898028509	0.762075755412168	0.314608076159429	0.218739315738273	-0.181236462834127	0.48634259942768	-0.133304145072979	0.61001760713525	-0.145471399039674	0.577469066926994	-0.188142246541751	0.469593631742649	-0.482688602102837	0.0497052883002587	0.188831127919937	0.467938692839526	0.356868868424591	0.159682275827063	0.0436658847231562	0.867839148515226
IMPA1	antiquewhite4	0.614196656421403	0.0087145093807833	-0.583546961252598	0.0139274064390335	-0.323241945383815	0.20567277050364	-0.131403716735722	0.615166510687746	0.0123569742545403	0.962457667143145	0.0871088877652885	0.739561011710947	0.334737352973903	0.189079990581577	0.414813216344691	0.0977979563526725	0.829641511215961	3.80003205969248e-05	0.695994531386602	0.00191506638196995	0.629460524899223	0.00677828320052296	0.342675697911516	0.1781528284348	-0.563753280735638	0.0184279577038224	-0.848001097403587	1.70929445678101e-05	-0.422297909948473	0.0912928729168981	-0.538326552846293	0.0257946240567818	0.490055206767975	0.045831765631649	0.167363852463787	0.52084020557302	-0.0511776525703682	0.845342046356398	0.389505433902563	0.122243337327911	0.0961323477107921	0.71360058372135	0.360976827394485	0.154588206127537	0.651654866752547	0.00459386845354732	0.0591175069932586	0.821685428081615
ITM2A	antiquewhite4	0.590563836804084	0.0125592797320141	-0.262896535271083	0.307982982159219	-0.494855510847285	0.0434330379122028	0.0348867246818846	0.894252884342951	0.0624314220100994	0.811853338512819	-0.151624032295197	0.561295053895685	0.189282223670112	0.466856570482793	0.256591517680271	0.320151971820166	0.607564773718252	0.00968263361301826	0.292336766146002	0.254861539329705	0.72268388780555	0.00104831638328089	0.420189254934977	0.0930931039685599	-0.240727305502372	0.351992439063939	-0.496312779177269	0.0427239643406275	-0.251643316220115	0.329896369503717	0.049045379404634	0.851717291161272	0.0125393205577991	0.96190404649932	0.115623047984808	0.658560726243588	-0.0428987841856848	0.870142242382418	0.0852242625606852	0.745017831105998	-0.293601308009531	0.252716878421148	0.299500322748451	0.2428614028815	0.577566124157177	0.0151840599256911	0.186424714268208	0.47373234263662
KIF13A	antiquewhite4	0.184582783658591	0.478190687762286	-0.463310454369621	0.061065864735169	0.0805766593174942	0.758523300762847	-0.316267953535715	0.216186793539094	-0.417495637498858	0.0954296474017829	0.162651249202332	0.532809907065918	0.153219171896213	0.557134086795258	0.287637863303036	0.262929882551031	0.526965087469506	0.0297428409124723	0.457913863754045	0.0645470227382233	0.196346462437864	0.450073863320057	0.282401626475786	0.272104688600681	-0.290093566737605	0.258693803287993	-0.452944048379696	0.0678805416672139	-0.329137113378847	0.197049270295267	-0.323232846718717	0.205686266726309	0.480108150637417	0.0511186082571561	0.429417361810122	0.0853997879778599	0.453551850479242	0.0674661976365645	0.556425308532498	0.020356155792364	0.513814038588953	0.034875802837668	0.591828796209259	0.0123243798027202	0.484242628504065	0.0488684113409838	0.174707090913498	0.502440085218471
KIF21A	antiquewhite4	0.342421753970937	0.178495714020166	-0.591270354752614	0.0124276483073562	-0.0160717685508062	0.951182736198318	0.0656636723676368	0.802289069998799	-0.189959291242509	0.465234707346773	0.661485951604432	0.00382922892844409	0.617888302766696	0.00821009652478568	0.591911739498823	0.0123090998350105	0.793537971164363	0.000143617206233756	0.738772331742759	0.000705146175309218	0.253950584804352	0.325331522735548	0.461350866224293	0.0623134362433796	-0.325915078318413	0.201732594186019	-0.639143843748556	0.00574082867553677	-0.371873231698782	0.141614812337919	-0.702585726064547	0.00166002753170141	0.170761439823478	0.512288338163459	0.120092995527923	0.646156645875539	-0.0362636077807791	0.890102632125114	0.34194256611202	0.179143930141089	0.325978611383321	0.201639551062611	0.170945758768732	0.511826284356724	0.24502806891878	0.343188830205005	-0.267664069009985	0.298966224571599
LIPH	antiquewhite4	0.449482466994659	0.0702761193439406	-0.449154893895326	0.0705059873837417	-0.222913499550475	0.389797151815517	-0.0158612499455733	0.951821475326334	-0.317141639480436	0.21485100623705	-0.0810475623924127	0.757151823900405	-0.153321152564827	0.556868525904625	0.289142808728983	0.260328801070627	0.395122323968442	0.116482779485873	0.178743531482549	0.492458997481849	0.116469415291591	0.656205471931777	0.273930392122297	0.287357781503338	-0.437273594946275	0.0792218323144453	-0.412287706136952	0.100065872461791	-0.65584533708477	0.00425412228790185	-0.60608555282563	0.0099098258200008	0.158762297114553	0.542780439016575	0.242336743174486	0.348683068677938	0.0556509779514534	0.8319972127474	0.318200478836785	0.213239291695563	0.381103327221819	0.13122782855327	0.192495572094621	0.459184275813972	0.154742756128038	0.553172392943013	-0.251682535755899	0.329818466274853
LOC100128816	antiquewhite4	0.841616535915815	2.28220622135188e-05	-0.248668647322556	0.335836133646219	-0.782982809511588	0.000201949646465349	0.202981851052812	0.434593863010115	0.146931176831405	0.573613878010795	-0.330817906848064	0.194634719780891	0.178078147965365	0.494097733670012	0.41714312865161	0.0957385074873742	0.611489806081796	0.00909985117135918	0.359392874679444	0.156539112241182	0.562541517519364	0.0187365245088767	0.486073838819124	0.0478958976726937	-0.0405769613869858	0.877119080760296	-0.535651116263049	0.0266855872697878	-0.120183688970494	0.645905868685104	-0.0480144724151664	0.85480272178085	0.304795358122931	0.234224130737223	0.00649377371760243	0.980266221225864	-0.21297338085882	0.411814128463106	0.215055541213582	0.407148435521959	-0.289288763228996	0.260077391215287	0.18571219623835	0.475454541109256	0.613057630998911	0.00887503806953952	0.254391795565236	0.324462816961072
LOC400590	antiquewhite4	-0.586532000156636	0.0133317135144041	0.253003924633948	0.327199981843817	0.496475149018856	0.0426455044217122	-0.0385428367081495	0.883238470491194	-0.210294988974596	0.417857391706052	-0.0924527728389133	0.724152625755425	-0.541413794608064	0.0247953058940151	-0.229805263705893	0.374917284896231	-0.708153949209108	0.00146694829131102	-0.509705272910468	0.0366105511361076	-0.723578707918637	0.00102616798026085	-0.441172123297693	0.0762799183022448	0.221982176710525	0.391832281553616	0.614196299315996	0.00871455934349501	0.0913102196225532	0.727438842028688	-0.0134272618945895	0.959208412128135	0.00590961041624778	0.982041139654777	0.129832619710084	0.619436017317187	0.218695396037493	0.399060538369566	-0.135074965210565	0.605235363995313	0.389851956665939	0.121882294577972	-0.198705628481997	0.444538272563918	-0.62386881522692	0.00744271857125166	-0.192079953547397	0.460173040731166
NDUFV2	antiquewhite4	0.644160385862845	0.00525606117681774	-0.640537210282445	0.00560271068365079	-0.321407360285879	0.208405706551638	0.140851992407423	0.589739998153296	-0.127294031314888	0.626359032728151	0.224337012531382	0.386697642771733	0.613910928042892	0.00875455891048763	0.493748114928271	0.0439777911977393	0.757012403839926	0.000434295048701139	0.600124721923475	0.0108687244403081	0.545573061767797	0.0234967002721777	0.401511654753611	0.110165248102977	-0.0524495501018892	0.84154351416073	-0.410168329063598	0.101997843915675	-0.280614937065951	0.27527960648396	-0.217614239370242	0.401453812348878	-0.0148989562060879	0.954741539484538	0.214998264313773	0.407276402118748	0.091580244653378	0.726661787169457	0.254852949512442	0.323556292188577	-0.120798566385791	0.644206617998614	0.0729085687402295	0.780949336414693	0.530779136567656	0.0283688956859665	0.174099989558614	0.503949531131885
NEK10	antiquewhite4	0.730796596008683	0.000861245077796938	-0.481105812593779	0.0505686620013521	-0.516210430720436	0.0338934417996731	0.0494295677634934	0.850567960561743	0.0458883897961185	0.861172173870127	0.183019383942409	0.481990903928643	0.60106457961951	0.0107128282056495	0.47152376724141	0.0560374810871031	0.849371099172007	1.60377317179736e-05	0.602894814551546	0.0104143444973417	0.641613885783553	0.00549782982413791	0.47477570085545	0.054134331003211	-0.246161637489717	0.340889613560121	-0.62337636382475	0.00750364740270785	-0.306738837820304	0.231103489359883	-0.352365603399152	0.165395801808323	0.134858503217492	0.605819128988039	0.0195716119210568	0.94056818139165	-0.131095972922824	0.616001900887086	0.276381655469001	0.282892038783316	-0.171897744907547	0.509442935915139	0.121501035569539	0.642267339380886	0.611290624083251	0.00912873447734533	0.0706357218245331	0.787628817486433
NFE2L1	antiquewhite4	0.625042124863541	0.00729914689969266	-0.585605071016619	0.0135144933636575	-0.334039375700726	0.190061432493308	-0.0219985371643912	0.933213091490127	-0.183681424709085	0.480379862543447	0.264203050193823	0.305496132949133	0.426249993421179	0.0879865413632193	0.496256376061332	0.0427512448384941	0.902151886399515	7.39920920184325e-07	0.532272905140729	0.027844326729449	0.434997771754293	0.0809769216884887	0.450278945981403	0.0697195017901804	-0.590943163213261	0.0124884709349899	-0.823161646919604	4.92839417541566e-05	-0.490247904196825	0.04573359225338	-0.552635757745292	0.0214131467135433	0.070908213849023	0.786827264964169	0.276209450906457	0.283204379547417	-0.0686570208663054	0.793455292369798	0.401008253298096	0.110653999418869	0.172472937247436	0.508005439023768	0.323951837976019	0.204621549253166	0.516178621037773	0.0339063414870545	-0.139208758357875	0.594130848931099
NRBF2	antiquewhite4	-0.586752484484	0.0132885254465809	0.292116543211144	0.255236192288737	0.472579649041311	0.0554141586368666	0.153434910695762	0.55657236134697	0.0197258850972176	0.940100496720083	-0.0188036752554792	0.942896479349131	-0.242441473627645	0.348468334705987	-0.0235297277503717	0.928575224863029	-0.706048395892508	0.00153765973305168	-0.434186522494402	0.0816093251652264	-0.583050950515019	0.0140283928905907	-0.363698585312251	0.151274649109645	0.5705689525059	0.016765736489243	0.704564126559545	0.00158917098612122	0.462852057134743	0.0613560300366663	0.0091467110119299	0.972206770035239	-0.0493203707756935	0.850894603361325	-0.170735423079201	0.512353573062097	-0.084797350264917	0.746255534529873	-0.285890441550699	0.265970132334204	0.0875715795063568	0.738223098791616	-0.384938182660604	0.127072067833138	-0.714010292202818	0.00128420526201668	-0.210600384318317	0.417165974375245
OSMR	antiquewhite4	-0.771716799152002	0.000284894099839103	0.204024381300543	0.432187036655358	0.732760601720026	0.000820382475802816	-0.535490041480069	0.0267399764058305	-0.582295378199385	0.0141833347798591	-0.0759907342800209	0.771914580972536	-0.125245249876273	0.631967914875079	-0.648089923203548	0.0048998818891885	-0.628826504829627	0.00685113339273265	-0.433173136149112	0.0824043315683163	-0.58940541881451	0.0127774900884295	-0.567597230393313	0.0174753644202466	0.132250120268948	0.612871201009735	0.630609000225135	0.00664790551484869	0.243168786862497	0.346979166403898	0.325648992910472	0.202122576374974	-0.0375629624269349	0.886188540428771	0.30300375738316	0.237124467486827	0.560196686657443	0.0193450842049573	0.318076276050785	0.213427941457396	0.486717052706136	0.0475577787233458	0.208417254886845	0.422121858363726	-0.151104750008736	0.562652515432197	0.360549417273698	0.155112996559944
PCMT1	antiquewhite4	0.486672650086353	0.0475810620405448	-0.418701277044358	0.0943786923929801	-0.283091295533221	0.270885189649524	-0.135517436230981	0.604042790471587	-0.136108815516473	0.602450349317583	0.258640543747094	0.316166788897034	0.480385566131291	0.0509652395302981	0.228491474817326	0.377729291792475	0.774042249769135	0.000265778447057072	0.505522513243196	0.0384433078054185	0.374277115972073	0.138856895547959	0.37884921843041	0.133714099120044	-0.381094937540393	0.131237022392157	-0.668415621775041	0.00335505611298245	-0.304781572540828	0.23424636122022	-0.024483908102325	0.925686170937903	0.0493414777788085	0.850831463836362	0.187857912758029	0.470277546858074	0.16217852773144	0.534017425603839	0.386690672534381	0.12520379817076	0.0111435010228075	0.96614228842749	0.407075915707016	0.104864270617241	0.678518684142844	0.00275027340276663	0.237237871689608	0.359228386632159
PDHA1	antiquewhite4	0.690392760820739	0.00215628999893005	-0.553959364404156	0.0210392183480738	-0.426287004779982	0.0879559919605948	0.12956556912325	0.620162885585786	-0.00906336162800522	0.972459945223452	0.278936003003154	0.27828358874593	0.469975207589028	0.0569610774671332	0.484276786583197	0.0488501361272127	0.905017326776609	5.9715681010027e-07	0.530425769134776	0.0284940945462017	0.503872072875232	0.0391853591577592	0.39281717777554	0.118823300273492	-0.624094520737544	0.00741492585582372	-0.831486241742622	3.52200498266321e-05	-0.455580355527488	0.0660968224079515	-0.620212724712603	0.00790466742282416	0.00781117035775242	0.976263784189741	0.213908779840669	0.409714587876064	-0.237720865536766	0.358221857058789	0.225202109725868	0.384820611895158	0.0215772269713145	0.934489572385212	0.124376415022905	0.634352260027609	0.428288691356616	0.0863151667456102	-0.263178852285675	0.307444600634276
PIK3R3	antiquewhite4	0.356286931603746	0.160412982881011	-0.437032540435838	0.079406408095504	-0.126697159756515	0.627991087938155	-0.0833512947932496	0.750452280469386	-0.265782589150306	0.302505585540323	0.293648711166976	0.252636702452111	0.388131608465953	0.123682092134284	0.308928431390989	0.227619507045181	0.629194845381461	0.00680873422057004	0.435671229536752	0.0804546435838353	0.236170266467173	0.361458850354975	0.0193444267540261	0.941256934774815	-0.489371607277885	0.0461813199073561	-0.561105083863839	0.0191075202268082	-0.240624478276563	0.35220447860697	-0.471644813031536	0.0559657597965052	0.204264046770541	0.43163471512788	0.398036783522961	0.113570249732949	0.0730216136820501	0.780617491749118	0.424807062022907	0.0891835238378391	0.318182553032943	0.213266512274555	0.227477356832549	0.379907824892552	0.398179978404026	0.113428486156548	-0.029193907860212	0.911438813075136
PPIF	antiquewhite4	0.465570354083988	0.0596501953078224	-0.516931503015477	0.0336020330231155	-0.198981816418976	0.443892504941213	0.219917098539104	0.396365432362099	0.123473960952273	0.636832470969643	0.489015856962052	0.0463640232050504	0.589753934841314	0.012711527409149	0.400829175448456	0.110828234719463	0.715955567429582	0.00122782821248849	0.549257382588761	0.0223910408435378	0.404002725909957	0.107769130101068	0.357132752853123	0.159351674174928	-0.419282684236902	0.0938748592256826	-0.556635847919281	0.0202986482400323	-0.336448734083527	0.186687755251682	-0.453444217211977	0.067539436140821	-0.301778313149246	0.239121309978381	0.154349866729678	0.554192817131589	-0.233572245371747	0.366919070474232	-0.0165158133967782	0.949835542563774	-0.133142420016306	0.610455106884436	-0.163922020471173	0.529570001977978	0.200092206944962	0.441301100063224	-0.283987149829789	0.269306123496274
PPP4R2	antiquewhite4	0.491845684673791	0.0449256669753587	-0.559964392277016	0.0194062027235972	-0.201657829424821	0.437660517584434	-0.24344500572495	0.346414562495768	-0.300469658989338	0.241265434659281	0.026119418814874	0.920736255091569	0.524721445162031	0.0305746404221445	0.373191431637497	0.140097849216181	0.741344711986725	0.000660117756455249	0.610093563583983	0.00930386395040113	0.447975844095267	0.0713379322315144	0.352605412003166	0.165088120376107	-0.237467779383537	0.358749074729751	-0.606888248681418	0.00978601985084374	-0.183249079334407	0.481431654283192	-0.357495993332963	0.158897355304619	0.499198738224904	0.0413456015377531	0.249237338634728	0.334695843850161	0.133529589385072	0.609407941907315	0.670401342132697	0.00322836758274614	0.220224400795369	0.395689069153395	0.520274528335105	0.0322759736872061	0.741308841566777	0.000660728833046138	0.344509612573666	0.175689631281669
PSMA6	antiquewhite4	0.550899408768063	0.0219115010942519	-0.415814641102294	0.096908934549059	-0.356337905639437	0.160348887246913	0.196066460741279	0.450733177916284	0.0497762554068009	0.849531060444153	0.0879525621482877	0.737121987592506	0.128596078189403	0.622804473701043	0.703100306690979	0.00164135294438618	0.628257783416099	0.0069170141698164	0.371953725508245	0.141521858881488	0.284676177397847	0.268095475661134	0.528753844217982	0.02909224252305	-0.160152457703991	0.539206790290247	-0.65810470890704	0.00407956936943311	-0.0901336133483294	0.730827701848842	-0.402910103103667	0.108815513019211	0.326554374883451	0.200797632511895	0.0212080569240246	0.935608203821108	-0.20778224627018	0.423569158608145	0.186011973327933	0.474729587397676	0.0937295666128075	0.720485690037524	0.249788359809159	0.333593119487895	0.256247105308659	0.320824699199663	-0.175975304560128	0.499293832319205
PTER	antiquewhite4	0.587622339086471	0.0131192171751779	-0.550434622586077	0.022046419371592	-0.314110153878632	0.219508772498203	-0.0771247662713715	0.768597288400219	-0.20297029707714	0.434620575753798	-0.0372690914085616	0.887073563898695	0.39620308092804	0.115396678210929	0.332200576771217	0.19266307427756	0.734433125288351	0.000786861992720561	0.376142857476348	0.136742067076616	0.452437231572807	0.0682274725971755	0.402510965031618	0.109199547243042	-0.477981202307001	0.0523060010018814	-0.621390347044993	0.00775343719503413	-0.203160341946943	0.434181300739548	-0.199264342498278	0.443232414676774	-0.0424922674835496	0.871363143609188	0.561928645913323	0.0188941188176197	-0.00891928383395285	0.972897589853613	0.408363643117716	0.10366377755061	0.0555354127209401	0.832341437385636	0.314778920531424	0.2184757042405	0.614631107181247	0.00865389446226582	0.197627383705966	0.447063955816316
RGN	antiquewhite4	0.385665777501962	0.126294061238928	-0.459657113586317	0.0634068784882769	-0.145422731978196	0.577597781839783	0.14031588192145	0.591171054375205	-0.210283714591911	0.417882928560193	0.321929369791673	0.20762569524844	0.230602079508221	0.373217459892383	0.502213109384616	0.03994215710311	0.604868796346785	0.0100998702553416	0.549195038078714	0.0224094074407367	0.418182691825993	0.094829719943587	0.733573428945055	0.000803947293509674	-0.155159930824985	0.552089798389775	-0.581187609346214	0.0144129368688254	-0.184608870273826	0.47812740275296	-0.371126952251869	0.142478608493295	0.147094598115782	0.573182973158995	0.0689343575112048	0.79263801798681	0.00170570441195028	0.994816133385734	0.284851867770186	0.267787317682821	0.319687803241125	0.210988589595282	0.384739788116299	0.127284786241659	0.207481282578257	0.424256016954902	-0.185956980845146	0.474862535488478
RPL23AP53	antiquewhite4	-0.466201042432967	0.0592594975831102	0.139382534817051	0.593665871830519	0.432711863900739	0.0827680567013235	-0.244911565676443	0.343425635373278	-0.303977969251343	0.235544556980306	-0.00789437419508321	0.976011016211689	-0.0141507336981326	0.957012386116685	-0.452892549123069	0.0679157350270156	-0.513959180424747	0.0348156928730386	-0.023195706638818	0.929586770450612	-0.526215463131031	0.0300187937615711	-0.442319791286745	0.0754292627963908	0.219299125708512	0.39772746323634	0.467465141613906	0.0584821411786498	0.236815710004559	0.360109447967776	0.00234052649603463	0.992886862721653	0.339804836552954	0.182054804247877	0.0868786903157473	0.740226910834982	0.274635680970976	0.286068536567576	0.307123384889656	0.230489173895537	0.453863591009023	0.067254405347874	-0.091089402144642	0.728074478353486	-0.170187925882646	0.513727277753359	0.272585327933316	0.289826231598506
RYR2	antiquewhite4	0.80105863694241	0.000111311654738275	-0.769392494531446	0.000305134491236267	-0.416456409502015	0.0963422505977399	0.032670140700873	0.900939603701612	-0.115663855457904	0.65844709813079	0.127813920719249	0.624938807896277	0.421770831765474	0.091740489966955	0.427260941513592	0.0871548473029493	0.912337053951822	3.34458383066199e-07	0.698772344105003	0.00180392871806088	0.648808237587588	0.00483693368492339	0.592088267560458	0.0122766294419941	-0.545364842003558	0.0235604281916037	-0.823948694492152	4.77783930987831e-05	-0.515161394033931	0.0343208379105048	-0.559950658670227	0.0194098208631074	0.121627821146556	0.641917559725518	0.29514089411446	0.250120993844361	-0.0231209155787051	0.92981328083397	0.39697423071009	0.114626086074692	0.117251240558458	0.654032540385674	0.249931914192302	0.333306178201998	0.590190356407301	0.012629307305542	-0.0450220925267202	0.863769825311109
SDHAP2	antiquewhite4	0.627972321457048	0.00695027324863106	-0.335895785295658	0.187458487868332	-0.491423714695277	0.0451379835625374	0.033276459126151	0.899109892221187	0.0658052651638516	0.80187069122986	0.292669211958814	0.254296617018774	0.540852030979808	0.0249748752805954	0.364388737103792	0.150442198051343	0.864805144092064	7.4718902897192e-06	0.615268790017657	0.00856553480377391	0.458466520171527	0.064183940582909	0.240605872748535	0.352242852715892	-0.573421065553302	0.0161061346425235	-0.759578946730068	0.000404331167559544	-0.567949874473196	0.0173899453329407	-0.560100732177728	0.0193703123421877	0.162754599508386	0.532546074286367	0.0610187542918997	0.816041433730432	-0.241980452740723	0.349414152021145	0.262631879619785	0.308488190302314	-0.0823850513086634	0.753260214887257	0.0898262503217028	0.731713747202868	0.545915724890141	0.0233921158164448	-0.105775533730276	0.686182580146061
SORD	antiquewhite4	0.660175534258076	0.00392472596057281	-0.23278150902665	0.368590038544649	-0.590899655032155	0.0124965765191206	0.137967418110695	0.597456656655729	0.244040529420237	0.345199069353024	-0.133873995515934	0.608477039285906	0.1507257957053	0.563644039101844	0.365663004962027	0.148913422409795	0.515702138562546	0.0341000176996067	0.167013987948388	0.521724551926364	0.466050953726805	0.0593523014877802	0.11484736747674	0.660721943935668	-0.269974580748967	0.294653815525048	-0.46971324707761	0.0571184304187181	-0.297521833748188	0.24613947568027	-0.12686930996384	0.6275202014818	-0.134261406614846	0.607430576480013	-0.100077008721324	0.702342658401293	-0.324000119794371	0.204550180038166	-0.0130622139789231	0.960316584649719	-0.432476706642967	0.0829539317838744	-0.0714208645864063	0.785319819378842	0.387272790411807	0.124587485871552	-0.0220959671133093	0.932917921122446
SPAG11A	antiquewhite4	-0.317404008839613	0.214450909602889	0.409136153337712	0.102948309013549	0.100650261262188	0.700711411474612	-0.163324412673741	0.531092519261544	0.287639428853312	0.262927168405696	-0.333375735733345	0.190997702498413	-0.548688229618711	0.0225591473739145	-0.673099540270435	0.00306248793129461	-0.5441261316639	0.0239423260138537	-0.0851973022101951	0.745095977097996	0.0336172733232081	0.898081613871098	-0.260929724002862	0.31174919958068	-0.133925132406086	0.608338868702358	0.197245333990897	0.447960620644074	-0.0993387439920516	0.704445274081823	0.260903477084475	0.311799642460165	0.0290532818032644	0.911863846624868	-0.181829895238038	0.484892060164131	0.0039833739081091	0.987894327323713	-0.219901123378257	0.396400610305517	-0.0989306518171606	0.705608411619088	-0.0749721783121301	0.774897270477036	-0.150620837378436	0.563918793055281	0.0836583174205847	0.7495606808656
TMEM40	antiquewhite4	0.69189550071412	0.0020892655977634	-0.217475826839149	0.401760761682172	-0.635641247586193	0.00610016950385145	0.463113711247922	0.06119027821325	0.544201868105186	0.0239188393694464	0.0983947273280889	0.707136831005326	0.27425693170149	0.28676044199158	0.513086783805433	0.0351781872167505	0.608935542810001	0.00947582113995275	0.162214078430565	0.533926571953348	0.599081276187507	0.0110439084197078	0.519832925565539	0.0324488040011554	-0.207500759431215	0.424211549299897	-0.598780548539689	0.0110948115030495	0.0848380777425806	0.746137432129231	-0.0752623670347767	0.774047190870254	-0.410711254741948	0.101500415124655	-0.184600904616318	0.478146726661321	-0.585183862860842	0.0135982020761214	-0.362435323116563	0.152806504901772	-0.591293235276723	0.0124234037661865	-0.204624215324164	0.430805377648459	0.134448457812326	0.6069255773661	-0.349725722281219	0.168808400805631
TUBA3D	antiquewhite4	0.440247313277253	0.0769704683412008	-0.30688462396857	0.230870472935734	-0.300448686122694	0.241299895367966	0.367386135375026	0.146863070397743	0.120953912460778	0.643777572855179	0.280650382124089	0.275216402004104	0.53783844922753	0.0259554297371337	0.559040747920881	0.0196507148007627	0.460037275395438	0.0631602304958508	0.314401303569101	0.219058637733653	0.237343296786841	0.359008551501853	0.116081476064142	0.65728464316319	0.301528969700112	0.239528907717397	-0.0250169226050855	0.924072697042503	-0.115833055778389	0.657976036482323	-0.0166144204993175	0.949536394458934	-0.218048431328866	0.400491749015966	0.0112391300892402	0.965851893438864	-0.0537619839355869	0.83762738223531	-0.132934175568656	0.611018634850327	-0.430553069084995	0.0844858124106209	-0.315409903337508	0.217503874908167	0.197507413752596	0.44734542490946	0.0684644782310863	0.794022809634501
ZSCAN30	antiquewhite4	0.0485482792977806	0.85320482495353	-0.367278374381858	0.146990725377661	0.172669595794036	0.507514395937332	-0.0167314818912033	0.949181269153575	-0.280962282097851	0.274660614591812	0.482084181023913	0.0500336699121074	0.454559019143165	0.0667837059464733	0.318715781125463	0.212457758160864	0.431356574701071	0.0838434733436771	0.38337383329209	0.128756096681941	-0.125585802453911	0.631034268837767	0.320677935837717	0.209498828979826	-0.0601484744448483	0.818623880184519	-0.289751103431106	0.259281993816123	-0.0224813157249719	0.931750563774695	-0.427349981025996	0.0870818687312706	0.3024372140845	0.238046325139748	0.198122679365661	0.445902867291229	0.182924879853083	0.482221089119183	0.331869282831437	0.19313428716998	0.448919602726184	0.0706714386381933	0.22070010225346	0.394643297170151	0.101318902320089	0.698810288627012	-0.114495246411492	0.661703869610583
SNORD113-3	antiquewhite4	-0.239363651154998	0.354810308323962	0.580118558964894	0.0146372826597175	-0.0917176643963497	0.726266429093894	-0.350177894567741	0.16822054396019	0.257207640740112	0.318950585180862	-0.605025707768032	0.0100752007513979	-0.404220045912655	0.107561860451104	-0.530443910044698	0.0284876568353301	-0.420346921736995	0.092957623391969	-0.450955753863433	0.069249067269499	0.0342623400848218	0.896135789080319	-0.411139977968719	0.101108842318032	0.0473483436379753	0.856797458709622	0.169829631778511	0.514627188522242	0.351367229326245	0.166680896725468	0.664745073199906	0.00359987315868142	0.101766449045831	0.697538739339319	-0.166051344302398	0.524161374164026	0.0228288406910663	0.930697900371415	-0.058619679995299	0.82316464321349	-0.349052275080731	0.169686486879316	0.235962689665464	0.361893425286715	0.216678333103258	0.403531771969172	0.44578077842856	0.072905929447219
BDH1	antiquewhite4	0.601512905914221	0.010639092074773	-0.503468091547356	0.0393686386202872	-0.358554522114361	0.157578420680573	0.270099641592312	0.294421469157028	0.0680932919082952	0.795117152728845	0.438854719735541	0.0780188961579797	0.594514104484343	0.0118372546679288	0.641003667985178	0.00555707601324267	0.832991700726487	3.30804194865135e-05	0.663398174812473	0.00369326631703657	0.588786133866179	0.0128953682595035	0.535048050572564	0.0268896606019057	-0.271464650905811	0.291892620018949	-0.579277892602321	0.014815626205137	-0.435782314736721	0.0803687309412228	-0.529005046816047	0.0290017606898282	-0.0949276649454068	0.717049995448577	0.0638651793855839	0.807607646151261	-0.269772757308693	0.295029008610104	0.0509907439806852	0.845900523936728	-0.143733328081973	0.582073404727681	-0.0577156922234939	0.825852138342284	0.303464316814305	0.236376729941953	-0.235870145168763	0.362087267420924
CITED4	antiquewhite4	0.416323548500836	0.096459372095797	-0.0173431080230218	0.947325947543151	-0.452537681569975	0.0681586082028221	0.404382154657648	0.107407432838823	0.231126935972718	0.37210013759039	0.0673410117861614	0.797336154663144	0.434307060439937	0.0815151345775057	0.454026768206487	0.06714374040364	0.409587446317167	0.102531969517524	-0.0552860967798061	0.833084152298887	0.374500458867457	0.138602554320479	0.368104360874423	0.146014190473804	0.280936092853252	0.274707255865359	-0.102342388112423	0.695903527104513	0.180746913945079	0.487540793847966	0.1703367376197	0.51335372995699	-0.41538570011422	0.0972890187896654	-0.196576973311972	0.449531451479693	-0.34262325298974	0.178223605739098	-0.282421588636447	0.272069343532441	-0.608041388706698	0.00961032139856303	-0.129558852764091	0.620181170713283	0.12138036740695	0.642600308180427	-0.0827879952793019	0.752088889200652
F2RL1	antiquewhite4	-0.781088677756054	0.000214271028370946	0.598683334656648	0.0111113063263628	0.499599871174677	0.0411567162411187	-0.300137241740866	0.241811997677919	-0.169416524287334	0.515665681639057	-0.371154231550086	0.142446969907981	-0.519580744148759	0.0325478179489394	-0.613661918000757	0.00878958149081435	-0.919166763034484	1.85760241318384e-07	-0.695160509612367	0.00194950902916258	-0.656491310626666	0.00420361010881434	-0.543394290915514	0.0241701998806997	0.421432822472834	0.0920283711131401	0.819895343574771	5.59675257522748e-05	0.393631388848496	0.117992857038379	0.575163426546475	0.0157133309278249	0.0433931552546628	0.868657859931599	0.00995302819575383	0.969757700679887	0.320572170679188	0.209657637681035	-0.0875639906671378	0.738245036854578	0.140138222351101	0.591645601824695	0.0145661996331328	0.955751412163989	-0.365931016378251	0.148593238158136	0.304005076299057	0.235500692252791
NKAPL	antiquewhite4	0.211390332413761	0.415380331921099	-0.368072155345852	0.14605218243647	-0.00803438161625052	0.975585687434073	-0.130608743444961	0.617325427901269	-0.359476139661965	0.156436143105021	0.414406527055733	0.0981606576346681	0.533478360131189	0.0274264850406041	0.377095981250933	0.135670328570239	0.529237716778822	0.0289181476109488	0.315456126413252	0.217432792505972	0.0907440165915628	0.729069027329163	0.0901030129164377	0.730915900303629	0.038344106366249	0.883836664255436	-0.21993385061631	0.396328545431173	-0.0842850404300056	0.747741596779787	-0.0458638192313586	0.861245831969468	0.162443652831375	0.533340038264929	0.147128259140356	0.573094233761828	0.339374027545287	0.182645202149702	0.386653649516905	0.125243067789025	0.175035724375721	0.50162389316668	0.269072207375769	0.296333565553282	0.427376344186919	0.0870602694277117	0.236773541346	0.360197521645009
OGDHL	antiquewhite4	0.313114267086528	0.221052965303928	-0.27055127114984	0.293583317883653	-0.181413523582124	0.485909586281138	0.129597840365075	0.62007503083435	0.0320345934214857	0.902858026514345	0.435605640082871	0.0805054014187322	0.313277583377337	0.220799255164072	0.275031888415649	0.285345820457859	0.490377596802192	0.0456676071772162	0.11373311893879	0.663830924601263	0.0826841847779629	0.752390609163397	0.157249138208894	0.546682247280373	-0.45168475778127	0.0687449667707282	-0.363003906329901	0.152115728080078	-0.39534652738539	0.116256878765399	-0.339944156448312	0.181864146246527	-0.520482986687575	0.0321946347588638	0.143003475841823	0.584011429941218	-0.161494971239396	0.535765686827435	-0.0822986520842525	0.753511436834322	-0.06991812667233	0.789740631577555	-0.205744203049897	0.428231752072177	0.0126918443427903	0.961440982475882	-0.42118861231816	0.0922367676899649
PHKG1	antiquewhite4	0.702226904860823	0.00167315244737739	-0.200826476676064	0.439591752427887	-0.657413174903693	0.00413236712569061	0.168901671019792	0.516961311196218	0.0281535627207025	0.914583721950385	-0.221417566466201	0.393068875454004	0.192297390087913	0.459655621756684	0.11240210685966	0.667551523113066	0.532662296785206	0.0277088205295879	0.334086435354485	0.18999515541409	0.624326997125959	0.00738638641426134	0.376255412002463	0.136615201763398	-0.24556143494541	0.342105901059321	-0.536001550255704	0.0265675535474578	-0.111659581617184	0.669630307913294	-0.155138109767158	0.552146402296041	0.165360051072855	0.525914520976303	0.0516072993657703	0.844058538263868	-0.181855703138055	0.484829025055021	0.231374250203495	0.37157429593548	-0.113766388603418	0.663738020017885	0.19970018020366	0.442215115507697	0.488098717391133	0.0468375509329731	0.0842081808886399	0.747964616631192
PHLDA1	antiquewhite4	-0.378613537060746	0.13397592469426	0.0484721324712341	0.853432729908348	0.39136460337825	0.12031500316754	-0.00403523458352948	0.987736731184585	-0.101942923210986	0.697037557914883	-0.203661793101741	0.433023336525589	-0.424612996909375	0.0893454013857182	-0.0364752555668301	0.889464912089089	-0.629967885987	0.00672043553603008	-0.301353347541003	0.239816257615824	-0.353858415120865	0.163486754894032	-0.425532210318282	0.0885805193723238	0.493986591236336	0.0438600456246657	0.668948753520693	0.00332065218891336	0.105857332117088	0.685951527617782	0.0910070107185814	0.728311689963216	0.120104139484675	0.646125829686213	-0.0749460949234473	0.774973691082224	0.229039365686013	0.376555185536575	-0.158357810768551	0.54382222261252	0.105476127885678	0.687028523525742	-0.262973607256273	0.307835949660768	-0.424420840672306	0.0895058952377607	0.0603760085899843	0.817948529769248
REEP1	antiquewhite4	0.710299907559575	0.00139765414044001	-0.607313769254607	0.00972088997077084	-0.415506579204731	0.097181800172904	0.131545612889243	0.614781474970835	-0.0397870776206439	0.879494576639179	0.271049441799498	0.292660458667555	0.415917332424202	0.0968180977716799	0.554231844779572	0.0209628761315187	0.889362138431693	1.7893288917544e-06	0.662902526246584	0.00372812547552272	0.534714840261154	0.0270029323482356	0.578705620637587	0.0149380071451381	-0.359453458775354	0.156464186727031	-0.820024972916084	5.56884290990366e-05	-0.308963728542089	0.227563619963365	-0.353981737569569	0.163329714922982	0.207246150475378	0.424793040283843	0.131958620421279	0.613661318896318	-0.0403283501756952	0.877866647944221	0.302981642194952	0.237160410040771	0.0666467455256068	0.799385336376116	0.296097031113577	0.248517286549331	0.538174836440356	0.0258445242543251	-0.0208779689625059	0.936608508168609
TMEM159	antiquewhite4	0.411817033392981	0.100492651740169	-0.385414496446021	0.126562376050976	-0.220344701429338	0.395424461234263	0.0935648388261826	0.720958464553678	-0.0939860785441454	0.719749682458985	0.41913121559215	0.0940059318340848	0.28681229274811	0.264363561301667	0.543124822807159	0.0242545265855404	0.701546745296006	0.00169826510461525	0.53392245882645	0.0272737746144417	0.252618012607689	0.327963457710791	0.506877575994264	0.0378420885566033	-0.307719845189203	0.2295383847829	-0.70790462589734	0.00147517906922539	-0.307283489119374	0.230233713561645	-0.440568932266796	0.0767298023191565	0.206137392120169	0.427330145929194	-0.01217023468892	0.963024642955896	-0.0724123918599932	0.782406291177947	0.276892815106881	0.281966140881055	0.237559773935718	0.358557385295437	0.317880374789922	0.213725712120892	0.274327703365564	0.286631078331113	-0.227490368984822	0.379879828394874
AQP1	antiquewhite4	0.787692662005401	0.000173857686072202	-0.307218708407509	0.230337055141555	-0.686843979392341	0.00232157807490153	0.322850380176367	0.206254107854388	0.265360615702546	0.303302796178461	0.146042518638262	0.575959471806345	0.387694461815114	0.124142369897379	0.594574445108279	0.0118264867257507	0.839448430374927	2.51046703082053e-05	0.405712484099093	0.106146071519077	0.675102668877668	0.00294388499226023	0.464386555981559	0.0603886903526535	-0.337629488983095	0.185048974639329	-0.745167741791925	0.000597621426663309	-0.252697757038791	0.32780560911854	-0.360387504467422	0.155312115183459	-0.0637388431251963	0.80798155532239	-0.0772791818730643	0.768145881036773	-0.428348212399605	0.0862667173617925	-0.025965234239904	0.921202783986922	-0.347181031806976	0.172142419004415	0.032468145848995	0.90154927686926	0.393568641660096	0.118056709796523	-0.253713345097747	0.325799186815671
BSG	antiquewhite4	0.553577656900193	0.0211465273398498	-0.271994870576226	0.290913858933657	-0.448085474584445	0.0712602741292016	0.200701725915081	0.43988192635811	0.236793272122291	0.360156310336384	0.0420527148491453	0.872683571437784	0.447073092608957	0.0719797691136355	0.51098796978753	0.0360620805774504	0.594991891144368	0.0117522048736371	0.0922193602299027	0.724823600036523	0.519176849527927	0.0327068810458149	0.317800299245717	0.213847504493154	-0.0526663729564816	0.840896298237614	-0.329202093651188	0.196955559487518	-0.00127026730360016	0.9961394748654	0.0513134828323586	0.844936233045394	-0.356476894339174	0.160174208515642	0.0209727022475049	0.936321417524875	-0.289453425913107	0.259793936840033	-0.154540039595808	0.553698791389065	-0.562663566117523	0.0187052639543006	-0.0815374417408493	0.755725806574494	0.347735482830414	0.171412256486354	0.00910648590762003	0.972328954170019
BTRC	antiquewhite4	0.504331035060682	0.0389779230914756	-0.754329559041243	0.000467570224779695	-0.0955854594561154	0.7151658630266	-0.108199005535893	0.679348322732184	-0.31076928009435	0.22471651322992	0.347496900479617	0.17172619324195	0.411276229446482	0.100984623392561	0.536215661641094	0.026495634960884	0.821302871245453	5.29993222790495e-05	0.651509821004274	0.00460600961845296	0.28751359570558	0.263145376637889	0.397924637940814	0.113681361553631	-0.490256850993833	0.0457290379907	-0.737355099671	0.000731022654757817	-0.458825376562981	0.0639489898128789	-0.636518803743155	0.00600848466986625	0.290373751995936	0.258213193564679	0.346336625955698	0.173258423858096	0.134529320636703	0.606707316687501	0.528477023387386	0.0291922033929243	0.414262657876626	0.0982891957255302	0.346690291069668	0.172790416400596	0.470909799609374	0.0564023204319086	-0.0643767878411839	0.806093875436177
CLDN12	antiquewhite4	0.421232186082364	0.092199559204963	-0.586030981417959	0.0134302645136063	-0.106997733467414	0.682733030449321	-0.0316063726251381	0.904150913979144	-0.261249147721157	0.311135698403596	0.183091167471277	0.481816095368461	0.732611704770054	0.000823423063679054	0.362127479557158	0.153181397003111	0.585635019768359	0.0135085570390678	0.521705628894046	0.0317207272666703	0.244487760749915	0.344287852009161	0.0816527914734542	0.755390136800775	0.0823627897170348	0.753324942402163	-0.248201205577324	0.336775081578928	-0.0446860891916059	0.864777710894498	-0.170420706580062	0.513143006682423	0.193667543380845	0.456401885242048	0.201644552581562	0.437691325320187	0.166009887833325	0.524266433702777	0.46062259778144	0.062781863130906	-0.0032297486117171	0.990184516714532	0.111551882678093	0.669932012297035	0.557724938299256	0.0200031902074382	0.393830356989309	0.117790543584314
DAPK2	antiquewhite4	0.53267262361258	0.0277052337851701	-0.357517752424924	0.158870168262972	-0.372038632225298	0.141423854936903	0.312564219280221	0.221908834866235	0.166989158864826	0.521787338245107	0.431712392922739	0.0835601583054087	0.363359123109889	0.151685253954978	0.40377187030167	0.107989619271354	0.706436169903285	0.00152443073100587	0.543302070754868	0.0241990334136703	0.461341172994008	0.0623196539523064	0.499475537873927	0.0412151921739492	-0.446682176666814	0.0722590112117344	-0.746057275391544	0.000583807921957465	-0.225305261370011	0.384597133819169	-0.671560148929746	0.00315625328889466	0.116702513950157	0.655557345799424	-0.0710779396763683	0.786328107923215	-0.329888225543143	0.195967842584086	0.0201976596269978	0.938670410756718	0.0940611234911111	0.719534400579521	0.0088489597588467	0.973111205960724	0.10089058167494	0.700027923135135	-0.52374283257253	0.0309429940658065
IDH3A	antiquewhite4	0.613290331086856	0.00884205210332105	-0.376382933698715	0.136471564552348	-0.450097893421604	0.0698457445620428	-0.174432070542069	0.503123607314316	-0.0409455884875349	0.876010809958495	0.108435784829029	0.678681853082157	0.286900357067861	0.264210400054775	0.179410454622461	0.490819093760142	0.783199788325379	0.000200576872013191	0.682642070369788	0.00253053508908436	0.533092607227283	0.0275596669745676	0.312061856119045	0.222692362111813	-0.623893934988371	0.00743962127527824	-0.798627995869198	0.000121005058208857	-0.638463124172217	0.00580929547682613	-0.336238205533954	0.1869809548205	0.284669644066997	0.268106939220503	0.168139097883336	0.518883099457877	0.0361298191927296	0.890505785998126	0.437121961822353	0.0793379015403776	0.064245531409325	0.806482181167202	0.354561344857777	0.16259300148816	0.727362408588452	0.000936739375714439	0.15334211757292	0.556813939208186
LDHD	antiquewhite4	0.610037484079181	0.00931213357256156	-0.422779058090998	0.090885635523026	-0.41784214972624	0.0951267381136911	0.135519481675556	0.60403727966717	0.181924705071364	0.484660509203188	0.264682322448823	0.304586875441224	0.542209841329972	0.0245425616680097	0.593188017074449	0.0120758670682174	0.81708794807248	6.23080869724915e-05	0.42259647932108	0.0910400135161832	0.557318500406386	0.0201130570513571	0.339951464866874	0.181854148405406	-0.265863834783637	0.30235223620679	-0.569515623610344	0.0170146276923114	-0.267932449071884	0.298463385596477	-0.235983054442422	0.36185077739108	-0.153499335012274	0.556404665839805	0.102600062844374	0.695172343763151	-0.190811045603591	0.463198388397594	0.00935370266929592	0.971578040216348	-0.357357698133211	0.159070222850336	0.00967558350053255	0.970600370174938	0.462927887301917	0.0613079591864539	-0.05646083566185	0.82958576949735
LRRC1	antiquewhite4	-0.453454505988537	0.0675324326664611	0.173149757991821	0.506316402274656	0.397687244843728	0.113916819120186	-0.286993188649669	0.264049006937169	-0.259370268376459	0.314754612710976	0.166789661161092	0.522291942577761	-0.0777256231038112	0.766841183846797	-0.0602109320163321	0.818438486104575	-0.335992270028746	0.187323850517624	-0.0268179396355525	0.918622991730844	-0.43379172298397	0.0819183821634079	-0.32229062799205	0.207086997919003	0.320244497364502	0.210150141749334	0.366907116872241	0.147431103156976	0.0422001938756102	0.872240504913224	-0.020750834475088	0.936993802742867	0.450257369086204	0.0697345379374023	-0.196032341158571	0.450813552108395	0.312096386797003	0.222638448523464	0.223508369893681	0.388500259125579	0.370505672207735	0.143200478396945	0.0829863546607212	0.751512462127807	-0.130871748738429	0.616610852590272	0.153721956677076	0.555825355061997
MANBAL	antiquewhite4	0.197208376509755	0.448047407809342	-0.234962893479995	0.363990665127204	-0.0744109779168221	0.776541937652716	-0.321556129185021	0.208183215517434	-0.0357393908220784	0.891682433950059	-0.0395156855285503	0.880310986395799	0.351746598316541	0.166191788518895	0.0370534453504637	0.887723085009079	0.436946886817501	0.0794720684810816	0.197282041433014	0.447874429115193	0.247987795721226	0.337204259135848	0.125839625447287	0.630338740221678	-0.0991987934595785	0.704844089146216	-0.344622382093039	0.175538912764216	0.0707810823282002	0.787201205239014	0.357430211069314	0.158979566561083	0.0501008586727202	0.848560423315468	0.186067433531868	0.474595527105147	0.290064859151675	0.258743077559689	0.309637923078774	0.2264978278752	-0.176348838015016	0.498368941519953	0.456371724523769	0.0655681923824638	0.668933923652316	0.00332160529063451	0.515002852159366	0.034385787318026
MLEC	antiquewhite4	0.594868407321574	0.0117741393967401	-0.596501170060538	0.0114867190684953	-0.293739943912366	0.25248243940007	-0.100180421872463	0.702048294964449	-0.0827284142296043	0.752262054355755	0.0342343920269652	0.89622008204609	0.299929034427799	0.24215473084253	0.621100357173888	0.00779046086365768	0.777857804419655	0.000236739107084899	0.426470271855942	0.0878048349924525	0.420694037029756	0.0926598520337085	0.429853477039098	0.0850479764014152	-0.249878481004317	0.333412965565749	-0.666428659576104	0.0034858412360166	-0.280373453607063	0.275710448078492	-0.275394090837736	0.284686100731927	0.254427661235282	0.324392260070684	0.166538603580175	0.52292728023691	0.0579849327096146	0.82505151184595	0.36702465720549	0.147291581751335	0.00538769071938899	0.983627005089024	0.404200201578725	0.107580775315587	0.603076496349555	0.0103850795874235	0.126648506268916	0.628124195556202
MOCS2	antiquewhite4	0.556825269424892	0.0202470172805636	-0.471518859086106	0.0560403906804821	-0.328550204909397	0.197897000191365	-0.0678040794976317	0.795970068307497	-0.0248775975601011	0.924494417373187	0.0663648885067499	0.800217613790108	0.449212050224041	0.0704658393489884	0.417453077759133	0.0954668993017617	0.779601926640051	0.000224377587123916	0.431776976282938	0.083508809247222	0.478670129630453	0.0519191632616252	0.504530582921729	0.0388879946101761	-0.193850680226533	0.455967866602386	-0.632502795350713	0.00643732276141565	-0.095569399818982	0.715211844465381	-0.0303886096033112	0.907828827679098	0.156685262292475	0.548139423740682	0.202456720825328	0.435808819527806	0.0989769930114284	0.705476299637639	0.312204336638137	0.222469957776196	-0.106002682328742	0.68554102777598	0.428269158927073	0.0863310701844079	0.674235083750931	0.00299478550976358	0.250627222748035	0.33191839237239
MRPS27	antiquewhite4	0.593569442735035	0.0120068475131747	-0.575264555958938	0.0156907654906258	-0.305402112340338	0.233247011282939	0.0364938574465513	0.889408865463995	-0.0820120205848274	0.754345038997511	0.455290492815897	0.0662912331743762	0.675980086738367	0.00289312680581942	0.548073989623611	0.0227416697489808	0.905567746748888	5.72625854757873e-07	0.806769873181921	9.10721695533828e-05	0.474519742066338	0.0542823528273228	0.42325029238656	0.0904880581019041	-0.329092775023123	0.197113229293129	-0.686978443978661	0.0023151319444868	-0.40277471083858	0.10894567454574	-0.470018511382186	0.0569350971021191	0.253352174098072	0.326511904465599	0.158855069446518	0.54254162289182	-0.0264987633707678	0.919588545537133	0.367388811013719	0.146859901769788	0.068393527102161	0.79423196194748	0.160332767412323	0.53874404811843	0.575101158358328	0.0157272377835569	0.058826014497832	0.822551483876871
MYBPC3	antiquewhite4	0.524520913966573	0.0306498453535605	-0.368255395683453	0.145836109272983	-0.356340829768572	0.160345210922083	0.202357062253898	0.436039590383992	-0.00934718236448584	0.971597845171407	0.54897567589176	0.0224741243219682	0.521000256280315	0.0319934785455038	0.376228499036871	0.136645529188201	0.809707882097867	8.1930452931307e-05	0.53437453378843	0.0271189962268037	0.393117654174097	0.11851635749412	0.343978252311127	0.176400966823459	-0.618941987166282	0.008070494183391	-0.691820372659882	0.00209257539708676	-0.556626500905833	0.0203011986285985	-0.639329012506797	0.00572231731354123	-0.144157686398137	0.580947817053942	0.112495228737166	0.667290978560161	-0.268346036365855	0.297689476265927	0.0886080367907823	0.735228675195835	0.0499320065309162	0.849065303792514	-0.0506524489344559	0.846911516224334	0.227768048277466	0.379282654072632	-0.423515493466234	0.0902648611186396
NDUFA9	antiquewhite4	0.717919457001558	0.00117299686049184	-0.48539760128246	0.0482533218325316	-0.499233123678251	0.0413293844433886	0.256207210252819	0.320902678094454	0.253282055660409	0.326650377943556	0.393552901666709	0.11807273092571	0.530171467577039	0.0285844572106957	0.569409185571959	0.0170399383044088	0.899843960170092	8.75237969109542e-07	0.630625485620509	0.00664604882924651	0.632822688291643	0.00640228735190943	0.519137542315106	0.0327223928734529	-0.470307751656026	0.0567617918726593	-0.832616540494181	3.36030475269112e-05	-0.317142806388723	0.214849225710047	-0.495840745151492	0.0429526795145923	-0.0429684353901169	0.869933085024092	-0.0465106276828294	0.859307179638756	-0.387280457916355	0.124579382127975	0.0255883073296811	0.922343384620474	-0.200835165963823	0.439571544557197	-0.0210082673601876	0.936213638829948	0.368314776091551	0.145766136164984	-0.292742303817691	0.254172517376921
OAS3	antiquewhite4	0.275264569372327	0.284921906399665	-0.22106784988782	0.393835876055077	-0.169840098539973	0.514600889237373	-0.182504704234214	0.483245165716722	-0.250037568067682	0.333095084885687	0.256871739550821	0.319605235290589	0.266676003923723	0.300821831709749	0.214807492961429	0.407702773539559	0.567938169718263	0.0173927752507799	0.108804032086208	0.677645784036978	0.201124576131944	0.438898763160331	0.147953406794098	0.570920754026258	-0.535776331818901	0.0266433655603223	-0.392007720579341	0.119652952001745	-0.534588572091879	0.0270459521471394	-0.240027983677014	0.353435935333557	-0.160580774429697	0.538107860901447	0.302063197417558	0.238656150848808	0.0700881951562754	0.789240010556063	0.196570359902098	0.449547008771331	0.0901984974213239	0.730640699514661	0.2032805741428	0.433903511419878	0.355437827064353	0.161483212217637	-0.0787631868438012	0.763811259369716
OLR1	antiquewhite4	-0.487175704255376	0.0473177776259588	0.506895206362511	0.0378343136906455	0.229216567578607	0.376175881753549	0.154260965128931	0.554423829482597	0.386559480997428	0.125342989294454	0.0746839652550837	0.775741801922467	-0.283115536348201	0.270842387249733	-0.101434780864785	0.698480987006236	-0.553809011247321	0.0210814361949343	-0.433385779543253	0.0822370478768522	-0.270423560834368	0.293820181999596	-0.214303898250052	0.408829445036765	0.499273204688925	0.0413104872560224	0.405564046931782	0.106286289636332	0.723759294909957	0.00102174533577809	0.599007235878172	0.0110564237126136	-0.147345656928415	0.572521256164985	-0.416309313832483	0.0964719264849027	-0.0899171923638758	0.731451552184102	-0.517349537925404	0.033433971534187	-0.268101599580909	0.298146723915784	-0.194519866738178	0.454383721998625	-0.475744301007773	0.0535769133216283	-0.0654200358566887	0.803009086633657
PARK2	antiquewhite4	0.608673106493429	0.0095151407419441	-0.716323217811488	0.00121740591495363	-0.235144621670244	0.363608954604842	0.00578697819032067	0.982413755087614	-0.212345203748475	0.413227299175207	0.416764083072	0.0960714169292208	0.644697967865927	0.00520613633617227	0.473640552975264	0.0547930928501622	0.918887421512702	1.90471432077923e-07	0.849111373411517	1.62334197476031e-05	0.510087888893894	0.0364462868708488	0.433924932007459	0.0818140086463527	-0.485350601579421	0.0482782377311917	-0.756206720524298	0.000444073812598504	-0.505193436244871	0.0385904037164934	-0.674270412980661	0.00299269886494613	0.221648027416705	0.392563870584641	0.268036626539794	0.298268334246626	-0.00612421836382415	0.98138906642225	0.47797396806581	0.052310074488187	0.238758711958009	0.356064432873313	0.212387778083056	0.41313144117636	0.54207047901196	0.0245866643257607	-0.0429394552439711	0.8700201092462
PMPCB	antiquewhite4	0.563667198459228	0.0184497458354039	-0.616480582307952	0.00839961123172272	-0.246690882701837	0.339819179421025	-0.211010375917258	0.416238701198088	-0.306598610855307	0.231327761427721	0.263655461304025	0.306536969411506	0.620652148164816	0.00784796304627383	0.290801997842068	0.257479683356044	0.891725926399409	1.53258906726768e-06	0.76355042436504	0.000361369624985246	0.406720960636868	0.105196909495783	0.297664483753476	0.245902200727592	-0.528912815736572	0.029034956627754	-0.724426058837867	0.00100555215174175	-0.544669103026006	0.0237743399408952	-0.513276729570816	0.0350990175069731	0.378083261034374	0.134566321838026	0.35980369654676	0.156031518245363	0.164193308099597	0.528879502973259	0.6376922445288	0.00588762310379718	0.2643007125716	0.305310720848668	0.378184636494075	0.134453313772563	0.758789358469537	0.000413360064334313	0.220605409217925	0.394851348852064
PPP2R3A	antiquewhite4	0.62203930580143	0.00767109345577218	-0.664376978807548	0.00362520393516427	-0.282079070076215	0.272676198245361	-0.0918387575894546	0.725918096817684	-0.337736195975722	0.184901346134826	0.315502084206884	0.217362132890911	0.582842381903323	0.0140710290447424	0.449626261885685	0.0701753880615193	0.915588695564606	2.5434433773759e-07	0.609469472747753	0.00939622469172693	0.410291565914388	0.101884782192701	0.403611136370747	0.108143324168127	-0.432057927827316	0.0832856959084936	-0.667555945499311	0.00341114267947573	-0.52817950679433	0.0292999320631311	-0.346091937898845	0.173582717259353	0.0398682298803031	0.879250474256543	0.368458264677151	0.145597146052616	0.172587189597039	0.507720131456057	0.507193196623399	0.0377030859244766	0.155794251282884	0.550445485488755	0.331968359134309	0.192993287521335	0.673748359787527	0.00302365365732338	0.145124428391442	0.578387001055851
PTGDS	antiquewhite4	0.699251664764234	0.00178529813355695	-0.544289001154105	0.0238918406290439	-0.442112960885703	0.0755820518926588	0.25557297550358	0.322143842983263	0.0113164545477387	0.965617086674673	0.272909300649184	0.289230514430442	0.536016920993691	0.026562385600314	0.497904491311327	0.0419595160997377	0.855045362113927	1.22345079387349e-05	0.413289776998975	0.0991615632205476	0.51470091513093	0.0345097407715755	0.643515905321905	0.00531642207617648	-0.378616372162098	0.133972772986384	-0.677456054621752	0.00280935321840936	-0.295653143624763	0.249261006142342	-0.432213162938338	0.0831626038574036	-0.272266309447145	0.290413561373575	0.154458175149958	0.553911432863841	-0.244098494609374	0.345080889799109	0.100416068254012	0.701377681964639	-0.115384519321957	0.65922504883495	0.0631773592458407	0.809643816930292	0.326158958515076	0.20137558834878	-0.284877705342275	0.26774201740967
PTGFR	antiquewhite4	-0.582199491537599	0.0142030939596817	0.382317536222436	0.129901946786427	0.411840284605387	0.100471538424996	-0.0449875022923305	0.863873574060303	0.0497555714023707	0.849592917233426	-0.217363309161634	0.402010378445053	-0.710432788483234	0.00139345351876647	-0.231405490124048	0.3715079027315	-0.721878637922817	0.00106858374138532	-0.515423046558399	0.0342138525701567	-0.415433187258349	0.0972468880500393	-0.067884633731789	0.795732484034018	0.274188386173234	0.286885770147379	0.418939848981898	0.0941717176731322	0.372240327957355	0.141191233983256	0.163716957224139	0.530092214689704	0.13444285505194	0.606940701205997	-0.198930958592114	0.444011381887475	0.0532386581688819	0.839188491388935	-0.264439837865111	0.305046706865139	0.264975700615198	0.304031084156324	0.0414980717013166	0.874350187476816	-0.614215574727482	0.00871186284263212	-0.234242030490798	0.365507009215736
RNF5	antiquewhite4	0.582434637697735	0.0141546764606481	-0.126218200423234	0.629301910097829	-0.570169872845832	0.0168596965416883	0.101156163421921	0.699272842913712	0.170580087814257	0.512743144506221	0.0652967399593312	0.803373518949318	0.513385215514337	0.0350538614669356	0.227077046544512	0.380769673670293	0.623741579823598	0.00745842272214868	0.407652559638299	0.104325475066071	0.503396468235387	0.0394012007269693	0.17945805295461	0.490702154376428	-0.131341377044168	0.615335699697975	-0.481411530920284	0.0504010304615964	-0.0747381305875315	0.775583066708629	0.133478506583167	0.609546062992353	0.0914590630641533	0.727010482032751	-0.0913762327912955	0.727248851772149	-0.191867836626197	0.46067808212557	0.128999170981539	0.621705629352121	-0.412679663053369	0.0997114566531043	0.0857459416788752	0.743506180525637	0.630919168221874	0.00661304225434649	0.322577116725578	0.206660440920783
SCPEP1	antiquewhite4	0.305601030372268	0.232927237194632	-0.3332156032082	0.191224073440167	-0.134376300083233	0.607120368236861	-0.124394913759192	0.634301458367519	-0.248573941461129	0.336026246802279	0.0502963813486833	0.847975865510367	0.12466906996331	0.633548745277792	0.258419498342647	0.316595293760313	0.573000948388571	0.0162019918324055	0.080720344100778	0.758104755104884	0.0499758909600434	0.848934080738646	0.215669457652817	0.405778188696171	-0.515391443221981	0.0342267610919772	-0.578551460006803	0.0149711102884786	-0.331998549322247	0.192950336062239	-0.275801327131142	0.283945460495375	-0.012424128610639	0.962253778259496	0.397121562439195	0.114479274332469	0.0907460480438743	0.729063176499763	0.321304300420313	0.208559927992137	0.213561194443664	0.410494090594881	0.432526540025438	0.0829145167865286	0.358274191408886	0.157926989324304	-0.0934405047781312	0.72131537092696
SDHA	antiquewhite4	0.679567981450464	0.0026929331800955	-0.513957491160182	0.0348163920203678	-0.438931994397574	0.0779604479746918	0.253802605001619	0.325623185314655	0.0412464834416165	0.875106336011942	0.513548926478633	0.0349858026375863	0.700213366002359	0.00174839401777066	0.572806204361157	0.0162465779045017	0.927489092087792	8.42849822292485e-08	0.679748613211833	0.00268316146614061	0.465920136410732	0.0594332773506358	0.473992963429131	0.0545879412466918	-0.424099762240414	0.0897745317270758	-0.720059989835536	0.00111554959646847	-0.445597284097465	0.0730381380702021	-0.635278702775174	0.00613837432877149	-0.0520510922781334	0.842733160134969	0.0609921765744749	0.816120273422312	-0.307328667687064	0.230161659824143	0.165517678664744	0.525514535001533	-0.0567031478811738	0.828864535872522	-0.0682978088989569	0.794514144543971	0.355552405291052	0.161338514398579	-0.284583766702781	0.268257650009117
SDHAP1	antiquewhite4	0.672118216262232	0.00312199478310451	-0.409404966353994	0.10270017141899	-0.495173880230412	0.0432773727349244	0.173548831851945	0.505321737217588	0.0736129645090974	0.778882159571152	0.437954003671592	0.0787025271403351	0.629052326129343	0.00682511435531966	0.428649232972384	0.0860219914806372	0.91938065112517	1.82220830405416e-07	0.627889489542554	0.00695994795235881	0.47534341802588	0.0538070940430226	0.398476158746166	0.113135662327323	-0.5464056412638	0.0232432161040356	-0.777943072957863	0.00023612180169999	-0.520689793872013	0.0321140954453276	-0.590781243757982	0.0125186576559524	-0.018498583024179	0.943821607183154	0.0336130699249535	0.898094295109969	-0.297856404092292	0.245583199300697	0.175252956969013	0.50108472110592	-0.0868228433869744	0.740388487248423	0.00339749852970425	0.989674735183914	0.429582444603172	0.0852664930433432	-0.257321709906789	0.31872845058262
SLC14A1	antiquewhite4	0.751253666210107	0.000508303600981515	-0.320795207493666	0.209322834243526	-0.637918810706728	0.00586451443258739	0.343149498557069	0.177514257370199	0.378703617675588	0.133875809532909	0.206694464452038	0.426054443551532	0.308499530621857	0.228299298915792	0.52360677296969	0.0309944760137562	0.755009803260793	0.000458938969937092	0.405558922893768	0.106291132299395	0.630539772170856	0.00665570694900154	0.525522933055068	0.0302754740500506	-0.272653037885305	0.289701666236213	-0.728149622587734	0.000918968300321784	-0.147871901433382	0.571135286573927	-0.0831154959690503	0.751137247661219	-0.198073904067697	0.446017139608215	-0.152308504173556	0.559507940575841	-0.352875467059263	0.164742093952664	-0.137883436819545	0.597681933458042	-0.422867100892403	0.0908112590268072	-0.0111588293607912	0.96609574087997	0.356538736949712	0.160096527150882	-0.18376606839137	0.480174076353355
SMDT1	antiquewhite4	0.49927571800467	0.041309302509092	-0.241872282628758	0.349636281968692	-0.406255919767267	0.105633846419501	0.153097982515646	0.557449739612822	0.113049016019763	0.665742287095705	-0.156938828563522	0.547483941349982	0.0813400917394422	0.756300194378905	0.476113918819211	0.0533653371531117	0.495684650144445	0.0430285157319438	0.171805522556137	0.509673591533804	0.394774337432524	0.116834011473298	0.584757512083734	0.0136833492398852	0.0905858996490634	0.729524466680632	-0.429963231811532	0.0849596033352143	-0.0969187486086154	0.7113516753863	0.128296894350678	0.623620545874231	-0.0407628494442561	0.876560184528397	-0.102842279528415	0.694485256034024	-0.0867369555579368	0.740636998062785	0.0453435984302975	0.862805612558607	-0.309632270093134	0.226506751046478	0.335600956911116	0.187870295521714	0.380135208424384	0.132291695206307	0.0935866315803314	0.720895913097196
UBR1	antiquewhite4	0.103546797431331	0.692488054127471	-0.340619971508617	0.180941181878157	0.0950189707618236	0.7167883740854	-0.133604460077215	0.609205524071589	-0.274693427861565	0.285963132431282	0.573593764930653	0.0160668597132646	0.467544735626851	0.0584334498415597	0.152367694364873	0.559353514965453	0.447268550153525	0.0718404453662491	0.670252704709275	0.00323771372948736	0.0613913369702963	0.814936386713354	0.126517852762378	0.628481694811558	-0.195939403154488	0.45103251945993	-0.330005995107732	0.19579863559056	-0.226492353052368	0.382030421253615	-0.412244712179474	0.100104803159917	0.426151818342311	0.0880676127732315	0.178043697706336	0.494182650395116	0.29498814264061	0.250377798701215	0.443240660694641	0.0747517386084369	0.484243260792672	0.0488680730080692	0.166323097034019	0.523472934234145	0.281041688206207	0.274519227290057	0.0549218448639653	0.834169502588862
UQCRC1	antiquewhite4	0.750382946517805	0.000520355581774282	-0.500442682979119	0.0407619844440638	-0.526069134154448	0.030072889426573	0.313174157836836	0.220959903933059	0.182959060771835	0.482137827904041	0.35746621053642	0.158934572727406	0.665519383234928	0.0035470574467473	0.688770031459202	0.00223063196916386	0.912236852027472	3.37235804542084e-07	0.5969399367905	0.011410438423495	0.588998625168465	0.0128548249608825	0.489075379738551	0.046333416130824	-0.198887176637863	0.444113732470527	-0.647381589450541	0.00496260202219929	-0.272302737262903	0.290346459603606	-0.390924049941906	0.120770005873208	-0.0677230124560989	0.796209182150145	-0.00351745866723535	0.989310186118708	-0.300421116242683	0.241345200410361	0.0410928997823402	0.875567981982322	-0.314286672766554	0.219235792878746	-0.0648149465592623	0.804797948285164	0.428792264536248	0.0859058847499126	-0.13908598373342	0.594459449332551
SYTL5	antiquewhite4	-0.818968503282963	5.79976377031264e-05	0.2718135387113	0.29124836648772	0.743497068088528	0.000624298927678936	-0.340571439579616	0.181007358212179	-0.304527657420467	0.234656061445727	-0.00359803410010226	0.989065325074369	-0.13741392463521	0.598942019515541	-0.44191288881501	0.0757300634642152	-0.715692195238106	0.00123533950916558	-0.376050254670034	0.136846504902847	-0.732938498619647	0.000816761877514344	-0.419148070306106	0.0939913402036623	0.44298282626927	0.0749409885927664	0.721709565636407	0.0010728799407936	0.383623098697891	0.128486727262351	0.302615235401759	0.237756411847606	0.0523775362216897	0.841758496740529	0.0578242328283954	0.825529357197763	0.414690717002637	0.0979071049842109	0.108533579236478	0.678406653932647	0.343171929434907	0.177484063748471	0.0201812296848712	0.938720211740694	-0.356770255101064	0.159805940423332	0.244177704634641	0.344919433599375
ADRA1A	antiquewhite4	0.755043967127646	0.000458509003952038	-0.548831522756982	0.022516731844342	-0.501389198797493	0.0403221118932012	0.264999868540588	0.303985326061879	-0.0158421328538861	0.951879480293598	0.383132862052918	0.129016876188034	0.673700498548082	0.00302650455787411	0.57922518500514	0.0148268646442887	0.877777862079335	3.64666592740019e-06	0.718225961531498	0.00116462443211277	0.521377033164205	0.0318475648586951	0.5756665422713	0.0156013204378013	-0.14800428975869	0.570786840977954	-0.644880602319473	0.00518926258258558	-0.185775864732938	0.475300525513064	-0.441082707676422	0.0763464862079845	0.131514382010919	0.614866211913941	0.0704345997119055	0.788220560249285	-0.131134916314719	0.615896161905538	0.289427034137734	0.259839355392809	-0.00323672191918289	0.990163325195567	0.0466458601416398	0.858901948634951	0.460575534312654	0.0628122240105567	-0.0594841147978771	0.820596473058744
BCO1	antiquewhite4	-0.196766683975019	0.449085295273076	0.281961838713121	0.27288409239498	0.0449111290579669	0.864102652736041	-0.066991879942885	0.798366489307431	0.458862824653454	0.0639245084390226	-0.460659956987838	0.0627577702507062	-0.62444707368776	0.00737168000539366	-0.49302328679942	0.0443371344930299	-0.550869053816598	0.0219202928835773	-0.225725391354708	0.383687656904794	0.0327714255670071	0.900633919236795	-0.215849748841475	0.405376252378975	0.0403459241172887	0.877813800364719	0.189128267829232	0.467225751448747	0.155050379955633	0.552373999515794	0.318125034874925	0.213353869550479	0.0956036552119888	0.71511376664006	-0.282685778699362	0.271601832873982	-0.0196010668886077	0.940478886177287	-0.348758348493244	0.170070687603507	-0.231821354146664	0.370624708328817	-0.128185475813832	0.623924563777453	-0.200123023881887	0.441229291100814	0.0452288296069508	0.86314978921879
C4orf46	antiquewhite4	0.526290817650064	0.0299909655025806	-0.387096925725908	0.124773457335105	-0.346680951968142	0.172802764005874	0.0264437732290735	0.919754909337476	-0.436326443595687	0.0799488681174742	-0.00235474066868564	0.992843665201981	0.491192139763855	0.0452548229561514	0.357627260279928	0.158733390797531	0.566596631254702	0.0177195256945256	0.439320039056141	0.0776674252227319	0.143694415199262	0.582176664727314	0.172435213634349	0.508099657853572	0.0383268790389527	0.883888522648314	-0.264874494183257	0.304222746822914	-0.290913010356893	0.257289749876729	-0.245669082008485	0.341887575658294	0.330021291027498	0.195776666011393	0.258613804518756	0.316218605762956	0.137805531877442	0.597890941582614	0.590525364604897	0.012566479039944	0.16019882632603	0.539087774019956	0.237873767215498	0.357903550855964	0.574964418820725	0.015757810889723	0.365869756628801	0.148666381593897
HOGA1	antiquewhite4	0.39980322178332	0.111830183804609	-0.290244358807889	0.258435076424552	-0.265717250138156	0.302628945088473	0.0619363739364057	0.813320450258511	-0.147547800766056	0.571988700934609	0.576239714211074	0.0154744794072121	0.603089723193478	0.010382951592771	0.492231587329615	0.0447321582548387	0.73383704073764	0.000798676034953691	0.516709685709089	0.0336914716997754	0.274609722655025	0.286115925372262	0.327675823472522	0.199164380564481	-0.150779847222989	0.563502568655953	-0.459557493808671	0.0634716291330336	-0.31812570963246	0.213352844609977	-0.216127226106468	0.404758068678158	0.0253706498072959	0.923002093035293	0.00728602425792899	0.977859193068621	0.027265943880943	0.91726789652843	0.240912395831207	0.351610947661349	0.0272665638556724	0.91726602141606	0.135444384530485	0.604239618468537	0.402530379878258	0.10918084491141	-0.00513695107314831	0.984388904440353
IDI2-AS1	antiquewhite4	0.295632946470593	0.249294878942789	-0.467162358347852	0.0586676432615091	-0.0406111080953604	0.877016410188702	0.0252029123251755	0.92350975811074	-0.295182618774055	0.250050875257392	0.597432691860064	0.0113252514829142	0.570115166790939	0.0168726087743992	0.311465161238974	0.223625318148156	0.626084966405228	0.00717341162089678	0.386582840479943	0.125318197538171	0.0988565093296396	0.705819797567291	0.196111080725584	0.450628079299793	-0.297191465331628	0.246689541177351	-0.311971469589725	0.222833524420443	-0.440518313436817	0.0767676437078388	-0.257882553233238	0.317637602684223	-0.219860969286131	0.396489038677539	0.285574747635128	0.266521693464892	0.187785731087799	0.470451245616501	0.193742784140965	0.456223545908978	0.146262789165343	0.575377694606107	-0.00253130253991518	0.992307087216724	0.264908047236546	0.304159196776863	-0.065766198772268	0.801986119627586
IMMP1L	antiquewhite4	0.379369565074925	0.133137285711001	-0.411631118241434	0.100661586261246	-0.16805924140092	0.519084539699005	0.161458864583464	0.535858104810383	-0.140134926159994	0.591654407779836	0.235529259505605	0.362801783192065	0.554748558900874	0.0208186986005357	0.593892146446158	0.0119486982012305	0.472434106225792	0.0554997688220466	0.456795760971278	0.06528622515977	0.0198196285097823	0.939816319231066	0.104986330974996	0.688413156122866	0.244668038988864	0.343920930983203	-0.223173274277221	0.38923052023484	0.184849258893048	0.477544423369938	-0.230978309410046	0.372416347342744	0.343778818052379	0.176668446175061	0.153736196748573	0.555788308225733	0.017858306700463	0.945763329521651	0.36907441271372	0.144873019522492	0.0953802699145649	0.715753424773664	0.00767186551039128	0.976686988246238	0.317147078958655	0.214842706490519	0.216398962984636	0.404153163599807
LMTK2	antiquewhite4	0.477673278018675	0.0524795983205025	-0.607227869878551	0.00973400977367754	-0.156716579382031	0.548058448588032	0.248138552025333	0.336901048265009	-0.284361169183932	0.268648540918392	0.656852435583676	0.00417558425052861	0.651210006146943	0.00463118813129413	0.53876460272923	0.0256509655875331	0.735829665773117	0.000759749043459917	0.580038676801768	0.0146541561942433	0.253902561005535	0.325426159133212	0.444492335663765	0.0738379730911818	-0.171534830616252	0.510350896835233	-0.476195694524991	0.0533186116772857	-0.318743431422031	0.212415874768715	-0.575176944049674	0.0157103132329462	-0.107693039103981	0.680773233681098	0.0478749339854769	0.855220504164041	-0.0224723258417445	0.93177779582345	0.270994976722746	0.292761269973299	0.248006252698892	0.337167128825606	-0.0026909967784613	0.991821773263304	0.149597875348839	0.566599666479039	-0.310551931872983	0.225058028882548
MIRLET7F1	antiquewhite4	0.491099875456532	0.0453014377031647	-0.701191569803673	0.0017115012715497	-0.113660663144767	0.664033271346099	0.117446092080244	0.653491396312755	-0.222426296597047	0.390861070068321	0.384133449763738	0.127936438595847	0.549347879640499	0.0223644013752886	0.697008900328927	0.00187384982972089	0.72346803233438	0.00102888627219631	0.60410991183069	0.0102198608563675	0.303885491086423	0.235694244459866	0.394921849233828	0.116685033133674	-0.0673317406599913	0.797363510912035	-0.485763950350401	0.0480594407354418	-0.21590984275659	0.405242327999655	-0.707864766275779	0.00147649844812249	0.345033604797819	0.17499003786596	0.0952220122055007	0.71620669995433	0.0232163578865783	0.929524227484327	0.371623229582445	0.141903780050522	0.273340139853562	0.288439437865923	0.134088227599775	0.607898273313796	0.270010279198215	0.294587481346194	-0.169031249105712	0.516635085431922
NARS2	antiquewhite4	0.365450379931802	0.149167773610037	-0.472940085468067	0.0552025691156763	-0.114730685841854	0.661047264762378	-0.237203049247636	0.359301015929572	-0.52048141134041	0.0321952488580755	0.134141073413036	0.607755539733997	0.377259809006325	0.135486699401575	0.31861373713551	0.212612375913685	0.634687898592203	0.00620104532326013	0.449210153191948	0.0704671716024527	0.0719919194689412	0.783641485984188	0.132039988866674	0.61344072712097	-0.364544236531417	0.150255069425586	-0.455798851922855	0.0659505551062587	-0.463844792229328	0.0607289142338849	-0.290413718313496	0.258144683420242	0.214970992056788	0.407337340652677	0.539911944563365	0.0252776273816726	0.274473706758148	0.286364309990037	0.675171922344697	0.0029398525233099	0.372235442177432	0.141196865767205	0.416824298215736	0.0960184756453633	0.616001088291857	0.00846495556110912	0.30755957052287	0.229793625118081
PLCXD3	antiquewhite4	0.314213083733528	0.219349568923491	-0.781201581773399	0.000213519365316892	0.132544040476552	0.612074930631921	-0.0124848488780512	0.962069425964089	-0.409810028121751	0.102327069210725	0.373839710227144	0.139355941826302	0.503547792766183	0.039332428083654	0.599643412494775	0.0109492550388284	0.59691397609117	0.0114149405367367	0.58486185221239	0.0136624725166159	0.320243010603527	0.210152378108586	0.475981929185338	0.0534408186967961	0.0494091131843497	0.850629144943593	-0.294237846575225	0.251641585072558	-0.091857650845641	0.725863753742246	-0.402436105650297	0.109271680550887	0.234787203596433	0.364359905778536	0.354858272813905	0.162216460213094	0.318500062118362	0.212784702742086	0.42071741318671	0.0926398235632883	0.385568036541119	0.126398380663686	0.263190250094579	0.30742287661942	0.302161411856063	0.238495918935591	0.0804703259540897	0.758833084678223
PTGR2	antiquewhite4	0.571835206115262	0.0164703255623533	-0.617332726151076	0.00828447834314481	-0.255253448009467	0.322770203170532	0.1840112322759	0.479578275592028	-0.0305462033897469	0.907352758304606	0.484623732426975	0.0486648043003168	0.665983505138757	0.00351570266004229	0.573636992546749	0.0160570407671963	0.877829052371776	3.63578792035111e-06	0.754495673399985	0.000465450127325946	0.478978740183936	0.0517465723440562	0.514978276115856	0.034395863720448	-0.271183937162543	0.292411605960019	-0.68031836577456	0.00265252869485289	-0.396538190087784	0.115061364707351	-0.63873421864983	0.0057819504170858	0.0729510487546113	0.780824631671493	0.0270342805826459	0.917968590510935	-0.125349988291436	0.631680711932445	0.25014234626126	0.332885817512594	0.0387842657898604	0.882511830485367	0.1022072181757	0.696287189564043	0.359709251600717	0.156148111293978	-0.226898827557131	0.381153716286166
SENP2	antiquewhite4	0.544932539386129	0.0236931673637145	-0.657592419011175	0.00411862919840531	-0.200470101993967	0.440420951404967	-0.306045744878354	0.232213336477562	-0.439899630889181	0.0772312563052784	0.0627548090254554	0.810895276269706	0.482668021739161	0.0497164429352741	0.196101941634971	0.450649604645884	0.793744348978892	0.000142636029081132	0.600325728368509	0.0108352325168709	0.352515864753694	0.16520296694359	0.306605070340913	0.231317427405434	-0.440102162596714	0.0770792640571793	-0.603173885777089	0.0103694192565604	-0.448010862954965	0.0713131194487389	-0.203594013018742	0.433179762443708	0.287350535033561	0.263428307870259	0.575954638926241	0.0155374637974812	0.404648586299491	0.107153966992593	0.70439288154437	0.00159520414537016	0.285272918576251	0.26704968932852	0.513901682490355	0.0348394959614204	0.855182950503718	1.21527720274676e-05	0.45988839460915	0.0632567392855932
SIRPA	antiquewhite4	-0.740139227345306	0.000680912657216226	0.34094410172233	0.18049962239654	0.613115637297206	0.00886680631889603	-0.0118299154237938	0.964057958010212	-0.154454819635199	0.553920149519196	0.235198324741537	0.363496197073894	-0.224794637141163	0.385704096486539	-0.353976172702274	0.163336799083048	-0.683639493920121	0.00247959610095116	-0.551508199859409	0.021735753766595	-0.73657216905003	0.000745651911499297	-0.561491816159703	0.0190070767896023	0.277198107478129	0.281414023416103	0.700258636229315	0.00174667237955901	0.19413969931694	0.455283339462106	0.27532341873876	0.284814751086081	-0.370517390770905	0.14318683931239	-0.0458429398642512	0.861308425377237	0.212800339660146	0.412203151878668	-0.311745629226998	0.22318648408972	0.144472299382086	0.580113912729113	-0.314014192412068	0.219657264819242	-0.647486029517085	0.00495331372510162	-0.163787713782126	0.529912000027283
WNK2	antiquewhite4	0.564889406530541	0.0181422771306221	-0.567974804560179	0.0173839190628565	-0.27798924629502	0.279986318799558	0.277014580905694	0.281745850116027	-0.0658954830037216	0.801604141856535	0.427930288852928	0.0866073177875054	0.543548982725115	0.024121893795038	0.482225116841725	0.0499569545053333	0.761138738348001	0.000386977332851365	0.412276274661024	0.100076222520657	0.307412511694564	0.230027977967631	0.310984104493017	0.224379289238639	-0.476095789759145	0.0533756999827775	-0.559677983036946	0.0194817668373381	-0.443290126475123	0.0747154707965634	-0.647461160055139	0.00495552419661093	-0.302933460600328	0.237238728775483	0.253823485898438	0.325582020632523	-0.238313540564665	0.356988932846226	0.0732856007481407	0.779842694328425	0.00854056555862792	0.974048003077491	-0.152438173425403	0.559169661174638	0.151054476892877	0.562784010269169	-0.416383083705613	0.0964068771845944
CALCOCO1	antiquewhite4	0.454455345725114	0.0668537227210608	-0.350433483484306	0.16788886925025	-0.289378985547862	0.259922056573714	-0.0762054306830138	0.771286258258057	-0.176884492734437	0.497044055201492	0.419263148336324	0.093891757143562	0.609494916789717	0.00939244492938043	0.444496382397326	0.0738350321556955	0.866988845410745	6.65679304315102e-06	0.562474133457403	0.0187538012236342	0.311264641587155	0.223939399636812	0.328788683213407	0.197552254761951	-0.430260166766516	0.0847208484852779	-0.670983126193803	0.00319199655858345	-0.492795870269616	0.0444503348451182	-0.478134015044774	0.052220010018324	0.183901323228014	0.479845333430853	0.133763192717315	0.608776468600061	-0.0402783148530419	0.878017114622689	0.399439292091032	0.112187130408651	0.104502997243282	0.689780435426014	0.30017200564041	0.241754802102258	0.547977134934214	0.0227705546879303	-0.0327929852227574	0.90056885246442
CD74	antiquewhite4	-0.481003098640834	0.0506250758239123	0.499296758392208	0.0412993853323169	0.227038190002854	0.380853387156668	0.151725787107863	0.561029221959981	0.187132167340389	0.472025431925	0.0918173224999313	0.725979752519422	-0.208077592539976	0.422895687422477	-0.250968140312809	0.33123916946489	-0.499802620077368	0.0410614950829651	-0.624584654770638	0.00735485858662472	-0.228622814611543	0.377447652390778	-0.136726856975191	0.600787926832591	0.363920537815665	0.151006591287023	0.475779618138014	0.0535566700981109	0.506553002762617	0.0379854403402532	0.674010140100858	0.00300809913654554	-0.654157564643305	0.00438842256538832	-0.274111413016857	0.287026546790445	-0.0422683425390579	0.872035780185443	-0.553888799310658	0.0210590241964522	-0.327588283904709	0.199291557375245	-0.176095454977501	0.498996243747765	-0.49086298274155	0.0454212889706382	-0.15380467357863	0.555610174630705
SPHKAP	antiquewhite4	0.735603628186383	0.000764084151232995	-0.513741883528651	0.0349057150751921	-0.50141578205257	0.0403098101124738	0.126178513407473	0.629410573069564	0.14833162102729	0.569925695892968	0.157143710240463	0.546954565099537	0.403366754010916	0.108377316356797	0.431356826860129	0.0838432723196056	0.846034079498474	1.87105749861382e-05	0.689694953971191	0.0021880060000365	0.810911760106378	7.84145202427958e-05	0.59207517300852	0.0122790357090661	-0.461426160408003	0.0622651545304627	-0.872438017927683	4.94512803018424e-06	-0.246678964833734	0.33984326284556	-0.516630487761225	0.033723449080649	0.170197058003896	0.513704350618286	-0.0097142570668311	0.970482907019569	-0.27233753355313	0.290282371908089	0.228692623134853	0.377298005200506	-0.0482163812464023	0.854198265075676	0.223718018189895	0.388043760945915	0.48742694762737	0.0471866950462064	-0.171470198147095	0.510512677739528
MMP16	antiquewhite4	-0.313320106702354	0.22073322631761	0.74154210329226	0.000656763444641697	-0.109059292041155	0.676927926720812	0.265037462113991	0.303914156797753	0.457914377044269	0.0645466848165729	-0.215692994139959	0.405725704988115	-0.510472389194289	0.0362817801716176	-0.0705626249916276	0.787843870766167	-0.5344815082904	0.0270824704152272	-0.56949016654244	0.0170206786132867	-0.332523523568492	0.192204462690229	-0.172917593586829	0.506895480707225	0.299237491904297	0.243295284562532	0.305490884830619	0.233104269119605	0.442034582372535	0.0756400104374173	0.386939367279028	0.124940235014801	-0.107505440236457	0.681301812506953	-0.362226502005982	0.153060739136507	-0.39672912888252	0.11487061658885	-0.543045693965783	0.0242793322404725	-0.325289089822609	0.202650842737006	-0.238574712551528	0.356446385549859	-0.493163865017709	0.0442672682843788	-0.22385366240561	0.387748558833267
ACO2	antiquewhite4	0.483489800283732	0.0492724936278511	-0.491526395338405	0.0450862496847007	-0.234601108356885	0.364751243568786	0.142875166642313	0.58435241583768	-0.0291798416685483	0.911481326248399	0.657995974754324	0.00408783465866715	0.763550294870138	0.000361370961051074	0.485926155396672	0.0479737850522335	0.869219439761742	5.90354505356443e-06	0.701042835914565	0.00171706917026224	0.400109067253191	0.111530827699633	0.448593893130691	0.0709009400273513	-0.40035480119195	0.111290718112804	-0.633067190268447	0.00637561242550824	-0.442216929620672	0.0755052202109367	-0.649214803647248	0.0048015956855113	-0.0625267817494958	0.811570800662361	0.0572053818639873	0.827370066561247	-0.185605932033336	0.475711651353105	0.191561273522452	0.461408486166703	0.0447566047067509	0.864566174067158	-0.0247015410188597	0.925027346753189	0.299642094495308	0.242627568194731	-0.299374925410354	0.243068348247157
COG5	antiquewhite4	0.382688019944151	0.12949924961217	-0.315865132453217	0.216804469957547	-0.23085972678764	0.372668744193662	-0.374291902573545	0.138840046736184	-0.373270378732471	0.140007354886869	0.0451284002890623	0.863450982677003	0.401913252690437	0.109776433898607	0.00320352332962062	0.990264214039253	0.646639713609879	0.00502898589846115	0.558282597978387	0.0198532084602218	0.238707659610656	0.356170386019525	0.185083938672144	0.476975625057303	-0.522476193285174	0.0314248098303338	-0.561304175413058	0.0190557598056341	-0.552401264302598	0.0214799289036374	-0.415658708405117	0.0970469832072727	0.462695606002972	0.0614552969977186	0.368196107166588	0.14590599706012	0.231036591013082	0.372292332816163	0.71466819430568	0.00126490452016301	0.352704744003631	0.164960787587618	0.482087608170869	0.0500318033701949	0.7364333492263	0.000748270935413082	0.302482030411945	0.237973319303053
COQ5	antiquewhite4	0.665997801529642	0.00351474042344413	-0.725064602976661	0.000990243609601883	-0.293534353886977	0.252830149226898	0.00560691567190869	0.982960877462362	-0.0731080245210128	0.78036385592297	-0.046859326209844	0.85826235441491	0.254749768993387	0.323758993339797	0.516699359337651	0.0336956398144573	0.769721387220348	0.000302199606384818	0.518443353511475	0.0329972705614475	0.418440456439619	0.0946053423135971	0.57190781669732	0.0164535106225126	-0.426558783152963	0.0877318988954928	-0.760469480940471	0.000394345685813745	-0.295639455538012	0.249283962221804	-0.503239537541269	0.0394726176279725	0.258069876398736	0.317273745515698	0.366998747865167	0.147322328597563	-0.0381621227537343	0.884384501128245	0.381354912665915	0.130952336127134	0.155930527843925	0.550092505621159	0.326494637755649	0.200884877021891	0.501038368789883	0.0404847304242761	-0.0105701855596009	0.967883347882284
COX10	antiquewhite4	0.668037389717308	0.00337963941256548	-0.639085718248109	0.0057466494328982	-0.348871117875271	0.169923214227709	-0.0479085571739695	0.855119831965948	-0.122334938036663	0.63996805255867	0.15831797041033	0.543924882497057	0.507847247807361	0.037416272174365	0.250380276994631	0.33241089476983	0.846518692270529	1.83004697571766e-05	0.75715180115175	0.000432621483928792	0.664918211141008	0.00358800832117909	0.423597623795934	0.0901958195517021	-0.550684717202105	0.0219737417652282	-0.739699752766915	0.000688627516756031	-0.534098736357616	0.0272133410268273	-0.452847541004204	0.0679465034935107	0.0919844453154256	0.725499084111505	0.299801906557876	0.242364148323487	0.0089048247336741	0.972941510612421	0.418557185487687	0.0945038579823461	0.0566919662644371	0.828897814713459	0.246552005832118	0.340099880259351	0.6552317509153	0.00430255614072891	0.0950577878940182	0.716677159181165
EPAS1	antiquewhite4	0.238820388698878	0.355936453792845	-0.431148545412073	0.0840094356801362	0.000375862513493377	0.998857696088724	-0.0398582176418552	0.879280590068196	-0.185066274538141	0.477018426422634	0.364217734887482	0.150648166378683	0.30179563961732	0.239093002970491	0.122339966660277	0.639954196696497	0.546236797796883	0.0232944491604192	0.353094314534801	0.164462039661476	0.299160449737916	0.243422558318851	0.174020716808225	0.504146786347071	-0.734211611434472	0.000791235252551591	-0.593484853215942	0.012022127075921	-0.430694384721064	0.0843725843320999	-0.650275721749193	0.00471036440544339	-0.13615710396589	0.602320395077112	0.263487871537448	0.306855937820363	-0.131427318600096	0.615102460357292	0.202252371761791	0.436282081180445	0.297069702413688	0.246892471561211	0.119042800231644	0.649063167930357	0.118271958038041	0.65119960576881	-0.401117165132085	0.110548127474581
HSD17B3	antiquewhite4	0.281991658590037	0.272831201624185	-0.481189401859541	0.0505227868645521	-0.0167748049520897	0.949049843694299	0.188473902145968	0.468796515079545	-0.274151204045264	0.28695376753881	0.591709936626328	0.0123463025146852	0.346365961206106	0.173219572091601	0.463831856737852	0.060737054965605	0.548403725466994	0.0226435461399618	0.563029846164383	0.0186116927707113	0.090322967560769	0.730282004385381	0.521451521333849	0.0318187784782905	-0.0855858283849498	0.743970041054935	-0.442453232626294	0.0753308072507326	-0.264969479959463	0.304042862634288	-0.475447879363307	0.0537470429541839	0.154544362163164	0.553687564591141	0.0244251768113455	0.925863971713988	0.129863550406999	0.619351850508548	0.272184797896871	0.290563743378069	0.435378293851559	0.0806815184555974	0.180804653452913	0.487399399423118	0.0587829067802838	0.822679578044993	-0.279210515611252	0.277791064425587
IVD	antiquewhite4	0.595040338000702	0.0117436080759846	-0.648104219159351	0.00489862266566243	-0.262081157334651	0.309541050972766	0.266082502329507	0.301939736210243	-0.220607936676744	0.394845794957626	0.472376356760329	0.0555337651229414	0.594125276707803	0.0119068285187205	0.772856253422071	0.000275388959207839	0.807130126908295	8.99070604577542e-05	0.502673171589166	0.0397311804099447	0.333502931442631	0.190818018508171	0.59731794584157	0.0113450434197862	-0.105796309740461	0.686123892516433	-0.467628867530285	0.0583820152293672	-0.294624290057696	0.250990169367392	-0.499655809576622	0.0411304280350343	-0.0786838365532442	0.764042866627082	0.191883737214385	0.460640213876071	-0.0809941898170725	0.757307233973573	0.208416580721696	0.422123393530401	0.108451824998557	0.678636712479416	0.0174823487921746	0.946903606638317	0.240231530379952	0.353015441596525	-0.20834177553376	0.422293753429582
LMOD3	antiquewhite4	0.5486438563471	0.0225722946820651	-0.628205878002486	0.00692305213115772	-0.222737441169374	0.390181433081051	-0.0167181077888976	0.949221841272664	-0.098902474672059	0.705688744435027	0.48322991324957	0.0494125693270723	0.523775478767132	0.030930651238888	0.343252161388564	0.17737609363149	0.874164168067868	4.48813904869147e-06	0.761356895757828	0.000384600416207327	0.530395689598746	0.0285047714174065	0.467201041725359	0.0586439193174706	-0.550010037870006	0.0221702318963539	-0.773014157073066	0.000274092906925233	-0.583075632996378	0.0140233539843362	-0.547579398137421	0.0228894705769103	0.0432226304483479	0.869169825538536	0.132974032004941	0.610910763808739	0.0496710562186392	0.849845673713013	0.318451290876792	0.212858665693304	0.151907053710837	0.56055580273232	0.218880785177184	0.398650930831456	0.473623863180205	0.0548028228641977	-0.157255290635927	0.546666357572309
[truncated: 4,565 more rows]
[truncated: 16 more columns]
