# Supplementary material for: Potential molecular and cellular mechanisms of the effects of cuproptosis-related genes in the cardiomyocytes of patients with diabetic heart failure: a bioinformatics analysis
Source: Front Endocrinol (Lausanne). 2024 May 31;15:1370387. doi: 10.3389/fendo.2024.1370387 (PMC11176466; doi:10.3389/fendo.2024.1370387)
Supplement: Supplementary Table 1 — The list of diabetic heart failure-related genes obtained from the Gene Expression Omnibus (GEO) database. [file DataSheet_1.zip › supplements/Supplement Table 22.xlsx]

## Sheet: Sheet1
row	column	cor	p	pv
BCO2	CCL1	0.140635	0.565789
CORIN	CCL1	0.631749	0.00371382	**
HSDL2	CCL1	0.106623	0.663963
SNORA80E	CCL1	0.0465773	0.849823
BCO2	CCL11	-0.232538	0.338054
CORIN	CCL11	-0.109717	0.654779
HSDL2	CCL11	-0.118624	0.628613
SNORA80E	CCL11	0.167613	0.492785
BCO2	CCL13	-0.401146	0.0887181
CORIN	CCL13	0.412163	0.0795109
HSDL2	CCL13	-0.30317	0.207049
SNORA80E	CCL13	0.263047	0.27657
BCO2	CCL14	-0.714786	0.000583534	***
CORIN	CCL14	-0.72628	0.000429653	***
HSDL2	CCL14	-0.629185	0.00389981	**
SNORA80E	CCL14	0.680538	0.00134207	**
BCO2	CCL16	-0.246403	0.309191
CORIN	CCL16	-0.145188	0.553146
HSDL2	CCL16	-0.239771	0.322807
SNORA80E	CCL16	0.198851	0.414429
BCO2	CCL17	-0.631126	0.00375839	**
CORIN	CCL17	0.128544	0.599963
HSDL2	CCL17	-0.566853	0.0113818	*
SNORA80E	CCL17	0.58192	0.00895372	**
BCO2	CCL18	-0.440103	0.0593379
CORIN	CCL18	-0.220451	0.364451
HSDL2	CCL18	-0.281127	0.243649
SNORA80E	CCL18	0.238531	0.32539
BCO2	CCL19	-0.4739	0.0403901	*
CORIN	CCL19	-0.521293	0.0220883	*
HSDL2	CCL19	-0.328147	0.170191
SNORA80E	CCL19	0.539292	0.0171788	*
BCO2	CCL2	-0.742791	0.000269414	***
CORIN	CCL2	-0.591843	0.00759756	**
HSDL2	CCL2	-0.605417	0.00601758	**
SNORA80E	CCL2	0.526683	0.0205145	*
BCO2	CCL20	0.115316	0.638283
CORIN	CCL20	0.24698	0.308023
HSDL2	CCL20	0.145152	0.553245
SNORA80E	CCL20	-0.00169579	0.994503
BCO2	CCL21	-0.420514	0.0730166
CORIN	CCL21	-0.531947	0.0190647	*
HSDL2	CCL21	-0.397408	0.0920127
SNORA80E	CCL21	0.436975	0.0613807
BCO2	CCL22	-0.309997	0.196492
CORIN	CCL22	0.254443	0.293155
HSDL2	CCL22	-0.467515	0.0435537	*
SNORA80E	CCL22	0.286915	0.233664
BCO2	CCL23	-0.615057	0.00506738	**
CORIN	CCL23	-0.189245	0.437779
HSDL2	CCL23	-0.601068	0.00649147	**
SNORA80E	CCL23	0.59458	0.00725453	**
BCO2	CCL24	0.366086	0.123199
CORIN	CCL24	0.594065	0.0073181	**
HSDL2	CCL24	0.425145	0.0695901
SNORA80E	CCL24	-0.314591	0.189594
BCO2	CCL25	-0.159069	0.515399
CORIN	CCL25	0.616497	0.00493665	**
HSDL2	CCL25	-0.190324	0.435123
SNORA80E	CCL25	0.218899	0.367923
BCO2	CCL26	-0.299742	0.212487
CORIN	CCL26	0.136196	0.578236
HSDL2	CCL26	-0.33576	0.159909
SNORA80E	CCL26	0.283952	0.238742
BCO2	CCL27	-0.525353	0.0208943	*
CORIN	CCL27	0.0812555	0.740881
HSDL2	CCL27	-0.486413	0.0347061	*
SNORA80E	CCL27	0.463976	0.0453868	*
BCO2	CCL28	-0.414513	0.0776423
CORIN	CCL28	-0.285203	0.236589
HSDL2	CCL28	-0.356336	0.134276
SNORA80E	CCL28	0.344649	0.148453
BCO2	CCL3	-0.276448	0.251918
CORIN	CCL3	0.16694	0.49455
HSDL2	CCL3	-0.364113	0.125386
SNORA80E	CCL3	0.247641	0.306689
BCO2	CCL4	-0.164187	0.501794
CORIN	CCL4	-0.222493	0.359912
HSDL2	CCL4	-0.220616	0.364082
SNORA80E	CCL4	0.11834	0.629442
BCO2	CCL5	-0.318086	0.184456
CORIN	CCL5	-0.163436	0.50378
HSDL2	CCL5	-0.208984	0.39054
SNORA80E	CCL5	0.211158	0.385517
BCO2	CCL7	-0.303347	0.20677
CORIN	CCL7	0.0176635	0.942784
HSDL2	CCL7	-0.202391	0.405996
SNORA80E	CCL7	0.256834	0.288488
BCO2	CCL8	-0.631178	0.00375465	**
CORIN	CCL8	-0.410836	0.0805811
HSDL2	CCL8	-0.57496	0.010017	*
SNORA80E	CCL8	0.417498	0.075315
BCO2	CX3CL1	0.314886	0.189157
CORIN	CX3CL1	-0.0216667	0.929844
HSDL2	CX3CL1	0.143547	0.557689
SNORA80E	CX3CL1	-0.0596063	0.808475
BCO2	CXCL1	0.00289524	0.990615
CORIN	CXCL1	-0.0189758	0.93854
HSDL2	CXCL1	-0.0662543	0.787556
SNORA80E	CXCL1	0.0963835	0.694674
BCO2	CXCL10	0.00471604	0.984713
CORIN	CXCL10	-0.294824	0.220452
HSDL2	CXCL10	0.0795865	0.746035
SNORA80E	CXCL10	-0.197497	0.417678
BCO2	CXCL11	0.166815	0.494877
CORIN	CXCL11	-0.218448	0.368935
HSDL2	CXCL11	0.245897	0.310218
SNORA80E	CXCL11	-0.127812	0.602058
BCO2	CXCL12	-0.204331	0.401415
CORIN	CXCL12	-0.264734	0.273386
HSDL2	CXCL12	-0.22733	0.349287
SNORA80E	CXCL12	0.0839564	0.732564
BCO2	CXCL13	-0.111339	0.649984
CORIN	CXCL13	-0.054088	0.825934
HSDL2	CXCL13	-0.0676986	0.783029
SNORA80E	CXCL13	0.182251	0.455203
BCO2	CXCL14	0.148738	0.543377
CORIN	CXCL14	0.378834	0.109715
HSDL2	CXCL14	0.0799326	0.744965
SNORA80E	CXCL14	-0.130543	0.594254
BCO2	CXCL16	-0.64297	0.00298372	**
CORIN	CXCL16	-0.604925	0.00606969	**
HSDL2	CXCL16	-0.480763	0.0371904	*
SNORA80E	CXCL16	0.474472	0.0401156	*
BCO2	CXCL17	-0.185864	0.446158
CORIN	CXCL17	0.0463524	0.85054
HSDL2	CXCL17	-0.381111	0.107422
SNORA80E	CXCL17	0.384505	0.10407
BCO2	CXCL2	-0.136353	0.577795
CORIN	CXCL2	-0.44655	0.0552879
HSDL2	CXCL2	-0.129582	0.596995
SNORA80E	CXCL2	0.211326	0.385129
BCO2	CXCL3	-0.55853	0.0129347	*
CORIN	CXCL3	0.206741	0.395762
HSDL2	CXCL3	-0.475431	0.0396584	*
SNORA80E	CXCL3	0.460795	0.0470844	*
BCO2	CXCL5	-0.307123	0.200892
CORIN	CXCL5	0.147858	0.545792
HSDL2	CXCL5	-0.41297	0.0788653
SNORA80E	CXCL5	0.29439	0.221164
BCO2	CXCL6	-0.11613	0.635899
CORIN	CXCL6	0.340368	0.153898
HSDL2	CXCL6	-0.134431	0.583217
SNORA80E	CXCL6	0.259072	0.284158
BCO2	CXCL8	-0.309801	0.19679
CORIN	CXCL8	-0.126056	0.607096
HSDL2	CXCL8	-0.414155	0.0779243
SNORA80E	CXCL8	0.298719	0.214128
BCO2	CXCL9	-0.0894106	0.715855
CORIN	CXCL9	-0.474228	0.0402324	*
HSDL2	CXCL9	-0.022052	0.928599
SNORA80E	CXCL9	-0.09763	0.69091
BCO2	XCL1	-0.0301315	0.902542
CORIN	XCL1	0.248004	0.305958
HSDL2	XCL1	-0.081196	0.741065
SNORA80E	XCL1	0.0649631	0.791609
BCO2	XCL2	0.308237	0.199178
CORIN	XCL2	0.494495	0.0313783	*
HSDL2	XCL2	0.484762	0.0354184	*
SNORA80E	XCL2	-0.305411	0.203543
