# Supplementary material for: Potential molecular and cellular mechanisms of the effects of cuproptosis-related genes in the cardiomyocytes of patients with diabetic heart failure: a bioinformatics analysis
Source: Front Endocrinol (Lausanne). 2024 May 31;15:1370387. doi: 10.3389/fendo.2024.1370387 (PMC11176466; doi:10.3389/fendo.2024.1370387)
Supplement: Supplementary Table 1 — The list of diabetic heart failure-related genes obtained from the Gene Expression Omnibus (GEO) database. [file DataSheet_1.zip › supplements/Supplement Table 23.xlsx]

## Sheet: Sheet1
row	column	cor	p	pv
BCO2	ADORA2A	0.294635	0.220763
CORIN	ADORA2A	0.354355	0.13661
HSDL2	ADORA2A	0.128895	0.598957
SNORA80E	ADORA2A	-0.23241	0.338328
BCO2	BTLA	-0.232685	0.337741
CORIN	BTLA	0.232701	0.337706
HSDL2	BTLA	-0.142593	0.560338
SNORA80E	BTLA	0.245644	0.310732
BCO2	CD160	-0.096102	0.695525
CORIN	CD160	0.224335	0.355844
HSDL2	CD160	-0.0985744	0.688062
SNORA80E	CD160	0.152484	0.533153
BCO2	CD244	-0.199291	0.413375
CORIN	CD244	0.255469	0.291147
HSDL2	CD244	-0.0681012	0.781769
SNORA80E	CD244	0.0853465	0.728294
BCO2	CD274	0.675437	0.00150558	**
CORIN	CD274	0.0586809	0.811397
HSDL2	CD274	0.655563	0.00230986	**
SNORA80E	CD274	-0.552587	0.0141442	*
BCO2	CD96	0.0143998	0.953344
CORIN	CD96	-0.159884	0.51322
HSDL2	CD96	0.0906086	0.712202
SNORA80E	CD96	-0.135124	0.581259
BCO2	CSF1R	-0.064701	0.792432
CORIN	CSF1R	0.152096	0.534207
HSDL2	CSF1R	-0.128652	0.599652
SNORA80E	CSF1R	0.0311828	0.899158
BCO2	CTLA4	-0.358564	0.131686
CORIN	CTLA4	0.231266	0.340777
HSDL2	CTLA4	-0.119072	0.627308
SNORA80E	CTLA4	0.150222	0.539315
BCO2	HAVCR2	-0.367228	0.121946
CORIN	HAVCR2	-0.401479	0.0884289
HSDL2	HAVCR2	-0.132076	0.589893
SNORA80E	HAVCR2	0.15583	0.524096
BCO2	IDO1	0.577337	0.00964308	**
CORIN	IDO1	0.401772	0.0881748
HSDL2	IDO1	0.582676	0.008844	**
SNORA80E	IDO1	-0.426805	0.0683914
BCO2	IL10	-0.630523	0.00380187	**
CORIN	IL10	-0.161179	0.509768
HSDL2	IL10	-0.536306	0.0179265	*
SNORA80E	IL10	0.467838	0.043389	*
BCO2	IL10RB	-0.255628	0.290836
CORIN	IL10RB	-0.597578	0.00689332	**
HSDL2	IL10RB	-0.373593	0.115124
SNORA80E	IL10RB	0.146713	0.548939
BCO2	KDR	0.120312	0.6237
CORIN	KDR	-0.223386	0.357935
HSDL2	KDR	0.19703	0.418802
SNORA80E	KDR	-0.246848	0.308291
BCO2	KIR2DL1	-0.283575	0.239394
CORIN	KIR2DL1	0.278477	0.24831
HSDL2	KIR2DL1	-0.0602734	0.80637
SNORA80E	KIR2DL1	0.108291	0.659007
BCO2	LAG3	-0.293568	0.222516
CORIN	LAG3	0.465733	0.0444695	*
HSDL2	LAG3	-0.307516	0.200285
SNORA80E	LAG3	0.32238	0.178273
BCO2	LGALS9	-0.141381	0.563711
CORIN	LGALS9	-0.393904	0.0951808
HSDL2	LGALS9	-0.216349	0.373667
SNORA80E	LGALS9	0.238439	0.325584
BCO2	PDCD1	-0.308858	0.198228
CORIN	PDCD1	0.281553	0.242904
HSDL2	PDCD1	-0.42232	0.0716662
SNORA80E	PDCD1	0.295954	0.218605
BCO2	PDCD1LG2	0.201857	0.407262
CORIN	PDCD1LG2	-0.199309	0.413332
HSDL2	PDCD1LG2	0.248484	0.304992
SNORA80E	PDCD1LG2	-0.381481	0.107053
BCO2	TGFB1	-0.671717	0.00163501	**
CORIN	TGFB1	-0.728848	0.000400434	***
HSDL2	TGFB1	-0.710253	0.00065583	***
SNORA80E	TGFB1	0.622456	0.00442467	**
BCO2	TGFBR1	-0.441657	0.0583415
CORIN	TGFBR1	-0.60679	0.00587392	**
HSDL2	TGFBR1	-0.489257	0.0335052	*
SNORA80E	TGFBR1	0.269241	0.264995
BCO2	TIGIT	-0.326761	0.17211
CORIN	TIGIT	0.0724263	0.768259
HSDL2	TIGIT	-0.403374	0.0867964
SNORA80E	TIGIT	0.298747	0.214083
BCO2	VTCN1	-0.218867	0.367994
CORIN	VTCN1	0.0780624	0.75075
HSDL2	VTCN1	-0.111957	0.648163
SNORA80E	VTCN1	0.0662368	0.787611
