# Supplementary material for: Potential molecular and cellular mechanisms of the effects of cuproptosis-related genes in the cardiomyocytes of patients with diabetic heart failure: a bioinformatics analysis
Source: Front Endocrinol (Lausanne). 2024 May 31;15:1370387. doi: 10.3389/fendo.2024.1370387 (PMC11176466; doi:10.3389/fendo.2024.1370387)
Supplement: Supplementary Table 1 — The list of diabetic heart failure-related genes obtained from the Gene Expression Omnibus (GEO) database. [file DataSheet_1.zip › supplements/Supplement Table 24.xlsx]

## Sheet: Sheet1
row	column	cor	p	pv	val
BCO2	BTNL2	-0.664506	0.00191244	**	-1
CORIN	BTNL2	-0.12523	0.609475		-6
HSDL2	BTNL2	-0.5624	0.0121928	*	-1
SNORA80E	BTNL2	0.534362	0.0184274	*	6
BCO2	C10orf54	-0.0778734	0.751335		-6
CORIN	C10orf54	-0.0745751	0.76157		-6
HSDL2	C10orf54	-0.37054	0.118361		-1
SNORA80E	C10orf54	0.392552	0.0964242		6
BCO2	CD27	-0.354492	0.136448		-1
CORIN	CD27	0.0713654	0.771567		1
HSDL2	CD27	-0.332171	0.164702		-6
SNORA80E	CD27	0.214853	0.377062		1
BCO2	CD276	-0.591958	0.00758289	**	-1
CORIN	CD276	-0.624029	0.0042971	**	-1
HSDL2	CD276	-0.70067	0.000833753	***	-1
SNORA80E	CD276	0.696152	0.00093076	***	6
BCO2	CD28	-0.314235	0.190122		-6
CORIN	CD28	-0.273436	0.257333		-6
HSDL2	CD28	-0.264317	0.27417		-6
SNORA80E	CD28	0.232189	0.3388		1
BCO2	CD40	-0.382639	0.105904		-1
CORIN	CD40	0.133684	0.58533		1
HSDL2	CD40	-0.391229	0.0976524		-1
SNORA80E	CD40	0.451004	0.0526151		6
BCO2	CD40LG	0.0328148	0.893908		1
CORIN	CD40LG	0.319782	0.181997		6
HSDL2	CD40LG	0.0337372	0.890942		1
SNORA80E	CD40LG	-0.00643005	0.979157		-6
BCO2	CD48	-0.186478	0.444629		-6
CORIN	CD48	0.0971092	0.692482		1
HSDL2	CD48	-0.063672	0.795666		-6
SNORA80E	CD48	0.0717656	0.770319		1
BCO2	CD70	-0.29817	0.215012		-6
CORIN	CD70	0.384845	0.103738		6
HSDL2	CD70	-0.350787	0.140884		-1
SNORA80E	CD70	0.24127	0.319698		1
BCO2	CD80	-0.352949	0.138283		-1
CORIN	CD80	0.216244	0.373905		1
HSDL2	CD80	-0.207799	0.393295		-6
SNORA80E	CD80	0.179311	0.46263		1
BCO2	CD86	-0.235095	0.332617		-6
CORIN	CD86	-0.30445	0.205041		-6
HSDL2	CD86	-0.250371	0.301213		-6
SNORA80E	CD86	0.0709727	0.772792		1
BCO2	CXCR4	-0.475493	0.0396294	*	-1
CORIN	CXCR4	-0.568784	0.011044	*	-1
HSDL2	CXCR4	-0.329107	0.168871		-6
SNORA80E	CXCR4	0.266081	0.270861		3
BCO2	ENTPD1	-0.0235321	0.92382		-6
CORIN	ENTPD1	-0.402161	0.0878388		-1
HSDL2	ENTPD1	0.0827619	0.736239		1
SNORA80E	ENTPD1	-0.267678	0.267887		-6
BCO2	HHLA2	-0.20183	0.407325		-6
CORIN	HHLA2	0.38979	0.0990013		6
HSDL2	HHLA2	-0.238327	0.325819		-6
SNORA80E	HHLA2	0.253017	0.295963		3
BCO2	ICOS	-0.267391	0.26842		-6
CORIN	ICOS	0.0175375	0.943191		1
HSDL2	ICOS	-0.0807312	0.742499		-6
SNORA80E	ICOS	0.117616	0.631554		1
BCO2	ICOSLG	-0.611476	0.00540486	**	-1
CORIN	ICOSLG	-0.563655	0.0119597	*	-1
HSDL2	ICOSLG	-0.603907	0.00617881	**	-1
SNORA80E	ICOSLG	0.439913	0.0594603		6
BCO2	IL2RA	-0.100048	0.683626		-6
CORIN	IL2RA	-0.110307	0.653033		-6
HSDL2	IL2RA	0.0670015	0.785213		1
SNORA80E	IL2RA	-0.106066	0.665619		-6
BCO2	IL6	-0.489108	0.0335674	*	-1
CORIN	IL6	-0.546639	0.0154437	*	-1
HSDL2	IL6	-0.527863	0.0201823	*	-1
SNORA80E	IL6	0.515447	0.0239011	*	6
BCO2	IL6R	0.119207	0.626913		1
CORIN	IL6R	0.19098	0.433511		1
HSDL2	IL6R	-0.0335838	0.891436		-6
SNORA80E	IL6R	-0.011307	0.963357		-6
BCO2	KLRC1	-0.344886	0.148157		-1
CORIN	KLRC1	0.113071	0.64488		1
HSDL2	KLRC1	-0.325801	0.173448		-6
SNORA80E	KLRC1	0.346164	0.14656		6
BCO2	LTA	-0.227487	0.348946		-6
CORIN	LTA	0.367066	0.122122		6
HSDL2	LTA	-0.178335	0.46511		-6
SNORA80E	LTA	0.203613	0.403107		1
BCO2	MICB	-0.00575413	0.981348		-6
CORIN	MICB	-0.241599	0.319018		-6
HSDL2	MICB	-0.0651703	0.790958		-6
SNORA80E	MICB	0.111435	0.649703		1
BCO2	NT5E	-0.258703	0.28487		-6
CORIN	NT5E	-0.62747	0.00402844	**	-1
HSDL2	NT5E	-0.16648	0.495755		-6
SNORA80E	NT5E	0.122587	0.617102		1
BCO2	PVR	0.663257	0.00196425	**	6
CORIN	PVR	0.180403	0.459864		1
HSDL2	PVR	0.523337	0.0214807	*	6
SNORA80E	PVR	-0.428338	0.0672982		-1
BCO2	RAET1E	-0.425676	0.0692051		-1
CORIN	RAET1E	0.0630894	0.797498		1
HSDL2	RAET1E	-0.160973	0.510317		-6
SNORA80E	RAET1E	0.142139	0.561599		1
BCO2	TMEM173	-0.282301	0.241602		-6
CORIN	TMEM173	-0.400018	0.0897031		-1
HSDL2	TMEM173	-0.385732	0.102876		-1
SNORA80E	TMEM173	0.21777	0.37046		1
BCO2	TMIGD2	-0.328127	0.170219		-6
CORIN	TMIGD2	0.367295	0.121872		6
HSDL2	TMIGD2	-0.306454	0.201925		-6
SNORA80E	TMIGD2	0.313376	0.191402		6
BCO2	TNFRSF13B	-0.356143	0.134502		-1
CORIN	TNFRSF13B	0.358268	0.132028		6
HSDL2	TNFRSF13B	-0.309812	0.196773		-6
SNORA80E	TNFRSF13B	0.301257	0.210072		6
BCO2	TNFRSF13C	-0.344544	0.148586		-1
CORIN	TNFRSF13C	0.256889	0.28838		3
HSDL2	TNFRSF13C	-0.456046	0.0497087	*	-1
SNORA80E	TNFRSF13C	0.495455	0.0310003	*	6
BCO2	TNFRSF14	-0.529589	0.0197037	*	-1
CORIN	TNFRSF14	-0.0807342	0.74249		-6
HSDL2	TNFRSF14	-0.631791	0.0037109	**	-1
SNORA80E	TNFRSF14	0.545772	0.0156408	*	6
BCO2	TNFRSF17	-0.409718	0.0814903		-1
CORIN	TNFRSF17	-0.202957	0.404657		-6
HSDL2	TNFRSF17	-0.259328	0.283666		-6
SNORA80E	TNFRSF17	0.421663	0.072155		6
BCO2	TNFRSF18	-0.350964	0.14067		-1
CORIN	TNFRSF18	0.160345	0.511989		1
HSDL2	TNFRSF18	-0.475314	0.0397144	*	-1
SNORA80E	TNFRSF18	0.493543	0.0317571	*	6
BCO2	TNFRSF25	-0.420938	0.0726978		-1
CORIN	TNFRSF25	0.22319	0.35837		1
HSDL2	TNFRSF25	-0.410962	0.0804788		-1
SNORA80E	TNFRSF25	0.37264	0.116128		6
BCO2	TNFRSF4	-0.805253	3.19e-05	***	-1
CORIN	TNFRSF4	-0.0532611	0.828558		-6
HSDL2	TNFRSF4	-0.663019	0.00197426	**	-1
SNORA80E	TNFRSF4	0.708075	0.000693163	***	6
BCO2	TNFRSF8	-0.33368	0.162675		-1
CORIN	TNFRSF8	0.39692	0.0924486		6
HSDL2	TNFRSF8	-0.360489	0.129475		-1
SNORA80E	TNFRSF8	0.374433	0.114244		6
BCO2	TNFRSF9	-0.674516	0.00153679	**	-1
CORIN	TNFRSF9	-0.203772	0.402731		-6
HSDL2	TNFRSF9	-0.526023	0.0207024	*	-1
SNORA80E	TNFRSF9	0.503107	0.0281116	*	6
BCO2	TNFSF13	-0.479714	0.0376665	*	-1
CORIN	TNFSF13	0.0634062	0.796502		1
HSDL2	TNFSF13	-0.584281	0.00861452	**	-1
SNORA80E	TNFSF13	0.452316	0.0518466		6
BCO2	TNFSF13B	-0.368029	0.121072		-1
CORIN	TNFSF13B	-0.555886	0.0134621	*	-1
HSDL2	TNFSF13B	-0.271536	0.260786		-6
SNORA80E	TNFSF13B	0.229282	0.345053		1
BCO2	TNFSF14	-0.203492	0.403393		-6
CORIN	TNFSF14	0.645502	0.00283657	**	6
HSDL2	TNFSF14	-0.0502529	0.838115		-6
SNORA80E	TNFSF14	0.0685111	0.780486		1
BCO2	TNFSF15	-0.3961	0.093186		-1
CORIN	TNFSF15	0.394976	0.0942033		6
HSDL2	TNFSF15	-0.310466	0.19578		-6
SNORA80E	TNFSF15	0.248983	0.303988		1
BCO2	TNFSF18	-0.430448	0.065815		-1
CORIN	TNFSF18	-0.190191	0.435449		-6
HSDL2	TNFSF18	-0.471854	0.0413838	*	-1
SNORA80E	TNFSF18	0.381363	0.107171		6
BCO2	TNFSF4	0.0945581	0.700199		1
CORIN	TNFSF4	-0.21717	0.371813		-6
HSDL2	TNFSF4	0.00324415	0.989483		1
SNORA80E	TNFSF4	0.00167764	0.994562		1
BCO2	TNFSF9	-0.551626	0.0143481	*	-1
CORIN	TNFSF9	0.0950905	0.698586		1
HSDL2	TNFSF9	-0.603481	0.0062249	**	-1
SNORA80E	TNFSF9	0.543683	0.0161241	*	6
BCO2	ULBP1	-0.333692	0.162658		-1
CORIN	ULBP1	0.279442	0.246607		6
HSDL2	ULBP1	-0.330778	0.166588		-6
SNORA80E	ULBP1	0.270211	0.26321		3
