# Supplementary material for: Potential molecular and cellular mechanisms of the effects of cuproptosis-related genes in the cardiomyocytes of patients with diabetic heart failure: a bioinformatics analysis
Source: Front Endocrinol (Lausanne). 2024 May 31;15:1370387. doi: 10.3389/fendo.2024.1370387 (PMC11176466; doi:10.3389/fendo.2024.1370387)
Supplement: Supplementary Table 1 — The list of diabetic heart failure-related genes obtained from the Gene Expression Omnibus (GEO) database. [file DataSheet_1.zip › supplements/Supplement Table 25.xlsx]

## Sheet: Sheet1
row	column	cor	p	pv
BCO2	B2M	-0.542642	0.0163694	*
CORIN	B2M	-0.483066	0.0361618	*
HSDL2	B2M	-0.789825	5.76e-05	***
SNORA80E	B2M	0.654481	0.0023623	**
BCO2	HLA-A	-0.0207469	0.932816
CORIN	HLA-A	-0.307473	0.200352
HSDL2	HLA-A	-0.1999	0.411921
SNORA80E	HLA-A	0.176821	0.46897
BCO2	HLA-B	-0.497192	0.0303252	*
CORIN	HLA-B	0.0008562	0.997224
HSDL2	HLA-B	-0.441428	0.0584878
SNORA80E	HLA-B	0.356657	0.133901
BCO2	HLA-C	-0.343618	0.149752
CORIN	HLA-C	0.276291	0.252197
HSDL2	HLA-C	-0.277413	0.250198
SNORA80E	HLA-C	0.292012	0.225093
BCO2	HLA-DMA	0.0459193	0.851922
CORIN	HLA-DMA	0.0883313	0.719152
HSDL2	HLA-DMA	0.158188	0.517758
SNORA80E	HLA-DMA	-0.0158415	0.948678
BCO2	HLA-DMB	-0.381042	0.107491
CORIN	HLA-DMB	-0.26135	0.279793
HSDL2	HLA-DMB	-0.304275	0.205315
SNORA80E	HLA-DMB	0.259509	0.283317
BCO2	HLA-DOA	-0.238527	0.3254
CORIN	HLA-DOA	-0.138368	0.57213
HSDL2	HLA-DOA	-0.341462	0.152493
SNORA80E	HLA-DOA	0.169087	0.488933
BCO2	HLA-DOB	-0.237303	0.327962
CORIN	HLA-DOB	-0.100824	0.681296
HSDL2	HLA-DOB	-0.0423622	0.863286
SNORA80E	HLA-DOB	0.208201	0.392359
BCO2	HLA-DPA1	-0.1099	0.654237
CORIN	HLA-DPA1	-0.121053	0.621547
HSDL2	HLA-DPA1	-0.00232404	0.992466
SNORA80E	HLA-DPA1	0.0306592	0.900843
BCO2	HLA-DPB1	0.0037101	0.987973
CORIN	HLA-DPB1	0.140203	0.566997
HSDL2	HLA-DPB1	0.104861	0.669211
SNORA80E	HLA-DPB1	-0.146166	0.550447
BCO2	HLA-DQA1	-0.36279	0.126869
CORIN	HLA-DQA1	-0.413903	0.0781241
HSDL2	HLA-DQA1	-0.321549	0.179458
SNORA80E	HLA-DQA1	0.266479	0.270118
BCO2	HLA-DQA2	-0.301392	0.209858
CORIN	HLA-DQA2	-0.324501	0.175271
HSDL2	HLA-DQA2	-0.341696	0.152194
SNORA80E	HLA-DQA2	0.271091	0.261598
BCO2	HLA-DQB1	-0.26702	0.26911
CORIN	HLA-DQB1	-0.0429332	0.86146
HSDL2	HLA-DQB1	-0.172301	0.480588
SNORA80E	HLA-DQB1	0.187712	0.441568
BCO2	HLA-DRA	-0.149218	0.542062
CORIN	HLA-DRA	-0.0930447	0.70479
HSDL2	HLA-DRA	0.0223173	0.927743
SNORA80E	HLA-DRA	-0.017059	0.944739
BCO2	HLA-DRB1	-0.0327016	0.894272
CORIN	HLA-DRB1	-0.122014	0.618763
HSDL2	HLA-DRB1	-0.0340388	0.889973
SNORA80E	HLA-DRB1	0.131628	0.591164
BCO2	HLA-E	0.149562	0.541119
CORIN	HLA-E	0.143656	0.557386
HSDL2	HLA-E	0.0841695	0.731909
SNORA80E	HLA-E	-0.0690891	0.778677
BCO2	HLA-F	0.653437	0.0024138	**
CORIN	HLA-F	0.0829489	0.735663
HSDL2	HLA-F	0.457978	0.0486278	*
SNORA80E	HLA-F	-0.550907	0.0145022	*
BCO2	HLA-G	-0.620635	0.00457629	**
CORIN	HLA-G	-0.120991	0.621729
HSDL2	HLA-G	-0.591929	0.00758662	**
SNORA80E	HLA-G	0.520729	0.0222581	*
BCO2	TAP1	-0.0330295	0.893217
CORIN	TAP1	-0.130982	0.593003
HSDL2	TAP1	-0.225385	0.353538
SNORA80E	TAP1	0.119121	0.627165
BCO2	TAP2	0.616924	0.00489844	**
CORIN	TAP2	0.181776	0.456397
HSDL2	TAP2	0.563655	0.0119596	*
SNORA80E	TAP2	-0.629444	0.00388074	**
BCO2	TAPBP	0.448468	0.0541248
CORIN	TAPBP	-0.117509	0.631865
HSDL2	TAPBP	0.34027	0.154023
SNORA80E	TAPBP	-0.413958	0.0780808
