# Supplementary material for: Potential molecular and cellular mechanisms of the effects of cuproptosis-related genes in the cardiomyocytes of patients with diabetic heart failure: a bioinformatics analysis
Source: Front Endocrinol (Lausanne). 2024 May 31;15:1370387. doi: 10.3389/fendo.2024.1370387 (PMC11176466; doi:10.3389/fendo.2024.1370387)
Supplement: Supplementary Table 1 — The list of diabetic heart failure-related genes obtained from the Gene Expression Omnibus (GEO) database. [file DataSheet_1.zip › supplements/Supplement Table 26.xlsx]

## Sheet: Sheet1
row	column	cor	p	pv
BCO2	CCR1	-0.209786	0.388683
CORIN	CCR1	-0.379829	0.108709
HSDL2	CCR1	-0.117308	0.632454
SNORA80E	CCR1	0.038697	0.875022
BCO2	CCR10	-0.557897	0.0130595	*
CORIN	CCR10	0.0433354	0.860174
HSDL2	CCR10	-0.549075	0.0149006	*
SNORA80E	CCR10	0.506993	0.0267278	*
BCO2	CCR2	-0.381956	0.10658
CORIN	CCR2	-0.0327658	0.894065
HSDL2	CCR2	-0.32916	0.168798
SNORA80E	CCR2	0.212367	0.382739
BCO2	CCR3	-0.392652	0.0963321
CORIN	CCR3	0.179177	0.46297
HSDL2	CCR3	-0.270122	0.263375
SNORA80E	CCR3	0.335446	0.160324
BCO2	CCR4	-0.330024	0.167615
CORIN	CCR4	0.107212	0.662211
HSDL2	CCR4	-0.346552	0.146077
SNORA80E	CCR4	0.1805	0.459618
BCO2	CCR5	-0.154381	0.528009
CORIN	CCR5	0.513403	0.024562	*
HSDL2	CCR5	0.0932731	0.704097
SNORA80E	CCR5	0.096676	0.69379
BCO2	CCR6	-0.399639	0.0900354
CORIN	CCR6	0.00479649	0.984452
HSDL2	CCR6	-0.338026	0.156933
SNORA80E	CCR6	0.433142	0.0639564
BCO2	CCR7	-0.47722	0.038817	*
CORIN	CCR7	0.22105	0.363115
HSDL2	CCR7	-0.37014	0.118789
SNORA80E	CCR7	0.355275	0.135523
BCO2	CCR8	-0.254345	0.293349
CORIN	CCR8	0.330457	0.167025
HSDL2	CCR8	-0.188896	0.438641
SNORA80E	CCR8	0.322867	0.17758
BCO2	CCR9	-0.154123	0.528708
CORIN	CCR9	0.164409	0.501207
HSDL2	CCR9	-0.284865	0.237169
SNORA80E	CCR9	0.173969	0.476285
BCO2	CX3CR1	0.0865475	0.724611
CORIN	CX3CR1	-0.155421	0.525199
HSDL2	CX3CR1	0.0617872	0.801598
SNORA80E	CX3CR1	-0.208991	0.390524
BCO2	CXCR1	0.39533	0.0938816
CORIN	CXCR1	0.615596	0.00501812	**
HSDL2	CXCR1	0.290493	0.227625
SNORA80E	CXCR1	-0.328965	0.169065
BCO2	CXCR2	0.392566	0.0964113
CORIN	CXCR2	0.237314	0.327939
HSDL2	CXCR2	0.200712	0.409984
SNORA80E	CXCR2	-0.0684067	0.780812
BCO2	CXCR3	-0.18716	0.442935
CORIN	CXCR3	0.57479	0.0100443	*
HSDL2	CXCR3	-0.176408	0.470027
SNORA80E	CXCR3	0.137008	0.575951
BCO2	CXCR5	-0.477718	0.0385849	*
CORIN	CXCR5	0.269996	0.263606
HSDL2	CXCR5	-0.355189	0.135624
SNORA80E	CXCR5	0.378703	0.109848
BCO2	CXCR6	-0.304095	0.205597
CORIN	CXCR6	0.0981418	0.689366
HSDL2	CXCR6	-0.397408	0.0920127
SNORA80E	CXCR6	0.18734	0.442488
BCO2	XCR1	-0.259822	0.282717
CORIN	XCR1	0.400193	0.0895495
HSDL2	XCR1	-0.261537	0.279437
SNORA80E	XCR1	0.156951	0.521078
