# Supplementary material for: Potential molecular and cellular mechanisms of the effects of cuproptosis-related genes in the cardiomyocytes of patients with diabetic heart failure: a bioinformatics analysis
Source: Front Endocrinol (Lausanne). 2024 May 31;15:1370387. doi: 10.3389/fendo.2024.1370387 (PMC11176466; doi:10.3389/fendo.2024.1370387)
Supplement: Supplementary Table 1 — The list of diabetic heart failure-related genes obtained from the Gene Expression Omnibus (GEO) database. [file DataSheet_1.zip › supplements/Supplement Table 27.xlsx]

## Sheet: Sheet1
miRNA	lncRNA	gene
hsa-miR-107	RP11-849H4.4	CORIN
hsa-miR-107	RP11-849H4.4	HSDL2
hsa-miR-107	RP11-91N2.3	CORIN
hsa-miR-107	RP11-91N2.3	HSDL2
hsa-miR-107	RP5-1160K1.8	CORIN
hsa-miR-107	RP5-1160K1.8	HSDL2
hsa-miR-107	LINC00400	CORIN
hsa-miR-107	LINC00400	HSDL2
hsa-miR-107	RP11-356J5.12	CORIN
hsa-miR-107	RP11-356J5.12	HSDL2
hsa-miR-107	RP11-703H8.9	CORIN
hsa-miR-107	RP11-703H8.9	HSDL2
hsa-miR-107	RP6-24A23.7	CORIN
hsa-miR-107	RP6-24A23.7	HSDL2
hsa-miR-107	LINC01376	CORIN
hsa-miR-107	LINC01376	HSDL2
hsa-miR-107	RP4-761J14.8	CORIN
hsa-miR-107	RP4-761J14.8	HSDL2
hsa-miR-107	RP11-111A21.1	CORIN
hsa-miR-107	RP11-111A21.1	HSDL2
hsa-miR-107	RP11-58A18.1	CORIN
hsa-miR-107	RP11-58A18.1	HSDL2
hsa-miR-107	RP4-671O14.6	CORIN
hsa-miR-107	RP4-671O14.6	HSDL2
hsa-miR-107	AC006262.4	CORIN
hsa-miR-107	AC006262.4	HSDL2
hsa-miR-107	RP11-659P15.1	CORIN
hsa-miR-107	RP11-659P15.1	HSDL2
hsa-miR-107	CTD-2145A24.5	CORIN
hsa-miR-107	CTD-2145A24.5	HSDL2
hsa-miR-107	RP11-335E6.2	CORIN
hsa-miR-107	RP11-335E6.2	HSDL2
hsa-miR-107	NUTM2A-AS1	CORIN
hsa-miR-107	NUTM2A-AS1	HSDL2
hsa-miR-107	DNM3-IT1	CORIN
hsa-miR-107	DNM3-IT1	HSDL2
hsa-miR-107	RP5-945I17.2	CORIN
hsa-miR-107	RP5-945I17.2	HSDL2
hsa-miR-107	TTC28-AS1	CORIN
hsa-miR-107	TTC28-AS1	HSDL2
hsa-miR-107	LINC01105	CORIN
hsa-miR-107	LINC01105	HSDL2
hsa-miR-107	RP11-6F2.5	CORIN
hsa-miR-107	RP11-6F2.5	HSDL2
hsa-miR-107	LINC01125	CORIN
hsa-miR-107	LINC01125	HSDL2
hsa-miR-107	LINC00663	CORIN
hsa-miR-107	LINC00663	HSDL2
hsa-miR-107	AP003774.6	CORIN
hsa-miR-107	AP003774.6	HSDL2
hsa-miR-107	SCGB1B2P	CORIN
hsa-miR-107	SCGB1B2P	HSDL2
hsa-miR-107	RP11-214K3.24	CORIN
hsa-miR-107	RP11-214K3.24	HSDL2
hsa-miR-107	RP11-114G22.1	CORIN
hsa-miR-107	RP11-114G22.1	HSDL2
hsa-miR-107	PPP3CB-AS1	CORIN
hsa-miR-107	PPP3CB-AS1	HSDL2
hsa-miR-107	RP11-78O22.1	CORIN
hsa-miR-107	RP11-78O22.1	HSDL2
hsa-miR-107	RP11-299J3.8	CORIN
hsa-miR-107	RP11-299J3.8	HSDL2
hsa-miR-107	RP11-344E13.3	CORIN
hsa-miR-107	RP11-344E13.3	HSDL2
hsa-miR-107	MIR503HG	CORIN
hsa-miR-107	MIR503HG	HSDL2
hsa-miR-107	MIR4534	CORIN
hsa-miR-107	MIR4534	HSDL2
hsa-miR-107	RP11-445O3.3	CORIN
hsa-miR-107	RP11-445O3.3	HSDL2
hsa-miR-107	RP11-402G3.3	CORIN
hsa-miR-107	RP11-402G3.3	HSDL2
hsa-miR-107	AC022007.5	CORIN
hsa-miR-107	AC022007.5	HSDL2
hsa-miR-107	RP11-244B22.6	CORIN
hsa-miR-107	RP11-244B22.6	HSDL2
hsa-miR-107	GS1-358P8.4	CORIN
hsa-miR-107	GS1-358P8.4	HSDL2
hsa-miR-107	RP11-275I14.4	CORIN
hsa-miR-107	RP11-275I14.4	HSDL2
hsa-miR-107	MIR6818	CORIN
hsa-miR-107	MIR6818	HSDL2
hsa-miR-107	CTC-276P9.2	CORIN
hsa-miR-107	CTC-276P9.2	HSDL2
hsa-miR-107	CTC-529P8.1	CORIN
hsa-miR-107	CTC-529P8.1	HSDL2
hsa-miR-107	RP11-180P8.3	CORIN
hsa-miR-107	RP11-180P8.3	HSDL2
hsa-miR-107	STEAP2-AS1	CORIN
hsa-miR-107	STEAP2-AS1	HSDL2
hsa-miR-107	MIR133A1HG	CORIN
hsa-miR-107	MIR133A1HG	HSDL2
hsa-miR-107	RP4-756G23.5	CORIN
hsa-miR-107	RP4-756G23.5	HSDL2
hsa-miR-107	RP5-991G20.1	CORIN
hsa-miR-107	RP5-991G20.1	HSDL2
hsa-miR-107	RP11-23J9.4	CORIN
hsa-miR-107	RP11-23J9.4	HSDL2
hsa-miR-107	LINC00689	CORIN
hsa-miR-107	LINC00689	HSDL2
hsa-miR-107	CTBP1-AS2	CORIN
hsa-miR-107	CTBP1-AS2	HSDL2
hsa-miR-107	AC024132.1	CORIN
hsa-miR-107	AC024132.1	HSDL2
hsa-miR-107	AC000403.4	CORIN
hsa-miR-107	AC000403.4	HSDL2
hsa-miR-107	LINC01351	CORIN
hsa-miR-107	LINC01351	HSDL2
hsa-miR-107	AC010975.1	CORIN
hsa-miR-107	AC010975.1	HSDL2
hsa-miR-107	AC069277.2	CORIN
hsa-miR-107	AC069277.2	HSDL2
hsa-miR-107	RP11-15B17.1	CORIN
hsa-miR-107	RP11-15B17.1	HSDL2
hsa-miR-107	RP11-53O19.3	CORIN
hsa-miR-107	RP11-53O19.3	HSDL2
hsa-miR-107	RP11-479O17.10	CORIN
hsa-miR-107	RP11-479O17.10	HSDL2
hsa-miR-107	RP11-262I2.2	CORIN
hsa-miR-107	RP11-262I2.2	HSDL2
hsa-miR-107	RP11-760D2.5	CORIN
hsa-miR-107	RP11-760D2.5	HSDL2
hsa-miR-107	CTC-479C5.10	CORIN
hsa-miR-107	CTC-479C5.10	HSDL2
hsa-miR-107	FAM66C	CORIN
hsa-miR-107	FAM66C	HSDL2
hsa-miR-107	RP11-1000B6.7	CORIN
hsa-miR-107	RP11-1000B6.7	HSDL2
hsa-miR-107	RP11-166D19.1	CORIN
hsa-miR-107	RP11-166D19.1	HSDL2
hsa-miR-107	LL22NC03-86G7.1	CORIN
hsa-miR-107	LL22NC03-86G7.1	HSDL2
hsa-miR-107	AC007392.4	CORIN
hsa-miR-107	AC007392.4	HSDL2
hsa-miR-107	RP11-66N24.7	CORIN
hsa-miR-107	RP11-66N24.7	HSDL2
hsa-miR-107	RP11-514D23.3	CORIN
hsa-miR-107	RP11-514D23.3	HSDL2
hsa-miR-107	H19	CORIN
hsa-miR-107	H19	HSDL2
hsa-miR-107	RP11-290L1.3	CORIN
hsa-miR-107	RP11-290L1.3	HSDL2
hsa-miR-107	PCAT19	CORIN
hsa-miR-107	PCAT19	HSDL2
hsa-miR-107	AC012593.1	CORIN
hsa-miR-107	AC012593.1	HSDL2
hsa-miR-107	CTD-2553L13.10	CORIN
hsa-miR-107	CTD-2553L13.10	HSDL2
hsa-miR-107	AC018890.4	CORIN
hsa-miR-107	AC018890.4	HSDL2
hsa-miR-107	RP11-753N8.1	CORIN
hsa-miR-107	RP11-753N8.1	HSDL2
hsa-miR-107	RP11-96B5.4	CORIN
hsa-miR-107	RP11-96B5.4	HSDL2
hsa-miR-107	RP11-15K3.1	CORIN
hsa-miR-107	RP11-15K3.1	HSDL2
hsa-miR-107	AC004837.5	CORIN
hsa-miR-107	AC004837.5	HSDL2
hsa-miR-107	RP11-66A2.2	CORIN
hsa-miR-107	RP11-66A2.2	HSDL2
hsa-miR-107	LINC01431	CORIN
hsa-miR-107	LINC01431	HSDL2
hsa-miR-107	CTC-459F4.3	CORIN
hsa-miR-107	CTC-459F4.3	HSDL2
hsa-miR-107	RP11-379F4.4	CORIN
hsa-miR-107	RP11-379F4.4	HSDL2
hsa-miR-107	RP11-80B9.4	CORIN
hsa-miR-107	RP11-80B9.4	HSDL2
hsa-miR-107	SOX9-AS1	CORIN
hsa-miR-107	SOX9-AS1	HSDL2
hsa-miR-107	RP11-173D14.3	CORIN
hsa-miR-107	RP11-173D14.3	HSDL2
hsa-miR-107	FEZF1-AS1	CORIN
hsa-miR-107	FEZF1-AS1	HSDL2
hsa-miR-107	RP11-482H16.1	CORIN
hsa-miR-107	RP11-482H16.1	HSDL2
hsa-miR-107	AC092171.4	CORIN
hsa-miR-107	AC092171.4	HSDL2
hsa-miR-107	RP11-574K11.29	CORIN
hsa-miR-107	RP11-574K11.29	HSDL2
hsa-miR-107	RP1-302G2.5	CORIN
hsa-miR-107	RP1-302G2.5	HSDL2
hsa-miR-107	LINC01410	CORIN
hsa-miR-107	LINC01410	HSDL2
hsa-miR-107	IQCF5-AS1	CORIN
hsa-miR-107	IQCF5-AS1	HSDL2
hsa-miR-107	RP11-646E18.2	CORIN
hsa-miR-107	RP11-646E18.2	HSDL2
hsa-miR-107	RP11-178L8.5	CORIN
hsa-miR-107	RP11-178L8.5	HSDL2
hsa-miR-107	RP11-347J14.7	CORIN
hsa-miR-107	RP11-347J14.7	HSDL2
hsa-miR-107	CECR7	CORIN
hsa-miR-107	CECR7	HSDL2
hsa-miR-107	RP11-206L10.3	CORIN
hsa-miR-107	RP11-206L10.3	HSDL2
hsa-miR-107	RP11-778D9.13	CORIN
hsa-miR-107	RP11-778D9.13	HSDL2
hsa-miR-107	RP11-351I21.11	CORIN
hsa-miR-107	RP11-351I21.11	HSDL2
hsa-miR-107	AC005540.3	CORIN
hsa-miR-107	AC005540.3	HSDL2
hsa-miR-107	AC012501.2	CORIN
hsa-miR-107	AC012501.2	HSDL2
hsa-miR-107	LINC00309	CORIN
hsa-miR-107	LINC00309	HSDL2
hsa-miR-107	AP000473.6	CORIN
hsa-miR-107	AP000473.6	HSDL2
hsa-miR-107	RP11-715G15.1	CORIN
hsa-miR-107	RP11-715G15.1	HSDL2
hsa-miR-107	CTC-490G23.4	CORIN
hsa-miR-107	CTC-490G23.4	HSDL2
hsa-miR-107	RP11-420K14.8	CORIN
hsa-miR-107	RP11-420K14.8	HSDL2
hsa-miR-107	KCNQ1OT1	CORIN
hsa-miR-107	KCNQ1OT1	HSDL2
hsa-miR-107	RP11-379B18.5	CORIN
hsa-miR-107	RP11-379B18.5	HSDL2
hsa-miR-107	RP11-219E7.3	CORIN
hsa-miR-107	RP11-219E7.3	HSDL2
hsa-miR-107	AC002463.3	CORIN
hsa-miR-107	AC002463.3	HSDL2
hsa-miR-107	RP11-404I7.2	CORIN
hsa-miR-107	RP11-404I7.2	HSDL2
hsa-miR-107	CTA-732E4.1	CORIN
hsa-miR-107	CTA-732E4.1	HSDL2
hsa-miR-107	RP11-958F21.3	CORIN
hsa-miR-107	RP11-958F21.3	HSDL2
hsa-miR-107	RP11-96D1.10	CORIN
hsa-miR-107	RP11-96D1.10	HSDL2
hsa-miR-107	CTD-2516F10.2	CORIN
hsa-miR-107	CTD-2516F10.2	HSDL2
hsa-miR-107	HLA-F-AS1	CORIN
hsa-miR-107	HLA-F-AS1	HSDL2
hsa-miR-107	RP3-323A16.1	CORIN
hsa-miR-107	RP3-323A16.1	HSDL2
hsa-miR-107	ATXN8OS	CORIN
hsa-miR-107	ATXN8OS	HSDL2
hsa-miR-107	AC006548.28	CORIN
hsa-miR-107	AC006548.28	HSDL2
hsa-miR-107	RP4-769N13.6	CORIN
hsa-miR-107	RP4-769N13.6	HSDL2
hsa-miR-107	LINC01517	CORIN
hsa-miR-107	LINC01517	HSDL2
hsa-miR-107	RP11-272L14.2	CORIN
hsa-miR-107	RP11-272L14.2	HSDL2
hsa-miR-107	RBMS3-AS1	CORIN
hsa-miR-107	RBMS3-AS1	HSDL2
hsa-miR-107	RP11-543D5.2	CORIN
hsa-miR-107	RP11-543D5.2	HSDL2
hsa-miR-107	AC062029.1	CORIN
hsa-miR-107	AC062029.1	HSDL2
hsa-miR-107	LINC00960	CORIN
hsa-miR-107	LINC00960	HSDL2
hsa-miR-107	RP1-257A7.4	CORIN
hsa-miR-107	RP1-257A7.4	HSDL2
hsa-miR-107	RP11-805L22.3	CORIN
hsa-miR-107	RP11-805L22.3	HSDL2
hsa-miR-107	RP13-494C23.1	CORIN
hsa-miR-107	RP13-494C23.1	HSDL2
hsa-miR-107	RP11-506K6.4	CORIN
hsa-miR-107	RP11-506K6.4	HSDL2
hsa-miR-107	RP11-34P13.13	CORIN
hsa-miR-107	RP11-34P13.13	HSDL2
hsa-miR-107	RP11-121C6.5	CORIN
hsa-miR-107	RP11-121C6.5	HSDL2
hsa-miR-107	LINC00839	CORIN
hsa-miR-107	LINC00839	HSDL2
hsa-miR-107	RP11-499E18.1	CORIN
hsa-miR-107	RP11-499E18.1	HSDL2
hsa-miR-107	LINC00662	CORIN
hsa-miR-107	LINC00662	HSDL2
hsa-miR-107	RP11-142O6.1	CORIN
hsa-miR-107	RP11-142O6.1	HSDL2
hsa-miR-107	ZNRD1-AS1	CORIN
hsa-miR-107	ZNRD1-AS1	HSDL2
hsa-miR-107	AC004053.1	CORIN
hsa-miR-107	AC004053.1	HSDL2
hsa-miR-107	RP3-508I15.20	CORIN
hsa-miR-107	RP3-508I15.20	HSDL2
hsa-miR-107	RP11-432I5.6	CORIN
hsa-miR-107	RP11-432I5.6	HSDL2
hsa-miR-107	RP11-550I24.2	CORIN
hsa-miR-107	RP11-550I24.2	HSDL2
hsa-miR-107	RP11-680F8.1	CORIN
hsa-miR-107	RP11-680F8.1	HSDL2
hsa-miR-107	RP1-156L9.1	CORIN
hsa-miR-107	RP1-156L9.1	HSDL2
hsa-miR-107	RP11-454P21.1	CORIN
hsa-miR-107	RP11-454P21.1	HSDL2
hsa-miR-107	RP11-764K9.1	CORIN
hsa-miR-107	RP11-764K9.1	HSDL2
hsa-miR-107	RP11-322E11.2	CORIN
hsa-miR-107	RP11-322E11.2	HSDL2
hsa-miR-107	RP11-285M22.3	CORIN
hsa-miR-107	RP11-285M22.3	HSDL2
hsa-miR-107	LINC00475	CORIN
hsa-miR-107	LINC00475	HSDL2
hsa-miR-107	RP11-131K5.2	CORIN
hsa-miR-107	RP11-131K5.2	HSDL2
hsa-miR-10a-5p	RP11-565A3.2	CORIN
hsa-miR-10a-5p	LL22NC03-2H8.4	CORIN
hsa-miR-10a-5p	ZFAS1	CORIN
hsa-miR-10a-5p	RP11-1094M14.14	CORIN
hsa-miR-10a-5p	LINC00476	CORIN
hsa-miR-10a-5p	RP11-342C20.2	CORIN
hsa-miR-10a-5p	RP11-111F5.4	CORIN
hsa-miR-10a-5p	RP11-728E14.3	CORIN
hsa-miR-10a-5p	RP11-111D3.2	CORIN
hsa-miR-10a-5p	RP11-272L13.3	CORIN
hsa-miR-10a-5p	AP000688.29	CORIN
hsa-miR-10a-5p	RP11-713C5.1	CORIN
hsa-miR-10a-5p	RP11-541P9.3	CORIN
hsa-miR-10a-5p	FENDRR	CORIN
hsa-miR-10a-5p	CTD-2561J22.5	CORIN
hsa-miR-10a-5p	RP11-504P24.9	CORIN
hsa-miR-10a-5p	RP11-111F5.3	CORIN
hsa-miR-10a-5p	MIR4534	CORIN
hsa-miR-10a-5p	RP11-161D15.3	CORIN
hsa-miR-10a-5p	GS1-542M4.4	CORIN
hsa-miR-10a-5p	RP11-366F6.2	CORIN
hsa-miR-10a-5p	STK24-AS1	CORIN
hsa-miR-10a-5p	SNHG14	CORIN
hsa-miR-10a-5p	TTTY15	CORIN
hsa-miR-10a-5p	LINC00882	CORIN
hsa-miR-10a-5p	LINC00960	CORIN
hsa-miR-10a-5p	AC024560.2	CORIN
hsa-miR-10a-5p	AC004069.2	CORIN
hsa-miR-10a-5p	RP11-757G1.6	CORIN
hsa-miR-10a-5p	FAM66C	CORIN
hsa-miR-10a-5p	HCG20	CORIN
hsa-miR-10a-5p	RP11-555K2.4	CORIN
hsa-miR-10a-5p	LCMT1-AS2	CORIN
hsa-miR-10a-5p	RP11-392E22.12	CORIN
hsa-miR-10a-5p	CTD-2334D19.1	CORIN
hsa-miR-10a-5p	AC098872.3	CORIN
hsa-miR-10a-5p	RP11-500G22.5	CORIN
hsa-miR-10a-5p	RP3-323A16.1	CORIN
hsa-miR-10a-5p	AC012531.25	CORIN
hsa-miR-10a-5p	PAQR9-AS1	CORIN
hsa-miR-10a-5p	KCNQ1OT1	CORIN
hsa-miR-10a-5p	CTA-941F9.10	CORIN
hsa-miR-10a-5p	RP11-617F23.1	CORIN
hsa-miR-10a-5p	AC004158.2	CORIN
hsa-miR-10a-5p	RP1-309I22.2	CORIN
hsa-miR-10a-5p	IQCF5-AS1	CORIN
hsa-miR-10a-5p	RP11-149P24.1	CORIN
hsa-miR-10a-5p	CTA-246H3.12	CORIN
hsa-miR-10a-5p	RP11-174O3.3	CORIN
hsa-miR-10a-5p	CTC-523E23.4	CORIN
hsa-miR-10a-5p	RP11-492E3.51	CORIN
hsa-miR-10a-5p	CTA-342B11.3	CORIN
hsa-miR-10a-5p	LINC00663	CORIN
hsa-miR-10a-5p	CTD-3064H18.4	CORIN
hsa-miR-10a-5p	RP11-475D12.2	CORIN
hsa-miR-10a-5p	LINC00475	CORIN
hsa-miR-10a-5p	VENTXP1	CORIN
hsa-miR-10a-5p	RP11-614F17.2	CORIN
hsa-miR-10a-5p	RP11-563E2.2	CORIN
hsa-miR-10a-5p	RP11-963H4.3	CORIN
hsa-miR-10a-5p	LL22NC03-22D1.1	CORIN
hsa-miR-10a-5p	RP11-504P24.8	CORIN
hsa-miR-10a-5p	KANTR	CORIN
hsa-miR-10a-5p	LINC01478	CORIN
hsa-miR-10a-5p	RP4-565E6.1	CORIN
hsa-miR-10a-5p	LINC01055	CORIN
hsa-miR-10a-5p	RP11-92B11.3	CORIN
hsa-miR-10a-5p	XXbac-BPG252P9.9	CORIN
hsa-miR-10a-5p	CMB9-55A18.1	CORIN
hsa-miR-10a-5p	RP11-586D19.1	CORIN
hsa-miR-10a-5p	LLNLR-246C6.1	CORIN
hsa-miR-10a-5p	LINC01516	CORIN
hsa-miR-10a-5p	RP11-74J13.8	CORIN
hsa-miR-10a-5p	LINC00963	CORIN
hsa-miR-10a-5p	SHANK3	CORIN
hsa-miR-10a-5p	RP6-24A23.7	CORIN
hsa-miR-10a-5p	SCOC-AS1	CORIN
hsa-miR-10a-5p	RP11-37B2.1	CORIN
hsa-miR-10a-5p	RP11-77A13.1	CORIN
hsa-miR-10a-5p	CTD-2349P21.9	CORIN
hsa-miR-10a-5p	RP11-213G21.2	CORIN
hsa-miR-10a-5p	RP11-299H22.7	CORIN
hsa-miR-10a-5p	AC006548.28	CORIN
hsa-miR-10a-5p	RP11-321F8.4	CORIN
hsa-miR-10a-5p	RP11-381O7.3	CORIN
hsa-miR-10a-5p	RP11-33B1.3	CORIN
hsa-miR-10a-5p	AC007952.5	CORIN
hsa-miR-10a-5p	WWTR1-AS1	CORIN
hsa-miR-10a-5p	RP11-731J8.2	CORIN
hsa-miR-10a-5p	ITPK1-AS1	CORIN
hsa-miR-10a-5p	RP11-481J2.2	CORIN
hsa-miR-10a-5p	RP11-20I23.7	CORIN
hsa-miR-10a-5p	NEAT1	CORIN
hsa-miR-10a-5p	LL22NC03-86G7.1	CORIN
hsa-miR-10a-5p	CTD-2154B17.4	CORIN
hsa-miR-10a-5p	ARAP1-AS2	CORIN
hsa-miR-10a-5p	RP11-95D17.1	CORIN
hsa-miR-1244	TUG1	BCO2
hsa-miR-1244	TUG1	CORIN
hsa-miR-1244	LINC00861	BCO2
hsa-miR-1244	LINC00861	CORIN
hsa-miR-1244	STARD4-AS1	BCO2
hsa-miR-1244	STARD4-AS1	CORIN
hsa-miR-1244	AC008088.4	BCO2
hsa-miR-1244	AC008088.4	CORIN
hsa-miR-1244	RP11-180P8.3	BCO2
hsa-miR-1244	RP11-180P8.3	CORIN
hsa-miR-1244	RP11-1000B6.7	BCO2
hsa-miR-1244	RP11-1000B6.7	CORIN
hsa-miR-1244	RP11-1084I9.1	BCO2
hsa-miR-1244	RP11-1084I9.1	CORIN
hsa-miR-1244	KCNQ1OT1	BCO2
hsa-miR-1244	KCNQ1OT1	CORIN
hsa-miR-1244	CTD-2162K18.3	BCO2
hsa-miR-1244	CTD-2162K18.3	CORIN
hsa-miR-1244	RP5-1101C3.1	BCO2
hsa-miR-1244	RP5-1101C3.1	CORIN
hsa-miR-1244	ATXN8OS	BCO2
hsa-miR-1244	ATXN8OS	CORIN
hsa-miR-1244	AC004448.5	BCO2
hsa-miR-1244	AC004448.5	CORIN
hsa-miR-1244	TSIX	BCO2
hsa-miR-1244	TSIX	CORIN
hsa-miR-1244	RP11-96K19.4	BCO2
hsa-miR-1244	RP11-96K19.4	CORIN
hsa-miR-1244	RP11-316M20.1	BCO2
hsa-miR-1244	RP11-316M20.1	CORIN
hsa-miR-1244	RP11-96K19.2	BCO2
hsa-miR-1244	RP11-96K19.2	CORIN
hsa-miR-1244	CTA-221G9.11	BCO2
hsa-miR-1244	CTA-221G9.11	CORIN
hsa-miR-1244	PCOLCE-AS1	BCO2
hsa-miR-1244	PCOLCE-AS1	CORIN
hsa-miR-1244	DANCR	BCO2
hsa-miR-1244	DANCR	CORIN
hsa-miR-1244	MIR6818	BCO2
hsa-miR-1244	MIR6818	CORIN
hsa-miR-1244	RP11-1086F11.1	BCO2
hsa-miR-1244	RP11-1086F11.1	CORIN
hsa-miR-1244	RP11-693L9.2	BCO2
hsa-miR-1244	RP11-693L9.2	CORIN
hsa-miR-1244	LINC00238	BCO2
hsa-miR-1244	LINC00238	CORIN
hsa-miR-1244	RP4-568C11.4	BCO2
hsa-miR-1244	RP4-568C11.4	CORIN
hsa-miR-1244	RP3-393K13.1	BCO2
hsa-miR-1244	RP3-393K13.1	CORIN
hsa-miR-1244	RP11-23J9.4	BCO2
hsa-miR-1244	RP11-23J9.4	CORIN
hsa-miR-1244	RP11-269F21.3	BCO2
hsa-miR-1244	RP11-269F21.3	CORIN
hsa-miR-1244	CTB-89H12.4	BCO2
hsa-miR-1244	CTB-89H12.4	CORIN
hsa-miR-1244	RP11-254F7.3	BCO2
hsa-miR-1244	RP11-254F7.3	CORIN
hsa-miR-1244	RP3-323A16.1	BCO2
hsa-miR-1244	RP3-323A16.1	CORIN
hsa-miR-1244	RP11-498C9.17	BCO2
hsa-miR-1244	RP11-498C9.17	CORIN
hsa-miR-1244	MIR1255B1	BCO2
hsa-miR-1244	MIR1255B1	CORIN
hsa-miR-1244	SIK3-IT1	BCO2
hsa-miR-1244	SIK3-IT1	CORIN
hsa-miR-1244	LINC00094	BCO2
hsa-miR-1244	LINC00094	CORIN
hsa-miR-1244	RP11-73O6.3	BCO2
hsa-miR-1244	RP11-73O6.3	CORIN
hsa-miR-1244	RP11-6N17.1	BCO2
hsa-miR-1244	RP11-6N17.1	CORIN
hsa-miR-1244	LINC01481	BCO2
hsa-miR-1244	LINC01481	CORIN
hsa-miR-1244	CTC-366B18.2	BCO2
hsa-miR-1244	CTC-366B18.2	CORIN
hsa-miR-1244	RP11-347J14.7	BCO2
hsa-miR-1244	RP11-347J14.7	CORIN
hsa-miR-1244	AP000688.29	BCO2
hsa-miR-1244	AP000688.29	CORIN
hsa-miR-1244	RP11-98J9.2	BCO2
hsa-miR-1244	RP11-98J9.2	CORIN
hsa-miR-1244	RP11-574K11.29	BCO2
hsa-miR-1244	RP11-574K11.29	CORIN
hsa-miR-1244	RP11-298J23.9	BCO2
hsa-miR-1244	RP11-298J23.9	CORIN
hsa-miR-1244	AC006548.28	BCO2
hsa-miR-1244	AC006548.28	CORIN
hsa-miR-1244	LINC00938	BCO2
hsa-miR-1244	LINC00938	CORIN
hsa-miR-1244	RP11-646I6.6	BCO2
hsa-miR-1244	RP11-646I6.6	CORIN
hsa-miR-1244	RP4-738P15.1	BCO2
hsa-miR-1244	RP4-738P15.1	CORIN
hsa-miR-1244	RP11-44K6.2	BCO2
hsa-miR-1244	RP11-44K6.2	CORIN
hsa-miR-125a-5p	AP001046.6	BCO2
hsa-miR-125a-5p	AP001046.6	HSDL2
hsa-miR-125a-5p	RP11-538D16.3	BCO2
hsa-miR-125a-5p	RP11-538D16.3	HSDL2
hsa-miR-125a-5p	LINC01311	BCO2
hsa-miR-125a-5p	LINC01311	HSDL2
hsa-miR-125a-5p	HOXA-AS2	BCO2
hsa-miR-125a-5p	HOXA-AS2	HSDL2
hsa-miR-125a-5p	FLJ42969	BCO2
hsa-miR-125a-5p	FLJ42969	HSDL2
hsa-miR-125a-5p	SRRM2-AS1	BCO2
hsa-miR-125a-5p	SRRM2-AS1	HSDL2
hsa-miR-125a-5p	RP11-309H21.3	BCO2
hsa-miR-125a-5p	RP11-309H21.3	HSDL2
hsa-miR-125a-5p	RP11-386G11.10	BCO2
hsa-miR-125a-5p	RP11-386G11.10	HSDL2
hsa-miR-125a-5p	CTD-2144E22.8	BCO2
hsa-miR-125a-5p	CTD-2144E22.8	HSDL2
hsa-miR-125a-5p	GNAS-AS1	BCO2
hsa-miR-125a-5p	GNAS-AS1	HSDL2
hsa-miR-125a-5p	RP5-999L4.2	BCO2
hsa-miR-125a-5p	RP5-999L4.2	HSDL2
hsa-miR-125a-5p	GS1-358P8.4	BCO2
hsa-miR-125a-5p	GS1-358P8.4	HSDL2
hsa-miR-125a-5p	RP11-83A24.2	BCO2
hsa-miR-125a-5p	RP11-83A24.2	HSDL2
hsa-miR-125a-5p	MIR4534	BCO2
hsa-miR-125a-5p	MIR4534	HSDL2
hsa-miR-125a-5p	RP5-875O13.1	BCO2
hsa-miR-125a-5p	RP5-875O13.1	HSDL2
hsa-miR-125a-5p	RP1-79C4.4	BCO2
hsa-miR-125a-5p	RP1-79C4.4	HSDL2
hsa-miR-125a-5p	PCBP1-AS1	BCO2
hsa-miR-125a-5p	PCBP1-AS1	HSDL2
hsa-miR-125a-5p	FLG-AS1	BCO2
hsa-miR-125a-5p	FLG-AS1	HSDL2
hsa-miR-125a-5p	CTD-2012K14.8	BCO2
hsa-miR-125a-5p	CTD-2012K14.8	HSDL2
hsa-miR-125a-5p	RP11-805I24.1	BCO2
hsa-miR-125a-5p	RP11-805I24.1	HSDL2
hsa-miR-125a-5p	CELF2-AS1	BCO2
hsa-miR-125a-5p	CELF2-AS1	HSDL2
hsa-miR-125a-5p	RP11-20L19.1	BCO2
hsa-miR-125a-5p	RP11-20L19.1	HSDL2
hsa-miR-125a-5p	RP4-671O14.7	BCO2
hsa-miR-125a-5p	RP4-671O14.7	HSDL2
hsa-miR-125a-5p	RP11-527N22.1	BCO2
hsa-miR-125a-5p	RP11-527N22.1	HSDL2
hsa-miR-125a-5p	AE000658.22	BCO2
hsa-miR-125a-5p	AE000658.22	HSDL2
hsa-miR-125a-5p	AC003075.4	BCO2
hsa-miR-125a-5p	AC003075.4	HSDL2
hsa-miR-125a-5p	LL22NC03-2H8.4	BCO2
hsa-miR-125a-5p	LL22NC03-2H8.4	HSDL2
hsa-miR-125a-5p	RP11-165M1.3	BCO2
hsa-miR-125a-5p	RP11-165M1.3	HSDL2
hsa-miR-125a-5p	RP11-517C16.2	BCO2
hsa-miR-125a-5p	RP11-517C16.2	HSDL2
hsa-miR-125a-5p	LINC00661	BCO2
hsa-miR-125a-5p	LINC00661	HSDL2
hsa-miR-125a-5p	FLJ16779	BCO2
hsa-miR-125a-5p	FLJ16779	HSDL2
hsa-miR-125a-5p	RP11-434D2.3	BCO2
hsa-miR-125a-5p	RP11-434D2.3	HSDL2
hsa-miR-125a-5p	RP11-104J23.1	BCO2
hsa-miR-125a-5p	RP11-104J23.1	HSDL2
hsa-miR-125a-5p	RP4-644L1.2	BCO2
hsa-miR-125a-5p	RP4-644L1.2	HSDL2
hsa-miR-125a-5p	RP11-46H11.3	BCO2
hsa-miR-125a-5p	RP11-46H11.3	HSDL2
hsa-miR-125a-5p	TTN-AS1	BCO2
hsa-miR-125a-5p	TTN-AS1	HSDL2
hsa-miR-125a-5p	AC007966.1	BCO2
hsa-miR-125a-5p	AC007966.1	HSDL2
hsa-miR-125a-5p	RP11-473C18.3	BCO2
hsa-miR-125a-5p	RP11-473C18.3	HSDL2
hsa-miR-125a-5p	PRMT5-AS1	BCO2
hsa-miR-125a-5p	PRMT5-AS1	HSDL2
hsa-miR-125a-5p	DYNLL1-AS1	BCO2
hsa-miR-125a-5p	DYNLL1-AS1	HSDL2
hsa-miR-125a-5p	RP11-128D14.1	BCO2
hsa-miR-125a-5p	RP11-128D14.1	HSDL2
hsa-miR-125a-5p	RP11-932O9.4	BCO2
hsa-miR-125a-5p	RP11-932O9.4	HSDL2
hsa-miR-125a-5p	TTTY10	BCO2
hsa-miR-125a-5p	TTTY10	HSDL2
hsa-miR-125a-5p	RP5-944M2.3	BCO2
hsa-miR-125a-5p	RP5-944M2.3	HSDL2
hsa-miR-125a-5p	AC006548.28	BCO2
hsa-miR-125a-5p	AC006548.28	HSDL2
hsa-miR-125a-5p	RP5-945I17.2	BCO2
hsa-miR-125a-5p	RP5-945I17.2	HSDL2
hsa-miR-125a-5p	RP1-101G11.3	BCO2
hsa-miR-125a-5p	RP1-101G11.3	HSDL2
hsa-miR-125a-5p	GLIDR	BCO2
hsa-miR-125a-5p	GLIDR	HSDL2
hsa-miR-125a-5p	RP11-314O13.1	BCO2
hsa-miR-125a-5p	RP11-314O13.1	HSDL2
hsa-miR-125a-5p	RP11-38M8.1	BCO2
hsa-miR-125a-5p	RP11-38M8.1	HSDL2
hsa-miR-125a-5p	RNASEH2B-AS1	BCO2
hsa-miR-125a-5p	RNASEH2B-AS1	HSDL2
hsa-miR-125a-5p	RP5-845O24.8	BCO2
hsa-miR-125a-5p	RP5-845O24.8	HSDL2
hsa-miR-125a-5p	CTD-2139B15.4	BCO2
hsa-miR-125a-5p	CTD-2139B15.4	HSDL2
hsa-miR-125a-5p	AC006272.2	BCO2
hsa-miR-125a-5p	AC006272.2	HSDL2
hsa-miR-125a-5p	LL22NC03-86G7.1	BCO2
hsa-miR-125a-5p	LL22NC03-86G7.1	HSDL2
hsa-miR-125a-5p	SOCS2-AS1	BCO2
hsa-miR-125a-5p	SOCS2-AS1	HSDL2
hsa-miR-125a-5p	AC093390.1	BCO2
hsa-miR-125a-5p	AC093390.1	HSDL2
hsa-miR-125a-5p	RP11-12A16.3	BCO2
hsa-miR-125a-5p	RP11-12A16.3	HSDL2
hsa-miR-125a-5p	RP4-782L23.2	BCO2
hsa-miR-125a-5p	RP4-782L23.2	HSDL2
hsa-miR-125a-5p	LINC01350	BCO2
hsa-miR-125a-5p	LINC01350	HSDL2
hsa-miR-125a-5p	RP11-111F5.4	BCO2
hsa-miR-125a-5p	RP11-111F5.4	HSDL2
hsa-miR-125a-5p	RP11-290K4.1	BCO2
hsa-miR-125a-5p	RP11-290K4.1	HSDL2
hsa-miR-125a-5p	CTD-2201I18.1	BCO2
hsa-miR-125a-5p	CTD-2201I18.1	HSDL2
hsa-miR-125a-5p	RP11-211N8.2	BCO2
hsa-miR-125a-5p	RP11-211N8.2	HSDL2
hsa-miR-125a-5p	LINC00680	BCO2
hsa-miR-125a-5p	LINC00680	HSDL2
hsa-miR-125a-5p	MIR6818	BCO2
hsa-miR-125a-5p	MIR6818	HSDL2
hsa-miR-125a-5p	LINC00359	BCO2
hsa-miR-125a-5p	LINC00359	HSDL2
hsa-miR-125a-5p	RP1-60O19.1	BCO2
hsa-miR-125a-5p	RP1-60O19.1	HSDL2
hsa-miR-125a-5p	KCNQ1OT1	BCO2
hsa-miR-125a-5p	KCNQ1OT1	HSDL2
hsa-miR-125a-5p	RP11-700H6.2	BCO2
hsa-miR-125a-5p	RP11-700H6.2	HSDL2
hsa-miR-125a-5p	CTD-2503O16.4	BCO2
hsa-miR-125a-5p	CTD-2503O16.4	HSDL2
hsa-miR-125a-5p	RP11-276H7.2	BCO2
hsa-miR-125a-5p	RP11-276H7.2	HSDL2
hsa-miR-125a-5p	AC024132.1	BCO2
hsa-miR-125a-5p	AC024132.1	HSDL2
hsa-miR-125a-5p	FAM157A	BCO2
hsa-miR-125a-5p	FAM157A	HSDL2
hsa-miR-125a-5p	RP11-710C12.1	BCO2
hsa-miR-125a-5p	RP11-710C12.1	HSDL2
hsa-miR-125a-5p	CTB-47B11.3	BCO2
hsa-miR-125a-5p	CTB-47B11.3	HSDL2
hsa-miR-125a-5p	RP11-132A1.3	BCO2
hsa-miR-125a-5p	RP11-132A1.3	HSDL2
hsa-miR-125a-5p	RP11-384O8.1	BCO2
hsa-miR-125a-5p	RP11-384O8.1	HSDL2
hsa-miR-125a-5p	RP1-137D17.1	BCO2
hsa-miR-125a-5p	RP1-137D17.1	HSDL2
hsa-miR-125a-5p	MIR223	BCO2
hsa-miR-125a-5p	MIR223	HSDL2
hsa-miR-125a-5p	RP11-96L14.7	BCO2
hsa-miR-125a-5p	RP11-96L14.7	HSDL2
hsa-miR-125a-5p	RP5-828H9.1	BCO2
hsa-miR-125a-5p	RP5-828H9.1	HSDL2
hsa-miR-125a-5p	LINC01330	BCO2
hsa-miR-125a-5p	LINC01330	HSDL2
hsa-miR-125a-5p	CTC-493L21.1	BCO2
hsa-miR-125a-5p	CTC-493L21.1	HSDL2
hsa-miR-125a-5p	MLIP-AS1	BCO2
hsa-miR-125a-5p	MLIP-AS1	HSDL2
hsa-miR-125a-5p	RP5-940F7.2	BCO2
hsa-miR-125a-5p	RP5-940F7.2	HSDL2
hsa-miR-125a-5p	RP11-108M9.3	BCO2
hsa-miR-125a-5p	RP11-108M9.3	HSDL2
hsa-miR-125a-5p	LINC00960	BCO2
hsa-miR-125a-5p	LINC00960	HSDL2
hsa-miR-125a-5p	RP11-38C18.3	BCO2
hsa-miR-125a-5p	RP11-38C18.3	HSDL2
hsa-miR-125a-5p	LINC00421	BCO2
hsa-miR-125a-5p	LINC00421	HSDL2
hsa-miR-125a-5p	RP11-95O2.1	BCO2
hsa-miR-125a-5p	RP11-95O2.1	HSDL2
hsa-miR-125a-5p	CTC-459F4.3	BCO2
hsa-miR-125a-5p	CTC-459F4.3	HSDL2
hsa-miR-125a-5p	PCAT19	BCO2
hsa-miR-125a-5p	PCAT19	HSDL2
hsa-miR-125a-5p	VIM-AS1	BCO2
hsa-miR-125a-5p	VIM-AS1	HSDL2
hsa-miR-125a-5p	RP11-288L9.4	BCO2
hsa-miR-125a-5p	RP11-288L9.4	HSDL2
hsa-miR-125a-5p	RP11-597D13.9	BCO2
hsa-miR-125a-5p	RP11-597D13.9	HSDL2
hsa-miR-125a-5p	RP1-309I22.2	BCO2
hsa-miR-125a-5p	RP1-309I22.2	HSDL2
hsa-miR-125a-5p	FAM66C	BCO2
hsa-miR-125a-5p	FAM66C	HSDL2
hsa-miR-125a-5p	RP11-640N11.2	BCO2
hsa-miR-125a-5p	RP11-640N11.2	HSDL2
hsa-miR-125a-5p	CTD-2006C1.2	BCO2
hsa-miR-125a-5p	CTD-2006C1.2	HSDL2
hsa-miR-125a-5p	RP11-855A2.3	BCO2
hsa-miR-125a-5p	RP11-855A2.3	HSDL2
hsa-miR-125a-5p	POU6F2-AS2	BCO2
hsa-miR-125a-5p	POU6F2-AS2	HSDL2
hsa-miR-125a-5p	NARF-IT1	BCO2
hsa-miR-125a-5p	NARF-IT1	HSDL2
hsa-miR-125a-5p	AC010096.1	BCO2
hsa-miR-125a-5p	AC010096.1	HSDL2
hsa-miR-125a-5p	RP1-67A8.3	BCO2
hsa-miR-125a-5p	RP1-67A8.3	HSDL2
hsa-miR-125a-5p	RP3-449M8.9	BCO2
hsa-miR-125a-5p	RP3-449M8.9	HSDL2
hsa-miR-125a-5p	RP11-443N24.4	BCO2
hsa-miR-125a-5p	RP11-443N24.4	HSDL2
hsa-miR-125a-5p	LINC00475	BCO2
hsa-miR-125a-5p	LINC00475	HSDL2
hsa-miR-125a-5p	AP000350.5	BCO2
hsa-miR-125a-5p	AP000350.5	HSDL2
hsa-miR-125a-5p	LINC00843	BCO2
hsa-miR-125a-5p	LINC00843	HSDL2
hsa-miR-125a-5p	LINC01224	BCO2
hsa-miR-125a-5p	LINC01224	HSDL2
hsa-miR-125a-5p	RP11-386J22.3	BCO2
hsa-miR-125a-5p	RP11-386J22.3	HSDL2
hsa-miR-125a-5p	RP11-102K13.5	BCO2
hsa-miR-125a-5p	RP11-102K13.5	HSDL2
hsa-miR-125a-5p	LINC01396	BCO2
hsa-miR-125a-5p	LINC01396	HSDL2
hsa-miR-125a-5p	AC004158.3	BCO2
hsa-miR-125a-5p	AC004158.3	HSDL2
hsa-miR-125a-5p	RP11-421E14.2	BCO2
hsa-miR-125a-5p	RP11-421E14.2	HSDL2
hsa-miR-125a-5p	RP11-586K12.11	BCO2
hsa-miR-125a-5p	RP11-586K12.11	HSDL2
hsa-miR-125a-5p	RP4-798A10.4	BCO2
hsa-miR-125a-5p	RP4-798A10.4	HSDL2
hsa-miR-125a-5p	RP11-407B7.1	BCO2
hsa-miR-125a-5p	RP11-407B7.1	HSDL2
hsa-miR-125a-5p	RP11-469N6.3	BCO2
hsa-miR-125a-5p	RP11-469N6.3	HSDL2
hsa-miR-125a-5p	RP11-867G23.4	BCO2
hsa-miR-125a-5p	RP11-867G23.4	HSDL2
hsa-miR-125a-5p	PTOV1-AS1	BCO2
hsa-miR-125a-5p	PTOV1-AS1	HSDL2
hsa-miR-125a-5p	FAM27L	BCO2
hsa-miR-125a-5p	FAM27L	HSDL2
hsa-miR-125a-5p	AP000472.2	BCO2
hsa-miR-125a-5p	AP000472.2	HSDL2
hsa-miR-125a-5p	PSMG3-AS1	BCO2
hsa-miR-125a-5p	PSMG3-AS1	HSDL2
hsa-miR-125a-5p	AC004448.5	BCO2
hsa-miR-125a-5p	AC004448.5	HSDL2
hsa-miR-125a-5p	SPTY2D1-AS1	BCO2
hsa-miR-125a-5p	SPTY2D1-AS1	HSDL2
hsa-miR-125a-5p	CTD-2034I21.2	BCO2
hsa-miR-125a-5p	CTD-2034I21.2	HSDL2
hsa-miR-125a-5p	RP11-812E19.7	BCO2
hsa-miR-125a-5p	RP11-812E19.7	HSDL2
hsa-miR-125a-5p	AC079466.1	BCO2
hsa-miR-125a-5p	AC079466.1	HSDL2
hsa-miR-125a-5p	PSMD5-AS1	BCO2
hsa-miR-125a-5p	PSMD5-AS1	HSDL2
hsa-miR-125a-5p	RP3-323A16.1	BCO2
hsa-miR-125a-5p	RP3-323A16.1	HSDL2
hsa-miR-125a-5p	AC007277.3	BCO2
hsa-miR-125a-5p	AC007277.3	HSDL2
hsa-miR-125a-5p	RP11-4O1.2	BCO2
hsa-miR-125a-5p	RP11-4O1.2	HSDL2
hsa-miR-125a-5p	RP11-731N10.1	BCO2
hsa-miR-125a-5p	RP11-731N10.1	HSDL2
hsa-miR-125a-5p	RP4-591N18.2	BCO2
hsa-miR-125a-5p	RP4-591N18.2	HSDL2
hsa-miR-125a-5p	LINC01447	BCO2
hsa-miR-125a-5p	LINC01447	HSDL2
hsa-miR-125a-5p	CNTFR-AS1	BCO2
hsa-miR-125a-5p	CNTFR-AS1	HSDL2
hsa-miR-125a-5p	RP11-526K17.2	BCO2
hsa-miR-125a-5p	RP11-526K17.2	HSDL2
hsa-miR-125a-5p	RP11-384P7.7	BCO2
hsa-miR-125a-5p	RP11-384P7.7	HSDL2
hsa-miR-125a-5p	RP1-199J3.7	BCO2
hsa-miR-125a-5p	RP1-199J3.7	HSDL2
hsa-miR-125a-5p	RP11-100F15.1	BCO2
hsa-miR-125a-5p	RP11-100F15.1	HSDL2
hsa-miR-125a-5p	RP11-696D21.2	BCO2
hsa-miR-125a-5p	RP11-696D21.2	HSDL2
hsa-miR-125a-5p	C1orf132	BCO2
hsa-miR-125a-5p	C1orf132	HSDL2
hsa-miR-125a-5p	RP11-120M18.2	BCO2
hsa-miR-125a-5p	RP11-120M18.2	HSDL2
hsa-miR-125a-5p	AP003025.2	BCO2
hsa-miR-125a-5p	AP003025.2	HSDL2
hsa-miR-125a-5p	RP11-326A13.1	BCO2
hsa-miR-125a-5p	RP11-326A13.1	HSDL2
hsa-miR-125a-5p	RP11-434I12.3	BCO2
hsa-miR-125a-5p	RP11-434I12.3	HSDL2
hsa-miR-125a-5p	AC018866.1	BCO2
hsa-miR-125a-5p	AC018866.1	HSDL2
hsa-miR-125a-5p	RP11-175O19.4	BCO2
hsa-miR-125a-5p	RP11-175O19.4	HSDL2
hsa-miR-125a-5p	RP11-1085N6.5	BCO2
hsa-miR-125a-5p	RP11-1085N6.5	HSDL2
hsa-miR-125a-5p	RP11-20D14.6	BCO2
hsa-miR-125a-5p	RP11-20D14.6	HSDL2
hsa-miR-125a-5p	RP11-455F5.6	BCO2
hsa-miR-125a-5p	RP11-455F5.6	HSDL2
hsa-miR-125a-5p	CTBP1-AS2	BCO2
hsa-miR-125a-5p	CTBP1-AS2	HSDL2
hsa-miR-125a-5p	GMDS-AS1	BCO2
hsa-miR-125a-5p	GMDS-AS1	HSDL2
hsa-miR-125a-5p	RP11-104J23.2	BCO2
hsa-miR-125a-5p	RP11-104J23.2	HSDL2
hsa-miR-125a-5p	AC008079.10	BCO2
hsa-miR-125a-5p	AC008079.10	HSDL2
hsa-miR-125a-5p	RP11-403B2.5	BCO2
hsa-miR-125a-5p	RP11-403B2.5	HSDL2
hsa-miR-125a-5p	RP11-106D4.2	BCO2
hsa-miR-125a-5p	RP11-106D4.2	HSDL2
hsa-miR-125a-5p	RP11-732A19.9	BCO2
hsa-miR-125a-5p	RP11-732A19.9	HSDL2
hsa-miR-125a-5p	LINC00663	BCO2
hsa-miR-125a-5p	LINC00663	HSDL2
hsa-miR-125a-5p	RP11-153N17.1	BCO2
hsa-miR-125a-5p	RP11-153N17.1	HSDL2
hsa-miR-125a-5p	RP11-29G8.3	BCO2
hsa-miR-125a-5p	RP11-29G8.3	HSDL2
hsa-miR-125a-5p	RP11-488I20.3	BCO2
hsa-miR-125a-5p	RP11-488I20.3	HSDL2
hsa-miR-125a-5p	RP11-285G1.2	BCO2
hsa-miR-125a-5p	RP11-285G1.2	HSDL2
hsa-miR-125a-5p	SHANK3	BCO2
hsa-miR-125a-5p	SHANK3	HSDL2
hsa-miR-125a-5p	RP11-574K11.29	BCO2
hsa-miR-125a-5p	RP11-574K11.29	HSDL2
hsa-miR-125a-5p	AP001601.2	BCO2
hsa-miR-125a-5p	AP001601.2	HSDL2
hsa-miR-125a-5p	RP11-449O16.2	BCO2
hsa-miR-125a-5p	RP11-449O16.2	HSDL2
hsa-miR-125a-5p	KDM4A-AS1	BCO2
hsa-miR-125a-5p	KDM4A-AS1	HSDL2
hsa-miR-125a-5p	HCG18	BCO2
hsa-miR-125a-5p	HCG18	HSDL2
hsa-miR-125a-5p	RP11-989E6.8	BCO2
hsa-miR-125a-5p	RP11-989E6.8	HSDL2
hsa-miR-125a-5p	AC096669.3	BCO2
hsa-miR-125a-5p	AC096669.3	HSDL2
hsa-miR-125a-5p	RP11-48F14.1	BCO2
hsa-miR-125a-5p	RP11-48F14.1	HSDL2
hsa-miR-125a-5p	LCMT1-AS2	BCO2
hsa-miR-125a-5p	LCMT1-AS2	HSDL2
hsa-miR-125a-5p	RP11-314M24.1	BCO2
hsa-miR-125a-5p	RP11-314M24.1	HSDL2
hsa-miR-125a-5p	RP11-438B23.2	BCO2
hsa-miR-125a-5p	RP11-438B23.2	HSDL2
hsa-miR-125a-5p	LINC00488	BCO2
hsa-miR-125a-5p	LINC00488	HSDL2
hsa-miR-125a-5p	RP5-991G20.2	BCO2
hsa-miR-125a-5p	RP5-991G20.2	HSDL2
hsa-miR-125a-5p	RP11-764K9.1	BCO2
hsa-miR-125a-5p	RP11-764K9.1	HSDL2
hsa-miR-125a-5p	AC004158.2	BCO2
hsa-miR-125a-5p	AC004158.2	HSDL2
hsa-miR-125a-5p	RP11-348N5.9	BCO2
hsa-miR-125a-5p	RP11-348N5.9	HSDL2
hsa-miR-125a-5p	LINC00987	BCO2
hsa-miR-125a-5p	LINC00987	HSDL2
hsa-miR-125a-5p	RP11-680F8.1	BCO2
hsa-miR-125a-5p	RP11-680F8.1	HSDL2
hsa-miR-125a-5p	RP11-382E9.1	BCO2
hsa-miR-125a-5p	RP11-382E9.1	HSDL2
hsa-miR-125a-5p	RP11-616M22.7	BCO2
hsa-miR-125a-5p	RP11-616M22.7	HSDL2
hsa-miR-125a-5p	RP11-23N2.4	BCO2
hsa-miR-125a-5p	RP11-23N2.4	HSDL2
hsa-miR-125a-5p	MUC19	BCO2
hsa-miR-125a-5p	MUC19	HSDL2
hsa-miR-125a-5p	ZBED3-AS1	BCO2
hsa-miR-125a-5p	ZBED3-AS1	HSDL2
hsa-miR-125a-5p	CTD-2616J11.3	BCO2
hsa-miR-125a-5p	CTD-2616J11.3	HSDL2
hsa-miR-125a-5p	RP11-666A8.9	BCO2
hsa-miR-125a-5p	RP11-666A8.9	HSDL2
hsa-miR-125a-5p	INTS6-AS1	BCO2
hsa-miR-125a-5p	INTS6-AS1	HSDL2
hsa-miR-125a-5p	PAX8-AS1	BCO2
hsa-miR-125a-5p	PAX8-AS1	HSDL2
hsa-miR-125a-5p	RP11-8L2.1	BCO2
hsa-miR-125a-5p	RP11-8L2.1	HSDL2
hsa-miR-125a-5p	CTD-2013N17.7	BCO2
hsa-miR-125a-5p	CTD-2013N17.7	HSDL2
hsa-miR-125a-5p	RP11-15H20.6	BCO2
hsa-miR-125a-5p	RP11-15H20.6	HSDL2
hsa-miR-125a-5p	MIR497HG	BCO2
hsa-miR-125a-5p	MIR497HG	HSDL2
hsa-miR-125a-5p	CTB-178M22.2	BCO2
hsa-miR-125a-5p	CTB-178M22.2	HSDL2
hsa-miR-125a-5p	RP11-247A12.7	BCO2
hsa-miR-125a-5p	RP11-247A12.7	HSDL2
hsa-miR-125a-5p	RP11-757G1.6	BCO2
hsa-miR-125a-5p	RP11-757G1.6	HSDL2
hsa-miR-125a-5p	RP11-261P9.4	BCO2
hsa-miR-125a-5p	RP11-261P9.4	HSDL2
hsa-miR-125a-5p	CTD-2358C21.3	BCO2
hsa-miR-125a-5p	CTD-2358C21.3	HSDL2
hsa-miR-125a-5p	RP11-481J2.2	BCO2
hsa-miR-125a-5p	RP11-481J2.2	HSDL2
hsa-miR-125a-5p	RP13-221M14.2	BCO2
hsa-miR-125a-5p	RP13-221M14.2	HSDL2
hsa-miR-125a-5p	HECW1-IT1	BCO2
hsa-miR-125a-5p	HECW1-IT1	HSDL2
hsa-miR-125a-5p	RP11-426C22.7	BCO2
hsa-miR-125a-5p	RP11-426C22.7	HSDL2
hsa-miR-125a-5p	AC005532.5	BCO2
hsa-miR-125a-5p	AC005532.5	HSDL2
hsa-miR-125a-5p	RP11-440L14.4	BCO2
hsa-miR-125a-5p	RP11-440L14.4	HSDL2
hsa-miR-125a-5p	LINC01511	BCO2
hsa-miR-125a-5p	LINC01511	HSDL2
hsa-miR-125a-5p	CTA-796E4.5	BCO2
hsa-miR-125a-5p	CTA-796E4.5	HSDL2
hsa-miR-125a-5p	RP11-66D17.3	BCO2
hsa-miR-125a-5p	RP11-66D17.3	HSDL2
hsa-miR-125a-5p	RP11-12M5.4	BCO2
hsa-miR-125a-5p	RP11-12M5.4	HSDL2
hsa-miR-125a-5p	RP11-672L10.6	BCO2
hsa-miR-125a-5p	RP11-672L10.6	HSDL2
hsa-miR-125b-5p	AC007966.1	HSDL2
hsa-miR-125b-5p	AC007966.1	BCO2
hsa-miR-125b-5p	RP11-434D2.3	HSDL2
hsa-miR-125b-5p	RP11-434D2.3	BCO2
hsa-miR-125b-5p	RP11-314O13.1	HSDL2
hsa-miR-125b-5p	RP11-314O13.1	BCO2
hsa-miR-125b-5p	AP001046.6	HSDL2
hsa-miR-125b-5p	AP001046.6	BCO2
hsa-miR-125b-5p	LINC00680	HSDL2
hsa-miR-125b-5p	LINC00680	BCO2
hsa-miR-125b-5p	RP11-95O2.1	HSDL2
hsa-miR-125b-5p	RP11-95O2.1	BCO2
hsa-miR-125b-5p	RP11-165M1.3	HSDL2
hsa-miR-125b-5p	RP11-165M1.3	BCO2
hsa-miR-125b-5p	RP11-382E9.1	HSDL2
hsa-miR-125b-5p	RP11-382E9.1	BCO2
hsa-miR-125b-5p	LINC00661	HSDL2
hsa-miR-125b-5p	LINC00661	BCO2
hsa-miR-125b-5p	CTB-47B11.3	HSDL2
hsa-miR-125b-5p	CTB-47B11.3	BCO2
hsa-miR-125b-5p	LINC01311	HSDL2
hsa-miR-125b-5p	LINC01311	BCO2
hsa-miR-125b-5p	RP11-128D14.1	HSDL2
hsa-miR-125b-5p	RP11-128D14.1	BCO2
hsa-miR-125b-5p	LL22NC03-86G7.1	HSDL2
hsa-miR-125b-5p	LL22NC03-86G7.1	BCO2
hsa-miR-125b-5p	RP1-67A8.3	HSDL2
hsa-miR-125b-5p	RP1-67A8.3	BCO2
hsa-miR-125b-5p	RP11-384P7.7	HSDL2
hsa-miR-125b-5p	RP11-384P7.7	BCO2
hsa-miR-125b-5p	CTC-459F4.3	HSDL2
hsa-miR-125b-5p	CTC-459F4.3	BCO2
hsa-miR-125b-5p	RP11-211N8.2	HSDL2
hsa-miR-125b-5p	RP11-211N8.2	BCO2
hsa-miR-125b-5p	DYNLL1-AS1	HSDL2
hsa-miR-125b-5p	DYNLL1-AS1	BCO2
hsa-miR-125b-5p	CTD-2139B15.4	HSDL2
hsa-miR-125b-5p	CTD-2139B15.4	BCO2
hsa-miR-125b-5p	PCBP1-AS1	HSDL2
hsa-miR-125b-5p	PCBP1-AS1	BCO2
hsa-miR-125b-5p	LINC00488	HSDL2
hsa-miR-125b-5p	LINC00488	BCO2
hsa-miR-125b-5p	RP11-407B7.1	HSDL2
hsa-miR-125b-5p	RP11-407B7.1	BCO2
hsa-miR-125b-5p	RP5-999L4.2	HSDL2
hsa-miR-125b-5p	RP5-999L4.2	BCO2
hsa-miR-125b-5p	C1orf132	HSDL2
hsa-miR-125b-5p	C1orf132	BCO2
hsa-miR-125b-5p	LCMT1-AS2	HSDL2
hsa-miR-125b-5p	LCMT1-AS2	BCO2
hsa-miR-125b-5p	RP11-309H21.3	HSDL2
hsa-miR-125b-5p	RP11-309H21.3	BCO2
hsa-miR-125b-5p	RP11-640N11.2	HSDL2
hsa-miR-125b-5p	RP11-640N11.2	BCO2
hsa-miR-125b-5p	RP4-644L1.2	HSDL2
hsa-miR-125b-5p	RP4-644L1.2	BCO2
hsa-miR-125b-5p	TTN-AS1	HSDL2
hsa-miR-125b-5p	TTN-AS1	BCO2
hsa-miR-125b-5p	RP11-104J23.1	HSDL2
hsa-miR-125b-5p	RP11-104J23.1	BCO2
hsa-miR-125b-5p	AC003075.4	HSDL2
hsa-miR-125b-5p	AC003075.4	BCO2
hsa-miR-125b-5p	CELF2-AS1	HSDL2
hsa-miR-125b-5p	CELF2-AS1	BCO2
hsa-miR-125b-5p	LINC00960	HSDL2
hsa-miR-125b-5p	LINC00960	BCO2
hsa-miR-125b-5p	FAM157A	HSDL2
hsa-miR-125b-5p	FAM157A	BCO2
hsa-miR-125b-5p	AC006548.28	HSDL2
hsa-miR-125b-5p	AC006548.28	BCO2
hsa-miR-125b-5p	AP000472.2	HSDL2
hsa-miR-125b-5p	AP000472.2	BCO2
hsa-miR-125b-5p	KDM4A-AS1	HSDL2
hsa-miR-125b-5p	KDM4A-AS1	BCO2
hsa-miR-125b-5p	RP4-671O14.7	HSDL2
hsa-miR-125b-5p	RP4-671O14.7	BCO2
hsa-miR-125b-5p	PCAT19	HSDL2
hsa-miR-125b-5p	PCAT19	BCO2
hsa-miR-125b-5p	LINC01350	HSDL2
hsa-miR-125b-5p	LINC01350	BCO2
hsa-miR-125b-5p	RP11-20L19.1	HSDL2
hsa-miR-125b-5p	RP11-20L19.1	BCO2
hsa-miR-125b-5p	RP11-132A1.3	HSDL2
hsa-miR-125b-5p	RP11-132A1.3	BCO2
hsa-miR-125b-5p	RP11-153N17.1	HSDL2
hsa-miR-125b-5p	RP11-153N17.1	BCO2
hsa-miR-125b-5p	FAM66C	HSDL2
hsa-miR-125b-5p	FAM66C	BCO2
hsa-miR-125b-5p	FLJ16779	HSDL2
hsa-miR-125b-5p	FLJ16779	BCO2
hsa-miR-125b-5p	RP5-875O13.1	HSDL2
hsa-miR-125b-5p	RP5-875O13.1	BCO2
hsa-miR-125b-5p	LINC01224	HSDL2
hsa-miR-125b-5p	LINC01224	BCO2
hsa-miR-125b-5p	GNAS-AS1	HSDL2
hsa-miR-125b-5p	GNAS-AS1	BCO2
hsa-miR-125b-5p	AE000658.22	HSDL2
hsa-miR-125b-5p	AE000658.22	BCO2
hsa-miR-125b-5p	LINC01330	HSDL2
hsa-miR-125b-5p	LINC01330	BCO2
hsa-miR-125b-5p	RP11-38M8.1	HSDL2
hsa-miR-125b-5p	RP11-38M8.1	BCO2
hsa-miR-125b-5p	VIM-AS1	HSDL2
hsa-miR-125b-5p	VIM-AS1	BCO2
hsa-miR-125b-5p	RP11-111F5.4	HSDL2
hsa-miR-125b-5p	RP11-111F5.4	BCO2
hsa-miR-125b-5p	RP1-79C4.4	HSDL2
hsa-miR-125b-5p	RP1-79C4.4	BCO2
hsa-miR-125b-5p	LINC00421	HSDL2
hsa-miR-125b-5p	LINC00421	BCO2
hsa-miR-125b-5p	TTTY10	HSDL2
hsa-miR-125b-5p	TTTY10	BCO2
hsa-miR-125b-5p	AP003025.2	HSDL2
hsa-miR-125b-5p	AP003025.2	BCO2
hsa-miR-125b-5p	RP5-828H9.1	HSDL2
hsa-miR-125b-5p	RP5-828H9.1	BCO2
hsa-miR-125b-5p	AC024132.1	HSDL2
hsa-miR-125b-5p	AC024132.1	BCO2
hsa-miR-125b-5p	RP11-932O9.4	HSDL2
hsa-miR-125b-5p	RP11-932O9.4	BCO2
hsa-miR-125b-5p	RP11-104J23.2	HSDL2
hsa-miR-125b-5p	RP11-104J23.2	BCO2
hsa-miR-125b-5p	RP11-1085N6.5	HSDL2
hsa-miR-125b-5p	RP11-1085N6.5	BCO2
hsa-miR-125b-5p	RP5-945I17.2	HSDL2
hsa-miR-125b-5p	RP5-945I17.2	BCO2
hsa-miR-125b-5p	AC004158.2	HSDL2
hsa-miR-125b-5p	AC004158.2	BCO2
hsa-miR-125b-5p	RP4-782L23.2	HSDL2
hsa-miR-125b-5p	RP4-782L23.2	BCO2
hsa-miR-125b-5p	RP11-455F5.6	HSDL2
hsa-miR-125b-5p	RP11-455F5.6	BCO2
hsa-miR-125b-5p	RP11-290K4.1	HSDL2
hsa-miR-125b-5p	RP11-290K4.1	BCO2
hsa-miR-125b-5p	INTS6-AS1	HSDL2
hsa-miR-125b-5p	INTS6-AS1	BCO2
hsa-miR-125b-5p	CTD-2012K14.8	HSDL2
hsa-miR-125b-5p	CTD-2012K14.8	BCO2
hsa-miR-125b-5p	AC004158.3	HSDL2
hsa-miR-125b-5p	AC004158.3	BCO2
hsa-miR-125b-5p	LINC01396	HSDL2
hsa-miR-125b-5p	LINC01396	BCO2
hsa-miR-125b-5p	RP11-352D13.5	HSDL2
hsa-miR-125b-5p	RP11-352D13.5	BCO2
hsa-miR-125b-5p	RP11-276H7.2	HSDL2
hsa-miR-125b-5p	RP11-276H7.2	BCO2
hsa-miR-125b-5p	POU6F2-AS2	HSDL2
hsa-miR-125b-5p	POU6F2-AS2	BCO2
hsa-miR-125b-5p	CTD-2503O16.4	HSDL2
hsa-miR-125b-5p	CTD-2503O16.4	BCO2
hsa-miR-125b-5p	GLIDR	HSDL2
hsa-miR-125b-5p	GLIDR	BCO2
hsa-miR-125b-5p	CTD-2308G16.1	HSDL2
hsa-miR-125b-5p	CTD-2308G16.1	BCO2
hsa-miR-125b-5p	RP5-944M2.3	HSDL2
hsa-miR-125b-5p	RP5-944M2.3	BCO2
hsa-miR-125b-5p	RNASEH2B-AS1	HSDL2
hsa-miR-125b-5p	RNASEH2B-AS1	BCO2
hsa-miR-125b-5p	CNTFR-AS1	HSDL2
hsa-miR-125b-5p	CNTFR-AS1	BCO2
hsa-miR-125b-5p	PSMG3-AS1	HSDL2
hsa-miR-125b-5p	PSMG3-AS1	BCO2
hsa-miR-125b-5p	AC004448.5	HSDL2
hsa-miR-125b-5p	AC004448.5	BCO2
hsa-miR-125b-5p	RP11-83A24.2	HSDL2
hsa-miR-125b-5p	RP11-83A24.2	BCO2
hsa-miR-125b-5p	SRRM2-AS1	HSDL2
hsa-miR-125b-5p	SRRM2-AS1	BCO2
hsa-miR-125b-5p	CTD-2201I18.1	HSDL2
hsa-miR-125b-5p	CTD-2201I18.1	BCO2
hsa-miR-125b-5p	RP11-731N10.1	HSDL2
hsa-miR-125b-5p	RP11-731N10.1	BCO2
hsa-miR-125b-5p	RP11-120M18.2	HSDL2
hsa-miR-125b-5p	RP11-120M18.2	BCO2
hsa-miR-125b-5p	RP11-473C18.3	HSDL2
hsa-miR-125b-5p	RP11-473C18.3	BCO2
hsa-miR-125b-5p	SHANK3	HSDL2
hsa-miR-125b-5p	SHANK3	BCO2
hsa-miR-125b-5p	RP11-100F15.1	HSDL2
hsa-miR-125b-5p	RP11-100F15.1	BCO2
hsa-miR-125b-5p	RP11-732A19.9	HSDL2
hsa-miR-125b-5p	RP11-732A19.9	BCO2
hsa-miR-125b-5p	RP11-700H6.2	HSDL2
hsa-miR-125b-5p	RP11-700H6.2	BCO2
hsa-miR-125b-5p	RP11-102K13.5	HSDL2
hsa-miR-125b-5p	RP11-102K13.5	BCO2
hsa-miR-125b-5p	LINC00987	HSDL2
hsa-miR-125b-5p	LINC00987	BCO2
hsa-miR-125b-5p	AC006272.2	HSDL2
hsa-miR-125b-5p	AC006272.2	BCO2
hsa-miR-125b-5p	RP11-434I12.3	HSDL2
hsa-miR-125b-5p	RP11-434I12.3	BCO2
hsa-miR-125b-5p	CTBP1-AS2	HSDL2
hsa-miR-125b-5p	CTBP1-AS2	BCO2
hsa-miR-125b-5p	RP11-15H20.6	HSDL2
hsa-miR-125b-5p	RP11-15H20.6	BCO2
hsa-miR-125b-5p	AC093390.1	HSDL2
hsa-miR-125b-5p	AC093390.1	BCO2
hsa-miR-125b-5p	LINC00475	HSDL2
hsa-miR-125b-5p	LINC00475	BCO2
hsa-miR-125b-5p	HOXA-AS2	HSDL2
hsa-miR-125b-5p	HOXA-AS2	BCO2
hsa-miR-125b-5p	RP11-812E19.7	HSDL2
hsa-miR-125b-5p	RP11-812E19.7	BCO2
hsa-miR-125b-5p	RP11-46H11.3	HSDL2
hsa-miR-125b-5p	RP11-46H11.3	BCO2
hsa-miR-125b-5p	PSMD5-AS1	HSDL2
hsa-miR-125b-5p	PSMD5-AS1	BCO2
hsa-miR-125b-5p	RP11-349P19.1	HSDL2
hsa-miR-125b-5p	RP11-349P19.1	BCO2
hsa-miR-125b-5p	AP001601.2	HSDL2
hsa-miR-125b-5p	AP001601.2	BCO2
hsa-miR-125b-5p	SOCS2-AS1	HSDL2
hsa-miR-125b-5p	SOCS2-AS1	BCO2
hsa-miR-125b-5p	RP5-991G20.2	HSDL2
hsa-miR-125b-5p	RP5-991G20.2	BCO2
hsa-miR-125b-5p	CTC-493L21.1	HSDL2
hsa-miR-125b-5p	CTC-493L21.1	BCO2
hsa-miR-125b-5p	PAX8-AS1	HSDL2
hsa-miR-125b-5p	PAX8-AS1	BCO2
hsa-miR-125b-5p	LINC00846	HSDL2
hsa-miR-125b-5p	LINC00846	BCO2
hsa-miR-125b-5p	LINC00663	HSDL2
hsa-miR-125b-5p	LINC00663	BCO2
hsa-miR-125b-5p	RP1-60O19.1	HSDL2
hsa-miR-125b-5p	RP1-60O19.1	BCO2
hsa-miR-125b-5p	LINC01511	HSDL2
hsa-miR-125b-5p	LINC01511	BCO2
hsa-miR-125b-5p	AP000350.5	HSDL2
hsa-miR-125b-5p	AP000350.5	BCO2
hsa-miR-125b-5p	RP11-314M24.1	HSDL2
hsa-miR-125b-5p	RP11-314M24.1	BCO2
hsa-miR-125b-5p	RP5-845O24.8	HSDL2
hsa-miR-125b-5p	RP5-845O24.8	BCO2
hsa-miR-125b-5p	RP11-403B2.5	HSDL2
hsa-miR-125b-5p	RP11-403B2.5	BCO2
hsa-miR-125b-5p	RP11-384O8.1	HSDL2
hsa-miR-125b-5p	RP11-384O8.1	BCO2
hsa-miR-125b-5p	RP11-38C18.3	HSDL2
hsa-miR-125b-5p	RP11-38C18.3	BCO2
hsa-miR-125b-5p	RP11-469N6.3	HSDL2
hsa-miR-125b-5p	RP11-469N6.3	BCO2
hsa-miR-125b-5p	CTD-2006C1.2	HSDL2
hsa-miR-125b-5p	CTD-2006C1.2	BCO2
hsa-miR-125b-5p	MIR497HG	HSDL2
hsa-miR-125b-5p	MIR497HG	BCO2
hsa-miR-125b-5p	RP11-438B23.2	HSDL2
hsa-miR-125b-5p	RP11-438B23.2	BCO2
hsa-miR-125b-5p	RP11-23N2.4	HSDL2
hsa-miR-125b-5p	RP11-23N2.4	BCO2
hsa-miR-125b-5p	CTD-2013N17.7	HSDL2
hsa-miR-125b-5p	CTD-2013N17.7	BCO2
hsa-miR-125b-5p	FAM27L	HSDL2
hsa-miR-125b-5p	FAM27L	BCO2
hsa-miR-125b-5p	PRMT5-AS1	HSDL2
hsa-miR-125b-5p	PRMT5-AS1	BCO2
hsa-miR-125b-5p	RP11-175O19.4	HSDL2
hsa-miR-125b-5p	RP11-175O19.4	BCO2
hsa-miR-125b-5p	AC010096.1	HSDL2
hsa-miR-125b-5p	AC010096.1	BCO2
hsa-miR-125b-5p	RP11-526K17.2	HSDL2
hsa-miR-125b-5p	RP11-526K17.2	BCO2
hsa-miR-125b-5p	RP11-285G1.2	HSDL2
hsa-miR-125b-5p	RP11-285G1.2	BCO2
hsa-miR-125b-5p	RP11-481J2.2	HSDL2
hsa-miR-125b-5p	RP11-481J2.2	BCO2
hsa-miR-125b-5p	RP11-488I20.3	HSDL2
hsa-miR-125b-5p	RP11-488I20.3	BCO2
hsa-miR-125b-5p	CTD-2144E22.8	HSDL2
hsa-miR-125b-5p	CTD-2144E22.8	BCO2
hsa-miR-125b-5p	RP11-989E6.8	HSDL2
hsa-miR-125b-5p	RP11-989E6.8	BCO2
hsa-miR-125b-5p	RP11-44M6.7	HSDL2
hsa-miR-125b-5p	RP11-44M6.7	BCO2
hsa-miR-125b-5p	RP3-449M8.9	HSDL2
hsa-miR-125b-5p	RP3-449M8.9	BCO2
hsa-miR-125b-5p	AC096669.3	HSDL2
hsa-miR-125b-5p	AC096669.3	BCO2
hsa-miR-125b-5p	RP11-20D14.6	HSDL2
hsa-miR-125b-5p	RP11-20D14.6	BCO2
hsa-miR-125b-5p	LINC01447	HSDL2
hsa-miR-125b-5p	LINC01447	BCO2
hsa-miR-125b-5p	RP11-48F14.1	HSDL2
hsa-miR-125b-5p	RP11-48F14.1	BCO2
hsa-miR-125b-5p	LINC00843	HSDL2
hsa-miR-125b-5p	LINC00843	BCO2
hsa-miR-125b-5p	MIR6818	HSDL2
hsa-miR-125b-5p	MIR6818	BCO2
hsa-miR-125b-5p	RP11-855A2.3	HSDL2
hsa-miR-125b-5p	RP11-855A2.3	BCO2
hsa-miR-125b-5p	AC079466.1	HSDL2
hsa-miR-125b-5p	AC079466.1	BCO2
hsa-miR-125b-5p	FLG-AS1	HSDL2
hsa-miR-125b-5p	FLG-AS1	BCO2
hsa-miR-125b-5p	AC005532.5	HSDL2
hsa-miR-125b-5p	AC005532.5	BCO2
hsa-miR-125b-5p	AC018866.1	HSDL2
hsa-miR-125b-5p	AC018866.1	BCO2
hsa-miR-125b-5p	RP11-449O16.2	HSDL2
hsa-miR-125b-5p	RP11-449O16.2	BCO2
hsa-miR-125b-5p	RP11-527N22.1	HSDL2
hsa-miR-125b-5p	RP11-527N22.1	BCO2
hsa-miR-125b-5p	RP11-680F8.1	HSDL2
hsa-miR-125b-5p	RP11-680F8.1	BCO2
hsa-miR-125b-5p	RP1-101G11.3	HSDL2
hsa-miR-125b-5p	RP1-101G11.3	BCO2
hsa-miR-125b-5p	AC008079.10	HSDL2
hsa-miR-125b-5p	AC008079.10	BCO2
hsa-miR-125b-5p	AC007277.3	HSDL2
hsa-miR-125b-5p	AC007277.3	BCO2
hsa-miR-125b-5p	RP11-440L14.4	HSDL2
hsa-miR-125b-5p	RP11-440L14.4	BCO2
hsa-miR-125b-5p	RP11-538D16.3	HSDL2
hsa-miR-125b-5p	RP11-538D16.3	BCO2
hsa-miR-125b-5p	RP11-12A16.3	HSDL2
hsa-miR-125b-5p	RP11-12A16.3	BCO2
hsa-miR-125b-5p	RP11-326A13.1	HSDL2
hsa-miR-125b-5p	RP11-326A13.1	BCO2
hsa-miR-125b-5p	RP11-4O1.2	HSDL2
hsa-miR-125b-5p	RP11-4O1.2	BCO2
hsa-miR-125b-5p	RP11-96L14.7	HSDL2
hsa-miR-125b-5p	RP11-96L14.7	BCO2
hsa-miR-125b-5p	MLIP-AS1	HSDL2
hsa-miR-125b-5p	MLIP-AS1	BCO2
hsa-miR-125b-5p	RP11-764K9.1	HSDL2
hsa-miR-125b-5p	RP11-764K9.1	BCO2
hsa-miR-125b-5p	RP1-309I22.2	HSDL2
hsa-miR-125b-5p	RP1-309I22.2	BCO2
hsa-miR-125b-5p	RP11-586K12.11	HSDL2
hsa-miR-125b-5p	RP11-586K12.11	BCO2
hsa-miR-125b-5p	LL22NC03-2H8.4	HSDL2
hsa-miR-125b-5p	LL22NC03-2H8.4	BCO2
hsa-miR-125b-5p	RP11-768B22.2	HSDL2
hsa-miR-125b-5p	RP11-768B22.2	BCO2
hsa-miR-125b-5p	RP4-591N18.2	HSDL2
hsa-miR-125b-5p	RP4-591N18.2	BCO2
hsa-miR-125b-5p	CTD-2358C21.3	HSDL2
hsa-miR-125b-5p	CTD-2358C21.3	BCO2
hsa-miR-125b-5p	RP4-798A10.4	HSDL2
hsa-miR-125b-5p	RP4-798A10.4	BCO2
hsa-miR-125b-5p	RP11-574K11.29	HSDL2
hsa-miR-125b-5p	RP11-574K11.29	BCO2
hsa-miR-125b-5p	HCG18	HSDL2
hsa-miR-125b-5p	HCG18	BCO2
hsa-miR-125b-5p	RP11-517C16.2	HSDL2
hsa-miR-125b-5p	RP11-517C16.2	BCO2
hsa-miR-125b-5p	RP11-29G8.3	HSDL2
hsa-miR-125b-5p	RP11-29G8.3	BCO2
hsa-miR-125b-5p	RP3-323A16.1	HSDL2
hsa-miR-125b-5p	RP3-323A16.1	BCO2
hsa-miR-125b-5p	RP11-247A12.7	HSDL2
hsa-miR-125b-5p	RP11-247A12.7	BCO2
hsa-miR-125b-5p	CTD-2034I21.2	HSDL2
hsa-miR-125b-5p	CTD-2034I21.2	BCO2
hsa-miR-125b-5p	RP11-867G23.4	HSDL2
hsa-miR-125b-5p	RP11-867G23.4	BCO2
hsa-miR-125b-5p	RP11-288L9.4	HSDL2
hsa-miR-125b-5p	RP11-288L9.4	BCO2
hsa-miR-125b-5p	RP11-710C12.1	HSDL2
hsa-miR-125b-5p	RP11-710C12.1	BCO2
hsa-miR-125b-5p	RP11-443N24.4	HSDL2
hsa-miR-125b-5p	RP11-443N24.4	BCO2
hsa-miR-125b-5p	SPTY2D1-AS1	HSDL2
hsa-miR-125b-5p	SPTY2D1-AS1	BCO2
hsa-miR-125b-5p	RP1-199J3.7	HSDL2
hsa-miR-125b-5p	RP1-199J3.7	BCO2
hsa-miR-125b-5p	CTB-178M22.2	HSDL2
hsa-miR-125b-5p	CTB-178M22.2	BCO2
hsa-miR-125b-5p	RP11-597D13.9	HSDL2
hsa-miR-125b-5p	RP11-597D13.9	BCO2
hsa-miR-125b-5p	MUC19	HSDL2
hsa-miR-125b-5p	MUC19	BCO2
hsa-miR-125b-5p	RP11-77H9.2	HSDL2
hsa-miR-125b-5p	RP11-77H9.2	BCO2
hsa-miR-125b-5p	RP11-426C22.7	HSDL2
hsa-miR-125b-5p	RP11-426C22.7	BCO2
hsa-miR-125b-5p	RP11-8L2.1	HSDL2
hsa-miR-125b-5p	RP11-8L2.1	BCO2
hsa-miR-125b-5p	GMDS-AS1	HSDL2
hsa-miR-125b-5p	GMDS-AS1	BCO2
hsa-miR-125b-5p	RP11-108M9.3	HSDL2
hsa-miR-125b-5p	RP11-108M9.3	BCO2
hsa-miR-125b-5p	RP1-137D17.1	HSDL2
hsa-miR-125b-5p	RP1-137D17.1	BCO2
hsa-miR-125b-5p	RP11-66D17.3	HSDL2
hsa-miR-125b-5p	RP11-66D17.3	BCO2
hsa-miR-125b-5p	MIR4534	HSDL2
hsa-miR-125b-5p	MIR4534	BCO2
hsa-miR-125b-5p	GS1-358P8.4	HSDL2
hsa-miR-125b-5p	GS1-358P8.4	BCO2
hsa-miR-125b-5p	RP11-672L10.6	HSDL2
hsa-miR-125b-5p	RP11-672L10.6	BCO2
hsa-miR-125b-5p	CTD-2616J11.3	HSDL2
hsa-miR-125b-5p	CTD-2616J11.3	BCO2
hsa-miR-125b-5p	RP11-386G11.10	HSDL2
hsa-miR-125b-5p	RP11-386G11.10	BCO2
hsa-miR-125b-5p	KCNQ1OT1	HSDL2
hsa-miR-125b-5p	KCNQ1OT1	BCO2
hsa-miR-125b-5p	RP11-805I24.1	HSDL2
hsa-miR-125b-5p	RP11-805I24.1	BCO2
hsa-miR-125b-5p	ZBED3-AS1	HSDL2
hsa-miR-125b-5p	ZBED3-AS1	BCO2
hsa-miR-125b-5p	RP11-348N5.9	HSDL2
hsa-miR-125b-5p	RP11-348N5.9	BCO2
hsa-miR-125b-5p	PTOV1-AS1	HSDL2
hsa-miR-125b-5p	PTOV1-AS1	BCO2
hsa-miR-125b-5p	CTA-796E4.5	HSDL2
hsa-miR-125b-5p	CTA-796E4.5	BCO2
hsa-miR-125b-5p	RP11-386J22.3	HSDL2
hsa-miR-125b-5p	RP11-386J22.3	BCO2
hsa-miR-125b-5p	RP11-757G1.6	HSDL2
hsa-miR-125b-5p	RP11-757G1.6	BCO2
hsa-miR-125b-5p	RP11-666A8.9	HSDL2
hsa-miR-125b-5p	RP11-666A8.9	BCO2
hsa-miR-125b-5p	RP11-261P9.4	HSDL2
hsa-miR-125b-5p	RP11-261P9.4	BCO2
hsa-miR-125b-5p	RP13-221M14.2	HSDL2
hsa-miR-125b-5p	RP13-221M14.2	BCO2
hsa-miR-129-5p	LL22NC03-86G7.1	BCO2
hsa-miR-129-5p	LL22NC03-86G7.1	CORIN
hsa-miR-129-5p	RP11-536K7.3	BCO2
hsa-miR-129-5p	RP11-536K7.3	CORIN
hsa-miR-129-5p	RP11-110I1.6	BCO2
hsa-miR-129-5p	RP11-110I1.6	CORIN
hsa-miR-129-5p	RP11-678G14.2	BCO2
hsa-miR-129-5p	RP11-678G14.2	CORIN
hsa-miR-129-5p	CADM2-AS1	BCO2
hsa-miR-129-5p	CADM2-AS1	CORIN
hsa-miR-129-5p	FAM66C	BCO2
hsa-miR-129-5p	FAM66C	CORIN
hsa-miR-129-5p	AC087430.1	BCO2
hsa-miR-129-5p	AC087430.1	CORIN
hsa-miR-129-5p	CTC-459F4.3	BCO2
hsa-miR-129-5p	CTC-459F4.3	CORIN
hsa-miR-129-5p	TPTEP1	BCO2
hsa-miR-129-5p	TPTEP1	CORIN
hsa-miR-129-5p	RP11-404P21.6	BCO2
hsa-miR-129-5p	RP11-404P21.6	CORIN
hsa-miR-129-5p	ERVH48-1	BCO2
hsa-miR-129-5p	ERVH48-1	CORIN
hsa-miR-129-5p	MIR6818	BCO2
hsa-miR-129-5p	MIR6818	CORIN
hsa-miR-129-5p	NPSR1-AS1	BCO2
hsa-miR-129-5p	NPSR1-AS1	CORIN
hsa-miR-129-5p	NR2F2-AS1	BCO2
hsa-miR-129-5p	NR2F2-AS1	CORIN
hsa-miR-129-5p	RP11-421F16.3	BCO2
hsa-miR-129-5p	RP11-421F16.3	CORIN
hsa-miR-129-5p	LINC00174	BCO2
hsa-miR-129-5p	LINC00174	CORIN
hsa-miR-129-5p	RP11-547C5.2	BCO2
hsa-miR-129-5p	RP11-547C5.2	CORIN
hsa-miR-129-5p	AL022344.7	BCO2
hsa-miR-129-5p	AL022344.7	CORIN
hsa-miR-129-5p	RP11-678G14.4	BCO2
hsa-miR-129-5p	RP11-678G14.4	CORIN
hsa-miR-129-5p	RP11-521B24.5	BCO2
hsa-miR-129-5p	RP11-521B24.5	CORIN
hsa-miR-129-5p	CTD-2291D10.1	BCO2
hsa-miR-129-5p	CTD-2291D10.1	CORIN
hsa-miR-129-5p	AC144450.2	BCO2
hsa-miR-129-5p	AC144450.2	CORIN
hsa-miR-129-5p	CTD-2538G9.6	BCO2
hsa-miR-129-5p	CTD-2538G9.6	CORIN
hsa-miR-129-5p	RP11-116D2.1	BCO2
hsa-miR-129-5p	RP11-116D2.1	CORIN
hsa-miR-129-5p	UBA6-AS1	BCO2
hsa-miR-129-5p	UBA6-AS1	CORIN
hsa-miR-129-5p	CTD-2619J13.19	BCO2
hsa-miR-129-5p	CTD-2619J13.19	CORIN
hsa-miR-129-5p	NAALADL2-AS3	BCO2
hsa-miR-129-5p	NAALADL2-AS3	CORIN
hsa-miR-129-5p	AC064834.1	BCO2
hsa-miR-129-5p	AC064834.1	CORIN
hsa-miR-129-5p	RP11-526A4.1	BCO2
hsa-miR-129-5p	RP11-526A4.1	CORIN
hsa-miR-129-5p	RP11-571I18.5	BCO2
hsa-miR-129-5p	RP11-571I18.5	CORIN
hsa-miR-129-5p	RP11-378I6.1	BCO2
hsa-miR-129-5p	RP11-378I6.1	CORIN
hsa-miR-129-5p	RP11-796E2.4	BCO2
hsa-miR-129-5p	RP11-796E2.4	CORIN
hsa-miR-129-5p	RP11-481J2.4	BCO2
hsa-miR-129-5p	RP11-481J2.4	CORIN
hsa-miR-129-5p	RP11-144A16.8	BCO2
hsa-miR-129-5p	RP11-144A16.8	CORIN
hsa-miR-129-5p	CTD-2006C1.2	BCO2
hsa-miR-129-5p	CTD-2006C1.2	CORIN
hsa-miR-129-5p	AC005062.2	BCO2
hsa-miR-129-5p	AC005062.2	CORIN
hsa-miR-129-5p	SRRM2-AS1	BCO2
hsa-miR-129-5p	SRRM2-AS1	CORIN
hsa-miR-129-5p	RP11-438L19.1	BCO2
hsa-miR-129-5p	RP11-438L19.1	CORIN
hsa-miR-129-5p	RP11-219A15.4	BCO2
hsa-miR-129-5p	RP11-219A15.4	CORIN
hsa-miR-129-5p	SC22CB-109E1.1	BCO2
hsa-miR-129-5p	SC22CB-109E1.1	CORIN
hsa-miR-129-5p	RP11-689K5.3	BCO2
hsa-miR-129-5p	RP11-689K5.3	CORIN
hsa-miR-129-5p	AP001372.2	BCO2
hsa-miR-129-5p	AP001372.2	CORIN
hsa-miR-129-5p	RP11-873E20.1	BCO2
hsa-miR-129-5p	RP11-873E20.1	CORIN
hsa-miR-129-5p	LINC00906	BCO2
hsa-miR-129-5p	LINC00906	CORIN
hsa-miR-129-5p	RP11-356K23.2	BCO2
hsa-miR-129-5p	RP11-356K23.2	CORIN
hsa-miR-129-5p	RP11-152O14.1	BCO2
hsa-miR-129-5p	RP11-152O14.1	CORIN
hsa-miR-129-5p	RP3-323A16.1	BCO2
hsa-miR-129-5p	RP3-323A16.1	CORIN
hsa-miR-129-5p	RP11-78A19.3	BCO2
hsa-miR-129-5p	RP11-78A19.3	CORIN
hsa-miR-129-5p	CTD-3028N15.1	BCO2
hsa-miR-129-5p	CTD-3028N15.1	CORIN
hsa-miR-129-5p	SRD5A3-AS1	BCO2
hsa-miR-129-5p	SRD5A3-AS1	CORIN
hsa-miR-129-5p	RP11-23N2.4	BCO2
hsa-miR-129-5p	RP11-23N2.4	CORIN
hsa-miR-129-5p	RP11-686D22.5	BCO2
hsa-miR-129-5p	RP11-686D22.5	CORIN
hsa-miR-129-5p	AC073641.2	BCO2
hsa-miR-129-5p	AC073641.2	CORIN
hsa-miR-129-5p	CTC-242N15.1	BCO2
hsa-miR-129-5p	CTC-242N15.1	CORIN
hsa-miR-129-5p	RP11-475A13.2	BCO2
hsa-miR-129-5p	RP11-475A13.2	CORIN
hsa-miR-129-5p	RP11-993B23.3	BCO2
hsa-miR-129-5p	RP11-993B23.3	CORIN
hsa-miR-129-5p	RP13-39P12.3	BCO2
hsa-miR-129-5p	RP13-39P12.3	CORIN
hsa-miR-129-5p	RP11-452H21.4	BCO2
hsa-miR-129-5p	RP11-452H21.4	CORIN
hsa-miR-129-5p	RP4-598P13.1	BCO2
hsa-miR-129-5p	RP4-598P13.1	CORIN
hsa-miR-129-5p	LINC01206	BCO2
hsa-miR-129-5p	LINC01206	CORIN
hsa-miR-129-5p	RP5-998N21.4	BCO2
hsa-miR-129-5p	RP5-998N21.4	CORIN
hsa-miR-129-5p	RNF139-AS1	BCO2
hsa-miR-129-5p	RNF139-AS1	CORIN
hsa-miR-129-5p	RP11-182L21.6	BCO2
hsa-miR-129-5p	RP11-182L21.6	CORIN
hsa-miR-129-5p	LINC00883	BCO2
hsa-miR-129-5p	LINC00883	CORIN
hsa-miR-129-5p	RP5-1024G6.7	BCO2
hsa-miR-129-5p	RP5-1024G6.7	CORIN
hsa-miR-129-5p	RP11-19P22.8	BCO2
hsa-miR-129-5p	RP11-19P22.8	CORIN
hsa-miR-129-5p	RP11-977B10.2	BCO2
hsa-miR-129-5p	RP11-977B10.2	CORIN
hsa-miR-129-5p	RP11-401P9.4	BCO2
hsa-miR-129-5p	RP11-401P9.4	CORIN
hsa-miR-129-5p	RP11-96K19.4	BCO2
hsa-miR-129-5p	RP11-96K19.4	CORIN
hsa-miR-129-5p	RP11-691G17.1	BCO2
hsa-miR-129-5p	RP11-691G17.1	CORIN
hsa-miR-129-5p	RP3-412A9.17	BCO2
hsa-miR-129-5p	RP3-412A9.17	CORIN
hsa-miR-129-5p	LINC00665	BCO2
hsa-miR-129-5p	LINC00665	CORIN
hsa-miR-129-5p	RP11-69I8.2	BCO2
hsa-miR-129-5p	RP11-69I8.2	CORIN
hsa-miR-129-5p	RP11-374M1.2	BCO2
hsa-miR-129-5p	RP11-374M1.2	CORIN
hsa-miR-129-5p	CTC-499B15.7	BCO2
hsa-miR-129-5p	CTC-499B15.7	CORIN
hsa-miR-129-5p	CTA-941F9.10	BCO2
hsa-miR-129-5p	CTA-941F9.10	CORIN
hsa-miR-129-5p	USP3-AS1	BCO2
hsa-miR-129-5p	USP3-AS1	CORIN
hsa-miR-129-5p	LINC00905	BCO2
hsa-miR-129-5p	LINC00905	CORIN
hsa-miR-129-5p	CTA-342B11.3	BCO2
hsa-miR-129-5p	CTA-342B11.3	CORIN
hsa-miR-129-5p	RP11-383I23.2	BCO2
hsa-miR-129-5p	RP11-383I23.2	CORIN
hsa-miR-129-5p	RP11-440L14.1	BCO2
hsa-miR-129-5p	RP11-440L14.1	CORIN
hsa-miR-129-5p	C21orf54	BCO2
hsa-miR-129-5p	C21orf54	CORIN
hsa-miR-129-5p	AC098973.1	BCO2
hsa-miR-129-5p	AC098973.1	CORIN
hsa-miR-129-5p	RP11-423P10.2	BCO2
hsa-miR-129-5p	RP11-423P10.2	CORIN
hsa-miR-129-5p	AC114776.3	BCO2
hsa-miR-129-5p	AC114776.3	CORIN
hsa-miR-129-5p	PCAT1	BCO2
hsa-miR-129-5p	PCAT1	CORIN
hsa-miR-129-5p	AC007246.3	BCO2
hsa-miR-129-5p	AC007246.3	CORIN
hsa-miR-129-5p	RP11-451G4.2	BCO2
hsa-miR-129-5p	RP11-451G4.2	CORIN
hsa-miR-129-5p	EPHA1-AS1	BCO2
hsa-miR-129-5p	EPHA1-AS1	CORIN
hsa-miR-129-5p	RP1-193H18.2	BCO2
hsa-miR-129-5p	RP1-193H18.2	CORIN
hsa-miR-129-5p	LINC00664	BCO2
hsa-miR-129-5p	LINC00664	CORIN
hsa-miR-129-5p	AC003665.1	BCO2
hsa-miR-129-5p	AC003665.1	CORIN
hsa-miR-129-5p	RP11-1E4.1	BCO2
hsa-miR-129-5p	RP11-1E4.1	CORIN
hsa-miR-129-5p	CTB-89H12.4	BCO2
hsa-miR-129-5p	CTB-89H12.4	CORIN
hsa-miR-129-5p	RP11-181E10.3	BCO2
hsa-miR-129-5p	RP11-181E10.3	CORIN
hsa-miR-129-5p	RP11-178C3.2	BCO2
hsa-miR-129-5p	RP11-178C3.2	CORIN
hsa-miR-129-5p	XIST	BCO2
hsa-miR-129-5p	XIST	CORIN
hsa-miR-129-5p	RP11-923I11.3	BCO2
hsa-miR-129-5p	RP11-923I11.3	CORIN
hsa-miR-129-5p	RP11-281N10.1	BCO2
hsa-miR-129-5p	RP11-281N10.1	CORIN
hsa-miR-129-5p	LINC00261	BCO2
hsa-miR-129-5p	LINC00261	CORIN
hsa-miR-129-5p	RP4-568C11.4	BCO2
hsa-miR-129-5p	RP4-568C11.4	CORIN
hsa-miR-129-5p	CTA-929C8.9	BCO2
hsa-miR-129-5p	CTA-929C8.9	CORIN
hsa-miR-129-5p	RP11-556N4.1	BCO2
hsa-miR-129-5p	RP11-556N4.1	CORIN
hsa-miR-129-5p	RP11-108M9.6	BCO2
hsa-miR-129-5p	RP11-108M9.6	CORIN
hsa-miR-129-5p	C1orf132	BCO2
hsa-miR-129-5p	C1orf132	CORIN
hsa-miR-129-5p	RP11-50D16.4	BCO2
hsa-miR-129-5p	RP11-50D16.4	CORIN
hsa-miR-129-5p	DLX6-AS1	BCO2
hsa-miR-129-5p	DLX6-AS1	CORIN
hsa-miR-129-5p	AC145110.1	BCO2
hsa-miR-129-5p	AC145110.1	CORIN
hsa-miR-129-5p	C8orf49	BCO2
hsa-miR-129-5p	C8orf49	CORIN
hsa-miR-129-5p	SOX2-OT	BCO2
hsa-miR-129-5p	SOX2-OT	CORIN
hsa-miR-129-5p	AC007161.5	BCO2
hsa-miR-129-5p	AC007161.5	CORIN
hsa-miR-129-5p	RP11-385D13.3	BCO2
hsa-miR-129-5p	RP11-385D13.3	CORIN
hsa-miR-129-5p	RP11-626G11.3	BCO2
hsa-miR-129-5p	RP11-626G11.3	CORIN
hsa-miR-129-5p	AC004951.6	BCO2
hsa-miR-129-5p	AC004951.6	CORIN
hsa-miR-129-5p	MIR133A1HG	BCO2
hsa-miR-129-5p	MIR133A1HG	CORIN
hsa-miR-129-5p	LINC00702	BCO2
hsa-miR-129-5p	LINC00702	CORIN
hsa-miR-129-5p	LINC01278	BCO2
hsa-miR-129-5p	LINC01278	CORIN
hsa-miR-129-5p	AC108066.1	BCO2
hsa-miR-129-5p	AC108066.1	CORIN
hsa-miR-129-5p	FAM157A	BCO2
hsa-miR-129-5p	FAM157A	CORIN
hsa-miR-129-5p	LCMT1-AS2	BCO2
hsa-miR-129-5p	LCMT1-AS2	CORIN
hsa-miR-129-5p	RP11-363G2.4	BCO2
hsa-miR-129-5p	RP11-363G2.4	CORIN
hsa-miR-129-5p	TTTY8B	BCO2
hsa-miR-129-5p	TTTY8B	CORIN
hsa-miR-129-5p	RP11-258C19.7	BCO2
hsa-miR-129-5p	RP11-258C19.7	CORIN
hsa-miR-129-5p	RP11-2A4.4	BCO2
hsa-miR-129-5p	RP11-2A4.4	CORIN
hsa-miR-129-5p	RP11-521O16.2	BCO2
hsa-miR-129-5p	RP11-521O16.2	CORIN
hsa-miR-129-5p	MALAT1	BCO2
hsa-miR-129-5p	MALAT1	CORIN
hsa-miR-129-5p	RP11-932A10.1	BCO2
hsa-miR-129-5p	RP11-932A10.1	CORIN
hsa-miR-129-5p	RP11-761E20.1	BCO2
hsa-miR-129-5p	RP11-761E20.1	CORIN
hsa-miR-129-5p	LINC00102	BCO2
hsa-miR-129-5p	LINC00102	CORIN
hsa-miR-129-5p	LINC00276	BCO2
hsa-miR-129-5p	LINC00276	CORIN
hsa-miR-129-5p	TTTY10	BCO2
hsa-miR-129-5p	TTTY10	CORIN
hsa-miR-129-5p	RP11-347P5.1	BCO2
hsa-miR-129-5p	RP11-347P5.1	CORIN
hsa-miR-129-5p	ZEB2-AS1	BCO2
hsa-miR-129-5p	ZEB2-AS1	CORIN
hsa-miR-129-5p	RP11-438B23.2	BCO2
hsa-miR-129-5p	RP11-438B23.2	CORIN
hsa-miR-129-5p	DLEU2L	BCO2
hsa-miR-129-5p	DLEU2L	CORIN
hsa-miR-129-5p	MIR4534	BCO2
hsa-miR-129-5p	MIR4534	CORIN
hsa-miR-129-5p	PCAT18	BCO2
hsa-miR-129-5p	PCAT18	CORIN
hsa-miR-129-5p	RP11-347I19.7	BCO2
hsa-miR-129-5p	RP11-347I19.7	CORIN
hsa-miR-129-5p	CTA-796E4.5	BCO2
hsa-miR-129-5p	CTA-796E4.5	CORIN
hsa-miR-129-5p	LINC00846	BCO2
hsa-miR-129-5p	LINC00846	CORIN
hsa-miR-129-5p	RP11-1143G9.5	BCO2
hsa-miR-129-5p	RP11-1143G9.5	CORIN
hsa-miR-129-5p	CTA-292E10.9	BCO2
hsa-miR-129-5p	CTA-292E10.9	CORIN
hsa-miR-129-5p	AC002519.8	BCO2
hsa-miR-129-5p	AC002519.8	CORIN
hsa-miR-129-5p	RP3-324O17.8	BCO2
hsa-miR-129-5p	RP3-324O17.8	CORIN
hsa-miR-129-5p	RP11-714M23.2	BCO2
hsa-miR-129-5p	RP11-714M23.2	CORIN
hsa-miR-129-5p	RP11-10E18.7	BCO2
hsa-miR-129-5p	RP11-10E18.7	CORIN
hsa-miR-129-5p	RP11-624L4.1	BCO2
hsa-miR-129-5p	RP11-624L4.1	CORIN
hsa-miR-129-5p	RP6-91H8.3	BCO2
hsa-miR-129-5p	RP6-91H8.3	CORIN
hsa-miR-129-5p	RP11-53B2.3	BCO2
hsa-miR-129-5p	RP11-53B2.3	CORIN
hsa-miR-129-5p	MIR3911	BCO2
hsa-miR-129-5p	MIR3911	CORIN
hsa-miR-129-5p	RP11-972P1.10	BCO2
hsa-miR-129-5p	RP11-972P1.10	CORIN
hsa-miR-129-5p	EAF1-AS1	BCO2
hsa-miR-129-5p	EAF1-AS1	CORIN
hsa-miR-129-5p	HCG18	BCO2
hsa-miR-129-5p	HCG18	CORIN
hsa-miR-129-5p	RP11-535A5.1	BCO2
hsa-miR-129-5p	RP11-535A5.1	CORIN
hsa-miR-129-5p	RP11-706O15.7	BCO2
hsa-miR-129-5p	RP11-706O15.7	CORIN
hsa-miR-129-5p	RP11-584P21.2	BCO2
hsa-miR-129-5p	RP11-584P21.2	CORIN
hsa-miR-129-5p	FLJ46284	BCO2
hsa-miR-129-5p	FLJ46284	CORIN
hsa-miR-129-5p	EIF3J-AS1	BCO2
hsa-miR-129-5p	EIF3J-AS1	CORIN
hsa-miR-129-5p	AL133243.2	BCO2
hsa-miR-129-5p	AL133243.2	CORIN
hsa-miR-129-5p	RP11-166B2.5	BCO2
hsa-miR-129-5p	RP11-166B2.5	CORIN
hsa-miR-129-5p	LINC01088	BCO2
hsa-miR-129-5p	LINC01088	CORIN
hsa-miR-129-5p	AC127904.2	BCO2
hsa-miR-129-5p	AC127904.2	CORIN
hsa-miR-129-5p	AIRN	BCO2
hsa-miR-129-5p	AIRN	CORIN
hsa-miR-129-5p	RP11-4O1.2	BCO2
hsa-miR-129-5p	RP11-4O1.2	CORIN
hsa-miR-129-5p	RP11-645C24.5	BCO2
hsa-miR-129-5p	RP11-645C24.5	CORIN
hsa-miR-129-5p	RP11-227G15.3	BCO2
hsa-miR-129-5p	RP11-227G15.3	CORIN
hsa-miR-129-5p	AC074286.1	BCO2
hsa-miR-129-5p	AC074286.1	CORIN
hsa-miR-129-5p	AC019186.1	BCO2
hsa-miR-129-5p	AC019186.1	CORIN
hsa-miR-129-5p	RP3-340N1.2	BCO2
hsa-miR-129-5p	RP3-340N1.2	CORIN
hsa-miR-129-5p	AC005154.6	BCO2
hsa-miR-129-5p	AC005154.6	CORIN
hsa-miR-129-5p	CTA-243E7.4	BCO2
hsa-miR-129-5p	CTA-243E7.4	CORIN
hsa-miR-129-5p	BAALC-AS1	BCO2
hsa-miR-129-5p	BAALC-AS1	CORIN
hsa-miR-129-5p	CTD-2201E18.3	BCO2
hsa-miR-129-5p	CTD-2201E18.3	CORIN
hsa-miR-129-5p	WAC-AS1	BCO2
hsa-miR-129-5p	WAC-AS1	CORIN
hsa-miR-129-5p	AC007228.5	BCO2
hsa-miR-129-5p	AC007228.5	CORIN
hsa-miR-129-5p	AC006548.28	BCO2
hsa-miR-129-5p	AC006548.28	CORIN
hsa-miR-129-5p	RP11-87P13.2	BCO2
hsa-miR-129-5p	RP11-87P13.2	CORIN
hsa-miR-129-5p	AF131217.1	BCO2
hsa-miR-129-5p	AF131217.1	CORIN
hsa-miR-129-5p	RP11-398K22.12	BCO2
hsa-miR-129-5p	RP11-398K22.12	CORIN
hsa-miR-129-5p	RP11-506O24.1	BCO2
hsa-miR-129-5p	RP11-506O24.1	CORIN
hsa-miR-129-5p	AC068039.4	BCO2
hsa-miR-129-5p	AC068039.4	CORIN
hsa-miR-129-5p	AC116609.2	BCO2
hsa-miR-129-5p	AC116609.2	CORIN
hsa-miR-129-5p	DYX1C1-CCPG1	BCO2
hsa-miR-129-5p	DYX1C1-CCPG1	CORIN
hsa-miR-129-5p	AP000476.1	BCO2
hsa-miR-129-5p	AP000476.1	CORIN
hsa-miR-129-5p	CTA-243E7.1	BCO2
hsa-miR-129-5p	CTA-243E7.1	CORIN
hsa-miR-129-5p	CTA-732E4.1	BCO2
hsa-miR-129-5p	CTA-732E4.1	CORIN
hsa-miR-129-5p	LA16c-316G12.2	BCO2
hsa-miR-129-5p	LA16c-316G12.2	CORIN
hsa-miR-129-5p	CASK-AS1	BCO2
hsa-miR-129-5p	CASK-AS1	CORIN
hsa-miR-129-5p	LINC00971	BCO2
hsa-miR-129-5p	LINC00971	CORIN
hsa-miR-129-5p	RP11-1094M14.5	BCO2
hsa-miR-129-5p	RP11-1094M14.5	CORIN
hsa-miR-129-5p	RP11-513I15.6	BCO2
hsa-miR-129-5p	RP11-513I15.6	CORIN
hsa-miR-129-5p	CTD-2561F5.1	BCO2
hsa-miR-129-5p	CTD-2561F5.1	CORIN
hsa-miR-129-5p	RP11-420A23.1	BCO2
hsa-miR-129-5p	RP11-420A23.1	CORIN
hsa-miR-129-5p	RP5-1014D13.2	BCO2
hsa-miR-129-5p	RP5-1014D13.2	CORIN
hsa-miR-129-5p	RP11-96D1.10	BCO2
hsa-miR-129-5p	RP11-96D1.10	CORIN
hsa-miR-129-5p	TTTY16	BCO2
hsa-miR-129-5p	TTTY16	CORIN
hsa-miR-129-5p	RP11-728F11.4	BCO2
hsa-miR-129-5p	RP11-728F11.4	CORIN
hsa-miR-129-5p	AC008079.10	BCO2
hsa-miR-129-5p	AC008079.10	CORIN
hsa-miR-129-5p	RP11-173E2.2	BCO2
hsa-miR-129-5p	RP11-173E2.2	CORIN
hsa-miR-129-5p	RP11-378J18.9	BCO2
hsa-miR-129-5p	RP11-378J18.9	CORIN
hsa-miR-129-5p	RP11-443B7.1	BCO2
hsa-miR-129-5p	RP11-443B7.1	CORIN
hsa-miR-129-5p	RP11-203B9.4	BCO2
hsa-miR-129-5p	RP11-203B9.4	CORIN
hsa-miR-129-5p	RP11-81H3.2	BCO2
hsa-miR-129-5p	RP11-81H3.2	CORIN
hsa-miR-129-5p	RP4-671O14.7	BCO2
hsa-miR-129-5p	RP4-671O14.7	CORIN
hsa-miR-129-5p	RP11-524N5.1	BCO2
hsa-miR-129-5p	RP11-524N5.1	CORIN
hsa-miR-129-5p	HOTAIR	BCO2
hsa-miR-129-5p	HOTAIR	CORIN
hsa-miR-129-5p	CTD-2020K17.1	BCO2
hsa-miR-129-5p	CTD-2020K17.1	CORIN
hsa-miR-129-5p	PWRN1	BCO2
hsa-miR-129-5p	PWRN1	CORIN
hsa-miR-129-5p	RP11-265N6.1	BCO2
hsa-miR-129-5p	RP11-265N6.1	CORIN
hsa-miR-129-5p	FLJ26245	BCO2
hsa-miR-129-5p	FLJ26245	CORIN
hsa-miR-129-5p	RP11-26J3.3	BCO2
hsa-miR-129-5p	RP11-26J3.3	CORIN
hsa-miR-129-5p	LIFR-AS1	BCO2
hsa-miR-129-5p	LIFR-AS1	CORIN
hsa-miR-129-5p	RP11-338I21.1	BCO2
hsa-miR-129-5p	RP11-338I21.1	CORIN
hsa-miR-129-5p	RP11-67K19.3	BCO2
hsa-miR-129-5p	RP11-67K19.3	CORIN
hsa-miR-129-5p	FAM224A	BCO2
hsa-miR-129-5p	FAM224A	CORIN
hsa-miR-129-5p	RP5-1021I20.5	BCO2
hsa-miR-129-5p	RP5-1021I20.5	CORIN
hsa-miR-129-5p	RP11-48F14.1	BCO2
hsa-miR-129-5p	RP11-48F14.1	CORIN
hsa-miR-129-5p	KCNQ1OT1	BCO2
hsa-miR-129-5p	KCNQ1OT1	CORIN
hsa-miR-129-5p	KCTD21-AS1	BCO2
hsa-miR-129-5p	KCTD21-AS1	CORIN
hsa-miR-129-5p	RP11-295D4.5	BCO2
hsa-miR-129-5p	RP11-295D4.5	CORIN
hsa-miR-129-5p	SLC25A21-AS1	BCO2
hsa-miR-129-5p	SLC25A21-AS1	CORIN
hsa-miR-129-5p	LINC01224	BCO2
hsa-miR-129-5p	LINC01224	CORIN
hsa-miR-129-5p	CTD-2201E18.5	BCO2
hsa-miR-129-5p	CTD-2201E18.5	CORIN
hsa-miR-129-5p	RP11-96H17.1	BCO2
hsa-miR-129-5p	RP11-96H17.1	CORIN
hsa-miR-129-5p	RP11-6F6.1	BCO2
hsa-miR-129-5p	RP11-6F6.1	CORIN
hsa-miR-129-5p	RP11-286E11.2	BCO2
hsa-miR-129-5p	RP11-286E11.2	CORIN
hsa-miR-129-5p	RP11-171I2.1	BCO2
hsa-miR-129-5p	RP11-171I2.1	CORIN
hsa-miR-129-5p	LINC00899	BCO2
hsa-miR-129-5p	LINC00899	CORIN
hsa-miR-129-5p	RP11-549J18.1	BCO2
hsa-miR-129-5p	RP11-549J18.1	CORIN
hsa-miR-129-5p	CTC-338M12.5	BCO2
hsa-miR-129-5p	CTC-338M12.5	CORIN
hsa-miR-129-5p	RP11-49K24.8	BCO2
hsa-miR-129-5p	RP11-49K24.8	CORIN
hsa-miR-129-5p	SNHG14	BCO2
hsa-miR-129-5p	SNHG14	CORIN
hsa-miR-129-5p	RP11-145G20.1	BCO2
hsa-miR-129-5p	RP11-145G20.1	CORIN
hsa-miR-129-5p	RP11-458K10.2	BCO2
hsa-miR-129-5p	RP11-458K10.2	CORIN
hsa-miR-129-5p	RP11-13N13.5	BCO2
hsa-miR-129-5p	RP11-13N13.5	CORIN
hsa-miR-129-5p	TTTY5	BCO2
hsa-miR-129-5p	TTTY5	CORIN
hsa-miR-129-5p	RP11-274B21.9	BCO2
hsa-miR-129-5p	RP11-274B21.9	CORIN
hsa-miR-129-5p	RP1-77H15.1	BCO2
hsa-miR-129-5p	RP1-77H15.1	CORIN
hsa-miR-129-5p	CTB-83J4.2	BCO2
hsa-miR-129-5p	CTB-83J4.2	CORIN
hsa-miR-129-5p	XX-C2158C12.2	BCO2
hsa-miR-129-5p	XX-C2158C12.2	CORIN
hsa-miR-129-5p	RP11-22H5.2	BCO2
hsa-miR-129-5p	RP11-22H5.2	CORIN
hsa-miR-129-5p	RP3-500L14.2	BCO2
hsa-miR-129-5p	RP3-500L14.2	CORIN
hsa-miR-129-5p	TUSC7	BCO2
hsa-miR-129-5p	TUSC7	CORIN
hsa-miR-129-5p	PAX8-AS1	BCO2
hsa-miR-129-5p	PAX8-AS1	CORIN
hsa-miR-129-5p	C10orf40	BCO2
hsa-miR-129-5p	C10orf40	CORIN
hsa-miR-129-5p	CTA-228A9.4	BCO2
hsa-miR-129-5p	CTA-228A9.4	CORIN
hsa-miR-129-5p	RP11-138P22.1	BCO2
hsa-miR-129-5p	RP11-138P22.1	CORIN
hsa-miR-129-5p	RP11-2F20.1	BCO2
hsa-miR-129-5p	RP11-2F20.1	CORIN
hsa-miR-129-5p	RP11-69C13.1	BCO2
hsa-miR-129-5p	RP11-69C13.1	CORIN
hsa-miR-129-5p	RP11-166O4.6	BCO2
hsa-miR-129-5p	RP11-166O4.6	CORIN
hsa-miR-129-5p	RP11-463J7.2	BCO2
hsa-miR-129-5p	RP11-463J7.2	CORIN
hsa-miR-129-5p	DLEU2	BCO2
hsa-miR-129-5p	DLEU2	CORIN
hsa-miR-129-5p	GABPB1-AS1	BCO2
hsa-miR-129-5p	GABPB1-AS1	CORIN
hsa-miR-129-5p	RP11-295M3.2	BCO2
hsa-miR-129-5p	RP11-295M3.2	CORIN
hsa-miR-129-5p	RP11-298H24.1	BCO2
hsa-miR-129-5p	RP11-298H24.1	CORIN
hsa-miR-129-5p	KCNA3	BCO2
hsa-miR-129-5p	KCNA3	CORIN
hsa-miR-129-5p	DLGAP1-AS2	BCO2
hsa-miR-129-5p	DLGAP1-AS2	CORIN
hsa-miR-129-5p	AC004862.6	BCO2
hsa-miR-129-5p	AC004862.6	CORIN
hsa-miR-129-5p	AC009303.1	BCO2
hsa-miR-129-5p	AC009303.1	CORIN
hsa-miR-129-5p	RP11-706J10.2	BCO2
hsa-miR-129-5p	RP11-706J10.2	CORIN
hsa-miR-129-5p	RP11-744K17.1	BCO2
hsa-miR-129-5p	RP11-744K17.1	CORIN
hsa-miR-129-5p	RP11-546K22.3	BCO2
hsa-miR-129-5p	RP11-546K22.3	CORIN
hsa-miR-129-5p	CTBP1-AS2	BCO2
hsa-miR-129-5p	CTBP1-AS2	CORIN
hsa-miR-129-5p	RP3-523K23.2	BCO2
hsa-miR-129-5p	RP3-523K23.2	CORIN
hsa-miR-129-5p	CTD-2006H14.2	BCO2
hsa-miR-129-5p	CTD-2006H14.2	CORIN
hsa-miR-129-5p	NEAT1	BCO2
hsa-miR-129-5p	NEAT1	CORIN
hsa-miR-129-5p	AC005614.3	BCO2
hsa-miR-129-5p	AC005614.3	CORIN
hsa-miR-129-5p	CASC15	BCO2
hsa-miR-129-5p	CASC15	CORIN
hsa-miR-129-5p	EXTL3-AS1	BCO2
hsa-miR-129-5p	EXTL3-AS1	CORIN
hsa-miR-129-5p	LINC01483	BCO2
hsa-miR-129-5p	LINC01483	CORIN
hsa-miR-129-5p	LL22NC03-22D1.1	BCO2
hsa-miR-129-5p	LL22NC03-22D1.1	CORIN
hsa-miR-129-5p	TMEM108-AS1	BCO2
hsa-miR-129-5p	TMEM108-AS1	CORIN
hsa-miR-129-5p	RP3-508I15.22	BCO2
hsa-miR-129-5p	RP3-508I15.22	CORIN
hsa-miR-129-5p	RP11-1437A8.4	BCO2
hsa-miR-129-5p	RP11-1437A8.4	CORIN
hsa-miR-129-5p	RP11-15E1.5	BCO2
hsa-miR-129-5p	RP11-15E1.5	CORIN
hsa-miR-129-5p	AP001626.2	BCO2
hsa-miR-129-5p	AP001626.2	CORIN
hsa-miR-129-5p	RP11-746B8.1	BCO2
hsa-miR-129-5p	RP11-746B8.1	CORIN
hsa-miR-129-5p	LINC00624	BCO2
hsa-miR-129-5p	LINC00624	CORIN
hsa-miR-129-5p	RP11-1072C15.4	BCO2
hsa-miR-129-5p	RP11-1072C15.4	CORIN
hsa-miR-129-5p	RP11-44F14.8	BCO2
hsa-miR-129-5p	RP11-44F14.8	CORIN
hsa-miR-129-5p	RP11-586K12.4	BCO2
hsa-miR-129-5p	RP11-586K12.4	CORIN
hsa-miR-129-5p	RP11-866E20.3	BCO2
hsa-miR-129-5p	RP11-866E20.3	CORIN
hsa-miR-129-5p	RP11-693J15.5	BCO2
hsa-miR-129-5p	RP11-693J15.5	CORIN
hsa-miR-129-5p	DPYD-AS1	BCO2
hsa-miR-129-5p	DPYD-AS1	CORIN
hsa-miR-129-5p	RP11-166P13.4	BCO2
hsa-miR-129-5p	RP11-166P13.4	CORIN
hsa-miR-129-5p	RP11-362A9.3	BCO2
hsa-miR-129-5p	RP11-362A9.3	CORIN
hsa-miR-129-5p	RP11-180N14.1	BCO2
hsa-miR-129-5p	RP11-180N14.1	CORIN
hsa-miR-129-5p	LINC01109	BCO2
hsa-miR-129-5p	LINC01109	CORIN
hsa-miR-129-5p	HLA-F-AS1	BCO2
hsa-miR-129-5p	HLA-F-AS1	CORIN
hsa-miR-129-5p	RP11-968A15.8	BCO2
hsa-miR-129-5p	RP11-968A15.8	CORIN
hsa-miR-129-5p	RP11-874J12.4	BCO2
hsa-miR-129-5p	RP11-874J12.4	CORIN
hsa-miR-129-5p	RP11-135L13.4	BCO2
hsa-miR-129-5p	RP11-135L13.4	CORIN
hsa-miR-129-5p	RP11-104N10.2	BCO2
hsa-miR-129-5p	RP11-104N10.2	CORIN
hsa-miR-129-5p	AC008277.1	BCO2
hsa-miR-129-5p	AC008277.1	CORIN
hsa-miR-129-5p	KB-1674E1.1	BCO2
hsa-miR-129-5p	KB-1674E1.1	CORIN
hsa-miR-129-5p	CTB-113D17.1	BCO2
hsa-miR-129-5p	CTB-113D17.1	CORIN
hsa-miR-129-5p	MUC19	BCO2
hsa-miR-129-5p	MUC19	CORIN
hsa-miR-129-5p	RP11-734K23.9	BCO2
hsa-miR-129-5p	RP11-734K23.9	CORIN
hsa-miR-129-5p	RP11-240G22.5	BCO2
hsa-miR-129-5p	RP11-240G22.5	CORIN
hsa-miR-129-5p	RP11-7F17.5	BCO2
hsa-miR-129-5p	RP11-7F17.5	CORIN
hsa-miR-129-5p	RP11-366L5.1	BCO2
hsa-miR-129-5p	RP11-366L5.1	CORIN
hsa-miR-129-5p	RP11-46H11.3	BCO2
hsa-miR-129-5p	RP11-46H11.3	CORIN
hsa-miR-129-5p	AL133245.2	BCO2
hsa-miR-129-5p	AL133245.2	CORIN
hsa-miR-129-5p	RP11-350A1.2	BCO2
hsa-miR-129-5p	RP11-350A1.2	CORIN
hsa-miR-129-5p	RP13-650J16.1	BCO2
hsa-miR-129-5p	RP13-650J16.1	CORIN
hsa-miR-129-5p	RP11-196G18.3	BCO2
hsa-miR-129-5p	RP11-196G18.3	CORIN
hsa-miR-129-5p	RP11-297D21.4	BCO2
hsa-miR-129-5p	RP11-297D21.4	CORIN
hsa-miR-129-5p	UCA1	BCO2
hsa-miR-129-5p	UCA1	CORIN
hsa-miR-129-5p	RP13-539F13.3	BCO2
hsa-miR-129-5p	RP13-539F13.3	CORIN
hsa-miR-129-5p	RP11-265N6.2	BCO2
hsa-miR-129-5p	RP11-265N6.2	CORIN
hsa-miR-129-5p	RP11-1069G10.1	BCO2
hsa-miR-129-5p	RP11-1069G10.1	CORIN
hsa-miR-129-5p	RP11-494M8.4	BCO2
hsa-miR-129-5p	RP11-494M8.4	CORIN
hsa-miR-129-5p	LINC00963	BCO2
hsa-miR-129-5p	LINC00963	CORIN
hsa-miR-129-5p	RP11-434I12.2	BCO2
hsa-miR-129-5p	RP11-434I12.2	CORIN
hsa-miR-129-5p	RP11-23J9.4	BCO2
hsa-miR-129-5p	RP11-23J9.4	CORIN
hsa-miR-129-5p	RP5-857K21.3	BCO2
hsa-miR-129-5p	RP5-857K21.3	CORIN
hsa-miR-129-5p	RP11-701B16.2	BCO2
hsa-miR-129-5p	RP11-701B16.2	CORIN
hsa-miR-129-5p	CTA-221G9.11	BCO2
hsa-miR-129-5p	CTA-221G9.11	CORIN
hsa-miR-129-5p	RP13-991F5.2	BCO2
hsa-miR-129-5p	RP13-991F5.2	CORIN
hsa-miR-129-5p	RP5-991O23.1	BCO2
hsa-miR-129-5p	RP5-991O23.1	CORIN
hsa-miR-129-5p	RP11-533E19.5	BCO2
hsa-miR-129-5p	RP11-533E19.5	CORIN
hsa-miR-129-5p	LINC01277	BCO2
hsa-miR-129-5p	LINC01277	CORIN
hsa-miR-129-5p	CTD-2555I5.1	BCO2
hsa-miR-129-5p	CTD-2555I5.1	CORIN
hsa-miR-129-5p	SNHG12	BCO2
hsa-miR-129-5p	SNHG12	CORIN
hsa-miR-129-5p	AC139099.5	BCO2
hsa-miR-129-5p	AC139099.5	CORIN
hsa-miR-129-5p	RP11-902B17.1	BCO2
hsa-miR-129-5p	RP11-902B17.1	CORIN
hsa-miR-129-5p	STAM-AS1	BCO2
hsa-miR-129-5p	STAM-AS1	CORIN
hsa-miR-129-5p	RP11-108M9.1	BCO2
hsa-miR-129-5p	RP11-108M9.1	CORIN
hsa-miR-129-5p	RP4-760C5.5	BCO2
hsa-miR-129-5p	RP4-760C5.5	CORIN
hsa-miR-129-5p	RP11-173P15.3	BCO2
hsa-miR-129-5p	RP11-173P15.3	CORIN
hsa-miR-129-5p	DGCR9	BCO2
hsa-miR-129-5p	DGCR9	CORIN
[truncated: 13,697 more rows]
