# Supplementary material for: Potential molecular and cellular mechanisms of the effects of cuproptosis-related genes in the cardiomyocytes of patients with diabetic heart failure: a bioinformatics analysis
Source: Front Endocrinol (Lausanne). 2024 May 31;15:1370387. doi: 10.3389/fendo.2024.1370387 (PMC11176466; doi:10.3389/fendo.2024.1370387)
Supplement: Supplementary Table 1 — The list of diabetic heart failure-related genes obtained from the Gene Expression Omnibus (GEO) database. [file DataSheet_1.zip › supplements/Supplement Table 28.xlsx]

## Sheet: Sheet1
GS follow link to MSigDB	SIZE	ES	NES	NOM p-val	FDR q-val	FWER p-val	RANK AT MAX	LEADING EDGE
KEGG_GLYCOSAMINOGLYCAN_BIOSYNTHESIS_CHONDROITIN_SULFATE	22	0.68	1.83	0.002	0.167	0.108	3274	tags=50%, list=16%, signal=60%
KEGG_ECM_RECEPTOR_INTERACTION	83	0.66	1.63	0.043	0.759	0.489	2613	tags=49%, list=13%, signal=57%
KEGG_INTESTINAL_IMMUNE_NETWORK_FOR_IGA_PRODUCTION	47	0.64	1.6	0.031	0.687	0.584	3289	tags=47%, list=16%, signal=56%
KEGG_GLYCOSAMINOGLYCAN_BIOSYNTHESIS_KERATAN_SULFATE	15	0.57	1.54	0.048	0.806	0.708	4502	tags=47%, list=22%, signal=60%
KEGG_THYROID_CANCER	29	0.49	1.54	0.033	0.668	0.725	3276	tags=28%, list=16%, signal=33%
KEGG_LEISHMANIA_INFECTION	69	0.56	1.52	0.066	0.654	0.771	2377	tags=35%, list=12%, signal=39%
KEGG_CHEMOKINE_SIGNALING_PATHWAY	185	0.38	1.5	0.039	0.628	0.801	3733	tags=32%, list=19%, signal=39%
KEGG_FC_GAMMA_R_MEDIATED_PHAGOCYTOSIS	93	0.43	1.48	0.108	0.655	0.852	3689	tags=39%, list=18%, signal=47%
KEGG_TGF_BETA_SIGNALING_PATHWAY	85	0.53	1.47	0.075	0.601	0.86	2077	tags=29%, list=10%, signal=33%
KEGG_FOCAL_ADHESION	194	0.49	1.46	0.124	0.566	0.868	2862	tags=32%, list=14%, signal=37%
KEGG_ARACHIDONIC_ACID_METABOLISM	55	0.5	1.45	0.023	0.564	0.891	1735	tags=25%, list=9%, signal=28%
KEGG_DORSO_VENTRAL_AXIS_FORMATION	24	0.49	1.45	0.106	0.531	0.896	4549	tags=46%, list=23%, signal=59%
KEGG_P53_SIGNALING_PATHWAY	67	0.48	1.45	0.087	0.499	0.903	1673	tags=21%, list=8%, signal=23%
KEGG_NOTCH_SIGNALING_PATHWAY	47	0.47	1.43	0.184	0.509	0.925	4666	tags=49%, list=23%, signal=64%
KEGG_AXON_GUIDANCE	127	0.4	1.4	0.137	0.56	0.949	4557	tags=36%, list=23%, signal=47%
KEGG_COMPLEMENT_AND_COAGULATION_CASCADES	68	0.47	1.39	0.071	0.555	0.955	2131	tags=31%, list=11%, signal=34%
KEGG_PATHWAYS_IN_CANCER	321	0.35	1.39	0.13	0.535	0.956	3482	tags=25%, list=17%, signal=30%
KEGG_BLADDER_CANCER	41	0.42	1.39	0.129	0.519	0.958	4047	tags=37%, list=20%, signal=46%
KEGG_HEDGEHOG_SIGNALING_PATHWAY	56	0.42	1.38	0.074	0.506	0.961	2184	tags=21%, list=11%, signal=24%
KEGG_RIBOSOME	86	0.56	1.38	0.192	0.491	0.962	5761	tags=62%, list=29%, signal=86%
KEGG_CYTOKINE_CYTOKINE_RECEPTOR_INTERACTION	256	0.41	1.37	0.041	0.495	0.97	3796	tags=33%, list=19%, signal=40%
KEGG_BASAL_CELL_CARCINOMA	55	0.43	1.36	0.125	0.492	0.974	2081	tags=22%, list=10%, signal=24%
KEGG_SYSTEMIC_LUPUS_ERYTHEMATOSUS	53	0.54	1.36	0.136	0.479	0.978	2310	tags=43%, list=11%, signal=49%
KEGG_FC_EPSILON_RI_SIGNALING_PATHWAY	76	0.34	1.35	0.096	0.464	0.978	5538	tags=49%, list=28%, signal=67%
KEGG_TOLL_LIKE_RECEPTOR_SIGNALING_PATHWAY	98	0.44	1.34	0.142	0.471	0.986	3048	tags=29%, list=15%, signal=34%
KEGG_NOD_LIKE_RECEPTOR_SIGNALING_PATHWAY	62	0.41	1.33	0.137	0.494	0.989	3177	tags=29%, list=16%, signal=34%
KEGG_VEGF_SIGNALING_PATHWAY	73	0.3	1.32	0.147	0.502	0.99	5713	tags=41%, list=28%, signal=57%
KEGG_ASTHMA	29	0.58	1.31	0.17	0.503	0.991	2318	tags=41%, list=12%, signal=47%
KEGG_CHRONIC_MYELOID_LEUKEMIA	73	0.43	1.3	0.22	0.495	0.991	3369	tags=30%, list=17%, signal=36%
KEGG_ACUTE_MYELOID_LEUKEMIA	57	0.41	1.3	0.204	0.481	0.992	3276	tags=32%, list=16%, signal=38%
KEGG_HEMATOPOIETIC_CELL_LINEAGE	85	0.42	1.29	0.123	0.492	0.994	3628	tags=36%, list=18%, signal=44%
KEGG_LEUKOCYTE_TRANSENDOTHELIAL_MIGRATION	111	0.34	1.27	0.168	0.527	0.998	3721	tags=28%, list=18%, signal=34%
KEGG_B_CELL_RECEPTOR_SIGNALING_PATHWAY	74	0.34	1.26	0.215	0.531	0.999	3689	tags=31%, list=18%, signal=38%
KEGG_GAP_JUNCTION	87	0.32	1.25	0.171	0.541	0.999	3276	tags=28%, list=16%, signal=33%
KEGG_REGULATION_OF_ACTIN_CYTOSKELETON	208	0.33	1.25	0.229	0.526	0.999	3712	tags=30%, list=18%, signal=36%
KEGG_PRION_DISEASES	35	0.37	1.25	0.189	0.514	0.999	1362	tags=20%, list=7%, signal=21%
KEGG_ALLOGRAFT_REJECTION	36	0.5	1.22	0.203	0.562	1	3218	tags=39%, list=16%, signal=46%
KEGG_VASCULAR_SMOOTH_MUSCLE_CONTRACTION	110	0.29	1.22	0.204	0.557	1	3646	tags=25%, list=18%, signal=31%
KEGG_BASE_EXCISION_REPAIR	33	0.32	1.21	0.213	0.561	1	5203	tags=36%, list=26%, signal=49%
KEGG_HYPERTROPHIC_CARDIOMYOPATHY_HCM	82	0.33	1.2	0.276	0.572	1	2489	tags=22%, list=12%, signal=25%
KEGG_DILATED_CARDIOMYOPATHY	89	0.33	1.19	0.285	0.571	1	3675	tags=29%, list=18%, signal=36%
KEGG_MAPK_SIGNALING_PATHWAY	263	0.29	1.19	0.234	0.56	1	3290	tags=21%, list=16%, signal=25%
KEGG_COLORECTAL_CANCER	61	0.43	1.19	0.285	0.547	1	1805	tags=18%, list=9%, signal=20%
KEGG_GLYCOSPHINGOLIPID_BIOSYNTHESIS_GANGLIO_SERIES	15	0.47	1.18	0.28	0.559	1	2370	tags=33%, list=12%, signal=38%
KEGG_PATHOGENIC_ESCHERICHIA_COLI_INFECTION	55	0.37	1.18	0.297	0.555	1	2976	tags=25%, list=15%, signal=30%
KEGG_T_CELL_RECEPTOR_SIGNALING_PATHWAY	107	0.28	1.16	0.238	0.574	1	3689	tags=25%, list=18%, signal=31%
KEGG_GLUTATHIONE_METABOLISM	49	0.34	1.16	0.222	0.566	1	2562	tags=20%, list=13%, signal=23%
KEGG_GRAFT_VERSUS_HOST_DISEASE	37	0.47	1.15	0.3	0.571	1	3218	tags=35%, list=16%, signal=42%
KEGG_SMALL_CELL_LUNG_CANCER	84	0.35	1.15	0.335	0.565	1	3230	tags=29%, list=16%, signal=34%
KEGG_MELANOGENESIS	101	0.28	1.13	0.306	0.592	1	3705	tags=26%, list=18%, signal=31%
KEGG_JAK_STAT_SIGNALING_PATHWAY	152	0.27	1.1	0.274	0.641	1	3796	tags=29%, list=19%, signal=35%
KEGG_GLYCOSAMINOGLYCAN_DEGRADATION	20	0.34	1.1	0.316	0.635	1	4245	tags=35%, list=21%, signal=44%
KEGG_MELANOMA	71	0.27	1.09	0.307	0.632	1	3276	tags=24%, list=16%, signal=28%
KEGG_CYTOSOLIC_DNA_SENSING_PATHWAY	50	0.35	1.09	0.345	0.636	1	1362	tags=16%, list=7%, signal=17%
KEGG_PYRIMIDINE_METABOLISM	94	0.28	1.07	0.365	0.665	1	4681	tags=34%, list=23%, signal=44%
KEGG_GLYCOSAMINOGLYCAN_BIOSYNTHESIS_HEPARAN_SULFATE	26	0.31	1.05	0.365	0.687	1	4245	tags=38%, list=21%, signal=49%
KEGG_ETHER_LIPID_METABOLISM	31	0.34	1.03	0.433	0.707	1	500	tags=13%, list=2%, signal=13%
KEGG_VIBRIO_CHOLERAE_INFECTION	54	0.28	1.03	0.42	0.699	1	3395	tags=24%, list=17%, signal=29%
KEGG_CELL_ADHESION_MOLECULES_CAMS	131	0.3	1.02	0.415	0.706	1	4190	tags=34%, list=21%, signal=42%
KEGG_PROSTATE_CANCER	89	0.31	1.02	0.47	0.703	1	3276	tags=22%, list=16%, signal=27%
KEGG_ALDOSTERONE_REGULATED_SODIUM_REABSORPTION	42	0.29	1.02	0.421	0.692	1	3689	tags=31%, list=18%, signal=38%
KEGG_TYPE_I_DIABETES_MELLITUS	42	0.39	1.01	0.462	0.687	1	4669	tags=38%, list=23%, signal=49%
KEGG_PANCREATIC_CANCER	68	0.33	1.01	0.469	0.677	1	3727	tags=26%, list=19%, signal=32%
KEGG_ALPHA_LINOLENIC_ACID_METABOLISM	17	0.37	1	0.465	0.681	1	5239	tags=47%, list=26%, signal=64%
KEGG_DNA_REPLICATION	36	0.29	1	0.439	0.677	1	5589	tags=36%, list=28%, signal=50%
KEGG_PRIMARY_IMMUNODEFICIENCY	35	0.34	0.99	0.505	0.684	1	2183	tags=17%, list=11%, signal=19%
KEGG_GLYCOSPHINGOLIPID_BIOSYNTHESIS_LACTO_AND_NEOLACTO_SERIES	26	0.29	0.99	0.489	0.684	1	4502	tags=38%, list=22%, signal=49%
KEGG_CALCIUM_SIGNALING_PATHWAY	177	0.24	0.96	0.47	0.716	1	3190	tags=20%, list=16%, signal=24%
KEGG_NATURAL_KILLER_CELL_MEDIATED_CYTOTOXICITY	127	0.24	0.96	0.526	0.711	1	3689	tags=24%, list=18%, signal=29%
KEGG_LONG_TERM_DEPRESSION	66	0.25	0.95	0.536	0.711	1	3276	tags=18%, list=16%, signal=22%
KEGG_ARRHYTHMOGENIC_RIGHT_VENTRICULAR_CARDIOMYOPATHY_ARVC	73	0.27	0.95	0.52	0.706	1	2489	tags=23%, list=12%, signal=26%
KEGG_GNRH_SIGNALING_PATHWAY	99	0.23	0.94	0.508	0.721	1	5456	tags=32%, list=27%, signal=44%
KEGG_ADHERENS_JUNCTION	70	0.32	0.93	0.583	0.721	1	3513	tags=24%, list=17%, signal=29%
KEGG_LYSOSOME	119	0.22	0.93	0.535	0.72	1	4196	tags=24%, list=21%, signal=30%
KEGG_BIOSYNTHESIS_OF_UNSATURATED_FATTY_ACIDS	22	0.31	0.92	0.587	0.721	1	861	tags=14%, list=4%, signal=14%
KEGG_PROGESTERONE_MEDIATED_OOCYTE_MATURATION	85	0.23	0.9	0.625	0.745	1	3994	tags=26%, list=20%, signal=32%
KEGG_CELL_CYCLE	123	0.27	0.9	0.61	0.739	1	3369	tags=20%, list=17%, signal=24%
KEGG_WNT_SIGNALING_PATHWAY	148	0.21	0.9	0.641	0.731	1	3442	tags=17%, list=17%, signal=20%
KEGG_STEROID_BIOSYNTHESIS	16	0.32	0.88	0.665	0.748	1	4822	tags=38%, list=24%, signal=49%
KEGG_RENAL_CELL_CARCINOMA	65	0.3	0.88	0.61	0.746	1	3727	tags=22%, list=19%, signal=26%
KEGG_STEROID_HORMONE_BIOSYNTHESIS	45	0.37	0.86	0.714	0.774	1	1937	tags=22%, list=10%, signal=25%
KEGG_VIRAL_MYOCARDITIS	68	0.26	0.83	0.664	0.802	1	3384	tags=28%, list=17%, signal=33%
KEGG_LINOLEIC_ACID_METABOLISM	27	0.35	0.83	0.704	0.799	1	5239	tags=33%, list=26%, signal=45%
KEGG_METABOLISM_OF_XENOBIOTICS_BY_CYTOCHROME_P450	61	0.34	0.82	0.766	0.8	1	2642	tags=20%, list=13%, signal=23%
KEGG_AUTOIMMUNE_THYROID_DISEASE	49	0.31	0.79	0.767	0.844	1	3218	tags=31%, list=16%, signal=36%
KEGG_OTHER_GLYCAN_DEGRADATION	15	0.22	0.78	0.756	0.85	1	15660	tags=100%, list=78%, signal=450%
KEGG_NEUROACTIVE_LIGAND_RECEPTOR_INTERACTION	270	0.26	0.77	0.798	0.852	1	2972	tags=19%, list=15%, signal=22%
KEGG_AMINO_SUGAR_AND_NUCLEOTIDE_SUGAR_METABOLISM	42	0.23	0.77	0.73	0.845	1	3668	tags=26%, list=18%, signal=32%
KEGG_VASOPRESSIN_REGULATED_WATER_REABSORPTION	44	0.22	0.76	0.809	0.841	1	3054	tags=20%, list=15%, signal=24%
KEGG_GLIOMA	65	0.21	0.75	0.809	0.848	1	3276	tags=20%, list=16%, signal=24%
KEGG_ERBB_SIGNALING_PATHWAY	86	0.18	0.71	0.892	0.886	1	4112	tags=24%, list=20%, signal=31%
KEGG_O_GLYCAN_BIOSYNTHESIS	27	0.21	0.7	0.935	0.885	1	6330	tags=44%, list=31%, signal=65%
KEGG_NEUROTROPHIN_SIGNALING_PATHWAY	125	0.19	0.7	0.816	0.881	1	3048	tags=18%, list=15%, signal=22%
KEGG_TYPE_II_DIABETES_MELLITUS	47	0.17	0.69	0.933	0.886	1	3048	tags=17%, list=15%, signal=20%
KEGG_NUCLEOTIDE_EXCISION_REPAIR	43	0.18	0.6	0.896	0.949	1	3744	tags=16%, list=19%, signal=20%
KEGG_MATURITY_ONSET_DIABETES_OF_THE_YOUNG	25	0.27	0.59	0.911	0.949	1	6633	tags=44%, list=33%, signal=66%
KEGG_N_GLYCAN_BIOSYNTHESIS	45	0.13	0.42	0.986	0.994	1	5408	tags=27%, list=27%, signal=36%
KEGG_CITRATE_CYCLE_TCA_CYCLE	30	-0.7	-1.82	0.004	0.171	0.122	3014	tags=60%, list=15%, signal=70%
KEGG_FATTY_ACID_METABOLISM	42	-0.63	-1.76	0.002	0.167	0.219	3113	tags=52%, list=15%, signal=62%
KEGG_AMINOACYL_TRNA_BIOSYNTHESIS	22	-0.67	-1.72	0.004	0.158	0.266	5843	tags=82%, list=29%, signal=115%
KEGG_BUTANOATE_METABOLISM	33	-0.7	-1.68	0.01	0.173	0.355	2073	tags=48%, list=10%, signal=54%
KEGG_PYRUVATE_METABOLISM	40	-0.57	-1.68	0.016	0.142	0.36	3087	tags=40%, list=15%, signal=47%
KEGG_PEROXISOME	76	-0.54	-1.68	0.016	0.12	0.363	5281	tags=53%, list=26%, signal=71%
KEGG_ALANINE_ASPARTATE_AND_GLUTAMATE_METABOLISM	30	-0.5	-1.67	0.006	0.11	0.38	3343	tags=43%, list=17%, signal=52%
KEGG_VALINE_LEUCINE_AND_ISOLEUCINE_DEGRADATION	43	-0.75	-1.65	0.006	0.121	0.448	3087	tags=72%, list=15%, signal=85%
KEGG_BETA_ALANINE_METABOLISM	22	-0.59	-1.64	0.014	0.121	0.481	3087	tags=45%, list=15%, signal=54%
KEGG_HISTIDINE_METABOLISM	28	-0.46	-1.62	0.006	0.124	0.516	3087	tags=25%, list=15%, signal=29%
KEGG_PROPANOATE_METABOLISM	31	-0.73	-1.6	0.012	0.138	0.585	3087	tags=68%, list=15%, signal=80%
KEGG_LYSINE_DEGRADATION	42	-0.52	-1.57	0.04	0.169	0.676	5450	tags=50%, list=27%, signal=68%
KEGG_ABC_TRANSPORTERS	44	-0.45	-1.49	0.04	0.3	0.847	2735	tags=27%, list=14%, signal=31%
KEGG_CYSTEINE_AND_METHIONINE_METABOLISM	34	-0.34	-1.43	0.025	0.412	0.918	3280	tags=26%, list=16%, signal=32%
KEGG_TERPENOID_BACKBONE_BIOSYNTHESIS	15	-0.67	-1.4	0.085	0.478	0.954	2921	tags=40%, list=15%, signal=47%
KEGG_OXIDATIVE_PHOSPHORYLATION	101	-0.46	-1.38	0.23	0.487	0.965	6552	tags=55%, list=33%, signal=82%
KEGG_PROTEASOME	43	-0.47	-1.38	0.192	0.464	0.967	6244	tags=56%, list=31%, signal=81%
KEGG_PPAR_SIGNALING_PATHWAY	69	-0.4	-1.38	0.045	0.441	0.967	3113	tags=35%, list=15%, signal=41%
KEGG_TRYPTOPHAN_METABOLISM	39	-0.41	-1.37	0.117	0.44	0.971	3497	tags=36%, list=17%, signal=43%
KEGG_GLYCEROPHOSPHOLIPID_METABOLISM	73	-0.3	-1.33	0.057	0.514	0.986	3307	tags=25%, list=16%, signal=29%
KEGG_PARKINSONS_DISEASE	99	-0.43	-1.33	0.269	0.5	0.987	5103	tags=43%, list=25%, signal=58%
KEGG_TASTE_TRANSDUCTION	50	-0.45	-1.31	0.139	0.536	0.993	3767	tags=32%, list=19%, signal=39%
KEGG_ALZHEIMERS_DISEASE	145	-0.31	-1.3	0.214	0.534	0.994	4698	tags=30%, list=23%, signal=39%
KEGG_INSULIN_SIGNALING_PATHWAY	136	-0.3	-1.3	0.171	0.515	0.995	4029	tags=29%, list=20%, signal=36%
KEGG_GLYOXYLATE_AND_DICARBOXYLATE_METABOLISM	16	-0.42	-1.29	0.174	0.503	0.996	3007	tags=38%, list=15%, signal=44%
KEGG_REGULATION_OF_AUTOPHAGY	32	-0.49	-1.29	0.178	0.49	0.996	5737	tags=53%, list=29%, signal=74%
KEGG_GLYCEROLIPID_METABOLISM	49	-0.35	-1.28	0.178	0.487	0.996	2073	tags=22%, list=10%, signal=25%
KEGG_HUNTINGTONS_DISEASE	159	-0.31	-1.28	0.232	0.47	0.996	5103	tags=35%, list=25%, signal=46%
KEGG_ADIPOCYTOKINE_SIGNALING_PATHWAY	66	-0.33	-1.28	0.141	0.468	0.997	3810	tags=30%, list=19%, signal=37%
KEGG_GLYCOLYSIS_GLUCONEOGENESIS	61	-0.37	-1.26	0.162	0.487	0.998	5016	tags=43%, list=25%, signal=57%
KEGG_GLYCINE_SERINE_AND_THREONINE_METABOLISM	31	-0.39	-1.25	0.137	0.496	0.998	1933	tags=23%, list=10%, signal=25%
KEGG_TYROSINE_METABOLISM	40	-0.35	-1.19	0.177	0.609	1	2244	tags=20%, list=11%, signal=22%
KEGG_GALACTOSE_METABOLISM	24	-0.36	-1.18	0.255	0.624	1	3093	tags=29%, list=15%, signal=34%
KEGG_OLFACTORY_TRANSDUCTION	371	-0.57	-1.17	0.345	0.63	1	4765	tags=52%, list=24%, signal=67%
KEGG_CARDIAC_MUSCLE_CONTRACTION	73	-0.33	-1.15	0.31	0.64	1	5611	tags=38%, list=28%, signal=53%
KEGG_LONG_TERM_POTENTIATION	70	-0.27	-1.14	0.27	0.657	1	6257	tags=40%, list=31%, signal=58%
KEGG_PROXIMAL_TUBULE_BICARBONATE_RECLAMATION	23	-0.36	-1.14	0.306	0.643	1	3960	tags=39%, list=20%, signal=49%
KEGG_UBIQUITIN_MEDIATED_PROTEOLYSIS	129	-0.36	-1.12	0.39	0.672	1	6227	tags=50%, list=31%, signal=71%
KEGG_ARGININE_AND_PROLINE_METABOLISM	52	-0.3	-1.11	0.273	0.672	1	4034	tags=35%, list=20%, signal=43%
KEGG_HOMOLOGOUS_RECOMBINATION	26	-0.32	-1.11	0.339	0.66	1	4589	tags=31%, list=23%, signal=40%
KEGG_BASAL_TRANSCRIPTION_FACTORS	32	-0.37	-1.11	0.338	0.65	1	7117	tags=56%, list=35%, signal=87%
KEGG_ONE_CARBON_POOL_BY_FOLATE	17	-0.41	-1.1	0.36	0.649	1	3803	tags=47%, list=19%, signal=58%
KEGG_NITROGEN_METABOLISM	23	-0.4	-1.08	0.349	0.681	1	3343	tags=39%, list=17%, signal=47%
KEGG_STARCH_AND_SUCROSE_METABOLISM	38	-0.45	-1.07	0.405	0.678	1	3684	tags=47%, list=18%, signal=58%
KEGG_INOSITOL_PHOSPHATE_METABOLISM	54	-0.36	-1.07	0.42	0.665	1	1915	tags=17%, list=10%, signal=18%
KEGG_PHOSPHATIDYLINOSITOL_SIGNALING_SYSTEM	76	-0.32	-1.06	0.432	0.668	1	1998	tags=17%, list=10%, signal=19%
KEGG_PRIMARY_BILE_ACID_BIOSYNTHESIS	16	-0.4	-1.06	0.361	0.656	1	3099	tags=38%, list=15%, signal=44%
KEGG_PENTOSE_PHOSPHATE_PATHWAY	27	-0.31	-1.05	0.385	0.663	1	4717	tags=44%, list=23%, signal=58%
KEGG_PHENYLALANINE_METABOLISM	17	-0.34	-1	0.461	0.742	1	2904	tags=24%, list=14%, signal=27%
KEGG_MISMATCH_REPAIR	23	-0.34	-1	0.483	0.736	1	4589	tags=39%, list=23%, signal=51%
KEGG_ASCORBATE_AND_ALDARATE_METABOLISM	16	-0.57	-0.99	0.527	0.745	1	3684	tags=56%, list=18%, signal=69%
KEGG_PROTEIN_EXPORT	23	-0.36	-0.99	0.514	0.735	1	5148	tags=35%, list=26%, signal=47%
KEGG_TIGHT_JUNCTION	126	-0.22	-0.97	0.503	0.749	1	4564	tags=25%, list=23%, signal=33%
KEGG_SPLICEOSOME	126	-0.31	-0.97	0.515	0.744	1	6301	tags=47%, list=31%, signal=68%
KEGG_SNARE_INTERACTIONS_IN_VESICULAR_TRANSPORT	38	-0.3	-0.91	0.611	0.845	1	3818	tags=26%, list=19%, signal=32%
KEGG_PANTOTHENATE_AND_COA_BIOSYNTHESIS	16	-0.28	-0.9	0.612	0.845	1	5280	tags=44%, list=26%, signal=59%
KEGG_PURINE_METABOLISM	151	-0.2	-0.89	0.66	0.844	1	4211	tags=25%, list=21%, signal=32%
KEGG_RNA_POLYMERASE	27	-0.29	-0.89	0.604	0.831	1	2261	tags=19%, list=11%, signal=21%
KEGG_NON_SMALL_CELL_LUNG_CANCER	54	-0.23	-0.89	0.609	0.826	1	1778	tags=13%, list=9%, signal=14%
KEGG_RIG_I_LIKE_RECEPTOR_SIGNALING_PATHWAY	67	-0.25	-0.87	0.708	0.845	1	2541	tags=15%, list=13%, signal=17%
KEGG_OOCYTE_MEIOSIS	112	-0.21	-0.85	0.768	0.868	1	6017	tags=38%, list=30%, signal=53%
KEGG_RNA_DEGRADATION	52	-0.31	-0.85	0.643	0.857	1	5365	tags=48%, list=27%, signal=65%
KEGG_NICOTINATE_AND_NICOTINAMIDE_METABOLISM	24	-0.34	-0.83	0.716	0.867	1	1646	tags=25%, list=8%, signal=27%
KEGG_PENTOSE_AND_GLUCURONATE_INTERCONVERSIONS	19	-0.43	-0.81	0.751	0.889	1	3684	tags=47%, list=18%, signal=58%
KEGG_ENDOMETRIAL_CANCER	52	-0.24	-0.81	0.742	0.882	1	3389	tags=23%, list=17%, signal=28%
KEGG_ENDOCYTOSIS	180	-0.21	-0.8	0.742	0.883	1	4447	tags=26%, list=22%, signal=33%
KEGG_FRUCTOSE_AND_MANNOSE_METABOLISM	32	-0.23	-0.79	0.736	0.88	1	4920	tags=31%, list=24%, signal=41%
KEGG_AMYOTROPHIC_LATERAL_SCLEROSIS_ALS	52	-0.18	-0.79	0.868	0.873	1	4112	tags=23%, list=20%, signal=29%
KEGG_PORPHYRIN_AND_CHLOROPHYLL_METABOLISM	31	-0.34	-0.76	0.777	0.896	1	2023	tags=32%, list=10%, signal=36%
KEGG_SPHINGOLIPID_METABOLISM	37	-0.22	-0.76	0.778	0.89	1	5399	tags=30%, list=27%, signal=41%
KEGG_DRUG_METABOLISM_CYTOCHROME_P450	61	-0.29	-0.71	0.904	0.944	1	2023	tags=16%, list=10%, signal=18%
KEGG_APOPTOSIS	86	-0.21	-0.71	0.824	0.933	1	4104	tags=21%, list=20%, signal=26%
KEGG_ANTIGEN_PROCESSING_AND_PRESENTATION	81	-0.22	-0.69	0.87	0.944	1	2617	tags=17%, list=13%, signal=20%
KEGG_MTOR_SIGNALING_PATHWAY	51	-0.21	-0.67	0.869	0.945	1	6641	tags=45%, list=33%, signal=67%
KEGG_RETINOL_METABOLISM	53	-0.29	-0.67	0.906	0.937	1	4491	tags=32%, list=22%, signal=41%
KEGG_DRUG_METABOLISM_OTHER_ENZYMES	41	-0.27	-0.64	0.897	0.949	1	4472	tags=32%, list=22%, signal=41%
KEGG_SELENOAMINO_ACID_METABOLISM	23	-0.19	-0.57	0.965	0.987	1	5088	tags=26%, list=25%, signal=35%
KEGG_EPITHELIAL_CELL_SIGNALING_IN_HELICOBACTER_PYLORI_INFECTION	66	-0.18	-0.57	0.946	0.976	1	4389	tags=23%, list=22%, signal=29%
KEGG_GLYCOSYLPHOSPHATIDYLINOSITOL_GPI_ANCHOR_BIOSYNTHESIS	25	-0.22	-0.53	0.928	0.981	1	4504	tags=24%, list=22%, signal=31%
KEGG_RENIN_ANGIOTENSIN_SYSTEM	17	-0.2	-0.5	0.992	0.979	1	6375	tags=35%, list=32%, signal=52%
