# Supplementary material for: Potential molecular and cellular mechanisms of the effects of cuproptosis-related genes in the cardiomyocytes of patients with diabetic heart failure: a bioinformatics analysis
Source: Front Endocrinol (Lausanne). 2024 May 31;15:1370387. doi: 10.3389/fendo.2024.1370387 (PMC11176466; doi:10.3389/fendo.2024.1370387)
Supplement: Supplementary Table 1 — The list of diabetic heart failure-related genes obtained from the Gene Expression Omnibus (GEO) database. [file DataSheet_1.zip › supplements/Supplement Table 29.xlsx]

## Sheet: Sheet1
GS follow link to MSigDB	SIZE	ES	NES	NOM p-val	FDR q-val	FWER p-val	RANK AT MAX	LEADING EDGE
KEGG_DORSO_VENTRAL_AXIS_FORMATION	24	0.69	1.94	0	0.028	0.021	3519	tags=50%, list=17%, signal=61%
KEGG_AXON_GUIDANCE	127	0.5	1.75	0.019	0.227	0.25	4135	tags=43%, list=21%, signal=53%
KEGG_THYROID_CANCER	29	0.57	1.74	0.004	0.154	0.251	2187	tags=28%, list=11%, signal=31%
KEGG_GLYCOSAMINOGLYCAN_BIOSYNTHESIS_KERATAN_SULFATE	15	0.64	1.66	0.014	0.278	0.426	1368	tags=33%, list=7%, signal=36%
KEGG_GLYCOSAMINOGLYCAN_DEGRADATION	20	0.49	1.62	0.045	0.335	0.54	5710	tags=65%, list=28%, signal=91%
KEGG_BLADDER_CANCER	41	0.51	1.6	0.035	0.328	0.586	2751	tags=32%, list=14%, signal=37%
KEGG_ACUTE_MYELOID_LEUKEMIA	57	0.52	1.57	0.04	0.346	0.649	5396	tags=53%, list=27%, signal=72%
KEGG_COLORECTAL_CANCER	61	0.57	1.54	0.03	0.394	0.727	2342	tags=28%, list=12%, signal=31%
KEGG_FOCAL_ADHESION	194	0.53	1.53	0.074	0.376	0.756	3519	tags=42%, list=17%, signal=51%
KEGG_ECM_RECEPTOR_INTERACTION	83	0.62	1.51	0.091	0.423	0.82	1849	tags=41%, list=9%, signal=45%
KEGG_T_CELL_RECEPTOR_SIGNALING_PATHWAY	107	0.37	1.5	0.024	0.389	0.822	4295	tags=30%, list=21%, signal=38%
KEGG_TGF_BETA_SIGNALING_PATHWAY	85	0.55	1.5	0.048	0.368	0.828	3147	tags=36%, list=16%, signal=43%
KEGG_VEGF_SIGNALING_PATHWAY	73	0.35	1.47	0.075	0.412	0.874	4122	tags=27%, list=20%, signal=34%
KEGG_PATHWAYS_IN_CANCER	321	0.38	1.47	0.082	0.399	0.887	3462	tags=27%, list=17%, signal=32%
KEGG_LEUKOCYTE_TRANSENDOTHELIAL_MIGRATION	111	0.39	1.45	0.1	0.414	0.904	3465	tags=26%, list=17%, signal=31%
KEGG_NOTCH_SIGNALING_PATHWAY	47	0.5	1.44	0.171	0.397	0.906	2699	tags=32%, list=13%, signal=37%
KEGG_FC_GAMMA_R_MEDIATED_PHAGOCYTOSIS	93	0.42	1.42	0.124	0.429	0.93	3204	tags=31%, list=16%, signal=37%
KEGG_CHRONIC_MYELOID_LEUKEMIA	73	0.49	1.42	0.107	0.413	0.934	3160	tags=30%, list=16%, signal=36%
KEGG_PROSTATE_CANCER	89	0.45	1.4	0.076	0.451	0.958	3669	tags=34%, list=18%, signal=41%
KEGG_EPITHELIAL_CELL_SIGNALING_IN_HELICOBACTER_PYLORI_INFECTION	66	0.43	1.39	0.059	0.442	0.963	3265	tags=35%, list=16%, signal=41%
KEGG_MAPK_SIGNALING_PATHWAY	263	0.34	1.39	0.085	0.425	0.963	4627	tags=33%, list=23%, signal=42%
KEGG_GNRH_SIGNALING_PATHWAY	99	0.34	1.38	0.126	0.435	0.975	4338	tags=31%, list=22%, signal=40%
KEGG_ADHERENS_JUNCTION	70	0.48	1.38	0.111	0.423	0.978	3519	tags=37%, list=17%, signal=45%
KEGG_RENAL_CELL_CARCINOMA	65	0.48	1.37	0.094	0.425	0.98	3813	tags=37%, list=19%, signal=45%
KEGG_REGULATION_OF_ACTIN_CYTOSKELETON	208	0.36	1.36	0.161	0.416	0.981	3519	tags=30%, list=17%, signal=36%
KEGG_BASAL_CELL_CARCINOMA	55	0.43	1.36	0.116	0.411	0.986	1659	tags=18%, list=8%, signal=20%
KEGG_ALDOSTERONE_REGULATED_SODIUM_REABSORPTION	42	0.38	1.34	0.091	0.433	0.99	4205	tags=33%, list=21%, signal=42%
KEGG_TOLL_LIKE_RECEPTOR_SIGNALING_PATHWAY	98	0.43	1.34	0.136	0.43	0.991	3669	tags=32%, list=18%, signal=38%
KEGG_NOD_LIKE_RECEPTOR_SIGNALING_PATHWAY	62	0.41	1.32	0.152	0.444	0.992	3519	tags=29%, list=17%, signal=35%
KEGG_B_CELL_RECEPTOR_SIGNALING_PATHWAY	74	0.37	1.31	0.186	0.469	0.994	4984	tags=38%, list=25%, signal=50%
KEGG_HYPERTROPHIC_CARDIOMYOPATHY_HCM	82	0.36	1.3	0.183	0.472	0.994	3364	tags=27%, list=17%, signal=32%
KEGG_SMALL_CELL_LUNG_CANCER	84	0.41	1.29	0.212	0.469	0.997	4984	tags=42%, list=25%, signal=55%
KEGG_MELANOGENESIS	101	0.33	1.29	0.134	0.457	0.997	2487	tags=19%, list=12%, signal=21%
KEGG_NITROGEN_METABOLISM	23	0.48	1.29	0.119	0.446	0.997	1773	tags=35%, list=9%, signal=38%
KEGG_DILATED_CARDIOMYOPATHY	89	0.36	1.29	0.185	0.442	0.997	3364	tags=27%, list=17%, signal=32%
KEGG_JAK_STAT_SIGNALING_PATHWAY	152	0.32	1.28	0.097	0.439	0.997	2677	tags=22%, list=13%, signal=25%
KEGG_WNT_SIGNALING_PATHWAY	148	0.31	1.28	0.136	0.433	0.998	2402	tags=15%, list=12%, signal=17%
KEGG_CHEMOKINE_SIGNALING_PATHWAY	185	0.33	1.27	0.156	0.437	0.998	3691	tags=28%, list=18%, signal=34%
KEGG_VIBRIO_CHOLERAE_INFECTION	54	0.34	1.23	0.238	0.518	0.999	4707	tags=33%, list=23%, signal=43%
KEGG_ARRHYTHMOGENIC_RIGHT_VENTRICULAR_CARDIOMYOPATHY_ARVC	73	0.34	1.22	0.236	0.531	0.999	3350	tags=27%, list=17%, signal=33%
KEGG_ENDOMETRIAL_CANCER	52	0.36	1.21	0.25	0.535	0.999	747	tags=10%, list=4%, signal=10%
KEGG_CYTOKINE_CYTOKINE_RECEPTOR_INTERACTION	256	0.35	1.2	0.17	0.536	1	2578	tags=23%, list=13%, signal=26%
KEGG_O_GLYCAN_BIOSYNTHESIS	27	0.36	1.19	0.202	0.542	1	5831	tags=59%, list=29%, signal=83%
KEGG_LONG_TERM_DEPRESSION	66	0.31	1.19	0.208	0.535	1	3691	tags=23%, list=18%, signal=28%
KEGG_PANCREATIC_CANCER	68	0.41	1.17	0.333	0.56	1	4042	tags=32%, list=20%, signal=40%
KEGG_CYTOSOLIC_DNA_SENSING_PATHWAY	50	0.37	1.15	0.259	0.606	1	5406	tags=46%, list=27%, signal=63%
KEGG_LEISHMANIA_INFECTION	69	0.41	1.14	0.317	0.606	1	3006	tags=25%, list=15%, signal=29%
KEGG_PATHOGENIC_ESCHERICHIA_COLI_INFECTION	55	0.36	1.13	0.331	0.613	1	3204	tags=29%, list=16%, signal=35%
KEGG_GLYCOSAMINOGLYCAN_BIOSYNTHESIS_CHONDROITIN_SULFATE	22	0.42	1.13	0.348	0.61	1	3223	tags=36%, list=16%, signal=43%
KEGG_TIGHT_JUNCTION	126	0.26	1.12	0.304	0.602	1	5226	tags=32%, list=26%, signal=43%
KEGG_GLYCOSPHINGOLIPID_BIOSYNTHESIS_LACTO_AND_NEOLACTO_SERIES	26	0.32	1.09	0.319	0.655	1	2425	tags=27%, list=12%, signal=31%
KEGG_GLYCOSPHINGOLIPID_BIOSYNTHESIS_GANGLIO_SERIES	15	0.43	1.09	0.365	0.644	1	5185	tags=47%, list=26%, signal=63%
KEGG_COMPLEMENT_AND_COAGULATION_CASCADES	68	0.37	1.09	0.332	0.637	1	721	tags=16%, list=4%, signal=17%
KEGG_GLYCOSAMINOGLYCAN_BIOSYNTHESIS_HEPARAN_SULFATE	26	0.32	1.07	0.355	0.673	1	4525	tags=35%, list=22%, signal=45%
KEGG_HEMATOPOIETIC_CELL_LINEAGE	85	0.34	1.06	0.371	0.666	1	1422	tags=20%, list=7%, signal=21%
KEGG_VASCULAR_SMOOTH_MUSCLE_CONTRACTION	110	0.25	1.06	0.377	0.658	1	3691	tags=25%, list=18%, signal=31%
KEGG_ERBB_SIGNALING_PATHWAY	86	0.26	1.06	0.404	0.657	1	4338	tags=28%, list=22%, signal=35%
KEGG_FC_EPSILON_RI_SIGNALING_PATHWAY	76	0.26	1.05	0.412	0.653	1	4011	tags=24%, list=20%, signal=29%
KEGG_GAP_JUNCTION	87	0.27	1.04	0.399	0.663	1	4102	tags=29%, list=20%, signal=36%
KEGG_STEROID_BIOSYNTHESIS	16	0.37	1.04	0.418	0.664	1	276	tags=13%, list=1%, signal=13%
KEGG_TYPE_II_DIABETES_MELLITUS	47	0.25	1.03	0.389	0.669	1	4205	tags=28%, list=21%, signal=35%
KEGG_RIG_I_LIKE_RECEPTOR_SIGNALING_PATHWAY	67	0.3	1.02	0.427	0.664	1	4838	tags=40%, list=24%, signal=53%
KEGG_APOPTOSIS	86	0.31	1.02	0.508	0.669	1	4984	tags=42%, list=25%, signal=55%
KEGG_CELL_ADHESION_MOLECULES_CAMS	131	0.29	1.01	0.427	0.666	1	2869	tags=23%, list=14%, signal=27%
KEGG_NEUROTROPHIN_SIGNALING_PATHWAY	125	0.28	1.01	0.515	0.667	1	4205	tags=26%, list=21%, signal=33%
KEGG_PRION_DISEASES	35	0.3	0.99	0.475	0.69	1	3679	tags=29%, list=18%, signal=35%
KEGG_PROXIMAL_TUBULE_BICARBONATE_RECLAMATION	23	0.31	0.97	0.495	0.713	1	3939	tags=30%, list=20%, signal=38%
KEGG_P53_SIGNALING_PATHWAY	67	0.31	0.97	0.496	0.71	1	2751	tags=19%, list=14%, signal=22%
KEGG_CALCIUM_SIGNALING_PATHWAY	177	0.24	0.96	0.509	0.71	1	4065	tags=25%, list=20%, signal=31%
KEGG_ETHER_LIPID_METABOLISM	31	0.31	0.95	0.563	0.722	1	3413	tags=26%, list=17%, signal=31%
KEGG_GLIOMA	65	0.27	0.94	0.553	0.723	1	3669	tags=25%, list=18%, signal=30%
KEGG_PROGESTERONE_MEDIATED_OOCYTE_MATURATION	85	0.24	0.93	0.567	0.731	1	4191	tags=28%, list=21%, signal=36%
KEGG_MELANOMA	71	0.23	0.92	0.585	0.749	1	2692	tags=20%, list=13%, signal=23%
KEGG_HEDGEHOG_SIGNALING_PATHWAY	56	0.27	0.91	0.633	0.746	1	1659	tags=11%, list=8%, signal=12%
KEGG_ARGININE_AND_PROLINE_METABOLISM	52	0.24	0.91	0.596	0.739	1	2326	tags=13%, list=12%, signal=15%
KEGG_ALPHA_LINOLENIC_ACID_METABOLISM	17	0.32	0.9	0.595	0.74	1	2478	tags=18%, list=12%, signal=20%
KEGG_GLUTATHIONE_METABOLISM	49	0.26	0.9	0.627	0.738	1	1161	tags=10%, list=6%, signal=11%
KEGG_ADIPOCYTOKINE_SIGNALING_PATHWAY	66	0.22	0.89	0.645	0.741	1	4553	tags=29%, list=23%, signal=37%
KEGG_CELL_CYCLE	123	0.26	0.87	0.629	0.762	1	2794	tags=16%, list=14%, signal=19%
KEGG_INTESTINAL_IMMUNE_NETWORK_FOR_IGA_PRODUCTION	47	0.33	0.84	0.676	0.809	1	4930	tags=38%, list=24%, signal=51%
KEGG_ABC_TRANSPORTERS	44	0.26	0.84	0.726	0.802	1	4814	tags=36%, list=24%, signal=48%
KEGG_SELENOAMINO_ACID_METABOLISM	23	0.28	0.81	0.687	0.826	1	2477	tags=13%, list=12%, signal=15%
KEGG_NATURAL_KILLER_CELL_MEDIATED_CYTOTOXICITY	127	0.2	0.8	0.822	0.838	1	2787	tags=15%, list=14%, signal=17%
KEGG_LYSOSOME	119	0.2	0.8	0.717	0.829	1	5974	tags=36%, list=30%, signal=51%
KEGG_VASOPRESSIN_REGULATED_WATER_REABSORPTION	44	0.23	0.8	0.759	0.819	1	3679	tags=27%, list=18%, signal=33%
KEGG_INOSITOL_PHOSPHATE_METABOLISM	54	0.26	0.79	0.779	0.83	1	5297	tags=35%, list=26%, signal=48%
KEGG_OOCYTE_MEIOSIS	112	0.19	0.78	0.859	0.829	1	4453	tags=29%, list=22%, signal=36%
KEGG_LINOLEIC_ACID_METABOLISM	27	0.3	0.73	0.815	0.88	1	2478	tags=19%, list=12%, signal=21%
KEGG_PHOSPHATIDYLINOSITOL_SIGNALING_SYSTEM	76	0.22	0.72	0.824	0.883	1	5297	tags=33%, list=26%, signal=44%
KEGG_NEUROACTIVE_LIGAND_RECEPTOR_INTERACTION	270	0.22	0.69	0.914	0.917	1	1584	tags=10%, list=8%, signal=11%
KEGG_MTOR_SIGNALING_PATHWAY	51	0.22	0.68	0.862	0.915	1	5301	tags=33%, list=26%, signal=45%
KEGG_ENDOCYTOSIS	180	0.18	0.67	0.866	0.909	1	4735	tags=26%, list=24%, signal=33%
KEGG_OLFACTORY_TRANSDUCTION	371	0.32	0.66	0.799	0.916	1	4463	tags=34%, list=22%, signal=42%
KEGG_AMINO_SUGAR_AND_NUCLEOTIDE_SUGAR_METABOLISM	42	0.2	0.65	0.891	0.917	1	4500	tags=26%, list=22%, signal=34%
KEGG_TASTE_TRANSDUCTION	50	0.22	0.64	0.934	0.91	1	4203	tags=26%, list=21%, signal=33%
KEGG_PRIMARY_IMMUNODEFICIENCY	35	0.17	0.5	0.985	0.977	1	5245	tags=29%, list=26%, signal=39%
KEGG_PEROXISOME	76	-0.53	-1.66	0.038	0.97	0.445	7573	tags=71%, list=38%, signal=113%
KEGG_HOMOLOGOUS_RECOMBINATION	26	-0.46	-1.61	0.037	0.77	0.573	2965	tags=27%, list=15%, signal=32%
KEGG_BUTANOATE_METABOLISM	33	-0.65	-1.6	0.038	0.576	0.61	3003	tags=52%, list=15%, signal=60%
KEGG_PROTEASOME	43	-0.51	-1.52	0.146	0.828	0.804	5063	tags=51%, list=25%, signal=68%
KEGG_PARKINSONS_DISEASE	99	-0.49	-1.49	0.17	0.823	0.855	5855	tags=64%, list=29%, signal=89%
KEGG_OXIDATIVE_PHOSPHORYLATION	101	-0.5	-1.48	0.172	0.727	0.865	5879	tags=62%, list=29%, signal=88%
KEGG_ALZHEIMERS_DISEASE	145	-0.36	-1.48	0.121	0.639	0.875	5368	tags=43%, list=27%, signal=59%
KEGG_GLYCINE_SERINE_AND_THREONINE_METABOLISM	31	-0.46	-1.47	0.03	0.583	0.881	1337	tags=26%, list=7%, signal=28%
KEGG_VALINE_LEUCINE_AND_ISOLEUCINE_DEGRADATION	43	-0.63	-1.46	0.113	0.546	0.895	5409	tags=72%, list=27%, signal=98%
KEGG_PYRUVATE_METABOLISM	40	-0.47	-1.42	0.162	0.628	0.936	5880	tags=58%, list=29%, signal=81%
KEGG_AMINOACYL_TRNA_BIOSYNTHESIS	22	-0.52	-1.36	0.2	0.82	0.979	3097	tags=41%, list=15%, signal=48%
KEGG_BETA_ALANINE_METABOLISM	22	-0.49	-1.36	0.14	0.772	0.981	5250	tags=55%, list=26%, signal=74%
KEGG_HUNTINGTONS_DISEASE	159	-0.33	-1.35	0.215	0.726	0.981	4723	tags=42%, list=23%, signal=55%
KEGG_FATTY_ACID_METABOLISM	42	-0.46	-1.33	0.194	0.768	0.988	4700	tags=48%, list=23%, signal=62%
KEGG_GLYCEROPHOSPHOLIPID_METABOLISM	73	-0.29	-1.3	0.059	0.847	0.995	3821	tags=32%, list=19%, signal=39%
KEGG_PRIMARY_BILE_ACID_BIOSYNTHESIS	16	-0.51	-1.29	0.146	0.814	0.996	2494	tags=44%, list=12%, signal=50%
KEGG_TERPENOID_BACKBONE_BIOSYNTHESIS	15	-0.56	-1.25	0.224	0.93	1	1389	tags=20%, list=7%, signal=21%
KEGG_PROPANOATE_METABOLISM	31	-0.54	-1.24	0.287	0.895	1	5771	tags=65%, list=29%, signal=90%
KEGG_MISMATCH_REPAIR	23	-0.41	-1.23	0.255	0.909	1	5864	tags=48%, list=29%, signal=67%
KEGG_CITRATE_CYCLE_TCA_CYCLE	30	-0.46	-1.22	0.33	0.867	1	6503	tags=67%, list=32%, signal=98%
KEGG_ASCORBATE_AND_ALDARATE_METABOLISM	16	-0.7	-1.22	0.244	0.849	1	4243	tags=63%, list=21%, signal=79%
KEGG_BIOSYNTHESIS_OF_UNSATURATED_FATTY_ACIDS	22	-0.4	-1.21	0.178	0.826	1	1745	tags=36%, list=9%, signal=40%
KEGG_GLYOXYLATE_AND_DICARBOXYLATE_METABOLISM	16	-0.41	-1.21	0.255	0.793	1	2342	tags=25%, list=12%, signal=28%
KEGG_CARDIAC_MUSCLE_CONTRACTION	73	-0.35	-1.2	0.258	0.801	1	4587	tags=38%, list=23%, signal=49%
KEGG_TYROSINE_METABOLISM	40	-0.36	-1.19	0.195	0.799	1	3766	tags=35%, list=19%, signal=43%
KEGG_PPAR_SIGNALING_PATHWAY	69	-0.33	-1.17	0.19	0.828	1	2494	tags=23%, list=12%, signal=26%
KEGG_HISTIDINE_METABOLISM	28	-0.33	-1.17	0.221	0.808	1	4249	tags=29%, list=21%, signal=36%
KEGG_RENIN_ANGIOTENSIN_SYSTEM	17	-0.47	-1.16	0.243	0.789	1	716	tags=24%, list=4%, signal=24%
KEGG_PENTOSE_AND_GLUCURONATE_INTERCONVERSIONS	19	-0.6	-1.15	0.307	0.786	1	4753	tags=68%, list=24%, signal=89%
KEGG_ONE_CARBON_POOL_BY_FOLATE	17	-0.44	-1.15	0.298	0.783	1	3815	tags=41%, list=19%, signal=51%
KEGG_DRUG_METABOLISM_OTHER_ENZYMES	41	-0.49	-1.12	0.344	0.82	1	4243	tags=37%, list=21%, signal=46%
KEGG_PENTOSE_PHOSPHATE_PATHWAY	27	-0.32	-1.11	0.308	0.836	1	5128	tags=48%, list=25%, signal=65%
KEGG_PORPHYRIN_AND_CHLOROPHYLL_METABOLISM	31	-0.48	-1.08	0.414	0.889	1	5087	tags=61%, list=25%, signal=82%
KEGG_ALANINE_ASPARTATE_AND_GLUTAMATE_METABOLISM	30	-0.32	-1.08	0.338	0.866	1	5170	tags=40%, list=26%, signal=54%
KEGG_DNA_REPLICATION	36	-0.31	-1.07	0.398	0.865	1	5862	tags=42%, list=29%, signal=59%
KEGG_STARCH_AND_SUCROSE_METABOLISM	38	-0.44	-1.06	0.39	0.858	1	5413	tags=45%, list=27%, signal=61%
KEGG_PURINE_METABOLISM	151	-0.24	-1.05	0.364	0.866	1	4010	tags=25%, list=20%, signal=31%
KEGG_RETINOL_METABOLISM	53	-0.47	-1.05	0.457	0.861	1	4693	tags=43%, list=23%, signal=56%
KEGG_PYRIMIDINE_METABOLISM	94	-0.28	-1.04	0.404	0.839	1	5250	tags=35%, list=26%, signal=47%
KEGG_GLYCEROLIPID_METABOLISM	49	-0.27	-1.03	0.412	0.86	1	3273	tags=24%, list=16%, signal=29%
KEGG_TYPE_I_DIABETES_MELLITUS	42	-0.39	-1.03	0.424	0.841	1	5620	tags=43%, list=28%, signal=59%
KEGG_TRYPTOPHAN_METABOLISM	39	-0.31	-1.02	0.423	0.83	1	3019	tags=31%, list=15%, signal=36%
KEGG_GLYCOLYSIS_GLUCONEOGENESIS	61	-0.28	-0.99	0.456	0.886	1	5974	tags=46%, list=30%, signal=65%
KEGG_RNA_POLYMERASE	27	-0.31	-0.99	0.486	0.871	1	3986	tags=30%, list=20%, signal=37%
KEGG_LONG_TERM_POTENTIATION	70	-0.23	-0.96	0.52	0.907	1	6615	tags=39%, list=33%, signal=57%
KEGG_AMYOTROPHIC_LATERAL_SCLEROSIS_ALS	52	-0.21	-0.94	0.581	0.945	1	6615	tags=44%, list=33%, signal=66%
KEGG_SPHINGOLIPID_METABOLISM	37	-0.27	-0.91	0.58	0.984	1	5136	tags=32%, list=26%, signal=43%
KEGG_BASE_EXCISION_REPAIR	33	-0.24	-0.91	0.532	0.966	1	4271	tags=24%, list=21%, signal=31%
KEGG_NICOTINATE_AND_NICOTINAMIDE_METABOLISM	24	-0.37	-0.91	0.599	0.955	1	2535	tags=29%, list=13%, signal=33%
KEGG_ALLOGRAFT_REJECTION	36	-0.36	-0.9	0.584	0.962	1	1773	tags=17%, list=9%, signal=18%
KEGG_DRUG_METABOLISM_CYTOCHROME_P450	61	-0.36	-0.87	0.664	1	1	4249	tags=43%, list=21%, signal=54%
KEGG_VIRAL_MYOCARDITIS	68	-0.27	-0.87	0.642	0.988	1	1773	tags=15%, list=9%, signal=16%
KEGG_SYSTEMIC_LUPUS_ERYTHEMATOSUS	53	-0.34	-0.84	0.679	1	1	1773	tags=15%, list=9%, signal=17%
KEGG_PANTOTHENATE_AND_COA_BIOSYNTHESIS	16	-0.26	-0.84	0.683	1	1	6225	tags=31%, list=31%, signal=45%
KEGG_ASTHMA	29	-0.36	-0.82	0.683	1	1	1773	tags=17%, list=9%, signal=19%
KEGG_LYSINE_DEGRADATION	42	-0.25	-0.8	0.645	1	1	3003	tags=21%, list=15%, signal=25%
KEGG_PHENYLALANINE_METABOLISM	17	-0.27	-0.79	0.75	1	1	4249	tags=35%, list=21%, signal=45%
KEGG_RIBOSOME	86	-0.31	-0.78	0.649	1	1	7724	tags=58%, list=38%, signal=94%
KEGG_ARACHIDONIC_ACID_METABOLISM	55	-0.27	-0.78	0.81	1	1	3940	tags=33%, list=20%, signal=41%
KEGG_CYSTEINE_AND_METHIONINE_METABOLISM	34	-0.18	-0.78	0.863	1	1	7725	tags=41%, list=38%, signal=67%
KEGG_GRAFT_VERSUS_HOST_DISEASE	37	-0.32	-0.77	0.739	1	1	4934	tags=30%, list=25%, signal=39%
KEGG_SNARE_INTERACTIONS_IN_VESICULAR_TRANSPORT	38	-0.25	-0.76	0.726	1	1	4586	tags=32%, list=23%, signal=41%
KEGG_METABOLISM_OF_XENOBIOTICS_BY_CYTOCHROME_P450	61	-0.31	-0.76	0.855	0.997	1	4249	tags=41%, list=21%, signal=52%
KEGG_INSULIN_SIGNALING_PATHWAY	136	-0.18	-0.76	0.787	0.982	1	5644	tags=29%, list=28%, signal=40%
KEGG_OTHER_GLYCAN_DEGRADATION	15	-0.22	-0.76	0.747	0.969	1	3800	tags=27%, list=19%, signal=33%
KEGG_GALACTOSE_METABOLISM	24	-0.23	-0.76	0.803	0.956	1	5413	tags=38%, list=27%, signal=51%
KEGG_STEROID_HORMONE_BIOSYNTHESIS	45	-0.32	-0.75	0.81	0.948	1	1388	tags=18%, list=7%, signal=19%
KEGG_NUCLEOTIDE_EXCISION_REPAIR	43	-0.23	-0.75	0.727	0.935	1	2192	tags=14%, list=11%, signal=16%
KEGG_RNA_DEGRADATION	52	-0.27	-0.75	0.722	0.928	1	4983	tags=33%, list=25%, signal=43%
KEGG_AUTOIMMUNE_THYROID_DISEASE	49	-0.3	-0.73	0.84	0.946	1	1773	tags=14%, list=9%, signal=16%
KEGG_GLYCOSYLPHOSPHATIDYLINOSITOL_GPI_ANCHOR_BIOSYNTHESIS	25	-0.29	-0.71	0.762	0.948	1	4019	tags=24%, list=20%, signal=30%
KEGG_ANTIGEN_PROCESSING_AND_PRESENTATION	81	-0.23	-0.71	0.877	0.939	1	5110	tags=26%, list=25%, signal=35%
KEGG_PROTEIN_EXPORT	23	-0.25	-0.7	0.78	0.942	1	4226	tags=26%, list=21%, signal=33%
KEGG_FRUCTOSE_AND_MANNOSE_METABOLISM	32	-0.19	-0.68	0.897	0.95	1	5413	tags=28%, list=27%, signal=38%
KEGG_REGULATION_OF_AUTOPHAGY	32	-0.25	-0.67	0.867	0.948	1	2773	tags=19%, list=14%, signal=22%
KEGG_NON_SMALL_CELL_LUNG_CANCER	54	-0.17	-0.64	0.909	0.956	1	6506	tags=33%, list=32%, signal=49%
KEGG_MATURITY_ONSET_DIABETES_OF_THE_YOUNG	25	-0.27	-0.6	0.905	0.976	1	4967	tags=36%, list=25%, signal=48%
KEGG_N_GLYCAN_BIOSYNTHESIS	45	-0.17	-0.53	0.914	1	1	3388	tags=16%, list=17%, signal=19%
KEGG_UBIQUITIN_MEDIATED_PROTEOLYSIS	129	-0.17	-0.53	0.882	0.992	1	5712	tags=30%, list=28%, signal=42%
KEGG_SPLICEOSOME	126	-0.17	-0.53	0.902	0.98	1	1276	tags=7%, list=6%, signal=8%
KEGG_BASAL_TRANSCRIPTION_FACTORS	32	-0.17	-0.51	0.987	0.977	1	16717	tags=100%, list=83%, signal=590%
