# Supplementary material for: Potential molecular and cellular mechanisms of the effects of cuproptosis-related genes in the cardiomyocytes of patients with diabetic heart failure: a bioinformatics analysis
Source: Front Endocrinol (Lausanne). 2024 May 31;15:1370387. doi: 10.3389/fendo.2024.1370387 (PMC11176466; doi:10.3389/fendo.2024.1370387)
Supplement: Supplementary Table 1 — The list of diabetic heart failure-related genes obtained from the Gene Expression Omnibus (GEO) database. [file DataSheet_1.zip › supplements/Supplement Table 3.xlsx]

## Sheet: Sheet1
	SLC31A2	COA6	ATP7A	ATP7B	CP	DLD	PDHA1	TYR	SOD1	DBH	PDE3B	VEGFA	ULK2	COX11	CDKN2A	LIPT1	UBE2D1	GLS	AOC3	PDK1	LIAS	SLC31A1	DBT	DLAT	DLST	LOXL2	SLC25A3	MAP2K1	UBE2D2	ULK1	ATOX1	FDX1	GCSH	SCO1	CCS	COX17	MTF1	CD274	UBE2D4	MAP2K2	UBE2D3
SLC31A2	1	0.630633	-0.200498	-0.131216	-0.404886	0.361171	0.577261	0.0381798	0.33571	0.15191	0.630471	-0.762403	-0.0915176	0.353788	0.161738	0.199695	0.33452	0.131387	-0.849523	-0.1443	0.164848	-0.225414	0.169372	0.261153	0.314151	-0.752406	0.41587	-0.267062	0.0768649	-0.202184	-0.184731	0.543745	0.35645	0.0573099	-0.319636	-0.0252745	-0.124406	-0.362643	0.927275	-0.134198	0.0442959
COA6	0.630633	1	0.463252	-0.460699	-0.0466175	0.284449	0.389485	-0.0604698	-0.222427	-0.484735	0.461905	-0.0514209	0.387222	0.0801122	-0.485021	0.609346	0.293805	0.562067	-0.487288	0.387537	0.54059	0.473677	0.274054	0.220188	0.146129	-0.0984473	0.253682	0.296502	0.581565	-0.662779	-0.422702	0.271684	0.628723	0.492721	-0.877525	-0.486487	0.512574	0.151673	0.53877	-0.687536	0.300145
ATP7A	-0.200498	0.463252	1	-0.44104	0.383899	0.351345	0.193714	-0.456552	-0.530833	-0.873743	0.288225	0.677609	0.848799	-0.0446949	-0.86265	0.561209	0.33997	0.898228	-0.00328935	0.852527	0.763406	0.913263	0.557372	0.410809	0.236775	0.412201	0.251558	0.727783	0.529496	-0.760974	-0.785008	0.022918	0.693625	0.782623	-0.728316	-0.704205	0.767882	0.803327	-0.431896	-0.881511	0.531467
ATP7B	-0.131216	-0.460699	-0.44104	1	0.418558	-0.272636	-0.254479	-0.417755	0.1226	0.128348	0.210219	-0.046716	-0.103685	-0.0369688	0.0776289	0.142383	0.139287	-0.37109	0.344303	0.0427153	-0.241348	-0.229487	0.0148222	-0.122071	-0.17034	-0.0939486	-0.270805	0.142944	0.031714	0.705855	0.396641	-0.502413	-0.306334	-0.268115	0.491627	-0.0423869	0.0816161	-0.106786	0.0201013	0.551892	0.400575
CP	-0.404886	-0.0466175	0.383899	0.418558	1	-0.479471	-0.516641	-0.547511	-0.453019	-0.388448	0.188431	0.634847	0.264638	-0.311657	-0.417888	0.274571	0.00357535	0.220573	0.394649	0.509426	0.0134636	0.408823	-0.0629334	-0.306239	-0.338909	0.525125	-0.46758	0.535126	0.167504	0.0757799	-0.0207216	-0.698041	-0.13457	-0.027788	-0.00163219	-0.353948	0.58789	0.398096	-0.483284	-0.197228	0.758248
DLD	0.361171	0.284449	0.351345	-0.272636	-0.479471	1	0.950531	-0.410878	0.368182	-0.319755	0.537504	-0.129105	0.634242	0.688881	-0.339661	0.319405	0.799556	0.512333	-0.569442	0.389283	0.802104	0.242948	0.87239	0.976906	0.903999	-0.570273	0.962318	0.331697	0.220706	-0.351405	-0.642705	0.800444	0.830922	0.760378	-0.390518	-0.267824	0.192599	0.18074	0.241991	-0.302594	0.133637
PDHA1	0.577261	0.389485	0.193714	-0.254479	-0.516641	0.950531	1	-0.378774	0.545025	-0.140446	0.620669	-0.301511	0.479089	0.811042	-0.1768	0.239046	0.826504	0.378511	-0.752637	0.23524	0.706976	0.0547174	0.756067	0.905885	0.926604	-0.751461	0.977215	0.221453	0.106777	-0.241972	-0.497814	0.890232	0.750677	0.611722	-0.340891	-0.112087	0.102204	-0.0741328	0.480129	-0.193427	0.130463
TYR	0.0381798	-0.0604698	-0.456552	-0.417755	-0.547511	-0.410878	-0.378774	1	-0.128931	0.477511	-0.717367	-0.40441	-0.718324	-0.475733	0.555547	-0.466542	-0.819122	-0.450206	0.137986	-0.730912	-0.63317	-0.395468	-0.698004	-0.582839	-0.549139	0.174147	-0.435887	-0.790791	-0.231884	-0.0653604	0.38751	-0.0472853	-0.486551	-0.517508	0.123722	0.425318	-0.656727	-0.332596	0.152961	0.179883	-0.893618
SOD1	0.33571	-0.222427	-0.530833	0.1226	-0.453019	0.368182	0.545025	-0.128931	1	0.663401	0.167153	-0.44749	-0.271394	0.858891	0.581779	-0.503374	0.439781	-0.50232	-0.523268	-0.476958	-0.0804887	-0.724242	0.0549692	0.329364	0.640994	-0.809014	0.568293	-0.24494	-0.620246	0.594363	0.360821	0.674062	-0.123835	-0.232293	0.509167	0.697258	-0.481723	-0.785701	0.427881	0.650514	-0.192427
DBH	0.15191	-0.484735	-0.873743	0.128348	-0.388448	-0.319755	-0.140446	0.477511	0.663401	1	-0.345147	-0.600685	-0.890198	0.205442	0.989493	-0.863967	-0.354088	-0.861153	-0.181209	-0.948099	-0.782651	-0.987084	-0.649483	-0.407413	-0.0890412	-0.438403	-0.136648	-0.806604	-0.854159	0.684151	0.720719	0.190615	-0.745768	-0.849068	0.800165	0.940693	-0.900343	-0.887973	0.285194	0.820298	-0.606788
PDE3B	0.630471	0.461905	0.288225	0.210219	0.188431	0.537504	0.620669	-0.717367	0.167153	-0.345147	1	-0.215377	0.516552	0.456222	-0.369064	0.541451	0.779922	0.553694	-0.658234	0.521704	0.595507	0.23995	0.668094	0.604088	0.553635	-0.571386	0.555571	0.392787	0.280192	-0.213878	-0.557081	0.330141	0.647491	0.460655	-0.358943	-0.457849	0.426152	0.166455	0.436729	-0.349789	0.728752
VEGFA	-0.762403	-0.0514209	0.677609	-0.046716	0.634847	-0.129105	-0.301511	-0.40441	-0.44749	-0.600685	-0.215377	1	0.558808	-0.164002	-0.644921	0.255817	0.0636153	0.32542	0.596614	0.620498	0.340029	0.660826	0.157831	-0.00280597	-0.0808545	0.74685	-0.178072	0.750077	0.299478	-0.149544	-0.143287	-0.415912	0.113338	0.379599	-0.215575	-0.357032	0.673834	0.566335	-0.775038	-0.329231	0.430565
ULK2	-0.0915176	0.387222	0.848799	-0.103685	0.264638	0.634242	0.479089	-0.718324	-0.271394	-0.890198	0.516552	0.558808	1	0.237029	-0.918428	0.745573	0.701204	0.834079	-0.0478414	0.948642	0.948711	0.847461	0.878742	0.733765	0.51271	0.118367	0.517881	0.888383	0.657905	-0.529411	-0.758858	0.147712	0.863642	0.948999	-0.662592	-0.776534	0.84105	0.732862	-0.239915	-0.67278	0.662279
COX11	0.353788	0.0801122	-0.0446949	-0.0369688	-0.311657	0.688881	0.811042	-0.475733	0.858891	0.205442	0.456222	-0.164002	0.237029	1	0.11027	-0.134361	0.795634	-0.0327858	-0.632979	0.0038487	0.42173	-0.276104	0.473291	0.686319	0.914195	-0.756407	0.848067	0.200348	-0.30162	0.250837	-0.0557941	0.799839	0.340221	0.25381	0.10418	0.31441	-0.0390165	-0.434615	0.34451	0.23391	0.155087
CDKN2A	0.161738	-0.485021	-0.86265	0.0776289	-0.417888	-0.339661	-0.1768	0.555547	0.581779	0.989493	-0.369064	-0.644921	-0.918428	0.11027	1	-0.868832	-0.435699	-0.819832	-0.180638	-0.966086	-0.8145	-0.968194	-0.674544	-0.440174	-0.15026	-0.4067	-0.177546	-0.879952	-0.844648	0.603439	0.663184	0.170091	-0.746387	-0.860937	0.775762	0.909148	-0.94475	-0.830648	0.269026	0.762328	-0.662332
LIPT1	0.199695	0.609346	0.561209	0.142383	0.274571	0.319405	0.239046	-0.466542	-0.503374	-0.863967	0.541451	0.255817	0.745573	-0.134361	-0.868832	1	0.446689	0.688621	0.0393003	0.826551	0.710605	0.788725	0.644306	0.39753	0.0711392	0.151984	0.144163	0.701794	0.954643	-0.499229	-0.545611	-0.175048	0.735637	0.748435	-0.783846	-0.936926	0.849498	0.643294	0.155825	-0.63152	0.640837
UBE2D1	0.33452	0.293805	0.33997	0.139287	0.00357535	0.799556	0.826504	-0.819122	0.439781	-0.354088	0.779922	0.0636153	0.701204	0.795634	-0.435699	0.446689	1	0.431526	-0.504649	0.560418	0.796542	0.245961	0.854271	0.876058	0.875105	-0.561306	0.835144	0.630273	0.236496	-0.0449477	-0.446769	0.550159	0.723791	0.667242	-0.279874	-0.304309	0.476167	0.0931963	0.252481	-0.166969	0.609578
GLS	0.131387	0.562067	0.898228	-0.37109	0.220573	0.512333	0.378511	-0.450206	-0.50232	-0.861153	0.553694	0.32542	0.834079	-0.0327858	-0.819832	0.688621	0.431526	1	-0.249941	0.837543	0.809074	0.857806	0.699942	0.549635	0.308131	0.137595	0.378804	0.580561	0.60905	-0.855311	-0.954653	0.145535	0.848044	0.826472	-0.799378	-0.822051	0.679707	0.812474	-0.152042	-0.936532	0.539579
AOC3	-0.849523	-0.487288	-0.00328935	0.344303	0.394649	-0.569442	-0.752637	0.137986	-0.523268	-0.181209	-0.658234	0.596614	-0.0478414	-0.632979	-0.180638	0.0393003	-0.504649	-0.249941	1	0.0932322	-0.301144	0.224733	-0.299728	-0.477927	-0.637246	0.821907	-0.687459	0.192748	0.213858	0.243507	0.361441	-0.807662	-0.426901	-0.149089	0.212582	-0.131244	0.178697	0.329689	-0.664955	0.18294	-0.0683962
PDK1	-0.1443	0.387537	0.852527	0.0427153	0.509426	0.389283	0.23524	-0.730912	-0.476958	-0.948099	0.521704	0.620498	0.948642	0.0038487	-0.966086	0.826551	0.560418	0.837543	0.0932322	1	0.829955	0.911653	0.74966	0.520029	0.262546	0.287808	0.257002	0.906883	0.73356	-0.514121	-0.707669	-0.135643	0.747713	0.840205	-0.659126	-0.880538	0.930679	0.819033	-0.296798	-0.70875	0.793125
LIAS	0.164848	0.54059	0.763406	-0.241348	0.0134636	0.802104	0.706976	-0.63317	-0.0804887	-0.782651	0.595507	0.340029	0.948711	0.42173	-0.8145	0.710605	0.796542	0.809074	-0.301144	0.829955	1	0.726787	0.918527	0.850278	0.675537	-0.124741	0.712864	0.774604	0.616106	-0.569282	-0.768542	0.416063	0.958595	0.973498	-0.728599	-0.679714	0.72983	0.554182	0.0217585	-0.657592	0.544496
SLC31A1	-0.225414	0.473677	0.913263	-0.229487	0.408823	0.242948	0.0547174	-0.395468	-0.724242	-0.987084	0.23995	0.660826	0.847461	-0.276104	-0.968194	0.788725	0.245961	0.857806	0.224733	0.911653	0.726787	1	0.555522	0.319608	0.0182374	0.5387	0.0647058	0.766933	0.803983	-0.730634	-0.709016	-0.222963	0.68397	0.802957	-0.798027	-0.898507	0.87021	0.903517	-0.371477	-0.856527	0.544632
DBT	0.169372	0.274054	0.557372	0.0148222	-0.0629334	0.87239	0.756067	-0.698004	0.0549692	-0.649483	0.668094	0.157831	0.878742	0.473291	-0.674544	0.644306	0.854271	0.699942	-0.299728	0.74966	0.918527	0.555522	1	0.942183	0.742704	-0.304689	0.771567	0.66293	0.512901	-0.374325	-0.744775	0.425308	0.901203	0.898241	-0.490582	-0.62526	0.562344	0.515334	0.0356708	-0.446792	0.514512
DLAT	0.261153	0.220188	0.410809	-0.122071	-0.306239	0.976906	0.905885	-0.582839	0.329364	-0.407413	0.604088	-0.00280597	0.733765	0.686319	-0.440174	0.39753	0.876058	0.549635	-0.477927	0.520029	0.850278	0.319608	0.942183	1	0.906589	-0.511599	0.934228	0.479778	0.268494	-0.287464	-0.656038	0.688367	0.840407	0.801619	-0.359542	-0.351881	0.319432	0.269526	0.139364	-0.296101	0.30306
DLST	0.314151	0.146129	0.236775	-0.17034	-0.338909	0.903999	0.926604	-0.549139	0.640994	-0.0890412	0.553635	-0.0808545	0.51271	0.914195	-0.15026	0.0711392	0.875105	0.308131	-0.637246	0.262546	0.675537	0.0182374	0.742704	0.906589	1	-0.676804	0.977356	0.329311	-0.0905423	-0.0654578	-0.427341	0.842893	0.627986	0.555475	-0.12521	0.0184322	0.107986	-0.0778433	0.208653	-0.069346	0.216397
LOXL2	-0.752406	-0.0984473	0.412201	-0.0939486	0.525125	-0.570273	-0.751461	0.174147	-0.809014	-0.438403	-0.571386	0.74685	0.118367	-0.756407	-0.4067	0.151984	-0.561306	0.137595	0.821907	0.287808	-0.124741	0.5387	-0.304689	-0.511599	-0.676804	1	-0.692599	0.278112	0.326293	-0.236306	0.0362553	-0.755961	-0.222524	0.0174233	-0.176241	-0.324931	0.376739	0.560123	-0.722137	-0.309861	0.0411187
SLC25A3	0.41587	0.253682	0.251558	-0.270805	-0.46758	0.962318	0.977215	-0.435887	0.568293	-0.136648	0.555571	-0.178072	0.517881	0.848067	-0.177546	0.144163	0.835144	0.378804	-0.687459	0.257002	0.712864	0.0647058	0.771567	0.934228	0.977356	-0.692599	1	0.265526	0.00998694	-0.205964	-0.512019	0.892285	0.716179	0.618209	-0.251431	-0.0586831	0.0900599	-0.0309805	0.301217	-0.167655	0.13054
MAP2K1	-0.267062	0.296502	0.727783	0.142944	0.535126	0.331697	0.221453	-0.790791	-0.24494	-0.806604	0.392787	0.750077	0.888383	0.200348	-0.879952	0.701794	0.630273	0.580561	0.192748	0.906883	0.774604	0.766933	0.66293	0.479778	0.329311	0.278112	0.265526	1	0.616776	-0.222068	-0.40915	-0.12274	0.598579	0.748531	-0.49627	-0.661911	0.935545	0.578185	-0.304951	-0.448362	0.785783
UBE2D2	0.0768649	0.581565	0.529496	0.031714	0.167504	0.220706	0.106777	-0.231884	-0.620246	-0.854159	0.280192	0.299478	0.657905	-0.30162	-0.844648	0.954643	0.236496	0.60905	0.213858	0.73356	0.616106	0.803983	0.512901	0.268494	-0.0905423	0.326293	0.00998694	0.616776	1	-0.543524	-0.458158	-0.25264	0.64944	0.709024	-0.808145	-0.907919	0.78592	0.659941	0.0880414	-0.623989	0.426925
ULK1	-0.202184	-0.662779	-0.760974	0.705855	0.0757799	-0.351405	-0.241972	-0.0653604	0.594363	0.684151	-0.213878	-0.149544	-0.529411	0.250837	0.603439	-0.499229	-0.0449477	-0.855311	0.243507	-0.514121	-0.569282	-0.730634	-0.374325	-0.287464	-0.0654578	-0.236306	-0.205964	-0.222068	-0.543524	1	0.823948	-0.184095	-0.685794	-0.639845	0.859301	0.647447	-0.408173	-0.667985	0.0415527	0.954146	-0.0992731
ATOX1	-0.184731	-0.422702	-0.785008	0.396641	-0.0207216	-0.642705	-0.497814	0.38751	0.360821	0.720719	-0.557081	-0.143287	-0.758858	-0.0557941	0.663184	-0.545611	-0.446769	-0.954653	0.361441	-0.707669	-0.768542	-0.709016	-0.744775	-0.656038	-0.427341	0.0362553	-0.512019	-0.40915	-0.458158	0.823948	1	-0.310389	-0.845126	-0.790624	0.672179	0.707347	-0.464612	-0.750123	0.123231	0.845596	-0.384146
FDX1	0.543745	0.271684	0.022918	-0.502413	-0.698041	0.800444	0.890232	-0.0472853	0.674062	0.190615	0.330141	-0.415912	0.147712	0.799839	0.170091	-0.175048	0.550159	0.145535	-0.807662	-0.135643	0.416063	-0.222963	0.425308	0.688367	0.842893	-0.755961	0.892285	-0.12274	-0.25264	-0.184095	-0.310389	1	0.474076	0.317768	-0.14199	0.265884	-0.25742	-0.328789	0.450536	-0.0492571	-0.22539
GCSH	0.35645	0.628723	0.693625	-0.306334	-0.13457	0.830922	0.750677	-0.486551	-0.123835	-0.745768	0.647491	0.113338	0.863642	0.340221	-0.746387	0.735637	0.723791	0.848044	-0.426901	0.747713	0.958595	0.68397	0.901203	0.840407	0.627986	-0.222524	0.716179	0.598579	0.64944	-0.685794	-0.845126	0.474076	1	0.948438	-0.797456	-0.71507	0.618449	0.547054	0.185132	-0.720517	0.438388
SCO1	0.0573099	0.492721	0.782623	-0.268115	-0.027788	0.760378	0.611722	-0.517508	-0.232293	-0.849068	0.460655	0.379599	0.948999	0.25381	-0.860937	0.748435	0.667242	0.826472	-0.149089	0.840205	0.973498	0.802957	0.898241	0.801619	0.555475	0.0174233	0.618209	0.748531	0.709024	-0.639845	-0.790624	0.317768	0.948438	1	-0.765516	-0.755447	0.724936	0.672167	-0.0690758	-0.699689	0.444466
CCS	-0.319636	-0.877525	-0.728316	0.491627	-0.00163219	-0.390518	-0.340891	0.123722	0.509167	0.800165	-0.358943	-0.215575	-0.662592	0.10418	0.775762	-0.783846	-0.279874	-0.799378	0.212582	-0.659126	-0.728599	-0.798027	-0.490582	-0.359542	-0.12521	-0.176241	-0.251431	-0.49627	-0.808145	0.859301	0.672179	-0.14199	-0.797456	-0.765516	1	0.768988	-0.688339	-0.566923	-0.195306	0.885084	-0.323614
COX17	-0.0252745	-0.486487	-0.704205	-0.0423869	-0.353948	-0.267824	-0.112087	0.425318	0.697258	0.940693	-0.457849	-0.357032	-0.776534	0.31441	0.909148	-0.936926	-0.304309	-0.822051	-0.131244	-0.880538	-0.679714	-0.898507	-0.62526	-0.351881	0.0184322	-0.324931	-0.0586831	-0.661911	-0.907919	0.647447	0.707347	0.265884	-0.71507	-0.755447	0.768988	1	-0.818128	-0.860397	0.104065	0.769179	-0.607232
MTF1	-0.124406	0.512574	0.767882	0.0816161	0.58789	0.192599	0.102204	-0.656727	-0.481723	-0.900343	0.426152	0.673834	0.84105	-0.0390165	-0.94475	0.849498	0.476167	0.679707	0.178697	0.930679	0.72983	0.87021	0.562344	0.319432	0.107986	0.376739	0.0900599	0.935545	0.78592	-0.408173	-0.464612	-0.25742	0.618449	0.724936	-0.688339	-0.818128	1	0.660033	-0.185774	-0.629413	0.80508
CD274	-0.362643	0.151673	0.803327	-0.106786	0.398096	0.18074	-0.0741328	-0.332596	-0.785701	-0.887973	0.166455	0.566335	0.732862	-0.434615	-0.830648	0.643294	0.0931963	0.812474	0.329689	0.819033	0.554182	0.903517	0.515334	0.269526	-0.0778433	0.560123	-0.0309805	0.578185	0.659941	-0.667985	-0.750123	-0.328789	0.547054	0.672167	-0.566923	-0.860397	0.660033	1	-0.55108	-0.760829	0.434149
UBE2D4	0.927275	0.53877	-0.431896	0.0201013	-0.483284	0.241991	0.480129	0.152961	0.427881	0.285194	0.436729	-0.775038	-0.239915	0.34451	0.269026	0.155825	0.252481	-0.152042	-0.664955	-0.296798	0.0217585	-0.371477	0.0356708	0.139364	0.208653	-0.722137	0.301217	-0.304951	0.0880414	0.0415527	0.123231	0.450536	0.185132	-0.0690758	-0.195306	0.104065	-0.185774	-0.55108	1	0.123499	-0.0863392
MAP2K2	-0.134198	-0.687536	-0.881511	0.551892	-0.197228	-0.302594	-0.193427	0.179883	0.650514	0.820298	-0.349789	-0.329231	-0.67278	0.23391	0.762328	-0.63152	-0.166969	-0.936532	0.18294	-0.70875	-0.657592	-0.856527	-0.446792	-0.296101	-0.069346	-0.309861	-0.167655	-0.448362	-0.623989	0.954146	0.845596	-0.0492571	-0.720517	-0.699689	0.885084	0.769179	-0.629413	-0.760829	0.123499	1	-0.378777
UBE2D3	0.0442959	0.300145	0.531467	0.400575	0.758248	0.133637	0.130463	-0.893618	-0.192427	-0.606788	0.728752	0.430565	0.662279	0.155087	-0.662332	0.640837	0.609578	0.539579	-0.0683962	0.793125	0.544496	0.544632	0.514512	0.30306	0.216397	0.0411187	0.13054	0.785783	0.426925	-0.0992731	-0.384146	-0.22539	0.438388	0.444466	-0.323614	-0.607232	0.80508	0.434149	-0.0863392	-0.378777	1
