# Supplementary material for: Potential molecular and cellular mechanisms of the effects of cuproptosis-related genes in the cardiomyocytes of patients with diabetic heart failure: a bioinformatics analysis
Source: Front Endocrinol (Lausanne). 2024 May 31;15:1370387. doi: 10.3389/fendo.2024.1370387 (PMC11176466; doi:10.3389/fendo.2024.1370387)
Supplement: Supplementary Table 1 — The list of diabetic heart failure-related genes obtained from the Gene Expression Omnibus (GEO) database. [file DataSheet_1.zip › supplements/Supplement Table 30.xlsx]

## Sheet: Sheet1
GS follow link to MSigDB	SIZE	ES	NES	NOM p-val	FDR q-val	FWER p-val	RANK AT MAX	LEADING EDGE
KEGG_GLYCOSAMINOGLYCAN_BIOSYNTHESIS_CHONDROITIN_SULFATE	22	0.59	1.63	0.048	1	0.511	4171	tags=55%, list=21%, signal=69%
KEGG_ECM_RECEPTOR_INTERACTION	83	0.63	1.6	0.047	0.826	0.603	1985	tags=43%, list=10%, signal=48%
KEGG_TGF_BETA_SIGNALING_PATHWAY	85	0.51	1.46	0.075	1	0.88	1448	tags=25%, list=7%, signal=27%
KEGG_BASAL_CELL_CARCINOMA	55	0.45	1.46	0.049	1	0.885	2437	tags=25%, list=12%, signal=29%
KEGG_GLYCOSAMINOGLYCAN_BIOSYNTHESIS_KERATAN_SULFATE	15	0.53	1.44	0.125	1	0.916	2261	tags=27%, list=11%, signal=30%
KEGG_RIBOSOME	86	0.57	1.43	0.141	0.961	0.928	6171	tags=62%, list=31%, signal=89%
KEGG_DORSO_VENTRAL_AXIS_FORMATION	24	0.48	1.42	0.111	0.851	0.929	3992	tags=42%, list=20%, signal=52%
KEGG_AXON_GUIDANCE	127	0.39	1.38	0.156	0.945	0.968	4292	tags=36%, list=21%, signal=46%
KEGG_FOCAL_ADHESION	194	0.46	1.38	0.178	0.856	0.97	2478	tags=28%, list=12%, signal=32%
KEGG_HEDGEHOG_SIGNALING_PATHWAY	56	0.4	1.37	0.077	0.788	0.973	2437	tags=21%, list=12%, signal=24%
KEGG_THYROID_CANCER	29	0.43	1.37	0.147	0.75	0.979	2776	tags=24%, list=14%, signal=28%
KEGG_NOTCH_SIGNALING_PATHWAY	47	0.44	1.31	0.242	0.905	0.995	4602	tags=47%, list=23%, signal=61%
KEGG_LEISHMANIA_INFECTION	69	0.47	1.29	0.178	0.916	0.996	3981	tags=41%, list=20%, signal=50%
KEGG_CYTOKINE_CYTOKINE_RECEPTOR_INTERACTION	256	0.37	1.25	0.12	1	0.999	3240	tags=27%, list=16%, signal=31%
KEGG_COLORECTAL_CANCER	61	0.44	1.24	0.244	1	0.999	3457	tags=28%, list=17%, signal=34%
KEGG_PATHWAYS_IN_CANCER	321	0.31	1.23	0.23	0.976	0.999	3533	tags=24%, list=18%, signal=28%
KEGG_BLADDER_CANCER	41	0.38	1.22	0.25	0.957	0.999	2776	tags=27%, list=14%, signal=31%
KEGG_DILATED_CARDIOMYOPATHY	89	0.33	1.21	0.244	0.961	0.999	2022	tags=20%, list=10%, signal=22%
KEGG_INTESTINAL_IMMUNE_NETWORK_FOR_IGA_PRODUCTION	47	0.49	1.21	0.246	0.926	1	4432	tags=45%, list=22%, signal=57%
KEGG_HYPERTROPHIC_CARDIOMYOPATHY_HCM	82	0.34	1.2	0.243	0.883	1	1407	tags=18%, list=7%, signal=20%
KEGG_ARACHIDONIC_ACID_METABOLISM	55	0.42	1.2	0.194	0.871	1	1051	tags=16%, list=5%, signal=17%
KEGG_P53_SIGNALING_PATHWAY	67	0.38	1.19	0.254	0.862	1	3974	tags=30%, list=20%, signal=37%
KEGG_FC_GAMMA_R_MEDIATED_PHAGOCYTOSIS	93	0.35	1.18	0.298	0.845	1	4017	tags=32%, list=20%, signal=40%
KEGG_COMPLEMENT_AND_COAGULATION_CASCADES	68	0.39	1.18	0.213	0.828	1	2427	tags=28%, list=12%, signal=32%
KEGG_GLYCOSPHINGOLIPID_BIOSYNTHESIS_GANGLIO_SERIES	15	0.44	1.16	0.309	0.852	1	1533	tags=27%, list=8%, signal=29%
KEGG_VASCULAR_SMOOTH_MUSCLE_CONTRACTION	110	0.28	1.16	0.275	0.826	1	2776	tags=21%, list=14%, signal=24%
KEGG_NOD_LIKE_RECEPTOR_SIGNALING_PATHWAY	62	0.35	1.15	0.286	0.823	1	3893	tags=31%, list=19%, signal=38%
KEGG_LEUKOCYTE_TRANSENDOTHELIAL_MIGRATION	111	0.3	1.13	0.296	0.843	1	4589	tags=31%, list=23%, signal=39%
KEGG_CHEMOKINE_SIGNALING_PATHWAY	185	0.28	1.11	0.314	0.859	1	4020	tags=29%, list=20%, signal=35%
KEGG_REGULATION_OF_ACTIN_CYTOSKELETON	208	0.28	1.1	0.363	0.866	1	3594	tags=28%, list=18%, signal=34%
KEGG_ACUTE_MYELOID_LEUKEMIA	57	0.35	1.09	0.374	0.853	1	3825	tags=30%, list=19%, signal=37%
KEGG_GLYCOSAMINOGLYCAN_DEGRADATION	20	0.33	1.08	0.373	0.864	1	6038	tags=60%, list=30%, signal=86%
KEGG_ALDOSTERONE_REGULATED_SODIUM_REABSORPTION	42	0.3	1.05	0.353	0.92	1	2984	tags=29%, list=15%, signal=33%
KEGG_MAPK_SIGNALING_PATHWAY	263	0.24	1.05	0.396	0.907	1	3893	tags=23%, list=19%, signal=28%
KEGG_VEGF_SIGNALING_PATHWAY	73	0.24	1.05	0.372	0.882	1	893	tags=8%, list=4%, signal=9%
KEGG_CHRONIC_MYELOID_LEUKEMIA	73	0.35	1.04	0.44	0.878	1	3715	tags=26%, list=18%, signal=32%
KEGG_HEMATOPOIETIC_CELL_LINEAGE	85	0.34	1.03	0.443	0.877	1	4626	tags=38%, list=23%, signal=49%
KEGG_FC_EPSILON_RI_SIGNALING_PATHWAY	76	0.26	1.02	0.425	0.865	1	4696	tags=30%, list=23%, signal=39%
KEGG_TOLL_LIKE_RECEPTOR_SIGNALING_PATHWAY	98	0.33	1.02	0.421	0.845	1	4618	tags=33%, list=23%, signal=42%
KEGG_JAK_STAT_SIGNALING_PATHWAY	152	0.25	1.02	0.409	0.825	1	3628	tags=25%, list=18%, signal=30%
KEGG_GLUTATHIONE_METABOLISM	49	0.29	1.02	0.398	0.818	1	1123	tags=12%, list=6%, signal=13%
KEGG_ARRHYTHMOGENIC_RIGHT_VENTRICULAR_CARDIOMYOPATHY_ARVC	73	0.29	1.02	0.467	0.803	1	2450	tags=23%, list=12%, signal=26%
KEGG_ADHERENS_JUNCTION	70	0.35	1.01	0.511	0.797	1	3281	tags=24%, list=16%, signal=29%
KEGG_GLYCOSPHINGOLIPID_BIOSYNTHESIS_LACTO_AND_NEOLACTO_SERIES	26	0.29	1.01	0.453	0.787	1	2380	tags=27%, list=12%, signal=30%
KEGG_MELANOGENESIS	101	0.24	0.99	0.484	0.796	1	3226	tags=21%, list=16%, signal=25%
KEGG_PRION_DISEASES	35	0.3	0.99	0.467	0.779	1	3337	tags=29%, list=17%, signal=34%
KEGG_LONG_TERM_DEPRESSION	66	0.26	0.99	0.471	0.773	1	530	tags=8%, list=3%, signal=8%
KEGG_ALPHA_LINOLENIC_ACID_METABOLISM	17	0.36	0.98	0.489	0.766	1	530	tags=12%, list=3%, signal=12%
KEGG_SMALL_CELL_LUNG_CANCER	84	0.31	0.98	0.514	0.752	1	3531	tags=29%, list=18%, signal=35%
KEGG_T_CELL_RECEPTOR_SIGNALING_PATHWAY	107	0.23	0.95	0.503	0.798	1	4696	tags=27%, list=23%, signal=35%
KEGG_B_CELL_RECEPTOR_SIGNALING_PATHWAY	74	0.25	0.91	0.558	0.863	1	3875	tags=23%, list=19%, signal=28%
KEGG_WNT_SIGNALING_PATHWAY	148	0.22	0.91	0.586	0.847	1	3303	tags=18%, list=16%, signal=21%
KEGG_GNRH_SIGNALING_PATHWAY	99	0.22	0.9	0.541	0.863	1	4528	tags=26%, list=22%, signal=34%
KEGG_O_GLYCAN_BIOSYNTHESIS	27	0.27	0.89	0.61	0.862	1	3433	tags=22%, list=17%, signal=27%
KEGG_PROSTATE_CANCER	89	0.27	0.88	0.645	0.866	1	3134	tags=21%, list=16%, signal=25%
KEGG_STEROID_BIOSYNTHESIS	16	0.31	0.87	0.661	0.862	1	4464	tags=38%, list=22%, signal=48%
KEGG_CELL_CYCLE	123	0.26	0.87	0.62	0.856	1	3278	tags=21%, list=16%, signal=25%
KEGG_CALCIUM_SIGNALING_PATHWAY	177	0.21	0.85	0.658	0.865	1	3232	tags=20%, list=16%, signal=23%
KEGG_RENAL_CELL_CARCINOMA	65	0.29	0.85	0.674	0.864	1	1290	tags=11%, list=6%, signal=11%
KEGG_SYSTEMIC_LUPUS_ERYTHEMATOSUS	53	0.34	0.85	0.661	0.85	1	2475	tags=30%, list=12%, signal=34%
KEGG_CYTOSOLIC_DNA_SENSING_PATHWAY	50	0.28	0.84	0.723	0.841	1	1893	tags=16%, list=9%, signal=18%
KEGG_CELL_ADHESION_MOLECULES_CAMS	131	0.24	0.83	0.729	0.847	1	4873	tags=33%, list=24%, signal=43%
KEGG_TYPE_II_DIABETES_MELLITUS	47	0.2	0.82	0.783	0.859	1	3775	tags=23%, list=19%, signal=29%
KEGG_PATHOGENIC_ESCHERICHIA_COLI_INFECTION	55	0.25	0.81	0.65	0.852	1	1658	tags=16%, list=8%, signal=18%
KEGG_LINOLEIC_ACID_METABOLISM	27	0.34	0.78	0.741	0.887	1	5925	tags=41%, list=29%, signal=58%
KEGG_DNA_REPLICATION	36	0.23	0.78	0.7	0.878	1	5144	tags=36%, list=26%, signal=48%
KEGG_PANCREATIC_CANCER	68	0.27	0.78	0.742	0.866	1	1712	tags=12%, list=9%, signal=13%
KEGG_NEUROACTIVE_LIGAND_RECEPTOR_INTERACTION	270	0.25	0.75	0.827	0.891	1	2485	tags=17%, list=12%, signal=20%
KEGG_PRIMARY_IMMUNODEFICIENCY	35	0.26	0.73	0.805	0.9	1	4865	tags=23%, list=24%, signal=30%
KEGG_BASE_EXCISION_REPAIR	33	0.2	0.72	0.805	0.906	1	6014	tags=42%, list=30%, signal=60%
KEGG_METABOLISM_OF_XENOBIOTICS_BY_CYTOCHROME_P450	61	0.29	0.69	0.938	0.927	1	1066	tags=11%, list=5%, signal=12%
KEGG_ASTHMA	29	0.31	0.69	0.822	0.919	1	1374	tags=17%, list=7%, signal=18%
KEGG_GLYCOSAMINOGLYCAN_BIOSYNTHESIS_HEPARAN_SULFATE	26	0.19	0.67	0.93	0.926	1	5991	tags=42%, list=30%, signal=60%
KEGG_MATURITY_ONSET_DIABETES_OF_THE_YOUNG	25	0.3	0.67	0.826	0.915	1	3236	tags=20%, list=16%, signal=24%
KEGG_NATURAL_KILLER_CELL_MEDIATED_CYTOTOXICITY	127	0.16	0.65	0.97	0.913	1	3853	tags=20%, list=19%, signal=24%
KEGG_ALLOGRAFT_REJECTION	36	0.23	0.57	0.954	0.964	1	4210	tags=31%, list=21%, signal=39%
KEGG_GRAFT_VERSUS_HOST_DISEASE	37	0.21	0.49	0.978	0.982	1	4210	tags=30%, list=21%, signal=38%
KEGG_PEROXISOME	76	-0.59	-1.85	0.004	0.14	0.089	4446	tags=49%, list=22%, signal=62%
KEGG_PYRUVATE_METABOLISM	40	-0.59	-1.83	0	0.093	0.108	4363	tags=52%, list=22%, signal=67%
KEGG_FATTY_ACID_METABOLISM	42	-0.64	-1.82	0	0.067	0.117	3413	tags=57%, list=17%, signal=69%
KEGG_BUTANOATE_METABOLISM	33	-0.73	-1.81	0.002	0.055	0.126	3413	tags=61%, list=17%, signal=73%
KEGG_CITRATE_CYCLE_TCA_CYCLE	30	-0.68	-1.78	0.004	0.072	0.191	3428	tags=60%, list=17%, signal=72%
KEGG_AMINOACYL_TRNA_BIOSYNTHESIS	22	-0.65	-1.68	0.008	0.153	0.386	4245	tags=68%, list=21%, signal=86%
KEGG_BETA_ALANINE_METABOLISM	22	-0.6	-1.68	0.014	0.133	0.392	3413	tags=50%, list=17%, signal=60%
KEGG_VALINE_LEUCINE_AND_ISOLEUCINE_DEGRADATION	43	-0.73	-1.67	0.006	0.125	0.411	3501	tags=72%, list=17%, signal=87%
KEGG_PROPANOATE_METABOLISM	31	-0.72	-1.63	0.004	0.167	0.512	3501	tags=71%, list=17%, signal=86%
KEGG_ALANINE_ASPARTATE_AND_GLUTAMATE_METABOLISM	30	-0.47	-1.58	0.02	0.242	0.66	3817	tags=43%, list=19%, signal=53%
KEGG_GLYCEROLIPID_METABOLISM	49	-0.42	-1.57	0.023	0.236	0.675	4229	tags=43%, list=21%, signal=54%
KEGG_GLYCOLYSIS_GLUCONEOGENESIS	61	-0.44	-1.55	0.022	0.248	0.703	3884	tags=41%, list=19%, signal=51%
KEGG_TERPENOID_BACKBONE_BIOSYNTHESIS	15	-0.71	-1.55	0.027	0.23	0.704	2614	tags=40%, list=13%, signal=46%
KEGG_LYSINE_DEGRADATION	42	-0.5	-1.54	0.054	0.226	0.717	4765	tags=48%, list=24%, signal=62%
KEGG_GLYCEROPHOSPHOLIPID_METABOLISM	73	-0.35	-1.54	0.008	0.226	0.737	2608	tags=25%, list=13%, signal=28%
KEGG_INSULIN_SIGNALING_PATHWAY	136	-0.35	-1.48	0.059	0.331	0.851	4034	tags=32%, list=20%, signal=39%
KEGG_HOMOLOGOUS_RECOMBINATION	26	-0.43	-1.48	0.079	0.315	0.851	4076	tags=35%, list=20%, signal=43%
KEGG_HISTIDINE_METABOLISM	28	-0.42	-1.47	0.039	0.299	0.851	4508	tags=32%, list=22%, signal=41%
KEGG_ALZHEIMERS_DISEASE	145	-0.34	-1.45	0.126	0.336	0.9	4878	tags=35%, list=24%, signal=46%
KEGG_REGULATION_OF_AUTOPHAGY	32	-0.54	-1.43	0.072	0.363	0.928	5525	tags=53%, list=27%, signal=73%
KEGG_CYSTEINE_AND_METHIONINE_METABOLISM	34	-0.33	-1.42	0.027	0.381	0.941	4230	tags=29%, list=21%, signal=37%
KEGG_PROTEASOME	43	-0.45	-1.41	0.178	0.377	0.948	6182	tags=53%, list=31%, signal=77%
KEGG_OXIDATIVE_PHOSPHORYLATION	101	-0.46	-1.41	0.228	0.364	0.949	4789	tags=45%, list=24%, signal=58%
KEGG_GALACTOSE_METABOLISM	24	-0.44	-1.4	0.111	0.361	0.956	3886	tags=38%, list=19%, signal=46%
KEGG_LONG_TERM_POTENTIATION	70	-0.33	-1.4	0.093	0.352	0.958	3816	tags=27%, list=19%, signal=33%
KEGG_PARKINSONS_DISEASE	99	-0.44	-1.39	0.204	0.355	0.964	4871	tags=44%, list=24%, signal=58%
KEGG_SNARE_INTERACTIONS_IN_VESICULAR_TRANSPORT	38	-0.44	-1.36	0.149	0.423	0.981	4916	tags=39%, list=24%, signal=52%
KEGG_NON_SMALL_CELL_LUNG_CANCER	54	-0.36	-1.36	0.119	0.409	0.981	4341	tags=31%, list=22%, signal=40%
KEGG_TRYPTOPHAN_METABOLISM	39	-0.4	-1.34	0.09	0.427	0.985	3413	tags=36%, list=17%, signal=43%
KEGG_PPAR_SIGNALING_PATHWAY	69	-0.38	-1.34	0.068	0.419	0.985	2979	tags=30%, list=15%, signal=36%
KEGG_GLYCINE_SERINE_AND_THREONINE_METABOLISM	31	-0.41	-1.3	0.093	0.505	0.997	1659	tags=23%, list=8%, signal=25%
KEGG_PENTOSE_PHOSPHATE_PATHWAY	27	-0.38	-1.29	0.17	0.513	0.997	5498	tags=52%, list=27%, signal=71%
KEGG_ABC_TRANSPORTERS	44	-0.38	-1.27	0.147	0.547	0.999	2952	tags=23%, list=15%, signal=27%
KEGG_STARCH_AND_SUCROSE_METABOLISM	38	-0.52	-1.25	0.213	0.563	1	3886	tags=50%, list=19%, signal=62%
KEGG_ARGININE_AND_PROLINE_METABOLISM	52	-0.33	-1.24	0.158	0.591	1	3413	tags=33%, list=17%, signal=39%
KEGG_GLYOXYLATE_AND_DICARBOXYLATE_METABOLISM	16	-0.39	-1.21	0.249	0.637	1	4150	tags=44%, list=21%, signal=55%
KEGG_TASTE_TRANSDUCTION	50	-0.43	-1.2	0.245	0.65	1	1990	tags=20%, list=10%, signal=22%
KEGG_HUNTINGTONS_DISEASE	159	-0.28	-1.18	0.303	0.692	1	4826	tags=33%, list=24%, signal=43%
KEGG_PHOSPHATIDYLINOSITOL_SIGNALING_SYSTEM	76	-0.35	-1.17	0.282	0.677	1	4918	tags=32%, list=24%, signal=42%
KEGG_PURINE_METABOLISM	151	-0.27	-1.17	0.187	0.676	1	3999	tags=28%, list=20%, signal=34%
KEGG_ADIPOCYTOKINE_SIGNALING_PATHWAY	66	-0.3	-1.17	0.243	0.665	1	3633	tags=27%, list=18%, signal=33%
KEGG_ASCORBATE_AND_ALDARATE_METABOLISM	16	-0.65	-1.16	0.333	0.661	1	3413	tags=63%, list=17%, signal=75%
KEGG_SPHINGOLIPID_METABOLISM	37	-0.34	-1.15	0.258	0.676	1	4118	tags=30%, list=20%, signal=37%
KEGG_NICOTINATE_AND_NICOTINAMIDE_METABOLISM	24	-0.46	-1.11	0.339	0.75	1	631	tags=25%, list=3%, signal=26%
KEGG_OOCYTE_MEIOSIS	112	-0.27	-1.1	0.299	0.753	1	4978	tags=32%, list=25%, signal=42%
KEGG_CARDIAC_MUSCLE_CONTRACTION	73	-0.31	-1.1	0.368	0.751	1	5230	tags=34%, list=26%, signal=46%
KEGG_RIG_I_LIKE_RECEPTOR_SIGNALING_PATHWAY	67	-0.32	-1.08	0.342	0.763	1	3920	tags=24%, list=19%, signal=30%
KEGG_ENDOCYTOSIS	180	-0.3	-1.08	0.382	0.752	1	3684	tags=26%, list=18%, signal=32%
KEGG_UBIQUITIN_MEDIATED_PROTEOLYSIS	129	-0.35	-1.08	0.426	0.743	1	6117	tags=45%, list=30%, signal=64%
KEGG_BASAL_TRANSCRIPTION_FACTORS	32	-0.37	-1.08	0.399	0.733	1	5195	tags=41%, list=26%, signal=55%
KEGG_PENTOSE_AND_GLUCURONATE_INTERCONVERSIONS	19	-0.56	-1.08	0.426	0.723	1	3934	tags=63%, list=20%, signal=78%
KEGG_INOSITOL_PHOSPHATE_METABOLISM	54	-0.34	-1.06	0.449	0.752	1	4918	tags=30%, list=24%, signal=39%
KEGG_ONE_CARBON_POOL_BY_FOLATE	17	-0.39	-1.05	0.386	0.739	1	4641	tags=47%, list=23%, signal=61%
KEGG_PHENYLALANINE_METABOLISM	17	-0.36	-1.05	0.415	0.742	1	160	tags=12%, list=1%, signal=12%
KEGG_AMYOTROPHIC_LATERAL_SCLEROSIS_ALS	52	-0.24	-1.04	0.391	0.734	1	4311	tags=27%, list=21%, signal=34%
KEGG_FRUCTOSE_AND_MANNOSE_METABOLISM	32	-0.29	-1.03	0.427	0.746	1	3776	tags=28%, list=19%, signal=35%
KEGG_NITROGEN_METABOLISM	23	-0.37	-1.02	0.411	0.761	1	1584	tags=26%, list=8%, signal=28%
KEGG_DRUG_METABOLISM_OTHER_ENZYMES	41	-0.44	-1.02	0.448	0.748	1	1699	tags=22%, list=8%, signal=24%
KEGG_PROXIMAL_TUBULE_BICARBONATE_RECLAMATION	23	-0.33	-1.02	0.429	0.738	1	5520	tags=48%, list=27%, signal=66%
KEGG_OLFACTORY_TRANSDUCTION	371	-0.5	-1	0.518	0.763	1	4733	tags=45%, list=24%, signal=57%
KEGG_PROTEIN_EXPORT	23	-0.35	-0.98	0.505	0.798	1	3063	tags=26%, list=15%, signal=31%
KEGG_MISMATCH_REPAIR	23	-0.34	-0.97	0.524	0.794	1	3921	tags=35%, list=19%, signal=43%
KEGG_PRIMARY_BILE_ACID_BIOSYNTHESIS	16	-0.37	-0.96	0.49	0.798	1	2047	tags=25%, list=10%, signal=28%
KEGG_ANTIGEN_PROCESSING_AND_PRESENTATION	81	-0.32	-0.96	0.513	0.789	1	6248	tags=43%, list=31%, signal=62%
KEGG_ERBB_SIGNALING_PATHWAY	86	-0.24	-0.95	0.565	0.793	1	3605	tags=23%, list=18%, signal=28%
KEGG_SPLICEOSOME	126	-0.31	-0.95	0.545	0.785	1	6052	tags=41%, list=30%, signal=59%
KEGG_APOPTOSIS	86	-0.29	-0.95	0.589	0.775	1	4311	tags=26%, list=21%, signal=32%
KEGG_AMINO_SUGAR_AND_NUCLEOTIDE_SUGAR_METABOLISM	42	-0.3	-0.94	0.547	0.788	1	2262	tags=21%, list=11%, signal=24%
KEGG_GLIOMA	65	-0.27	-0.94	0.563	0.784	1	4341	tags=28%, list=22%, signal=35%
KEGG_TIGHT_JUNCTION	126	-0.21	-0.93	0.569	0.779	1	4086	tags=23%, list=20%, signal=29%
KEGG_PANTOTHENATE_AND_COA_BIOSYNTHESIS	16	-0.29	-0.93	0.54	0.773	1	6670	tags=56%, list=33%, signal=84%
KEGG_RETINOL_METABOLISM	53	-0.41	-0.93	0.602	0.764	1	3575	tags=26%, list=18%, signal=32%
KEGG_GAP_JUNCTION	87	-0.24	-0.92	0.571	0.766	1	3350	tags=24%, list=17%, signal=29%
KEGG_MTOR_SIGNALING_PATHWAY	51	-0.29	-0.91	0.618	0.785	1	4236	tags=31%, list=21%, signal=40%
KEGG_TYROSINE_METABOLISM	40	-0.26	-0.89	0.673	0.811	1	3259	tags=20%, list=16%, signal=24%
KEGG_BIOSYNTHESIS_OF_UNSATURATED_FATTY_ACIDS	22	-0.29	-0.88	0.678	0.813	1	1779	tags=23%, list=9%, signal=25%
KEGG_EPITHELIAL_CELL_SIGNALING_IN_HELICOBACTER_PYLORI_INFECTION	66	-0.27	-0.87	0.665	0.819	1	3504	tags=23%, list=17%, signal=27%
KEGG_VIRAL_MYOCARDITIS	68	-0.27	-0.87	0.611	0.809	1	4377	tags=28%, list=22%, signal=36%
KEGG_PORPHYRIN_AND_CHLOROPHYLL_METABOLISM	31	-0.38	-0.86	0.657	0.809	1	1975	tags=32%, list=10%, signal=36%
KEGG_RNA_DEGRADATION	52	-0.31	-0.86	0.609	0.8	1	5075	tags=42%, list=25%, signal=56%
KEGG_RENIN_ANGIOTENSIN_SYSTEM	17	-0.34	-0.85	0.681	0.802	1	3922	tags=29%, list=19%, signal=37%
KEGG_DRUG_METABOLISM_CYTOCHROME_P450	61	-0.35	-0.85	0.689	0.798	1	776	tags=13%, list=4%, signal=14%
KEGG_PYRIMIDINE_METABOLISM	94	-0.23	-0.85	0.686	0.795	1	3753	tags=23%, list=19%, signal=29%
KEGG_VIBRIO_CHOLERAE_INFECTION	54	-0.23	-0.84	0.655	0.795	1	3336	tags=24%, list=17%, signal=29%
KEGG_MELANOMA	71	-0.21	-0.84	0.74	0.793	1	2404	tags=15%, list=12%, signal=18%
KEGG_RNA_POLYMERASE	27	-0.26	-0.82	0.654	0.808	1	3244	tags=22%, list=16%, signal=26%
KEGG_ENDOMETRIAL_CANCER	52	-0.24	-0.82	0.728	0.805	1	4453	tags=31%, list=22%, signal=39%
KEGG_LYSOSOME	119	-0.2	-0.8	0.694	0.814	1	4468	tags=24%, list=22%, signal=30%
KEGG_ETHER_LIPID_METABOLISM	31	-0.26	-0.79	0.79	0.83	1	3696	tags=29%, list=18%, signal=36%
KEGG_OTHER_GLYCAN_DEGRADATION	15	-0.24	-0.78	0.726	0.825	1	15347	tags=100%, list=76%, signal=421%
KEGG_PROGESTERONE_MEDIATED_OOCYTE_MATURATION	85	-0.2	-0.78	0.813	0.825	1	4978	tags=31%, list=25%, signal=40%
KEGG_N_GLYCAN_BIOSYNTHESIS	45	-0.25	-0.76	0.713	0.836	1	6424	tags=38%, list=32%, signal=55%
KEGG_VASOPRESSIN_REGULATED_WATER_REABSORPTION	44	-0.21	-0.74	0.846	0.858	1	5029	tags=27%, list=25%, signal=36%
KEGG_STEROID_HORMONE_BIOSYNTHESIS	45	-0.32	-0.74	0.844	0.855	1	1338	tags=18%, list=7%, signal=19%
KEGG_NEUROTROPHIN_SIGNALING_PATHWAY	125	-0.19	-0.71	0.807	0.88	1	4498	tags=25%, list=22%, signal=32%
KEGG_AUTOIMMUNE_THYROID_DISEASE	49	-0.27	-0.66	0.922	0.915	1	4377	tags=31%, list=22%, signal=39%
KEGG_NUCLEOTIDE_EXCISION_REPAIR	43	-0.19	-0.63	0.875	0.937	1	6605	tags=40%, list=33%, signal=59%
KEGG_GLYCOSYLPHOSPHATIDYLINOSITOL_GPI_ANCHOR_BIOSYNTHESIS	25	-0.25	-0.6	0.862	0.948	1	3832	tags=20%, list=19%, signal=25%
KEGG_SELENOAMINO_ACID_METABOLISM	23	-0.19	-0.57	0.948	0.959	1	6163	tags=39%, list=31%, signal=56%
KEGG_TYPE_I_DIABETES_MELLITUS	42	-0.19	-0.49	0.988	0.981	1	2706	tags=14%, list=13%, signal=16%
