# Supplementary material for: Potential molecular and cellular mechanisms of the effects of cuproptosis-related genes in the cardiomyocytes of patients with diabetic heart failure: a bioinformatics analysis
Source: Front Endocrinol (Lausanne). 2024 May 31;15:1370387. doi: 10.3389/fendo.2024.1370387 (PMC11176466; doi:10.3389/fendo.2024.1370387)
Supplement: Supplementary Table 1 — The list of diabetic heart failure-related genes obtained from the Gene Expression Omnibus (GEO) database. [file DataSheet_1.zip › supplements/Supplement Table 31.xlsx]

## Sheet: Sheet1
GS follow link to MSigDB	SIZE	ES	NES	NOM p-val	FDR q-val	FWER p-val	RANK AT MAX	LEADING EDGE
KEGG_HOMOLOGOUS_RECOMBINATION	26	0.5	1.75	0.01	0.309	0.234	4521	tags=46%, list=22%, signal=59%
KEGG_PYRUVATE_METABOLISM	40	0.5	1.5	0.102	1	0.793	4600	tags=43%, list=23%, signal=55%
KEGG_REGULATION_OF_AUTOPHAGY	32	0.52	1.37	0.115	1	0.974	3119	tags=41%, list=15%, signal=48%
KEGG_PRIMARY_BILE_ACID_BIOSYNTHESIS	16	0.52	1.35	0.115	1	0.978	4493	tags=50%, list=22%, signal=64%
KEGG_RETINOL_METABOLISM	53	0.58	1.32	0.102	1	0.99	3170	tags=40%, list=16%, signal=47%
KEGG_BUTANOATE_METABOLISM	33	0.54	1.31	0.209	1	0.99	5379	tags=55%, list=27%, signal=74%
KEGG_PROTEASOME	43	0.43	1.29	0.256	1	0.994	7063	tags=53%, list=35%, signal=82%
KEGG_ASCORBATE_AND_ALDARATE_METABOLISM	16	0.73	1.28	0.159	1	0.995	1126	tags=38%, list=6%, signal=40%
KEGG_RENIN_ANGIOTENSIN_SYSTEM	17	0.51	1.28	0.16	1	0.995	522	tags=24%, list=3%, signal=24%
KEGG_PEROXISOME	76	0.4	1.27	0.251	1	0.996	8129	tags=61%, list=40%, signal=101%
KEGG_DRUG_METABOLISM_OTHER_ENZYMES	41	0.54	1.26	0.215	1	0.998	3170	tags=37%, list=16%, signal=43%
KEGG_DRUG_METABOLISM_CYTOCHROME_P450	61	0.51	1.25	0.146	1	0.999	2436	tags=34%, list=12%, signal=39%
KEGG_STARCH_AND_SUCROSE_METABOLISM	38	0.51	1.22	0.234	1	0.999	1344	tags=21%, list=7%, signal=23%
KEGG_PROPANOATE_METABOLISM	31	0.53	1.21	0.329	1	0.999	5101	tags=52%, list=25%, signal=69%
KEGG_VALINE_LEUCINE_AND_ISOLEUCINE_DEGRADATION	43	0.53	1.17	0.35	1	1	4111	tags=49%, list=20%, signal=61%
KEGG_TYROSINE_METABOLISM	40	0.35	1.17	0.204	1	1	2413	tags=25%, list=12%, signal=28%
KEGG_PENTOSE_AND_GLUCURONATE_INTERCONVERSIONS	19	0.61	1.17	0.305	1	1	1126	tags=32%, list=6%, signal=33%
KEGG_AMINOACYL_TRNA_BIOSYNTHESIS	22	0.44	1.16	0.343	1	1	5615	tags=41%, list=28%, signal=57%
KEGG_AMYOTROPHIC_LATERAL_SCLEROSIS_ALS	52	0.26	1.16	0.224	1	1	3904	tags=27%, list=19%, signal=33%
KEGG_METABOLISM_OF_XENOBIOTICS_BY_CYTOCHROME_P450	61	0.47	1.15	0.257	1	1	2436	tags=34%, list=12%, signal=39%
KEGG_PPAR_SIGNALING_PATHWAY	69	0.32	1.12	0.252	1	1	3851	tags=30%, list=19%, signal=38%
KEGG_OXIDATIVE_PHOSPHORYLATION	101	0.38	1.12	0.394	1	1	7510	tags=53%, list=37%, signal=85%
KEGG_STEROID_HORMONE_BIOSYNTHESIS	45	0.48	1.12	0.331	0.98	1	2608	tags=36%, list=13%, signal=41%
KEGG_PARKINSONS_DISEASE	99	0.37	1.11	0.396	0.962	1	6747	tags=49%, list=34%, signal=74%
KEGG_CITRATE_CYCLE_TCA_CYCLE	30	0.42	1.11	0.4	0.937	1	6278	tags=53%, list=31%, signal=77%
KEGG_MISMATCH_REPAIR	23	0.36	1.06	0.401	1	1	6788	tags=48%, list=34%, signal=72%
KEGG_LONG_TERM_POTENTIATION	70	0.25	1.05	0.389	1	1	4391	tags=26%, list=22%, signal=33%
KEGG_TERPENOID_BACKBONE_BIOSYNTHESIS	15	0.47	1.05	0.461	1	1	1179	tags=13%, list=6%, signal=14%
KEGG_GLYCEROPHOSPHOLIPID_METABOLISM	73	0.24	1.04	0.409	1	1	4583	tags=29%, list=23%, signal=37%
KEGG_FATTY_ACID_METABOLISM	42	0.36	1.04	0.445	0.979	1	7201	tags=50%, list=36%, signal=78%
KEGG_ALZHEIMERS_DISEASE	145	0.25	1.04	0.432	0.954	1	6634	tags=41%, list=33%, signal=60%
KEGG_ALANINE_ASPARTATE_AND_GLUTAMATE_METABOLISM	30	0.3	1.02	0.416	0.973	1	5884	tags=40%, list=29%, signal=56%
KEGG_BETA_ALANINE_METABOLISM	22	0.36	1	0.489	0.996	1	7030	tags=55%, list=35%, signal=84%
KEGG_LINOLEIC_ACID_METABOLISM	27	0.42	0.99	0.502	0.975	1	2629	tags=30%, list=13%, signal=34%
KEGG_PORPHYRIN_AND_CHLOROPHYLL_METABOLISM	31	0.44	0.99	0.507	0.969	1	3494	tags=35%, list=17%, signal=43%
KEGG_TRYPTOPHAN_METABOLISM	39	0.29	0.97	0.534	0.994	1	2908	tags=26%, list=14%, signal=30%
KEGG_GLYCOSPHINGOLIPID_BIOSYNTHESIS_LACTO_AND_NEOLACTO_SERIES	26	0.28	0.96	0.534	0.969	1	306	tags=8%, list=2%, signal=8%
KEGG_MATURITY_ONSET_DIABETES_OF_THE_YOUNG	25	0.43	0.96	0.591	0.961	1	5573	tags=48%, list=28%, signal=66%
KEGG_NEUROACTIVE_LIGAND_RECEPTOR_INTERACTION	270	0.31	0.95	0.548	0.962	1	4673	tags=34%, list=23%, signal=44%
KEGG_CYSTEINE_AND_METHIONINE_METABOLISM	34	0.22	0.95	0.566	0.938	1	6106	tags=32%, list=30%, signal=46%
KEGG_ONE_CARBON_POOL_BY_FOLATE	17	0.35	0.95	0.537	0.915	1	2525	tags=29%, list=13%, signal=34%
KEGG_ABC_TRANSPORTERS	44	0.28	0.93	0.547	0.935	1	5019	tags=36%, list=25%, signal=48%
KEGG_TASTE_TRANSDUCTION	50	0.32	0.92	0.548	0.922	1	1238	tags=16%, list=6%, signal=17%
KEGG_HUNTINGTONS_DISEASE	159	0.23	0.92	0.535	0.913	1	6803	tags=42%, list=34%, signal=63%
KEGG_CARDIAC_MUSCLE_CONTRACTION	73	0.26	0.91	0.588	0.912	1	5929	tags=33%, list=29%, signal=46%
KEGG_PURINE_METABOLISM	151	0.2	0.89	0.69	0.922	1	4828	tags=26%, list=24%, signal=34%
KEGG_ALPHA_LINOLENIC_ACID_METABOLISM	17	0.33	0.88	0.677	0.939	1	2629	tags=24%, list=13%, signal=27%
KEGG_GLYCEROLIPID_METABOLISM	49	0.23	0.87	0.624	0.923	1	4035	tags=24%, list=20%, signal=31%
KEGG_ARACHIDONIC_ACID_METABOLISM	55	0.31	0.87	0.656	0.905	1	3435	tags=25%, list=17%, signal=31%
KEGG_AUTOIMMUNE_THYROID_DISEASE	49	0.35	0.87	0.653	0.9	1	3117	tags=33%, list=15%, signal=39%
KEGG_GLYCOSYLPHOSPHATIDYLINOSITOL_GPI_ANCHOR_BIOSYNTHESIS	25	0.36	0.86	0.654	0.892	1	1692	tags=16%, list=8%, signal=17%
KEGG_CYTOSOLIC_DNA_SENSING_PATHWAY	50	0.28	0.85	0.713	0.886	1	2631	tags=22%, list=13%, signal=25%
KEGG_GLYCOLYSIS_GLUCONEOGENESIS	61	0.24	0.85	0.679	0.879	1	4600	tags=30%, list=23%, signal=38%
KEGG_GLYCINE_SERINE_AND_THREONINE_METABOLISM	31	0.27	0.85	0.741	0.865	1	2455	tags=23%, list=12%, signal=26%
KEGG_RIG_I_LIKE_RECEPTOR_SIGNALING_PATHWAY	67	0.23	0.79	0.85	0.945	1	1737	tags=13%, list=9%, signal=15%
KEGG_GLUTATHIONE_METABOLISM	49	0.23	0.78	0.849	0.94	1	7125	tags=45%, list=35%, signal=69%
KEGG_OOCYTE_MEIOSIS	112	0.19	0.76	0.87	0.96	1	6926	tags=38%, list=34%, signal=57%
KEGG_HISTIDINE_METABOLISM	28	0.21	0.76	0.832	0.948	1	1625	tags=11%, list=8%, signal=12%
KEGG_SNARE_INTERACTIONS_IN_VESICULAR_TRANSPORT	38	0.24	0.74	0.744	0.957	1	5590	tags=34%, list=28%, signal=47%
KEGG_CALCIUM_SIGNALING_PATHWAY	177	0.18	0.73	0.879	0.958	1	3848	tags=22%, list=19%, signal=27%
KEGG_OLFACTORY_TRANSDUCTION	371	0.35	0.73	0.759	0.945	1	4124	tags=31%, list=20%, signal=38%
KEGG_DNA_REPLICATION	36	0.21	0.73	0.777	0.93	1	6792	tags=42%, list=34%, signal=63%
KEGG_ANTIGEN_PROCESSING_AND_PRESENTATION	81	0.24	0.73	0.84	0.917	1	3310	tags=22%, list=16%, signal=26%
KEGG_PHENYLALANINE_METABOLISM	17	0.25	0.72	0.876	0.91	1	1625	tags=18%, list=8%, signal=19%
KEGG_NATURAL_KILLER_CELL_MEDIATED_CYTOTOXICITY	127	0.17	0.69	0.93	0.929	1	3930	tags=19%, list=20%, signal=23%
KEGG_SPHINGOLIPID_METABOLISM	37	0.2	0.68	0.896	0.932	1	4515	tags=24%, list=22%, signal=31%
KEGG_PANTOTHENATE_AND_COA_BIOSYNTHESIS	16	0.2	0.66	0.915	0.941	1	3133	tags=13%, list=16%, signal=15%
KEGG_NUCLEOTIDE_EXCISION_REPAIR	43	0.19	0.6	0.916	0.971	1	6962	tags=37%, list=35%, signal=57%
KEGG_BASAL_TRANSCRIPTION_FACTORS	32	0.2	0.59	0.912	0.964	1	4123	tags=19%, list=20%, signal=24%
KEGG_RNA_DEGRADATION	52	0.21	0.59	0.88	0.95	1	5754	tags=31%, list=29%, signal=43%
KEGG_UBIQUITIN_MEDIATED_PROTEOLYSIS	129	0.13	0.42	0.981	0.994	1	6718	tags=33%, list=33%, signal=50%
KEGG_PATHOGENIC_ESCHERICHIA_COLI_INFECTION	55	-0.56	-1.76	0.014	0.448	0.214	4489	tags=53%, list=22%, signal=68%
KEGG_DORSO_VENTRAL_AXIS_FORMATION	24	-0.62	-1.75	0.01	0.227	0.216	2852	tags=42%, list=14%, signal=48%
KEGG_ACUTE_MYELOID_LEUKEMIA	57	-0.56	-1.7	0.01	0.258	0.317	3813	tags=44%, list=19%, signal=54%
KEGG_THYROID_CANCER	29	-0.54	-1.66	0.006	0.298	0.417	2797	tags=34%, list=14%, signal=40%
KEGG_LEUKOCYTE_TRANSENDOTHELIAL_MIGRATION	111	-0.44	-1.64	0.029	0.291	0.469	4495	tags=38%, list=22%, signal=48%
KEGG_GLYCOSAMINOGLYCAN_BIOSYNTHESIS_KERATAN_SULFATE	15	-0.58	-1.54	0.053	0.575	0.745	3807	tags=40%, list=19%, signal=49%
KEGG_PATHWAYS_IN_CANCER	321	-0.39	-1.54	0.056	0.516	0.764	2904	tags=27%, list=14%, signal=31%
KEGG_FOCAL_ADHESION	194	-0.53	-1.54	0.053	0.453	0.764	3141	tags=40%, list=16%, signal=47%
KEGG_FC_GAMMA_R_MEDIATED_PHAGOCYTOSIS	93	-0.46	-1.53	0.083	0.413	0.772	4495	tags=42%, list=22%, signal=54%
KEGG_ECM_RECEPTOR_INTERACTION	83	-0.63	-1.52	0.082	0.406	0.801	2464	tags=46%, list=12%, signal=52%
KEGG_BLADDER_CANCER	41	-0.48	-1.52	0.052	0.377	0.804	2770	tags=34%, list=14%, signal=40%
KEGG_CHRONIC_MYELOID_LEUKEMIA	73	-0.52	-1.52	0.056	0.349	0.807	3709	tags=38%, list=18%, signal=47%
KEGG_NOTCH_SIGNALING_PATHWAY	47	-0.49	-1.48	0.13	0.434	0.883	3623	tags=38%, list=18%, signal=47%
KEGG_GLYCOSAMINOGLYCAN_BIOSYNTHESIS_CHONDROITIN_SULFATE	22	-0.54	-1.47	0.091	0.436	0.896	3068	tags=41%, list=15%, signal=48%
KEGG_TGF_BETA_SIGNALING_PATHWAY	85	-0.52	-1.46	0.079	0.42	0.905	2037	tags=28%, list=10%, signal=31%
KEGG_COLORECTAL_CANCER	61	-0.52	-1.45	0.087	0.419	0.911	2797	tags=28%, list=14%, signal=32%
KEGG_ALDOSTERONE_REGULATED_SODIUM_REABSORPTION	42	-0.41	-1.44	0.048	0.418	0.921	4495	tags=40%, list=22%, signal=52%
KEGG_GAP_JUNCTION	87	-0.37	-1.44	0.061	0.414	0.928	3716	tags=36%, list=18%, signal=44%
KEGG_AXON_GUIDANCE	127	-0.41	-1.42	0.133	0.437	0.944	4004	tags=33%, list=20%, signal=41%
KEGG_ADHERENS_JUNCTION	70	-0.48	-1.41	0.087	0.443	0.953	4664	tags=47%, list=23%, signal=61%
KEGG_PROSTATE_CANCER	89	-0.44	-1.4	0.072	0.443	0.961	2797	tags=30%, list=14%, signal=35%
KEGG_LEISHMANIA_INFECTION	69	-0.52	-1.4	0.119	0.424	0.961	3611	tags=42%, list=18%, signal=51%
KEGG_RENAL_CELL_CARCINOMA	65	-0.49	-1.4	0.062	0.408	0.962	2072	tags=28%, list=10%, signal=31%
KEGG_BASAL_CELL_CARCINOMA	55	-0.44	-1.39	0.112	0.409	0.971	2797	tags=25%, list=14%, signal=29%
KEGG_VEGF_SIGNALING_PATHWAY	73	-0.31	-1.38	0.089	0.422	0.977	1819	tags=15%, list=9%, signal=17%
KEGG_PROXIMAL_TUBULE_BICARBONATE_RECLAMATION	23	-0.43	-1.35	0.128	0.477	0.986	3874	tags=39%, list=19%, signal=48%
KEGG_EPITHELIAL_CELL_SIGNALING_IN_HELICOBACTER_PYLORI_INFECTION	66	-0.42	-1.35	0.118	0.476	0.988	6437	tags=59%, list=32%, signal=87%
KEGG_LYSOSOME	119	-0.33	-1.34	0.149	0.476	0.989	5586	tags=44%, list=28%, signal=60%
KEGG_PANCREATIC_CANCER	68	-0.45	-1.32	0.165	0.502	0.994	3784	tags=34%, list=19%, signal=42%
KEGG_WNT_SIGNALING_PATHWAY	148	-0.31	-1.32	0.092	0.49	0.995	3787	tags=23%, list=19%, signal=28%
KEGG_SELENOAMINO_ACID_METABOLISM	23	-0.45	-1.31	0.181	0.488	0.996	6161	tags=52%, list=31%, signal=75%
KEGG_SMALL_CELL_LUNG_CANCER	84	-0.41	-1.31	0.199	0.493	0.997	3709	tags=33%, list=18%, signal=41%
KEGG_REGULATION_OF_ACTIN_CYTOSKELETON	208	-0.33	-1.29	0.193	0.514	0.998	3929	tags=32%, list=20%, signal=40%
KEGG_PRION_DISEASES	35	-0.39	-1.28	0.143	0.531	0.999	3604	tags=37%, list=18%, signal=45%
KEGG_CHEMOKINE_SIGNALING_PATHWAY	185	-0.33	-1.27	0.162	0.525	0.999	4931	tags=42%, list=25%, signal=55%
KEGG_GLYCOSAMINOGLYCAN_DEGRADATION	20	-0.38	-1.24	0.23	0.602	1	4971	tags=55%, list=25%, signal=73%
KEGG_SYSTEMIC_LUPUS_ERYTHEMATOSUS	53	-0.49	-1.23	0.25	0.596	1	1913	tags=36%, list=10%, signal=40%
KEGG_MAPK_SIGNALING_PATHWAY	263	-0.29	-1.22	0.185	0.603	1	3793	tags=27%, list=19%, signal=32%
KEGG_T_CELL_RECEPTOR_SIGNALING_PATHWAY	107	-0.3	-1.21	0.225	0.628	1	3992	tags=26%, list=20%, signal=32%
KEGG_NEUROTROPHIN_SIGNALING_PATHWAY	125	-0.33	-1.2	0.265	0.635	1	5453	tags=41%, list=27%, signal=56%
KEGG_MELANOGENESIS	101	-0.3	-1.19	0.234	0.636	1	3592	tags=27%, list=18%, signal=32%
KEGG_AMINO_SUGAR_AND_NUCLEOTIDE_SUGAR_METABOLISM	42	-0.37	-1.17	0.299	0.666	1	3344	tags=33%, list=17%, signal=40%
KEGG_FRUCTOSE_AND_MANNOSE_METABOLISM	32	-0.33	-1.17	0.266	0.665	1	1954	tags=22%, list=10%, signal=24%
KEGG_ENDOMETRIAL_CANCER	52	-0.34	-1.16	0.292	0.66	1	4839	tags=33%, list=24%, signal=43%
KEGG_HEMATOPOIETIC_CELL_LINEAGE	85	-0.38	-1.15	0.246	0.671	1	2471	tags=26%, list=12%, signal=29%
KEGG_VIBRIO_CHOLERAE_INFECTION	54	-0.31	-1.12	0.341	0.737	1	3696	tags=30%, list=18%, signal=36%
KEGG_HEDGEHOG_SIGNALING_PATHWAY	56	-0.33	-1.12	0.308	0.724	1	2311	tags=16%, list=11%, signal=18%
KEGG_CELL_ADHESION_MOLECULES_CAMS	131	-0.33	-1.11	0.315	0.733	1	4105	tags=32%, list=20%, signal=40%
KEGG_ARGININE_AND_PROLINE_METABOLISM	52	-0.3	-1.1	0.306	0.734	1	4060	tags=27%, list=20%, signal=34%
KEGG_ERBB_SIGNALING_PATHWAY	86	-0.27	-1.1	0.343	0.725	1	4536	tags=30%, list=23%, signal=39%
KEGG_DILATED_CARDIOMYOPATHY	89	-0.29	-1.09	0.365	0.731	1	3186	tags=25%, list=16%, signal=29%
KEGG_COMPLEMENT_AND_COAGULATION_CASCADES	68	-0.37	-1.09	0.349	0.721	1	1909	tags=28%, list=9%, signal=31%
KEGG_GLIOMA	65	-0.31	-1.08	0.361	0.718	1	3709	tags=28%, list=18%, signal=34%
KEGG_CYTOKINE_CYTOKINE_RECEPTOR_INTERACTION	256	-0.32	-1.08	0.348	0.712	1	1619	tags=19%, list=8%, signal=20%
KEGG_GALACTOSE_METABOLISM	24	-0.33	-1.08	0.347	0.703	1	2648	tags=21%, list=13%, signal=24%
KEGG_OTHER_GLYCAN_DEGRADATION	15	-0.32	-1.07	0.352	0.698	1	3839	tags=40%, list=19%, signal=49%
KEGG_GNRH_SIGNALING_PATHWAY	99	-0.27	-1.07	0.361	0.686	1	3592	tags=25%, list=18%, signal=31%
KEGG_B_CELL_RECEPTOR_SIGNALING_PATHWAY	74	-0.3	-1.06	0.401	0.699	1	4539	tags=28%, list=23%, signal=37%
KEGG_TOLL_LIKE_RECEPTOR_SIGNALING_PATHWAY	98	-0.35	-1.06	0.381	0.696	1	3784	tags=32%, list=19%, signal=39%
KEGG_GLYCOSAMINOGLYCAN_BIOSYNTHESIS_HEPARAN_SULFATE	26	-0.31	-1.05	0.372	0.695	1	4127	tags=31%, list=21%, signal=39%
KEGG_INTESTINAL_IMMUNE_NETWORK_FOR_IGA_PRODUCTION	47	-0.42	-1.04	0.421	0.711	1	4182	tags=43%, list=21%, signal=54%
KEGG_NITROGEN_METABOLISM	23	-0.39	-1.04	0.403	0.703	1	706	tags=17%, list=4%, signal=18%
KEGG_ARRHYTHMOGENIC_RIGHT_VENTRICULAR_CARDIOMYOPATHY_ARVC	73	-0.29	-1.03	0.418	0.702	1	3054	tags=26%, list=15%, signal=31%
KEGG_TIGHT_JUNCTION	126	-0.24	-1.03	0.397	0.695	1	4410	tags=27%, list=22%, signal=34%
KEGG_APOPTOSIS	86	-0.31	-1.03	0.489	0.696	1	4890	tags=41%, list=24%, signal=54%
KEGG_HYPERTROPHIC_CARDIOMYOPATHY_HCM	82	-0.28	-1.01	0.428	0.711	1	2495	tags=20%, list=12%, signal=22%
KEGG_ENDOCYTOSIS	180	-0.27	-1	0.497	0.728	1	4559	tags=31%, list=23%, signal=40%
KEGG_P53_SIGNALING_PATHWAY	67	-0.32	-0.99	0.475	0.733	1	2659	tags=21%, list=13%, signal=24%
KEGG_NOD_LIKE_RECEPTOR_SIGNALING_PATHWAY	62	-0.3	-0.97	0.474	0.754	1	3784	tags=26%, list=19%, signal=32%
KEGG_BIOSYNTHESIS_OF_UNSATURATED_FATTY_ACIDS	22	-0.33	-0.97	0.525	0.746	1	2603	tags=27%, list=13%, signal=31%
KEGG_STEROID_BIOSYNTHESIS	16	-0.35	-0.95	0.516	0.773	1	603	tags=13%, list=3%, signal=13%
KEGG_JAK_STAT_SIGNALING_PATHWAY	152	-0.24	-0.95	0.569	0.779	1	3819	tags=29%, list=19%, signal=35%
KEGG_ETHER_LIPID_METABOLISM	31	-0.31	-0.93	0.546	0.803	1	2231	tags=19%, list=11%, signal=22%
KEGG_MTOR_SIGNALING_PATHWAY	51	-0.3	-0.93	0.589	0.794	1	4546	tags=37%, list=23%, signal=48%
KEGG_NICOTINATE_AND_NICOTINAMIDE_METABOLISM	24	-0.37	-0.93	0.572	0.787	1	576	tags=17%, list=3%, signal=17%
KEGG_BASE_EXCISION_REPAIR	33	-0.25	-0.92	0.546	0.79	1	3633	tags=18%, list=18%, signal=22%
KEGG_VASOPRESSIN_REGULATED_WATER_REABSORPTION	44	-0.26	-0.91	0.634	0.793	1	3427	tags=27%, list=17%, signal=33%
KEGG_PRIMARY_IMMUNODEFICIENCY	35	-0.3	-0.88	0.628	0.837	1	5045	tags=26%, list=25%, signal=34%
KEGG_PYRIMIDINE_METABOLISM	94	-0.24	-0.88	0.64	0.83	1	576	tags=7%, list=3%, signal=8%
KEGG_O_GLYCAN_BIOSYNTHESIS	27	-0.26	-0.87	0.671	0.832	1	2248	tags=26%, list=11%, signal=29%
KEGG_MELANOMA	71	-0.22	-0.86	0.679	0.843	1	2904	tags=23%, list=14%, signal=26%
KEGG_VASCULAR_SMOOTH_MUSCLE_CONTRACTION	110	-0.2	-0.86	0.665	0.838	1	3929	tags=25%, list=20%, signal=30%
KEGG_VIRAL_MYOCARDITIS	68	-0.27	-0.85	0.649	0.834	1	4854	tags=41%, list=24%, signal=54%
KEGG_TYPE_II_DIABETES_MELLITUS	47	-0.21	-0.85	0.706	0.836	1	4635	tags=32%, list=23%, signal=41%
KEGG_SPLICEOSOME	126	-0.27	-0.84	0.648	0.838	1	6369	tags=47%, list=32%, signal=68%
KEGG_INOSITOL_PHOSPHATE_METABOLISM	54	-0.27	-0.84	0.724	0.836	1	4610	tags=35%, list=23%, signal=46%
KEGG_GLYOXYLATE_AND_DICARBOXYLATE_METABOLISM	16	-0.28	-0.83	0.673	0.837	1	1189	tags=13%, list=6%, signal=13%
KEGG_ADIPOCYTOKINE_SIGNALING_PATHWAY	66	-0.21	-0.82	0.744	0.843	1	3936	tags=24%, list=20%, signal=30%
KEGG_LONG_TERM_DEPRESSION	66	-0.22	-0.82	0.755	0.834	1	1266	tags=9%, list=6%, signal=10%
KEGG_PENTOSE_PHOSPHATE_PATHWAY	27	-0.24	-0.82	0.711	0.83	1	2938	tags=22%, list=15%, signal=26%
KEGG_FC_EPSILON_RI_SIGNALING_PATHWAY	76	-0.21	-0.81	0.735	0.822	1	3823	tags=21%, list=19%, signal=26%
KEGG_GLYCOSPHINGOLIPID_BIOSYNTHESIS_GANGLIO_SERIES	15	-0.31	-0.81	0.706	0.815	1	3807	tags=33%, list=19%, signal=41%
KEGG_CELL_CYCLE	123	-0.24	-0.78	0.753	0.851	1	3898	tags=26%, list=19%, signal=32%
KEGG_PROGESTERONE_MEDIATED_OOCYTE_MATURATION	85	-0.2	-0.75	0.852	0.894	1	4832	tags=34%, list=24%, signal=45%
KEGG_INSULIN_SIGNALING_PATHWAY	136	-0.17	-0.72	0.822	0.916	1	4525	tags=27%, list=22%, signal=35%
KEGG_PROTEIN_EXPORT	23	-0.26	-0.72	0.745	0.91	1	4317	tags=30%, list=21%, signal=39%
KEGG_ASTHMA	29	-0.3	-0.69	0.851	0.943	1	1751	tags=24%, list=9%, signal=26%
KEGG_PHOSPHATIDYLINOSITOL_SIGNALING_SYSTEM	76	-0.2	-0.67	0.865	0.945	1	4610	tags=30%, list=23%, signal=39%
KEGG_LYSINE_DEGRADATION	42	-0.21	-0.67	0.786	0.944	1	2412	tags=19%, list=12%, signal=22%
KEGG_N_GLYCAN_BIOSYNTHESIS	45	-0.21	-0.66	0.808	0.937	1	5526	tags=40%, list=27%, signal=55%
KEGG_NON_SMALL_CELL_LUNG_CANCER	54	-0.17	-0.66	0.903	0.934	1	4839	tags=26%, list=24%, signal=34%
KEGG_TYPE_I_DIABETES_MELLITUS	42	-0.25	-0.64	0.918	0.936	1	1989	tags=21%, list=10%, signal=24%
KEGG_GRAFT_VERSUS_HOST_DISEASE	37	-0.26	-0.63	0.909	0.94	1	4582	tags=38%, list=23%, signal=49%
KEGG_ALLOGRAFT_REJECTION	36	-0.25	-0.61	0.94	0.946	1	1738	tags=19%, list=9%, signal=21%
KEGG_RNA_POLYMERASE	27	-0.18	-0.58	0.94	0.955	1	1654	tags=7%, list=8%, signal=8%
KEGG_RIBOSOME	86	-0.22	-0.56	0.824	0.957	1	1952	tags=7%, list=10%, signal=8%
