# Supplementary material for: Potential molecular and cellular mechanisms of the effects of cuproptosis-related genes in the cardiomyocytes of patients with diabetic heart failure: a bioinformatics analysis
Source: Front Endocrinol (Lausanne). 2024 May 31;15:1370387. doi: 10.3389/fendo.2024.1370387 (PMC11176466; doi:10.3389/fendo.2024.1370387)
Supplement: Supplementary Table 1 — The list of diabetic heart failure-related genes obtained from the Gene Expression Omnibus (GEO) database. [file DataSheet_1.zip › supplements/Supplement Table 32.xlsx]

## Sheet: Sheet3
		geneSet	motif	NES	AUC	TF_highConf	TF_lowConf	nEnrGenes	rankAtMax	enrichedGenes
1	cisbp__M3225	Key_Gene	cisbp__M3225	8.96	0.485	MECOM (directAnnotation).	PRDM16 (inferredBy_MotifSimilarity).	2	373	BCO2;CORIN
2	cisbp__M6014	Key_Gene	cisbp__M6014	8.58	0.465	FOXJ3 (inferredBy_Orthology).	FOXG1; FOXK1 (inferredBy_MotifSimilarity).	2	468	CORIN;HSDL2
3	cisbp__M3227	Key_Gene	cisbp__M3227	7.84	0.426	MECOM (directAnnotation).	GATA6; PRDM16 (inferredBy_MotifSimilarity). GATA1; GATA2; GATA3 (inferredBy_MotifSimilarity_n_Orthology).	2	577	BCO2;CORIN
4	cisbp__M3229	Key_Gene	cisbp__M3229	6.84	0.374	MECOM (directAnnotation).	GATA6; PRDM16 (inferredBy_MotifSimilarity).	2	1733	BCO2;CORIN
5	cisbp__M1614	Key_Gene	cisbp__M1614	6.83	0.373			3	4024	BCO2;CORIN;HSDL2
6	cisbp__M4708	Key_Gene	cisbp__M4708	6.02	0.331	TBP (directAnnotation).	POU2F1; POU2F2; POU2F3; POU3F4; POU5F1B (inferredBy_MotifSimilarity). POU5F1 (inferredBy_MotifSimilarity_n_Orthology).	2	1733	BCO2;CORIN
7	cisbp__M4823	Key_Gene	cisbp__M4823	5.98	0.329			3	4999	BCO2;CORIN;HSDL2
8	cisbp__M1660	Key_Gene	cisbp__M1660	5.9	0.325			1	73	CORIN
9	cisbp__M1656	Key_Gene	cisbp__M1656	5.88	0.324			1	73	CORIN
10	cisbp__M1649	Key_Gene	cisbp__M1649	5.86	0.323			1	73	CORIN
11	cisbp__M2218	Key_Gene	cisbp__M2218	5.82	0.321			3	4024	BCO2;CORIN;HSDL2
12	cisbp__M1661	Key_Gene	cisbp__M1661	5.82	0.32			1	73	CORIN
13	cisbp__M5875	Key_Gene	cisbp__M5875	5.77	0.318	TBX1 (directAnnotation).	EOMES; MGA; T; TBR1; TBX15; TBX4; TBX5 (inferredBy_MotifSimilarity). TBX10 (inferredBy_MotifSimilarity_n_Orthology).	1	73	BCO2
14	cisbp__M0500	Key_Gene	cisbp__M0500	5.71	0.315	ZNF622 (inferredBy_Orthology).		2	4745	BCO2;CORIN
15	cisbp__M2092	Key_Gene	cisbp__M2092	5.62	0.31			3	4745	BCO2;CORIN;HSDL2
16	cisbp__M4914	Key_Gene	cisbp__M4914	5.54	0.306	BNC1; BNC2 (inferredBy_Orthology).		1	92	HSDL2
17	cisbp__M2285	Key_Gene	cisbp__M2285	5.54	0.306	GFI1B (inferredBy_Orthology).	GFI1 (inferredBy_MotifSimilarity).	2	4024	BCO2;HSDL2
18	cisbp__M5228	Key_Gene	cisbp__M5228	5.51	0.304	TCF12; TCF3; TCF4 (inferredBy_Orthology).	FERD3L; NEUROD1 (inferredBy_MotifSimilarity). ATOH1; MSC; NEUROG1; NEUROG2; NEUROG3; TCF21 (inferredBy_MotifSimilarity_n_Orthology).	1	97	CORIN
19	cisbp__M0534	Key_Gene	cisbp__M0534	5.48	0.303		ZNF622 (inferredBy_MotifSimilarity_n_Orthology).	2	4024	BCO2;CORIN
20	cisbp__M4941	Key_Gene	cisbp__M4941	5.46	0.302	EMX1; EMX2 (inferredBy_Orthology).		1	136	CORIN
21	cisbp__M0539	Key_Gene	cisbp__M0539	5.46	0.302			2	4024	BCO2;CORIN
22	cisbp__M0538	Key_Gene	cisbp__M0538	5.46	0.302		ZNF622 (inferredBy_MotifSimilarity_n_Orthology).	2	4024	BCO2;CORIN
23	cisbp__M3675	Key_Gene	cisbp__M3675	5.45	0.301	POU2F1 (directAnnotation).	POU2F2; POU2F3; POU3F1; POU3F3; POU3F4; POU5F1; POU5F1B (inferredBy_MotifSimilarity).	2	1733	BCO2;CORIN
24	cisbp__M2425	Key_Gene	cisbp__M2425	5.38	0.298			1	136	CORIN
25	cisbp__M3562	Key_Gene	cisbp__M3562	5.38	0.298	MEIS1 (directAnnotation).		1	136	CORIN
26	cisbp__M2294	Key_Gene	cisbp__M2294	5.38	0.297	KLF1 (inferredBy_Orthology).	KLF12; KLF2; KLF4; KLF5 (inferredBy_MotifSimilarity). KLF3; KLF6; KLF7; KLF8 (inferredBy_MotifSimilarity_n_Orthology).	2	2539	BCO2;CORIN
27	cisbp__M5127	Key_Gene	cisbp__M5127	5.36	0.297	TCF12; TCF3; TCF4 (inferredBy_Orthology).	ATOH1; ATOH7; BHLHA15; BHLHE22; BHLHE23; MESP2; MSC; MSGN1; NEUROD1; NEUROD2; OLIG2; OLIG3; TCF21 (inferredBy_MotifSimilarity). NEUROG1 (inferredBy_MotifSimilarity_n_Orthology).	2	4024	CORIN;HSDL2
28	cisbp__M5712	Key_Gene	cisbp__M5712	5.35	0.296	PDX1 (directAnnotation).	BARHL2; DLX4; EMX1; GBX2; GSX2; HOXA5; LHX4; LHX6; LMX1A; PRRX2; RAX; VAX1; VAX2 (inferredBy_MotifSimilarity). ARX; BARHL1; DLX1; DLX6; DRGX; EMX2; EN1; EN2; EVX1; EVX2; GBX1; HOXA1; HOXA2; HOXA3; HOXB3; HOXB5; HOXD3; LHX2; LHX8; LHX9; NKX1-1; NKX1-2; OTP; PROP1; UNCX; VSX2 (inferredBy_MotifSimilarity_n_Orthology).	1	136	CORIN
29	cisbp__M5686	Key_Gene	cisbp__M5686	5.32	0.294	NR4A2 (directAnnotation).	NR4A1; NR4A3 (inferredBy_MotifSimilarity_n_Orthology).	1	136	CORIN
30	cisbp__M6271	Key_Gene	cisbp__M6271	5.29	0.293	HES1 (directAnnotation).		2	1733	BCO2;CORIN
31	cisbp__M2255	Key_Gene	cisbp__M2255	5.22	0.289	PPARA; PPARD; PPARG (inferredBy_Orthology).		2	2539	BCO2;CORIN
32	cisbp__M6424	Key_Gene	cisbp__M6424	5.22	0.289	POU2F2 (directAnnotation).	HOXD8; NANOG; POU1F1; POU2AF1; POU2F1; POU2F3; POU3F1; POU3F2; POU3F3; POU3F4; POU4F1; POU5F1; POU5F1B; SOX2; TBP (inferredBy_MotifSimilarity). NANOGP8 (inferredBy_MotifSimilarity_n_Orthology).	2	1733	BCO2;CORIN
33	cisbp__M4286	Key_Gene	cisbp__M4286	5.2	0.288			1	150	CORIN
34	cisbp__M0464	Key_Gene	cisbp__M0464	5.16	0.286			2	4745	BCO2;CORIN
35	cisbp__M5058	Key_Gene	cisbp__M5058	5.14	0.285	PPARA; PPARD; PPARG (inferredBy_Orthology).		1	180	BCO2
36	cisbp__M2426	Key_Gene	cisbp__M2426	5.11	0.283			1	180	CORIN
37	cisbp__M4849	Key_Gene	cisbp__M4849	5.08	0.282	TCF12; TCF3; TCF4 (inferredBy_Orthology).	SCX; TCF15 (inferredBy_MotifSimilarity_n_Orthology).	1	180	CORIN
38	cisbp__M6529	Key_Gene	cisbp__M6529	5.07	0.282	UBP1 (directAnnotation).		2	2539	CORIN;HSDL2
39	cisbp__M2174	Key_Gene	cisbp__M2174	5.07	0.281	BORCS8-MEF2B; MEF2A; MEF2B; MEF2C; MEF2D (inferredBy_Orthology).		2	1733	BCO2;HSDL2
40	cisbp__M4934	Key_Gene	cisbp__M4934	5.04	0.28	PPARA; PPARD; PPARG (inferredBy_Orthology).		3	4745	BCO2;CORIN;HSDL2
41	cisbp__M5650	Key_Gene	cisbp__M5650	5.03	0.279	MYBL2 (directAnnotation).	MYBL1 (inferredBy_MotifSimilarity).	3	4745	BCO2;CORIN;HSDL2
42	cisbp__M5648	Key_Gene	cisbp__M5648	5.02	0.279	MYBL2 (directAnnotation).	MYBL1 (inferredBy_MotifSimilarity).	1	212	BCO2
43	cisbp__M4913	Key_Gene	cisbp__M4913	5	0.278	BNC1; BNC2 (inferredBy_Orthology).		2	1733	BCO2;HSDL2
44	cisbp__M6302	Key_Gene	cisbp__M6302	4.94	0.274	HOXD13 (directAnnotation).		1	212	CORIN
45	cisbp__M3009	Key_Gene	cisbp__M3009	4.91	0.273	POU3F2 (directAnnotation).		1	212	CORIN
46	cisbp__M0507	Key_Gene	cisbp__M0507	4.88	0.271	GTF3A; ZXDA; ZXDB; ZXDC (inferredBy_Orthology).		1	212	CORIN
47	cisbp__M4915	Key_Gene	cisbp__M4915	4.85	0.27	BNC1; BNC2 (inferredBy_Orthology).		1	212	HSDL2
48	cisbp__M4910	Key_Gene	cisbp__M4910	4.82	0.268	TCF12; TCF3; TCF4 (inferredBy_Orthology).	ATOH1; ATOH7; BHLHA15; BHLHE22; BHLHE23; MESP2; MSC; NEUROD1; NEUROD2; OLIG2; OLIG3; TCF21 (inferredBy_MotifSimilarity). NEUROG1 (inferredBy_MotifSimilarity_n_Orthology).	1	310	CORIN
49	cisbp__M5526	Key_Gene	cisbp__M5526	4.81	0.268	HNF4A (directAnnotation).	HNF4G (inferredBy_MotifSimilarity).	1	310	BCO2
50	cisbp__M0656	Key_Gene	cisbp__M0656	4.75	0.265			2	4024	CORIN;HSDL2
51	cisbp__M3676	Key_Gene	cisbp__M3676	4.72	0.263	POU2F1 (directAnnotation).	POU2F2; POU2F3; POU3F3; POU5F1B (inferredBy_MotifSimilarity). POU3F1; POU3F2 (inferredBy_MotifSimilarity_n_Orthology).	2	4024	BCO2;CORIN
52	cisbp__M5354	Key_Gene	cisbp__M5354	4.71	0.263	E2F2 (directAnnotation).	E2F1; E2F3; E2F4 (inferredBy_MotifSimilarity).	1	310	BCO2
53	cisbp__M2205	Key_Gene	cisbp__M2205	4.7	0.262			2	2539	BCO2;CORIN
54	cisbp__M5187	Key_Gene	cisbp__M5187	4.68	0.261		GFI1; GFI1B (inferredBy_MotifSimilarity).	2	4024	BCO2;HSDL2
55	cisbp__M6423	Key_Gene	cisbp__M6423	4.68	0.261	POU2F1 (directAnnotation).	HOXD8; NANOG; POU1F1; POU2AF1; POU2F2; POU2F3; POU3F1; POU3F2; POU3F3; POU3F4; POU4F1; POU5F1; POU5F1B; SOX2; TBP (inferredBy_MotifSimilarity). NANOGP8; SOX17 (inferredBy_MotifSimilarity_n_Orthology).	2	1733	BCO2;CORIN
56	cisbp__M2383	Key_Gene	cisbp__M2383	4.68	0.261			2	2539	BCO2;CORIN
57	cisbp__M2072	Key_Gene	cisbp__M2072	4.68	0.261	GTF3A; ZXDA; ZXDB; ZXDC (inferredBy_Orthology).		1	310	CORIN
58	cisbp__M4415	Key_Gene	cisbp__M4415	4.66	0.26			2	2539	BCO2;CORIN
59	cisbp__M1657	Key_Gene	cisbp__M1657	4.65	0.259			1	310	CORIN
60	cisbp__M1671	Key_Gene	cisbp__M1671	4.64	0.259			1	310	CORIN
61	cisbp__M5769	Key_Gene	cisbp__M5769	4.62	0.258	RARG (directAnnotation).	ESRRA; ESRRG; RARA; RARB; RORA; RXRA (inferredBy_MotifSimilarity).	2	4024	BCO2;HSDL2
62	cisbp__M1126	Key_Gene	cisbp__M1126	4.57	0.255		PKNOX1 (inferredBy_MotifSimilarity_n_Orthology).	1	310	CORIN
63	cisbp__M1304	Key_Gene	cisbp__M1304	4.56	0.255			1	310	CORIN
64	cisbp__M2056	Key_Gene	cisbp__M2056	4.52	0.253	TWIST1; TWIST2 (inferredBy_Orthology).		1	310	CORIN
65	cisbp__M5528	Key_Gene	cisbp__M5528	4.5	0.251	HNF4A (directAnnotation).	HDAC2; HNF4G; NR2C2; NR2F1; NR2F2; NR2F6; PPARD; RXRA; RXRB; RXRG (inferredBy_MotifSimilarity).	1	310	BCO2
66	cisbp__M5811	Key_Gene	cisbp__M5811	4.48	0.251	SOX10 (directAnnotation).	SOX21; SOX7; SOX8; SOX9 (inferredBy_MotifSimilarity).	1	310	BCO2
67	cisbp__M4106	Key_Gene	cisbp__M4106	4.48	0.251			1	310	CORIN
68	cisbp__M5652	Key_Gene	cisbp__M5652	4.48	0.251	NEUROD2 (directAnnotation).	ATOH1; ATOH7; BHLHA15; BHLHE22; BHLHE23; FERD3L; MESP2; MSC; MSGN1; NEUROD1; NEUROG1; NEUROG2; OLIG1; OLIG2; OLIG3; TCF21 (inferredBy_MotifSimilarity). TCF12; TCF3; TCF4; TWIST2 (inferredBy_MotifSimilarity_n_Orthology).	1	310	CORIN
69	cisbp__M6144	Key_Gene	cisbp__M6144	4.48	0.25	TFAP2B (directAnnotation).	TFAP2A (inferredBy_MotifSimilarity).	1	310	CORIN
70	cisbp__M5091	Key_Gene	cisbp__M5091	4.47	0.25			1	310	CORIN
71	cisbp__M0067	Key_Gene	cisbp__M0067	4.46	0.25			2	4024	BCO2;HSDL2
72	cisbp__M6012	Key_Gene	cisbp__M6012	4.45	0.249	FOXG1 (inferredBy_Orthology).	FOXK1 (inferredBy_MotifSimilarity).	2	2539	BCO2;HSDL2
73	cisbp__M5092	Key_Gene	cisbp__M5092	4.43	0.248			1	310	CORIN
74	cisbp__M1647	Key_Gene	cisbp__M1647	4.42	0.247			1	310	CORIN
75	cisbp__M5304	Key_Gene	cisbp__M5304	4.39	0.246	BHLHA15 (directAnnotation).	ATOH1; ATOH7; BHLHE22; BHLHE23; MSC; MSGN1; NEUROD1; NEUROD2; NEUROG1; OLIG1; OLIG2; OLIG3; TCF21; TFAP4 (inferredBy_MotifSimilarity). TCF12; TCF3; TCF4 (inferredBy_MotifSimilarity_n_Orthology).	1	310	CORIN
76	cisbp__M6127	Key_Gene	cisbp__M6127	4.39	0.246	KLF4 (inferredBy_Orthology).	KLF1; KLF10; KLF11; KLF12; KLF13; KLF15; KLF16; KLF17; KLF2; KLF3; KLF5; KLF6; KLF7; KLF8; KLF9 (inferredBy_MotifSimilarity). SP1; SP2; SP3; SP4; SP6; SP7; SP8; SP9 (inferredBy_MotifSimilarity_n_Orthology).	2	1733	BCO2;CORIN
77	cisbp__M5838	Key_Gene	cisbp__M5838	4.31	0.241	SOX8 (directAnnotation).	SOX10; SOX21; SOX7; SOX9 (inferredBy_MotifSimilarity).	1	310	BCO2
78	cisbp__M2177	Key_Gene	cisbp__M2177	4.3	0.241	KDM4A; KDM4B; KDM4C; KDM4D; KDM4E; KDM4F (inferredBy_Orthology).		2	4024	BCO2;CORIN
79	cisbp__M4753	Key_Gene	cisbp__M4753	4.27	0.239	TCF12; TCF3; TCF4 (inferredBy_Orthology).	ATOH7 (inferredBy_MotifSimilarity_n_Orthology).	2	4775	BCO2;CORIN
80	cisbp__M5847	Key_Gene	cisbp__M5847	4.23	0.237	SOX9 (directAnnotation).	SOX10; SOX21; SOX7; SOX8 (inferredBy_MotifSimilarity).	1	321	BCO2
81	cisbp__M4907	Key_Gene	cisbp__M4907	4.2	0.236	HOXA4; HOXB4; HOXC4; HOXD4 (inferredBy_Orthology).		2	4024	BCO2;CORIN
82	cisbp__M1251	Key_Gene	cisbp__M1251	4.17	0.234		HSF1 (inferredBy_MotifSimilarity). HSF2; HSF4 (inferredBy_MotifSimilarity_n_Orthology).	2	2539	BCO2;HSDL2
83	cisbp__M4785	Key_Gene	cisbp__M4785	4.16	0.234	MEOX1; MEOX2 (inferredBy_Orthology).		1	364	CORIN
84	cisbp__M3314	Key_Gene	cisbp__M3314	4.16	0.234	GATA1 (directAnnotation).	GATA2; GATA3; GATA4; GATA5; GATA6 (inferredBy_MotifSimilarity).	2	4024	BCO2;CORIN
85	cisbp__M0454	Key_Gene	cisbp__M0454	4.16	0.234			1	364	CORIN
86	cisbp__M4749	Key_Gene	cisbp__M4749	4.15	0.233	TCF12; TCF3; TCF4 (inferredBy_Orthology).	ATOH7 (inferredBy_MotifSimilarity_n_Orthology).	1	364	CORIN
87	cisbp__M2379	Key_Gene	cisbp__M2379	4.11	0.231			1	364	HSDL2
88	cisbp__M5666	Key_Gene	cisbp__M5666	4.1	0.231	NFIX (directAnnotation).		1	364	CORIN
89	cisbp__M1333	Key_Gene	cisbp__M1333	4.08	0.23			1	364	CORIN
90	cisbp__M5459	Key_Gene	cisbp__M5459	4.06	0.229	FOXK1 (directAnnotation).	FOXG1 (inferredBy_MotifSimilarity). FOXJ3 (inferredBy_MotifSimilarity_n_Orthology).	3	2539	BCO2;CORIN;HSDL2
91	cisbp__M6117	Key_Gene	cisbp__M6117	4.04	0.228	TP73 (directAnnotation).	TP53; TP63 (inferredBy_MotifSimilarity).	1	364	CORIN
92	cisbp__M2459	Key_Gene	cisbp__M2459	3.99	0.225		SOX17; SOX5; SOX6 (inferredBy_MotifSimilarity).	1	364	HSDL2
93	cisbp__M1244	Key_Gene	cisbp__M1244	3.94	0.222			1	373	BCO2
94	cisbp__M0564	Key_Gene	cisbp__M0564	3.91	0.221			1	380	BCO2
95	cisbp__M0194	Key_Gene	cisbp__M0194	3.9	0.22	BHLHE22 (inferredBy_Orthology).	ATOH1; ATOH7; BHLHA15; BHLHE23; FERD3L; MSC; MSGN1; NEUROD1; NEUROD2; NEUROG1; OLIG1; OLIG2; OLIG3 (inferredBy_MotifSimilarity). TWIST2 (inferredBy_MotifSimilarity_n_Orthology).	2	4745	BCO2;CORIN
96	cisbp__M2148	Key_Gene	cisbp__M2148	3.89	0.22			1	380	HSDL2
97	cisbp__M1946	Key_Gene	cisbp__M1946	3.85	0.218	OVOL1; OVOL2; OVOL3 (inferredBy_Orthology).		1	387	CORIN
98	cisbp__M5691	Key_Gene	cisbp__M5691	3.83	0.216	OLIG2 (directAnnotation).	ATOH1; ATOH7; BHLHA15; BHLHE22; BHLHE23; FERD3L; MESP2; MSC; NEUROD1; NEUROD2; NEUROG1; NEUROG2; OLIG1; OLIG3; TCF21; TCF3; TFAP4 (inferredBy_MotifSimilarity). TCF12; TCF4; TWIST2 (inferredBy_MotifSimilarity_n_Orthology).	2	4024	BCO2;CORIN
99	cisbp__M2047	Key_Gene	cisbp__M2047	3.8	0.215		OVOL1; OVOL2; OVOL3 (inferredBy_MotifSimilarity_n_Orthology).	1	401	CORIN
100	cisbp__M1644	Key_Gene	cisbp__M1644	3.79	0.215			1	401	CORIN
101	cisbp__M3016	Key_Gene	cisbp__M3016	3.79	0.215	ALX1 (directAnnotation).		2	1733	BCO2;CORIN
102	cisbp__M1995	Key_Gene	cisbp__M1995	3.77	0.213	HOXA4; HOXB4; HOXC4; HOXD4 (inferredBy_Orthology).	POU4F2; POU4F3 (inferredBy_MotifSimilarity). EMX1; EMX2; HOXA5; HOXB5; HOXC5 (inferredBy_MotifSimilarity_n_Orthology).	2	4745	BCO2;CORIN
103	cisbp__M6025	Key_Gene	cisbp__M6025	3.76	0.213	HNF4A (inferredBy_Orthology).	EP300; HDAC2; HNF4G; MYBL2; NR2C2; NR2F1; NR2F2; NR2F6; PPARD; RXRA; RXRB; RXRG (inferredBy_MotifSimilarity).	1	408	BCO2
104	cisbp__M0049	Key_Gene	cisbp__M0049	3.72	0.211			1	468	BCO2
105	cisbp__M1601	Key_Gene	cisbp__M1601	3.71	0.21	SOX11 (inferredBy_Orthology).	SOX12; SOX14; SOX21 (inferredBy_MotifSimilarity_n_Orthology).	3	2539	BCO2;CORIN;HSDL2
106	cisbp__M6262	Key_Gene	cisbp__M6262	3.71	0.21	GFI1B (directAnnotation).	GFI1 (inferredBy_MotifSimilarity).	2	4024	BCO2;HSDL2
107	cisbp__M0218	Key_Gene	cisbp__M0218	3.69	0.209	BHLHA15 (inferredBy_Orthology).	FERD3L (inferredBy_MotifSimilarity). OLIG2 (inferredBy_MotifSimilarity_n_Orthology).	1	468	CORIN
108	cisbp__M6063	Key_Gene	cisbp__M6063	3.69	0.209	POU2F2 (inferredBy_Orthology).	POU2F1; POU2F3; POU3F3; POU5F1B (inferredBy_MotifSimilarity). POU3F1; POU3F2 (inferredBy_MotifSimilarity_n_Orthology).	2	4024	BCO2;CORIN
109	cisbp__M0307	Key_Gene	cisbp__M0307	3.68	0.209	CREBZF (inferredBy_Orthology).		2	2539	CORIN;HSDL2
110	cisbp__M5925	Key_Gene	cisbp__M5925	3.66	0.208	TFAP2C (directAnnotation).	TFAP2A; TFAP2B; TFAP2E (inferredBy_MotifSimilarity). TFAP2D (inferredBy_MotifSimilarity_n_Orthology).	2	4745	CORIN;HSDL2
111	cisbp__M2024	Key_Gene	cisbp__M2024	3.64	0.207	MEOX1; MEOX2 (inferredBy_Orthology).	NKX6-2; POU4F2 (inferredBy_MotifSimilarity). BSX; HOXA4; HOXA5; HOXB4; HOXB5; HOXC4; HOXC5; HOXD4 (inferredBy_MotifSimilarity_n_Orthology).	1	468	CORIN
112	cisbp__M5693	Key_Gene	cisbp__M5693	3.63	0.206	OLIG3 (directAnnotation).	ATOH1; ATOH7; BHLHA15; BHLHE22; BHLHE23; FERD3L; MESP2; MSC; MSGN1; NEUROD1; NEUROD2; NEUROG1; NEUROG2; OLIG1; OLIG2; TCF21; TCF3; TFAP4 (inferredBy_MotifSimilarity). TCF12; TCF4; TWIST2 (inferredBy_MotifSimilarity_n_Orthology).	2	4024	BCO2;CORIN
113	cisbp__M5141	Key_Gene	cisbp__M5141	3.63	0.206	OVOL1; OVOL2; OVOL3 (inferredBy_Orthology).		1	468	CORIN
114	cisbp__M1027	Key_Gene	cisbp__M1027	3.63	0.206	HOXA6 (inferredBy_Orthology).	HOXA10; HOXA11; HOXA9; HOXB2; HOXB6; HOXB7; HOXB8; HOXC11; HOXC9; HOXD11; MEOX2; MNX1; NKX6-1; NKX6-2 (inferredBy_MotifSimilarity). BARX2; BSX; CDX1; CDX2; DLX1; DLX4; DLX6; EN1; EN2; EVX1; GSX2; HOXA1; HOXA2; HOXA3; HOXA4; HOXA5; HOXA7; HOXB1; HOXB3; HOXB4; HOXB5; HOXC10; HOXC12; HOXC4; HOXC5; HOXC6; HOXC8; HOXD1; HOXD10; HOXD3; HOXD4; HOXD8; ISL1; ISL2; MEOX1; NANOG; NANOGP8; NKX1-1; NKX1-2; NK…	1	468	CORIN
115	cisbp__M5643	Key_Gene	cisbp__M5643	3.61	0.205	MYBL1 (directAnnotation).	MYBL2 (inferredBy_MotifSimilarity).	1	468	CORIN
116	cisbp__M1886	Key_Gene	cisbp__M1886	3.6	0.205			1	468	CORIN
117	cisbp__M0553	Key_Gene	cisbp__M0553	3.6	0.204			1	468	BCO2
118	cisbp__M4880	Key_Gene	cisbp__M4880	3.6	0.204			2	1733	BCO2;CORIN
119	cisbp__M5139	Key_Gene	cisbp__M5139	3.59	0.204	OVOL1; OVOL2; OVOL3 (inferredBy_Orthology).		1	468	CORIN
120	cisbp__M5989	Key_Gene	cisbp__M5989	3.59	0.204	ATOH1 (inferredBy_Orthology).	ATOH7; BHLHA15; BHLHE22; BHLHE23; FERD3L; MESP2; MSC; MSGN1; NEUROD1; NEUROD2; NEUROG1; NEUROG2; OLIG1; OLIG2; OLIG3; TCF21; TFAP4 (inferredBy_MotifSimilarity). TCF12; TCF3; TCF4; TWIST2 (inferredBy_MotifSimilarity_n_Orthology).	1	468	CORIN
121	cisbp__M5745	Key_Gene	cisbp__M5745	3.57	0.203	POU5F1B (directAnnotation).	POU2F1; POU2F2; POU2F3; POU3F3; POU5F1 (inferredBy_MotifSimilarity). POU3F1; POU3F2 (inferredBy_MotifSimilarity_n_Orthology).	2	4024	BCO2;CORIN
122	cisbp__M5687	Key_Gene	cisbp__M5687	3.56	0.202	NR4A2 (directAnnotation).	NR4A1; NR4A3 (inferredBy_MotifSimilarity_n_Orthology).	1	468	CORIN
123	cisbp__M5357	Key_Gene	cisbp__M5357	3.56	0.202	E2F3 (directAnnotation).	E2F1; E2F2; E2F4 (inferredBy_MotifSimilarity). E2F6 (inferredBy_MotifSimilarity_n_Orthology).	1	468	BCO2
124	cisbp__M4812	Key_Gene	cisbp__M4812	3.52	0.2	KLF5 (inferredBy_Orthology).	KLF14; KLF15; KLF4; SP1; SP8; SP9 (inferredBy_MotifSimilarity). KLF1; KLF10; KLF11; KLF12; KLF17; KLF18; KLF3; KLF6; KLF7; KLF8; SP4 (inferredBy_MotifSimilarity_n_Orthology).	2	1733	BCO2;CORIN
125	cisbp__M5308	Key_Gene	cisbp__M5308	3.51	0.2	BHLHE23 (directAnnotation).	ATOH1; ATOH7; BHLHA15; BHLHE22; FERD3L; MESP2; MSC; NEUROD1; NEUROD2; NEUROG1; NEUROG2; OLIG1; OLIG2; OLIG3; TCF21 (inferredBy_MotifSimilarity). TWIST2 (inferredBy_MotifSimilarity_n_Orthology).	1	468	CORIN
126	cisbp__M2558	Key_Gene	cisbp__M2558	3.48	0.198			2	1733	BCO2;CORIN
127	cisbp__M5640	Key_Gene	cisbp__M5640	3.46	0.197	MSX2 (directAnnotation).	BARX1; GSX1; GSX2; HOXB3; MSX1; VENTX (inferredBy_MotifSimilarity). DLX5; HOXD9; NKX6-1 (inferredBy_MotifSimilarity_n_Orthology).	1	468	CORIN
128	cisbp__M1658	Key_Gene	cisbp__M1658	3.44	0.196			1	468	CORIN
129	cisbp__M1061	Key_Gene	cisbp__M1061	3.4	0.194	TGIF2 (inferredBy_Orthology).	MEIS1; MEIS2; MEIS3; PKNOX1; PKNOX2; TGIF1 (inferredBy_MotifSimilarity). SNAI1 (inferredBy_MotifSimilarity_n_Orthology).	1	468	CORIN
130	cisbp__M1143	Key_Gene	cisbp__M1143	3.4	0.194		ALX3; ARX; EMX1; EMX2; EN1; ESX1; GBX1; GBX2; GSX2; HESX1; HOXA1; HOXA3; HOXB2; HOXB3; HOXB5; HOXB7; HOXD1; ISX; LBX1; LBX2; LHX2; LHX4; LHX5; LHX6; LHX8; LHX9; MEOX1; MNX1; MSX1; MSX2; NKX6-1; NKX6-2; NOBOX; NOTO; PAX4; PDX1; PRRX1; PRRX2; RAX; RAX2; SHOX; SHOX2; VAX1; VENTX; VSX1; VSX2; ZFHX2 (inferredBy_MotifSimilarity). ALX1; DRGX; EN2; EVX1; EVX2; HOXA2; HOXA5; HOXA6; HOXA7; HOXB1; HOXB6; HO…	1	468	CORIN
131	cisbp__M6034	Key_Gene	cisbp__M6034	3.4	0.194	HOXD9 (inferredBy_Orthology).	HOXC10; HOXC11 (inferredBy_MotifSimilarity). HOXA11 (inferredBy_MotifSimilarity_n_Orthology).	1	468	CORIN
132	cisbp__M2306	Key_Gene	cisbp__M2306	3.39	0.193	POU2F2 (directAnnotation).	POU1F1; POU2F1; POU2F3; POU3F1; POU3F2; POU3F4; POU5F1; POU5F1B (inferredBy_MotifSimilarity). POU3F3 (inferredBy_MotifSimilarity_n_Orthology).	2	1733	BCO2;CORIN
133	cisbp__M1923	Key_Gene	cisbp__M1923	3.37	0.193	MYB (inferredBy_Orthology).		2	4024	BCO2;CORIN
134	cisbp__M4780	Key_Gene	cisbp__M4780	3.35	0.191	BSX (inferredBy_Orthology).	NKX6-2; PRRX1; PRRX2; RAX2; SHOX (inferredBy_MotifSimilarity). HOXA5; HOXA6; HOXA7; HOXB5; HOXB6; HOXB7; HOXC5; HOXC6; ISL1; ISL2; SHOX2; VSX1 (inferredBy_MotifSimilarity_n_Orthology).	1	475	CORIN
135	cisbp__M4908	Key_Gene	cisbp__M4908	3.33	0.191	HOXA4; HOXB4; HOXC4; HOXD4 (inferredBy_Orthology).	PDX1 (inferredBy_MotifSimilarity). BSX; DLX1; DLX4; DLX6; EMX1; EMX2; EN1; EN2; GBX1; GBX2; HOXA1; HOXA6; HOXA7; HOXB1; HOXB6; HOXB7; HOXC5; HOXC6; HOXD1; LHX2; LHX9; MNX1; NKX1-1; NKX1-2; PROP1 (inferredBy_MotifSimilarity_n_Orthology).	1	477	CORIN
136	cisbp__M1998	Key_Gene	cisbp__M1998	3.33	0.19	EMX1; EMX2 (inferredBy_Orthology).	ALX1; ALX3; ALX4; ARGFX; EN1; ESX1; GSX1; GSX2; HOXA2; HOXA3; HOXB2; HOXB3; HOXB4; HOXB5; HOXB7; HOXC4; HOXD3; HOXD4; ISX; LBX2; LHX2; LHX4; LHX9; LMX1A; MEOX2; NOTO; PAX4; PDX1; POU6F1; PRRX1; PRRX2; RAX; SHOX2; VAX1; VAX2; VSX1; VSX2 (inferredBy_MotifSimilarity). ARX; BSX; DRGX; EN2; EVX1; EVX2; GBX1; GBX2; HOXA1; HOXA4; HOXA5; HOXA6; HOXA7; HOXB1; HOXB6; HOXC5; HOXC6; HOXD1; LBX1; LHX1; LHX3; …	1	478	CORIN
137	cisbp__M2000	Key_Gene	cisbp__M2000	3.32	0.19	NKX6-1; NKX6-2; NKX6-3 (inferredBy_Orthology).	DBX2; HOXB5; PDX1; VENTX (inferredBy_MotifSimilarity). BSX; EMX1; EMX2; EN1; EN2; HOXA1; HOXA4; HOXA5; HOXA6; HOXA7; HOXB1; HOXB4; HOXB6; HOXB7; HOXC4; HOXC5; HOXC6; HOXD1; HOXD4; LBX1; LHX2; LHX9; NKX1-1; NKX1-2 (inferredBy_MotifSimilarity_n_Orthology).	1	512	CORIN
138	cisbp__M1073	Key_Gene	cisbp__M1073	3.31	0.189	HOXA3 (inferredBy_Orthology).	EMX1; EMX2; GBX2; GSX2; HOXA1; HOXA2; HOXA6; HOXB2; HOXB3; HOXB4; HOXB5; HOXB6; HOXB7; HOXC4; HOXC9; HOXD3; HOXD4; LHX2; LMX1A; MEOX2; MNX1; NANOG; NKX6-1; NKX6-2; PDX1; RAX; VAX1; VAX2 (inferredBy_MotifSimilarity). BARX1; BARX2; BSX; EVX1; EVX2; GSX1; HOXA4; HOXA5; HOXA7; HOXB1; HOXC10; HOXC5; HOXC6; HOXC8; HOXD1; ISL1; ISL2; LHX6; LHX8; LHX9; MEOX1; NANOGP8; NOTO (inferredBy_MotifSimilarity_n_O…	1	512	CORIN
139	cisbp__M1652	Key_Gene	cisbp__M1652	3.26	0.187			1	512	CORIN
140	cisbp__M5692	Key_Gene	cisbp__M5692	3.26	0.187	OLIG2 (directAnnotation).	ATOH1; ATOH7; BHLHA15; BHLHE22; BHLHE23; FERD3L; MESP2; MSC; MSGN1; NEUROD1; NEUROD2; NEUROG1; NEUROG2; OLIG1; OLIG3; TCF21; TFAP4 (inferredBy_MotifSimilarity). TCF12; TCF3; TCF4; TWIST2 (inferredBy_MotifSimilarity_n_Orthology).	1	512	CORIN
141	cisbp__M6327	Key_Gene	cisbp__M6327	3.25	0.186	LEF1 (directAnnotation).	TCF7; TCF7L1 (inferredBy_MotifSimilarity).	1	512	CORIN
142	cisbp__M2934	Key_Gene	cisbp__M2934	3.23	0.185	TFAP2A (directAnnotation).	TFAP2B; TFAP2C; TFAP2D; TFAP2E (inferredBy_MotifSimilarity).	1	512	CORIN
143	cisbp__M2252	Key_Gene	cisbp__M2252	3.23	0.185	HLX (inferredBy_Orthology).	CDX1; CDX2; CDX4; DBX1; DBX2; HOXA10; HOXC8 (inferredBy_MotifSimilarity_n_Orthology).	1	512	CORIN
144	cisbp__M5205	Key_Gene	cisbp__M5205	3.21	0.184	SIX1; SIX2 (inferredBy_Orthology).		2	4024	BCO2;CORIN
145	cisbp__M1159	Key_Gene	cisbp__M1159	3.2	0.183		HOXA6; HOXB6; NKX6-1; NKX6-2 (inferredBy_MotifSimilarity). CDX1; CDX2; HOXA1; HOXA10; HOXA4; HOXA5; HOXA7; HOXA9; HOXB1; HOXB7; HOXC6; HOXC8; HOXC9; HOXD1; HOXD10 (inferredBy_MotifSimilarity_n_Orthology).	1	512	CORIN
146	cisbp__M6052	Key_Gene	cisbp__M6052	3.19	0.183	MEOX2 (inferredBy_Orthology).	HOXB1; HOXB7; LHX4 (inferredBy_MotifSimilarity). HOXA5; HOXB5; HOXC5; LBX1 (inferredBy_MotifSimilarity_n_Orthology).	2	4745	CORIN;HSDL2
147	cisbp__M0147	Key_Gene	cisbp__M0147	3.18	0.183			2	2539	BCO2;CORIN
148	cisbp__M0817	Key_Gene	cisbp__M0817	3.18	0.183	GCM1; GCM2 (inferredBy_Orthology).		1	512	CORIN
149	cisbp__M3961	Key_Gene	cisbp__M3961	3.17	0.182	SRY (directAnnotation).		1	512	CORIN
150	cisbp__M6300	Key_Gene	cisbp__M6300	3.15	0.181	HOXC8 (directAnnotation).	HOXB8 (inferredBy_MotifSimilarity).	2	4999	BCO2;CORIN
151	cisbp__M0224	Key_Gene	cisbp__M0224	3.15	0.181	ATOH1 (inferredBy_Orthology).	ATOH7; BHLHA15; BHLHE22; BHLHE23; FERD3L; MESP2; MSC; MSGN1; NEUROD1; NEUROD2; NEUROG1; NEUROG2; OLIG1; OLIG2; OLIG3; TFAP4 (inferredBy_MotifSimilarity). TCF21; TWIST2 (inferredBy_MotifSimilarity_n_Orthology).	2	4024	BCO2;CORIN
152	cisbp__M6042	Key_Gene	cisbp__M6042	3.13	0.18		ALX3; LHX4; LHX6; LHX8; PDX1; PRRX1; RAX2; VAX1; ZFHX2 (inferredBy_MotifSimilarity). EMX1; EMX2; EN2; PHOX2B; PRRX2; RAX; SHOX2; UNCX (inferredBy_MotifSimilarity_n_Orthology).	1	513	CORIN
153	cisbp__M5450	Key_Gene	cisbp__M5450	3.12	0.18	FOXG1 (directAnnotation).	FOXK1 (inferredBy_MotifSimilarity). FOXJ3 (inferredBy_MotifSimilarity_n_Orthology).	2	4024	BCO2;CORIN
154	cisbp__M0606	Key_Gene	cisbp__M0606	3.12	0.18			2	4024	CORIN;HSDL2
155	cisbp__M5852	Key_Gene	cisbp__M5852	3.12	0.18	SOX9 (directAnnotation).	SOX10; SOX18; SOX2; SOX7; SOX8 (inferredBy_MotifSimilarity). SOX17 (inferredBy_MotifSimilarity_n_Orthology).	1	514	BCO2
156	cisbp__M3679	Key_Gene	cisbp__M3679	3.11	0.179	POU2F1 (directAnnotation).	POU1F1; POU2F2; POU2F3; POU3F1; POU3F2; POU3F4; POU5F1; POU5F1B (inferredBy_MotifSimilarity). POU3F3 (inferredBy_MotifSimilarity_n_Orthology).	2	4079	BCO2;CORIN
157	cisbp__M4470	Key_Gene	cisbp__M4470	3.08	0.177	POU2F2 (directAnnotation).	NANOG; POU1F1; POU2AF1; POU2F1; POU2F3; POU3F1; POU3F2; POU3F4; POU5F1; POU5F1B (inferredBy_MotifSimilarity). POU3F3 (inferredBy_MotifSimilarity_n_Orthology).	2	1733	BCO2;CORIN
158	cisbp__M1518	Key_Gene	cisbp__M1518	3.08	0.177	NFATC2 (directAnnotation).	ILF2; NFATC1; NFATC3; NFATC4 (inferredBy_MotifSimilarity).	1	521	CORIN
159	cisbp__M5331	Key_Gene	cisbp__M5331	3.08	0.177	CTCF (directAnnotation).	ARID3A; CTCFL; RAD21; RXRA; SMC3; ZBTB7A; ZNF143 (inferredBy_MotifSimilarity). REST; ZFP64 (inferredBy_MotifSimilarity_n_Orthology).	1	521	BCO2
160	cisbp__M0343	Key_Gene	cisbp__M0343	3.08	0.177			2	2539	CORIN;HSDL2
161	cisbp__M0424	Key_Gene	cisbp__M0424	3.05	0.176	SNAI1 (inferredBy_Orthology).	MEIS1; MEIS2; MEIS3; PKNOX1; PKNOX2; TGIF1; TGIF2 (inferredBy_MotifSimilarity).	1	577	CORIN
162	cisbp__M0728	Key_Gene	cisbp__M0728	3.04	0.175	FOXJ1 (inferredBy_Orthology).	FOXC1; FOXC2; FOXJ2; FOXO4; FOXP3 (inferredBy_MotifSimilarity). FOXJ3; FOXK1; FOXO3; FOXP2 (inferredBy_MotifSimilarity_n_Orthology).	1	577	CORIN
163	cisbp__M1760	Key_Gene	cisbp__M1760	3	0.173			1	577	HSDL2
