# Supplementary material for: Potential molecular and cellular mechanisms of the effects of cuproptosis-related genes in the cardiomyocytes of patients with diabetic heart failure: a bioinformatics analysis
Source: Front Endocrinol (Lausanne). 2024 May 31;15:1370387. doi: 10.3389/fendo.2024.1370387 (PMC11176466; doi:10.3389/fendo.2024.1370387)
Supplement: Supplementary Table 1 — The list of diabetic heart failure-related genes obtained from the Gene Expression Omnibus (GEO) database. [file DataSheet_1.zip › supplements/Supplement Table 33.xlsx]

## Sheet: Sheet1
Processing gene: BCO2
Cluster1 vs Cluster2 P-value: 0.0001301226
Cluster1 vs Cluster3 P-value: 0.109453
Cluster2 vs Cluster3 P-value: 0.1021365
Processing gene: HSDL2
Cluster1 vs Cluster2 P-value: 0.02027263
Cluster1 vs Cluster3 P-value: 1.563399e-05
Cluster2 vs Cluster3 P-value: 0.1069908
Processing gene: CORIN
Cluster1 vs Cluster2 P-value: 0.3249133
Cluster1 vs Cluster3 P-value: 1.900381e-06
Cluster2 vs Cluster3 P-value: 0.1479836
Processing gene: SNORA80E
Cluster1 vs Cluster2 P-value: 0.006089888
Cluster1 vs Cluster3 P-value: 0.05054049
Cluster2 vs Cluster3 P-value: 0.1165581
Processing gene: INS
Cluster1 vs Cluster2 P-value: 0.4228466
Cluster1 vs Cluster3 P-value: 0.6422245
Cluster2 vs Cluster3 P-value: 0.325685
Processing gene: TTN
Cluster1 vs Cluster2 P-value: 0.02417801
Cluster1 vs Cluster3 P-value: 0.8937967
Cluster2 vs Cluster3 P-value: 0.01854491
Processing gene: ACE
Cluster1 vs Cluster2 P-value: 0.6499429
Cluster1 vs Cluster3 P-value: 0.1407931
Cluster2 vs Cluster3 P-value: 0.1821371
Processing gene: SCN5A
Cluster1 vs Cluster2 P-value: 0.1666127
Cluster1 vs Cluster3 P-value: 0.7737813
Cluster2 vs Cluster3 P-value: 0.2730279
Processing gene: ABCC8
Cluster1 vs Cluster2 P-value: 0.1829024
Cluster1 vs Cluster3 P-value: 0.02756269
Cluster2 vs Cluster3 P-value: 0.5349801
Processing gene: NKX2-5
Cluster1 vs Cluster2 P-value: 0.1927292
Cluster1 vs Cluster3 P-value: 0.2577601
Cluster2 vs Cluster3 P-value: 0.09870991
Processing gene: IL6
Cluster1 vs Cluster2 P-value: 0.09907015
Cluster1 vs Cluster3 P-value: 0.3305693
Cluster2 vs Cluster3 P-value: 0.8249112
Processing gene: LMNA
Cluster1 vs Cluster2 P-value: 0.9390013
Cluster1 vs Cluster3 P-value: 0.1619909
Cluster2 vs Cluster3 P-value: 0.7068917
Processing gene: KCNJ11
Cluster1 vs Cluster2 P-value: 0.2742947
Cluster1 vs Cluster3 P-value: 0.1496199
Cluster2 vs Cluster3 P-value: 0.1105032
Processing gene: GATA4
Cluster1 vs Cluster2 P-value: 0.7370653
Cluster1 vs Cluster3 P-value: 0.7330022
Cluster2 vs Cluster3 P-value: 0.977764
Processing gene: GCK
Cluster1 vs Cluster2 P-value: 0.5125313
Cluster1 vs Cluster3 P-value: 0.07310084
Cluster2 vs Cluster3 P-value: 0.1013059
Processing gene: PRKAG2
Cluster1 vs Cluster2 P-value: 0.08210384
Cluster1 vs Cluster3 P-value: 0.3753581
Cluster2 vs Cluster3 P-value: 0.05874989
Processing gene: PPARG
Cluster1 vs Cluster2 P-value: 0.2116314
Cluster1 vs Cluster3 P-value: 0.1263232
Cluster2 vs Cluster3 P-value: 0.6629567
Processing gene: HNF1A
Cluster1 vs Cluster2 P-value: 0.003495402
Cluster1 vs Cluster3 P-value: 0.003167743
Cluster2 vs Cluster3 P-value: 0.0009480335
Processing gene: NPPB
Cluster1 vs Cluster2 P-value: 0.06887926
Cluster1 vs Cluster3 P-value: 0.002436013
Cluster2 vs Cluster3 P-value: 0.7839218
Processing gene: TRPM4
Cluster1 vs Cluster2 P-value: 0.6068584
Cluster1 vs Cluster3 P-value: 0.2688821
Cluster2 vs Cluster3 P-value: 0.8907541
Processing gene: GATA6
Cluster1 vs Cluster2 P-value: 0.6478805
Cluster1 vs Cluster3 P-value: 0.1551672
Cluster2 vs Cluster3 P-value: 0.963548
Processing gene: MYH7
Cluster1 vs Cluster2 P-value: 0.200283
Cluster1 vs Cluster3 P-value: 0.4061703
Cluster2 vs Cluster3 P-value: 0.3141409
Processing gene: NPPA
Cluster1 vs Cluster2 P-value: 0.01520044
Cluster1 vs Cluster3 P-value: 0.01969452
Cluster2 vs Cluster3 P-value: 0.3820093
Processing gene: TNF
Cluster1 vs Cluster2 P-value: 0.001353983
Cluster1 vs Cluster3 P-value: 0.6905566
Cluster2 vs Cluster3 P-value: 0.1864148
