# Supplementary material for: Potential molecular and cellular mechanisms of the effects of cuproptosis-related genes in the cardiomyocytes of patients with diabetic heart failure: a bioinformatics analysis
Source: Front Endocrinol (Lausanne). 2024 May 31;15:1370387. doi: 10.3389/fendo.2024.1370387 (PMC11176466; doi:10.3389/fendo.2024.1370387)
Supplement: Supplementary Table 1 — The list of diabetic heart failure-related genes obtained from the Gene Expression Omnibus (GEO) database. [file DataSheet_1.zip › supplements/Supplement Table 34.xlsx]

## Sheet: Sheet1
row	column	cor	p
BCO2	BCO2	1	NA
HSDL2	BCO2	0.861469	2.16e-06
CORIN	BCO2	0.486754	0.0345606
SNORA80E	BCO2	-0.840081	6.78e-06
INS	BCO2	-0.414256	0.0778445
TTN	BCO2	0.743453	0.000264235
ACE	BCO2	-0.170969	0.484038
SCN5A	BCO2	0.581423	0.00902653
ABCC8	BCO2	-0.156472	0.522367
NKX2-5	BCO2	-0.02018	0.934648
IL6	BCO2	-0.489108	0.0335674
LMNA	BCO2	0.00708286	0.977042
KCNJ11	BCO2	-0.279276	0.246899
GATA4	BCO2	-0.0848178	0.729917
GCK	BCO2	2.11e-05	0.999932
PRKAG2	BCO2	0.11758	0.631658
PPARG	BCO2	0.154855	0.526727
HNF1A	BCO2	-0.39925	0.0903781
NPPB	BCO2	-0.719625	0.000513882
TRPM4	BCO2	-0.168049	0.491646
GATA6	BCO2	-0.123938	0.613198
MYH7	BCO2	0.739554	0.000296016
NPPA	BCO2	-0.661438	0.0020418
TNF	BCO2	-0.430956	0.0654614
BCO2	HSDL2	0.861469	2.16e-06
HSDL2	HSDL2	1	NA
CORIN	HSDL2	0.549507	0.0148059
SNORA80E	HSDL2	-0.887411	4.06e-07
INS	HSDL2	-0.400778	0.0890388
TTN	HSDL2	0.79354	5.02e-05
ACE	HSDL2	-0.165367	0.498684
SCN5A	HSDL2	0.474786	0.0399654
ABCC8	HSDL2	-0.234436	0.334013
NKX2-5	HSDL2	-0.128378	0.600438
IL6	HSDL2	-0.527863	0.0201823
LMNA	HSDL2	-0.119802	0.625181
KCNJ11	HSDL2	-0.219076	0.367525
GATA4	HSDL2	-0.110242	0.653227
GCK	HSDL2	-0.0945943	0.700089
PRKAG2	HSDL2	0.143166	0.558745
PPARG	HSDL2	0.355859	0.134836
HNF1A	HSDL2	-0.440269	0.0592304
NPPB	HSDL2	-0.708666	0.000682861
TRPM4	HSDL2	-0.392657	0.0963266
GATA6	HSDL2	-0.429895	0.0662015
MYH7	HSDL2	0.484432	0.035562
NPPA	HSDL2	-0.655545	0.00231071
TNF	HSDL2	-0.429005	0.0668264
BCO2	CORIN	0.486754	0.0345606
HSDL2	CORIN	0.549507	0.0148059
CORIN	CORIN	1	NA
SNORA80E	CORIN	-0.543827	0.0160905
INS	CORIN	-0.105165	0.668306
TTN	CORIN	0.173858	0.47657
ACE	CORIN	0.371314	0.117534
SCN5A	CORIN	0.151631	0.535473
ABCC8	CORIN	-0.304035	0.20569
NKX2-5	CORIN	0.424944	0.0697362
IL6	CORIN	-0.546639	0.0154437
LMNA	CORIN	-0.363038	0.12659
KCNJ11	CORIN	0.436171	0.0619149
GATA4	CORIN	-0.118547	0.628836
GCK	CORIN	0.393757	0.0953151
PRKAG2	CORIN	-0.0213131	0.930986
PPARG	CORIN	0.534826	0.0183067
HNF1A	CORIN	0.351217	0.140364
NPPB	CORIN	-0.640859	0.00311116
TRPM4	CORIN	-0.231298	0.340708
GATA6	CORIN	-0.335753	0.159918
MYH7	CORIN	0.184585	0.449347
NPPA	CORIN	-0.487363	0.0343015
TNF	CORIN	-0.000574992	0.998136
BCO2	SNORA80E	-0.840081	6.78e-06
HSDL2	SNORA80E	-0.887411	4.06e-07
CORIN	SNORA80E	-0.543827	0.0160905
SNORA80E	SNORA80E	1	NA
INS	SNORA80E	0.295127	0.219955
TTN	SNORA80E	-0.762088	0.000149215
ACE	SNORA80E	0.00427096	0.986155
SCN5A	SNORA80E	-0.405486	0.0850021
ABCC8	SNORA80E	0.324621	0.175102
NKX2-5	SNORA80E	0.182565	0.454411
IL6	SNORA80E	0.515447	0.0239011
LMNA	SNORA80E	0.0594917	0.808837
KCNJ11	SNORA80E	0.349342	0.142642
GATA4	SNORA80E	0.276016	0.25269
GCK	SNORA80E	-0.0108575	0.964813
PRKAG2	SNORA80E	0.0288638	0.906625
PPARG	SNORA80E	-0.23668	0.329271
HNF1A	SNORA80E	0.394879	0.0942908
NPPB	SNORA80E	0.660612	0.00207784
TRPM4	SNORA80E	0.344941	0.148088
GATA6	SNORA80E	0.469845	0.0423776
MYH7	SNORA80E	-0.496375	0.0306411
NPPA	SNORA80E	0.569098	0.0109897
TNF	SNORA80E	0.558818	0.0128783
BCO2	INS	-0.414256	0.0778445
HSDL2	INS	-0.400778	0.0890388
CORIN	INS	-0.105165	0.668306
SNORA80E	INS	0.295127	0.219955
INS	INS	1	NA
TTN	INS	-0.466244	0.0442054
ACE	INS	0.754404	0.00018999
SCN5A	INS	-0.12364	0.614059
ABCC8	INS	-0.0283942	0.908138
NKX2-5	INS	-0.0725703	0.76781
IL6	INS	-0.0207575	0.932782
LMNA	INS	0.579462	0.00931822
KCNJ11	INS	0.0400391	0.870721
GATA4	INS	0.393432	0.0956135
GCK	INS	0.515909	0.0237538
PRKAG2	INS	-0.376816	0.111775
PPARG	INS	0.0247485	0.919894
HNF1A	INS	0.267667	0.267907
NPPB	INS	0.302957	0.207383
TRPM4	INS	0.454829	0.0503984
GATA6	INS	0.313819	0.190742
MYH7	INS	-0.101664	0.678775
NPPA	INS	0.189484	0.437188
TNF	INS	0.231545	0.340179
BCO2	TTN	0.743453	0.000264235
HSDL2	TTN	0.79354	5.02e-05
CORIN	TTN	0.173858	0.47657
SNORA80E	TTN	-0.762088	0.000149215
INS	TTN	-0.466244	0.0442054
TTN	TTN	1	NA
ACE	TTN	-0.32247	0.178145
SCN5A	TTN	0.435683	0.0622404
ABCC8	TTN	-0.132798	0.587843
NKX2-5	TTN	-0.420034	0.0733789
IL6	TTN	-0.218192	0.369511
LMNA	TTN	0.0336522	0.891216
KCNJ11	TTN	-0.380177	0.108359
GATA4	TTN	-0.182537	0.454483
GCK	TTN	-0.411979	0.0796589
PRKAG2	TTN	0.253543	0.294925
PPARG	TTN	0.0799576	0.744888
HNF1A	TTN	-0.705427	0.000740947
NPPB	TTN	-0.475162	0.0397866
TRPM4	TTN	-0.201778	0.40745
GATA6	TTN	-0.226326	0.351479
MYH7	TTN	0.563965	0.0119027
NPPA	TTN	-0.575061	0.0100009
TNF	TTN	-0.519396	0.0226641
BCO2	ACE	-0.170969	0.484038
HSDL2	ACE	-0.165367	0.498684
CORIN	ACE	0.371314	0.117534
SNORA80E	ACE	0.00427096	0.986155
INS	ACE	0.754404	0.00018999
TTN	ACE	-0.32247	0.178145
ACE	ACE	1	NA
SCN5A	ACE	0.0864952	0.724772
ABCC8	ACE	-0.138795	0.570934
NKX2-5	ACE	0.141337	0.563833
IL6	ACE	-0.238245	0.32599
LMNA	ACE	0.35775	0.132628
KCNJ11	ACE	0.320807	0.180521
GATA4	ACE	0.249859	0.302236
GCK	ACE	0.644568	0.0028901
PRKAG2	ACE	-0.301953	0.208969
PPARG	ACE	0.218536	0.368738
HNF1A	ACE	0.333808	0.162503
NPPB	ACE	-0.0320618	0.89633
TRPM4	ACE	0.446018	0.0556141
GATA6	ACE	-0.0183891	0.940437
MYH7	ACE	0.112286	0.64719
NPPA	ACE	0.0291533	0.905692
TNF	ACE	-0.00482035	0.984374
BCO2	SCN5A	0.581423	0.00902653
HSDL2	SCN5A	0.474786	0.0399654
CORIN	SCN5A	0.151631	0.535473
SNORA80E	SCN5A	-0.405486	0.0850021
INS	SCN5A	-0.12364	0.614059
TTN	SCN5A	0.435683	0.0622404
ACE	SCN5A	0.0864952	0.724772
SCN5A	SCN5A	1	NA
ABCC8	SCN5A	0.145729	0.551653
NKX2-5	SCN5A	0.0433944	0.859985
IL6	SCN5A	-0.196654	0.419708
LMNA	SCN5A	0.387538	0.101138
KCNJ11	SCN5A	-0.0563132	0.818884
GATA4	SCN5A	0.456815	0.0492762
GCK	SCN5A	-0.0903572	0.712968
PRKAG2	SCN5A	0.305342	0.203651
PPARG	SCN5A	-0.0240807	0.922049
HNF1A	SCN5A	-0.45064	0.0528295
NPPB	SCN5A	-0.369187	0.119816
TRPM4	SCN5A	0.474008	0.0403384
GATA6	SCN5A	0.122045	0.618672
MYH7	SCN5A	0.810484	2.58e-05
NPPA	SCN5A	-0.277869	0.249388
TNF	SCN5A	-0.410047	0.0812221
BCO2	ABCC8	-0.156472	0.522367
HSDL2	ABCC8	-0.234436	0.334013
CORIN	ABCC8	-0.304035	0.20569
SNORA80E	ABCC8	0.324621	0.175102
INS	ABCC8	-0.0283942	0.908138
TTN	ABCC8	-0.132798	0.587843
ACE	ABCC8	-0.138795	0.570934
SCN5A	ABCC8	0.145729	0.551653
ABCC8	ABCC8	1	NA
NKX2-5	ABCC8	-0.0624297	0.799575
IL6	ABCC8	0.374909	0.113748
LMNA	ABCC8	-0.0825848	0.736784
KCNJ11	ABCC8	0.117355	0.632316
GATA4	ABCC8	0.499935	0.0292824
GCK	ABCC8	0.0809494	0.741826
PRKAG2	ABCC8	0.0996036	0.684964
PPARG	ABCC8	-0.407312	0.0834738
HNF1A	ABCC8	-0.0116071	0.962385
NPPB	ABCC8	-0.0859947	0.726306
TRPM4	ABCC8	0.38369	0.104868
GATA6	ABCC8	0.315248	0.188622
MYH7	ABCC8	0.154597	0.527425
NPPA	ABCC8	-0.218896	0.367929
TNF	ABCC8	0.0813765	0.740508
BCO2	NKX2-5	-0.02018	0.934648
HSDL2	NKX2-5	-0.128378	0.600438
CORIN	NKX2-5	0.424944	0.0697362
SNORA80E	NKX2-5	0.182565	0.454411
INS	NKX2-5	-0.0725703	0.76781
TTN	NKX2-5	-0.420034	0.0733789
ACE	NKX2-5	0.141337	0.563833
SCN5A	NKX2-5	0.0433944	0.859985
ABCC8	NKX2-5	-0.0624297	0.799575
NKX2-5	NKX2-5	1	NA
IL6	NKX2-5	0.0437509	0.858846
LMNA	NKX2-5	-0.304527	0.204921
KCNJ11	NKX2-5	0.582517	0.00886699
GATA4	NKX2-5	0.151152	0.536778
GCK	NKX2-5	0.408416	0.0825598
PRKAG2	NKX2-5	-0.0699239	0.776068
PPARG	NKX2-5	0.0595642	0.808608
HNF1A	NKX2-5	0.598476	0.00678798
NPPB	NKX2-5	-0.319616	0.182237
TRPM4	NKX2-5	0.0114079	0.96303
GATA6	NKX2-5	0.0560041	0.819863
MYH7	NKX2-5	-0.0112093	0.963673
NPPA	NKX2-5	0.0193284	0.9374
TNF	NKX2-5	0.459573	0.0477493
BCO2	IL6	-0.489108	0.0335674
HSDL2	IL6	-0.527863	0.0201823
CORIN	IL6	-0.546639	0.0154437
SNORA80E	IL6	0.515447	0.0239011
INS	IL6	-0.0207575	0.932782
TTN	IL6	-0.218192	0.369511
ACE	IL6	-0.238245	0.32599
SCN5A	IL6	-0.196654	0.419708
ABCC8	IL6	0.374909	0.113748
NKX2-5	IL6	0.0437509	0.858846
IL6	IL6	1	NA
LMNA	IL6	0.138798	0.570926
KCNJ11	IL6	-0.0929427	0.7051
GATA4	IL6	0.231564	0.34014
GCK	IL6	-3e-05	0.999903
PRKAG2	IL6	0.00804897	0.973911
PPARG	IL6	-0.209229	0.389973
HNF1A	IL6	0.109732	0.654735
NPPB	IL6	0.382002	0.106535
TRPM4	IL6	0.0987406	0.687562
GATA6	IL6	0.159503	0.514238
MYH7	IL6	-0.279005	0.247377
NPPA	IL6	0.396134	0.0931553
TNF	IL6	0.304785	0.204519
BCO2	LMNA	0.00708286	0.977042
HSDL2	LMNA	-0.119802	0.625181
CORIN	LMNA	-0.363038	0.12659
SNORA80E	LMNA	0.0594917	0.808837
INS	LMNA	0.579462	0.00931822
TTN	LMNA	0.0336522	0.891216
ACE	LMNA	0.35775	0.132628
SCN5A	LMNA	0.387538	0.101138
ABCC8	LMNA	-0.0825848	0.736784
NKX2-5	LMNA	-0.304527	0.204921
IL6	LMNA	0.138798	0.570926
LMNA	LMNA	1	NA
KCNJ11	LMNA	-0.270632	0.262439
GATA4	LMNA	0.506173	0.0270152
GCK	LMNA	0.111066	0.650791
PRKAG2	LMNA	-0.155662	0.524549
PPARG	LMNA	-0.196098	0.421052
HNF1A	LMNA	-0.18442	0.449762
NPPB	LMNA	0.214649	0.377525
TRPM4	LMNA	0.556582	0.0133216
GATA6	LMNA	0.287212	0.23316
MYH7	LMNA	0.346258	0.146442
NPPA	LMNA	0.0926873	0.705876
TNF	LMNA	-0.200642	0.410149
BCO2	KCNJ11	-0.279276	0.246899
HSDL2	KCNJ11	-0.219076	0.367525
CORIN	KCNJ11	0.436171	0.0619149
SNORA80E	KCNJ11	0.349342	0.142642
INS	KCNJ11	0.0400391	0.870721
TTN	KCNJ11	-0.380177	0.108359
ACE	KCNJ11	0.320807	0.180521
SCN5A	KCNJ11	-0.0563132	0.818884
ABCC8	KCNJ11	0.117355	0.632316
NKX2-5	KCNJ11	0.582517	0.00886699
IL6	KCNJ11	-0.0929427	0.7051
LMNA	KCNJ11	-0.270632	0.262439
KCNJ11	KCNJ11	1	NA
GATA4	KCNJ11	0.210996	0.38589
GCK	KCNJ11	0.119394	0.62637
PRKAG2	KCNJ11	0.0152772	0.950504
PPARG	KCNJ11	0.0748833	0.760612
HNF1A	KCNJ11	0.634869	0.00349749
NPPB	KCNJ11	-0.212768	0.381819
TRPM4	KCNJ11	0.21882	0.368101
GATA6	KCNJ11	0.0208369	0.932525
MYH7	KCNJ11	-0.185796	0.446326
NPPA	KCNJ11	-0.164447	0.501107
TNF	KCNJ11	0.320108	0.181527
BCO2	GATA4	-0.0848178	0.729917
HSDL2	GATA4	-0.110242	0.653227
CORIN	GATA4	-0.118547	0.628836
SNORA80E	GATA4	0.276016	0.25269
INS	GATA4	0.393432	0.0956135
TTN	GATA4	-0.182537	0.454483
ACE	GATA4	0.249859	0.302236
SCN5A	GATA4	0.456815	0.0492762
ABCC8	GATA4	0.499935	0.0292824
NKX2-5	GATA4	0.151152	0.536778
IL6	GATA4	0.231564	0.34014
LMNA	GATA4	0.506173	0.0270152
KCNJ11	GATA4	0.210996	0.38589
GATA4	GATA4	1	NA
GCK	GATA4	0.339742	0.154705
PRKAG2	GATA4	0.21412	0.37873
PPARG	GATA4	-0.0542259	0.825497
HNF1A	GATA4	0.10838	0.658742
NPPB	GATA4	-0.0563327	0.818822
TRPM4	GATA4	0.501761	0.0286037
GATA6	GATA4	0.391443	0.0974528
MYH7	GATA4	0.290288	0.227968
NPPA	GATA4	-0.141865	0.56236
TNF	GATA4	0.295744	0.218947
BCO2	GCK	2.11e-05	0.999932
HSDL2	GCK	-0.0945943	0.700089
CORIN	GCK	0.393757	0.0953151
SNORA80E	GCK	-0.0108575	0.964813
INS	GCK	0.515909	0.0237538
TTN	GCK	-0.411979	0.0796589
ACE	GCK	0.644568	0.0028901
SCN5A	GCK	-0.0903572	0.712968
ABCC8	GCK	0.0809494	0.741826
NKX2-5	GCK	0.408416	0.0825598
IL6	GCK	-3e-05	0.999903
LMNA	GCK	0.111066	0.650791
KCNJ11	GCK	0.119394	0.62637
GATA4	GCK	0.339742	0.154705
GCK	GCK	1	NA
PRKAG2	GCK	-0.284732	0.237398
PPARG	GCK	0.232355	0.338444
HNF1A	GCK	0.540467	0.0168912
NPPB	GCK	-0.237093	0.328404
TRPM4	GCK	0.04684	0.848985
GATA6	GCK	-0.00398363	0.987087
MYH7	GCK	0.0649677	0.791594
NPPA	GCK	-0.0635924	0.795916
TNF	GCK	0.308118	0.199361
BCO2	PRKAG2	0.11758	0.631658
HSDL2	PRKAG2	0.143166	0.558745
CORIN	PRKAG2	-0.0213131	0.930986
SNORA80E	PRKAG2	0.0288638	0.906625
INS	PRKAG2	-0.376816	0.111775
TTN	PRKAG2	0.253543	0.294925
ACE	PRKAG2	-0.301953	0.208969
SCN5A	PRKAG2	0.305342	0.203651
ABCC8	PRKAG2	0.0996036	0.684964
NKX2-5	PRKAG2	-0.0699239	0.776068
IL6	PRKAG2	0.00804897	0.973911
LMNA	PRKAG2	-0.155662	0.524549
KCNJ11	PRKAG2	0.0152772	0.950504
GATA4	PRKAG2	0.21412	0.37873
GCK	PRKAG2	-0.284732	0.237398
PRKAG2	PRKAG2	1	NA
PPARG	PRKAG2	0.174678	0.47446
HNF1A	PRKAG2	-0.272849	0.258396
NPPB	PRKAG2	0.127115	0.604055
TRPM4	PRKAG2	-0.0608379	0.80459
GATA6	PRKAG2	0.222383	0.360155
MYH7	PRKAG2	0.174184	0.475729
NPPA	PRKAG2	0.118913	0.627772
TNF	PRKAG2	0.201339	0.408491
BCO2	PPARG	0.154855	0.526727
HSDL2	PPARG	0.355859	0.134836
CORIN	PPARG	0.534826	0.0183067
SNORA80E	PPARG	-0.23668	0.329271
INS	PPARG	0.0247485	0.919894
TTN	PPARG	0.0799576	0.744888
ACE	PPARG	0.218536	0.368738
SCN5A	PPARG	-0.0240807	0.922049
ABCC8	PPARG	-0.407312	0.0834738
NKX2-5	PPARG	0.0595642	0.808608
IL6	PPARG	-0.209229	0.389973
LMNA	PPARG	-0.196098	0.421052
KCNJ11	PPARG	0.0748833	0.760612
GATA4	PPARG	-0.0542259	0.825497
GCK	PPARG	0.232355	0.338444
PRKAG2	PPARG	0.174678	0.47446
PPARG	PPARG	1	NA
HNF1A	PPARG	0.0449338	0.855068
NPPB	PPARG	-0.0296513	0.904088
TRPM4	PPARG	-0.390871	0.0979861
GATA6	PPARG	-0.163996	0.502299
MYH7	PPARG	-0.147768	0.546039
NPPA	PPARG	-0.00921603	0.97013
TNF	PPARG	0.247333	0.30731
BCO2	HNF1A	-0.39925	0.0903781
HSDL2	HNF1A	-0.440269	0.0592304
CORIN	HNF1A	0.351217	0.140364
SNORA80E	HNF1A	0.394879	0.0942908
INS	HNF1A	0.267667	0.267907
TTN	HNF1A	-0.705427	0.000740947
ACE	HNF1A	0.333808	0.162503
SCN5A	HNF1A	-0.45064	0.0528295
ABCC8	HNF1A	-0.0116071	0.962385
NKX2-5	HNF1A	0.598476	0.00678798
IL6	HNF1A	0.109732	0.654735
LMNA	HNF1A	-0.18442	0.449762
KCNJ11	HNF1A	0.634869	0.00349749
GATA4	HNF1A	0.10838	0.658742
GCK	HNF1A	0.540467	0.0168912
PRKAG2	HNF1A	-0.272849	0.258396
PPARG	HNF1A	0.0449338	0.855068
HNF1A	HNF1A	1	NA
NPPB	HNF1A	-0.00734874	0.97618
TRPM4	HNF1A	-0.0633364	0.796722
GATA6	HNF1A	0.000865545	0.997194
MYH7	HNF1A	-0.459776	0.0476382
NPPA	HNF1A	0.12793	0.601718
TNF	HNF1A	0.566272	0.011485
BCO2	NPPB	-0.719625	0.000513882
HSDL2	NPPB	-0.708666	0.000682861
CORIN	NPPB	-0.640859	0.00311116
SNORA80E	NPPB	0.660612	0.00207784
INS	NPPB	0.302957	0.207383
TTN	NPPB	-0.475162	0.0397866
ACE	NPPB	-0.0320618	0.89633
SCN5A	NPPB	-0.369187	0.119816
ABCC8	NPPB	-0.0859947	0.726306
NKX2-5	NPPB	-0.319616	0.182237
IL6	NPPB	0.382002	0.106535
LMNA	NPPB	0.214649	0.377525
KCNJ11	NPPB	-0.212768	0.381819
GATA4	NPPB	-0.0563327	0.818822
GCK	NPPB	-0.237093	0.328404
PRKAG2	NPPB	0.127115	0.604055
PPARG	NPPB	-0.0296513	0.904088
HNF1A	NPPB	-0.00734874	0.97618
NPPB	NPPB	1	NA
TRPM4	NPPB	0.18596	0.445918
GATA6	NPPB	0.356696	0.133856
MYH7	NPPB	-0.481719	0.0367607
NPPA	NPPB	0.835096	8.64e-06
TNF	NPPB	0.286665	0.234089
BCO2	TRPM4	-0.168049	0.491646
HSDL2	TRPM4	-0.392657	0.0963266
CORIN	TRPM4	-0.231298	0.340708
SNORA80E	TRPM4	0.344941	0.148088
INS	TRPM4	0.454829	0.0503984
TTN	TRPM4	-0.201778	0.40745
ACE	TRPM4	0.446018	0.0556141
SCN5A	TRPM4	0.474008	0.0403384
ABCC8	TRPM4	0.38369	0.104868
NKX2-5	TRPM4	0.0114079	0.96303
IL6	TRPM4	0.0987406	0.687562
LMNA	TRPM4	0.556582	0.0133216
KCNJ11	TRPM4	0.21882	0.368101
GATA4	TRPM4	0.501761	0.0286037
GCK	TRPM4	0.04684	0.848985
PRKAG2	TRPM4	-0.0608379	0.80459
PPARG	TRPM4	-0.390871	0.0979861
HNF1A	TRPM4	-0.0633364	0.796722
NPPB	TRPM4	0.18596	0.445918
TRPM4	TRPM4	1	NA
GATA6	TRPM4	0.562793	0.0121194
MYH7	TRPM4	0.441155	0.058662
NPPA	TRPM4	0.0426114	0.862489
TNF	TRPM4	-0.139671	0.568483
BCO2	GATA6	-0.123938	0.613198
HSDL2	GATA6	-0.429895	0.0662015
CORIN	GATA6	-0.335753	0.159918
SNORA80E	GATA6	0.469845	0.0423776
INS	GATA6	0.313819	0.190742
TTN	GATA6	-0.226326	0.351479
ACE	GATA6	-0.0183891	0.940437
SCN5A	GATA6	0.122045	0.618672
ABCC8	GATA6	0.315248	0.188622
NKX2-5	GATA6	0.0560041	0.819863
IL6	GATA6	0.159503	0.514238
LMNA	GATA6	0.287212	0.23316
KCNJ11	GATA6	0.0208369	0.932525
GATA4	GATA6	0.391443	0.0974528
GCK	GATA6	-0.00398363	0.987087
PRKAG2	GATA6	0.222383	0.360155
PPARG	GATA6	-0.163996	0.502299
HNF1A	GATA6	0.000865545	0.997194
NPPB	GATA6	0.356696	0.133856
TRPM4	GATA6	0.562793	0.0121194
GATA6	GATA6	1	NA
MYH7	GATA6	0.243428	0.315255
NPPA	GATA6	0.106398	0.664633
TNF	GATA6	0.456022	0.0497221
BCO2	MYH7	0.739554	0.000296016
HSDL2	MYH7	0.484432	0.035562
CORIN	MYH7	0.184585	0.449347
SNORA80E	MYH7	-0.496375	0.0306411
INS	MYH7	-0.101664	0.678775
TTN	MYH7	0.563965	0.0119027
ACE	MYH7	0.112286	0.64719
SCN5A	MYH7	0.810484	2.58e-05
ABCC8	MYH7	0.154597	0.527425
NKX2-5	MYH7	-0.0112093	0.963673
IL6	MYH7	-0.279005	0.247377
LMNA	MYH7	0.346258	0.146442
KCNJ11	MYH7	-0.185796	0.446326
GATA4	MYH7	0.290288	0.227968
GCK	MYH7	0.0649677	0.791594
PRKAG2	MYH7	0.174184	0.475729
PPARG	MYH7	-0.147768	0.546039
HNF1A	MYH7	-0.459776	0.0476382
NPPB	MYH7	-0.481719	0.0367607
TRPM4	MYH7	0.441155	0.058662
GATA6	MYH7	0.243428	0.315255
MYH7	MYH7	1	NA
NPPA	MYH7	-0.472351	0.0411408
TNF	MYH7	-0.3796	0.10894
BCO2	NPPA	-0.661438	0.0020418
HSDL2	NPPA	-0.655545	0.00231071
CORIN	NPPA	-0.487363	0.0343015
SNORA80E	NPPA	0.569098	0.0109897
INS	NPPA	0.189484	0.437188
TTN	NPPA	-0.575061	0.0100009
ACE	NPPA	0.0291533	0.905692
SCN5A	NPPA	-0.277869	0.249388
ABCC8	NPPA	-0.218896	0.367929
NKX2-5	NPPA	0.0193284	0.9374
IL6	NPPA	0.396134	0.0931553
LMNA	NPPA	0.0926873	0.705876
KCNJ11	NPPA	-0.164447	0.501107
GATA4	NPPA	-0.141865	0.56236
GCK	NPPA	-0.0635924	0.795916
PRKAG2	NPPA	0.118913	0.627772
PPARG	NPPA	-0.00921603	0.97013
HNF1A	NPPA	0.12793	0.601718
NPPB	NPPA	0.835096	8.64e-06
TRPM4	NPPA	0.0426114	0.862489
GATA6	NPPA	0.106398	0.664633
MYH7	NPPA	-0.472351	0.0411408
NPPA	NPPA	1	NA
TNF	NPPA	0.267036	0.26908
BCO2	TNF	-0.430956	0.0654614
HSDL2	TNF	-0.429005	0.0668264
CORIN	TNF	-0.000574992	0.998136
SNORA80E	TNF	0.558818	0.0128783
INS	TNF	0.231545	0.340179
TTN	TNF	-0.519396	0.0226641
ACE	TNF	-0.00482035	0.984374
SCN5A	TNF	-0.410047	0.0812221
ABCC8	TNF	0.0813765	0.740508
NKX2-5	TNF	0.459573	0.0477493
IL6	TNF	0.304785	0.204519
LMNA	TNF	-0.200642	0.410149
KCNJ11	TNF	0.320108	0.181527
GATA4	TNF	0.295744	0.218947
GCK	TNF	0.308118	0.199361
PRKAG2	TNF	0.201339	0.408491
PPARG	TNF	0.247333	0.30731
HNF1A	TNF	0.566272	0.011485
NPPB	TNF	0.286665	0.234089
TRPM4	TNF	-0.139671	0.568483
GATA6	TNF	0.456022	0.0497221
MYH7	TNF	-0.3796	0.10894
NPPA	TNF	0.267036	0.26908
TNF	TNF	1	NA
