# Supplementary material for: Potential molecular and cellular mechanisms of the effects of cuproptosis-related genes in the cardiomyocytes of patients with diabetic heart failure: a bioinformatics analysis
Source: Front Endocrinol (Lausanne). 2024 May 31;15:1370387. doi: 10.3389/fendo.2024.1370387 (PMC11176466; doi:10.3389/fendo.2024.1370387)
Supplement: Supplementary Table 1 — The list of diabetic heart failure-related genes obtained from the Gene Expression Omnibus (GEO) database. [file DataSheet_1.zip › supplements/Supplement Table 4.xlsx]

## Sheet: Sheet1
ID	Cluster
GSM662170	1
GSM662171	1
GSM662172	1
GSM662173	1
GSM662174	2
GSM662175	1
GSM662176	3
GSM662177	1
GSM662178	1
GSM662179	1
GSM662180	1
GSM662181	3
GSM662163	1
GSM662164	1
GSM662165	2
GSM662166	1
GSM662167	3
GSM662168	1
GSM662169	2
