# Supplementary material for: Potential molecular and cellular mechanisms of the effects of cuproptosis-related genes in the cardiomyocytes of patients with diabetic heart failure: a bioinformatics analysis
Source: Front Endocrinol (Lausanne). 2024 May 31;15:1370387. doi: 10.3389/fendo.2024.1370387 (PMC11176466; doi:10.3389/fendo.2024.1370387)
Supplement: Supplementary Table 1 — The list of diabetic heart failure-related genes obtained from the Gene Expression Omnibus (GEO) database. [file DataSheet_1.zip › supplements/Supplement Table 5.xlsx]

## Sheet: Sheet1
id	GSM662170	GSM662171	GSM662172	GSM662173	GSM662174	GSM662175	GSM662176	GSM662177	GSM662178	GSM662179	GSM662180	GSM662181	GSM662163	GSM662164	GSM662165	GSM662166	GSM662167	GSM662168	GSM662169
Cardiolipin Metabolism	0.700554	0.679224	0.696174	0.69037	0.788588	0.715484	0.691982	0.672218	0.72688	0.739656	0.730119	0.688179	0.680182	0.72782	0.685534	0.717484	0.649198	0.691189	0.674426
Cardiolipin Biosynthesis	0.71962	0.704029	0.696932	0.729295	0.773375	0.72641	0.709287	0.729753	0.723062	0.75317	0.745369	0.691559	0.725009	0.733674	0.710171	0.739238	0.751597	0.717045	0.718378
Cholesterol Biosynthesis	0.642398	0.627117	0.649933	0.644193	0.615035	0.645538	0.655874	0.64909	0.644638	0.633279	0.62918	0.662005	0.656091	0.662908	0.566408	0.633829	0.627813	0.655278	0.607371
Citric Acid Cycle	0.976953	0.99397	0.988335	0.985404	0.975654	0.991161	0.976681	0.979153	0.990719	0.985415	0.983999	0.972991	0.993653	1	0.977469	0.996758	0.95907	0.979988	0.949483
Cyclooxygenase Arachidonic Acid Metabolism	0.725892	0.715388	0.72362	0.678133	0.670856	0.715439	0.748575	0.794863	0.707662	0.681905	0.743813	0.761351	0.716175	0.714431	0.701384	0.727056	0.729328	0.726759	0.81045
Prostaglandin Biosynthesis	0.653147	0.63432	0.633137	0.64344	0.696447	0.653875	0.640281	0.694354	0.668939	0.652675	0.636625	0.638443	0.648839	0.642237	0.67838	0.65538	0.63849	0.635762	0.667439
Purine Biosynthesis	0.718026	0.728165	0.715474	0.720913	0.705081	0.709872	0.716682	0.703095	0.695463	0.714209	0.703309	0.696807	0.717758	0.720778	0.688638	0.707838	0.73158	0.714176	0.671785
Pyrimidine Biosynthesis	0.595732	0.614704	0.594054	0.608238	0.659903	0.604721	0.611397	0.616784	0.576057	0.603639	0.565317	0.598576	0.629007	0.63645	0.629772	0.61513	0.627462	0.627887	0.617546
Dopamine Biosynthesis	0.260764	0.269555	0.303283	0.312051	0.363439	0.268588	0.19874	0.19919	0.254046	0.284319	0.249257	0.182428	0.286899	0.252285	0.302553	0.275257	0.183038	0.259829	0.185185
Epinephrine Biosynthesis	0.266618	0.248597	0.272466	0.27893	0.363042	0.258389	0.234573	0.229458	0.246429	0.298206	0.273232	0.188206	0.275715	0.240291	0.328571	0.266267	0.194968	0.247593	0.216292
Norepinephrine Biosynthesis	0.267293	0.262573	0.279932	0.282606	0.357258	0.259322	0.212965	0.201714	0.246379	0.282798	0.252174	0.183056	0.275213	0.248974	0.320413	0.26714	0.182642	0.246435	0.195526
Fatty Acid Degradation	0.742181	0.770302	0.769971	0.767588	0.718374	0.766603	0.727976	0.751602	0.765457	0.769834	0.755807	0.752844	0.780832	0.775025	0.728481	0.7667	0.711747	0.743657	0.681064
Fatty Acid Elongation	0.738137	0.737681	0.733722	0.742664	0.730223	0.741014	0.708512	0.720402	0.725264	0.729583	0.710026	0.729356	0.746752	0.736121	0.672093	0.726853	0.721745	0.731293	0.698496
Fatty Acid Biosynthesis	0.580037	0.596746	0.608771	0.61331	0.500146	0.584726	0.559672	0.581826	0.5786	0.609478	0.582856	0.595248	0.613444	0.615675	0.538395	0.605502	0.571122	0.591524	0.520181
Folate One Carbon Metabolism	0.614804	0.610817	0.604849	0.607365	0.609922	0.609157	0.567281	0.590752	0.583687	0.596658	0.600632	0.586634	0.609865	0.595887	0.560144	0.598594	0.62554	0.585622	0.582931
Folate biosynthesis	0.569864	0.544664	0.598455	0.554104	0.639983	0.572128	0.530608	0.514215	0.543453	0.578718	0.563115	0.547936	0.571913	0.551928	0.541958	0.568642	0.500981	0.517222	0.509704
Gluconeogenesis	0.725224	0.730257	0.727818	0.720977	0.718164	0.722917	0.717277	0.711168	0.712599	0.722761	0.716144	0.712318	0.724716	0.727166	0.721941	0.720908	0.729951	0.729279	0.701407
Glycolysis	0.695708	0.7012	0.697355	0.689072	0.680418	0.692323	0.687561	0.677677	0.681455	0.693461	0.684292	0.682517	0.695883	0.700006	0.689618	0.689927	0.706636	0.700304	0.669672
Glycogen Biosynthesis	0.905457	0.900571	0.899664	0.899343	0.867789	0.894705	0.884794	0.887865	0.900303	0.895913	0.89406	0.881261	0.903334	0.900038	0.858614	0.890365	0.905292	0.895803	0.89141
Glycogen Degradation	0.89281	0.9012	0.909357	0.897154	0.863045	0.889507	0.870827	0.889036	0.888454	0.889602	0.874775	0.867368	0.900697	0.902288	0.86043	0.891356	0.886514	0.887194	0.866809
Heme Biosynthesis	0.689861	0.718598	0.709244	0.729832	0.708673	0.72189	0.682512	0.713312	0.714861	0.717996	0.716796	0.708587	0.717672	0.722866	0.700983	0.707761	0.651303	0.673066	0.67727
Hexosamine Biosynthesis	0.87962	0.859789	0.871023	0.888584	0.775046	0.85597	0.87754	0.903983	0.853844	0.85589	0.86743	0.887002	0.890437	0.88141	0.787699	0.859181	0.929023	0.901275	0.901744
Homocysteine Biosynthesis	0.725417	0.704106	0.716153	0.711941	0.72809	0.702272	0.718984	0.704406	0.688667	0.722307	0.702607	0.717509	0.722856	0.714996	0.745738	0.720379	0.74859	0.719286	0.71338
Remethylation	0.755168	0.791406	0.808234	0.79119	0.761387	0.803194	0.748452	0.734507	0.768775	0.791064	0.793388	0.737979	0.794723	0.799393	0.769365	0.776384	0.750565	0.760854	0.72523
Transsulfuration	0.32136	0.423979	0.364483	0.364213	0.355078	0.375701	0.400317	0.414067	0.386412	0.357645	0.357587	0.425741	0.387271	0.400778	0.4417	0.396535	0.470695	0.39312	0.401475
Ketone Biosynthesis and Metabolism	0.640565	0.686083	0.696104	0.717106	0.600318	0.668415	0.638677	0.676275	0.63142	0.726296	0.62555	0.643945	0.69632	0.703601	0.624297	0.69713	0.598073	0.629512	0.524078
Kynurenine Metabolism	0.387952	0.407155	0.393786	0.413008	0.384716	0.387013	0.395386	0.392525	0.375217	0.395427	0.403384	0.407604	0.396621	0.40396	0.357537	0.418651	0.375996	0.393007	0.402239
Methionine Cycle	0.661359	0.672976	0.6768	0.674134	0.663215	0.666485	0.661706	0.661458	0.657212	0.674467	0.665797	0.667723	0.670305	0.664749	0.671224	0.670717	0.680671	0.67031	0.649685
Pentose Phosphate	0.617908	0.610899	0.626738	0.638256	0.616788	0.622431	0.606178	0.62719	0.60705	0.620841	0.613174	0.619824	0.623633	0.62204	0.620441	0.625713	0.634952	0.629184	0.60789
Nicotinamide Adenine Metabolism	0.804513	0.831858	0.828924	0.816734	0.77254	0.825412	0.818057	0.811453	0.80705	0.825534	0.808885	0.813021	0.828588	0.841743	0.763205	0.806916	0.831033	0.822131	0.813639
ADP-Ribosylation	0.680098	0.714893	0.701256	0.684672	0.637665	0.698342	0.680127	0.702839	0.684016	0.67601	0.687705	0.683572	0.705602	0.705106	0.62134	0.690013	0.686153	0.695299	0.65001
Nicotinamide Adenine Dinucleotide Biosynthesis	0.680466	0.668548	0.673844	0.656567	0.691925	0.680755	0.630199	0.643901	0.676236	0.667318	0.635809	0.659455	0.709056	0.663914	0.680382	0.688645	0.614502	0.622708	0.648412
Nicotinate and Nicotinamide Metabolism	0.631165	0.609332	0.606359	0.580873	0.589603	0.622028	0.590026	0.603261	0.592731	0.563045	0.568366	0.596518	0.619853	0.620425	0.579471	0.5958	0.600537	0.600404	0.59305
Sirtuin Nicotinamide Metabolism	0.677181	0.681602	0.68629	0.70339	0.757264	0.687848	0.64385	0.684562	0.685504	0.698603	0.677192	0.641161	0.684579	0.681854	0.753319	0.692204	0.631272	0.678107	0.654334
Polyamine Biosynthesis	0.862594	0.87252	0.878297	0.874914	0.853734	0.869227	0.839745	0.851933	0.861524	0.878088	0.871877	0.87167	0.862752	0.862666	0.832641	0.856375	0.83665	0.85728	0.86199
Prostanoid Biosynthesis	0.583692	0.575232	0.583485	0.454236	0.519802	0.56478	0.64254	0.732019	0.574091	0.510504	0.64778	0.676095	0.54661	0.584571	0.6148	0.631775	0.609095	0.595127	0.770354
Pyruvate Metabolism	0.846748	0.856261	0.861941	0.857365	0.848137	0.861991	0.829055	0.837295	0.86022	0.862104	0.852376	0.844911	0.864826	0.860584	0.826748	0.859456	0.821385	0.83749	0.814304
Retinoic Acid Metabolism	0.339588	0.317905	0.312867	0.300047	0.3059	0.322406	0.299176	0.34355	0.315498	0.30969	0.29724	0.278058	0.304848	0.310941	0.357094	0.279558	0.254204	0.25996	0.308956
Retinoid Metabolism	0.211098	0.169001	0.215818	0.1837	0.2072	0.200466	0.188094	0.180751	0.19907	0.211779	0.187578	0.197367	0.190684	0.211425	0.237692	0.179204	0.163234	0.170071	0.217925
Retinol Metabolism	0.400342	0.371362	0.382163	0.378448	0.399986	0.38194	0.370631	0.373315	0.370467	0.375373	0.365432	0.359569	0.378953	0.384877	0.399646	0.380526	0.376311	0.357249	0.369695
Steroid Hormone Metabolism	0.339895	0.270966	0.298241	0.28861	0.311891	0.303684	0.287162	0.295345	0.315564	0.303378	0.277534	0.294577	0.295807	0.283025	0.317279	0.317441	0.295595	0.28083	0.317367
Aldosterone Biosynthesis	0.419231	0.351067	0.373178	0.383708	0.434386	0.398822	0.362709	0.340601	0.367657	0.407622	0.397701	0.372865	0.361528	0.39243	0.465094	0.385244	0.34066	0.363422	0.405941
Cortisol Biosynthesis	0.320976	0.262913	0.280855	0.288196	0.330633	0.299778	0.273086	0.250885	0.272938	0.310939	0.296756	0.278177	0.26674	0.295725	0.358734	0.293695	0.251266	0.272507	0.304071
Estradiol Biosynthesis	0.294083	0.268253	0.287151	0.297621	0.265864	0.280593	0.270595	0.251677	0.272908	0.288212	0.292926	0.292939	0.275351	0.290826	0.326509	0.30653	0.263991	0.26591	0.263982
Testosterone Biosynthesis	0.315441	0.284992	0.299907	0.323648	0.27874	0.306713	0.292956	0.288412	0.287801	0.318187	0.309467	0.31641	0.29904	0.314116	0.341505	0.333158	0.282027	0.291879	0.295855
Urea Cycle	0.55314	0.562172	0.550036	0.585416	0.570947	0.571039	0.566077	0.559938	0.584519	0.584742	0.567236	0.580845	0.554762	0.581315	0.58887	0.575002	0.658586	0.613029	0.596671
Vitamin K	0.800815	0.785121	0.775156	0.808639	0.744594	0.786916	0.77288	0.843035	0.768404	0.80922	0.778339	0.77593	0.830004	0.754763	0.845755	0.795903	0.839674	0.797988	0.835311
Pentose and Glucuronate Interconversions	0.563834	0.519069	0.559024	0.542646	0.54042	0.526979	0.496853	0.525006	0.540217	0.551755	0.497009	0.500509	0.559575	0.536083	0.510462	0.546681	0.533707	0.505644	0.5168
Fructose and Mannose Metabolism	0.596909	0.587855	0.601148	0.598654	0.570285	0.587223	0.581276	0.571492	0.571213	0.592957	0.563322	0.582427	0.605524	0.603398	0.603832	0.591222	0.622472	0.604821	0.572211
Galactose Metabolism	0.610553	0.602351	0.610944	0.610476	0.599853	0.616098	0.601433	0.599892	0.585527	0.597083	0.582434	0.581737	0.598361	0.597913	0.624065	0.604046	0.628061	0.611443	0.598443
Ascorbate and Aldrate Metabolism	0.548098	0.515747	0.570855	0.549968	0.518306	0.546595	0.475443	0.507644	0.53892	0.549565	0.513952	0.481747	0.560901	0.508883	0.491841	0.543566	0.489982	0.483061	0.4895
Starch and Suctose Metabolism	0.62145	0.620767	0.634791	0.629474	0.592662	0.6319	0.624104	0.615619	0.625669	0.613386	0.614294	0.61487	0.620078	0.632444	0.582854	0.618665	0.636235	0.629699	0.605325
Amino Sugar and Nucleotide Sugar Metabolism	0.657555	0.635018	0.638996	0.657443	0.62479	0.641684	0.640519	0.64094	0.622529	0.631413	0.619055	0.641596	0.646004	0.641441	0.626468	0.630027	0.680776	0.648221	0.641566
Glyoxylate and Dicarboxylate Metabolism	0.793236	0.798514	0.809442	0.810421	0.815201	0.812423	0.772462	0.787249	0.809723	0.819982	0.799836	0.787713	0.805306	0.803308	0.77949	0.809655	0.766566	0.781297	0.767822
Propanoate Metabolism	0.856285	0.894157	0.910651	0.90017	0.816939	0.900701	0.857154	0.877413	0.896469	0.901815	0.891346	0.862478	0.907458	0.899461	0.794512	0.891292	0.823129	0.867454	0.800069
Butanoate Metabolism	0.536744	0.583763	0.594986	0.609672	0.513401	0.573351	0.540061	0.559635	0.568063	0.600505	0.557895	0.555309	0.60461	0.589512	0.530453	0.581156	0.507836	0.527574	0.451898
Inositol Phosphate Metabolism	0.701726	0.71829	0.716976	0.719656	0.64913	0.717619	0.723648	0.714879	0.713985	0.71052	0.710016	0.71101	0.723222	0.722535	0.683569	0.715772	0.700161	0.714426	0.692323
Oxidative Phosphorylation	0.918617	0.896091	0.916653	0.932128	0.963543	0.926845	0.877032	0.894039	0.92756	0.933987	0.926198	0.907747	0.919149	0.921312	0.921813	0.927202	0.879691	0.895306	0.891049
Nitrogen Metabolism	0.366643	0.394637	0.410089	0.370927	0.33421	0.371443	0.379593	0.355253	0.399475	0.383338	0.382541	0.43847	0.364981	0.384009	0.377399	0.363258	0.393589	0.362987	0.408441
Sulfur Metabolism	0.673242	0.661881	0.683745	0.681373	0.672249	0.691791	0.65898	0.706407	0.668708	0.670858	0.665262	0.658863	0.677965	0.705913	0.603281	0.674591	0.642147	0.675575	0.629705
Steroid Biosynthesis	0.652035	0.631818	0.659898	0.647122	0.646042	0.655475	0.661164	0.647458	0.651941	0.641367	0.636014	0.67191	0.66435	0.654844	0.576437	0.653316	0.647395	0.66468	0.642242
Primary Bile Acid Biosynthesis	0.481504	0.477139	0.47741	0.465109	0.444348	0.479015	0.474282	0.474433	0.474674	0.437089	0.441793	0.482946	0.471889	0.47135	0.455947	0.474445	0.44347	0.447113	0.4524
Steroid Hormone Biosynthesis	0.324435	0.257358	0.278939	0.268552	0.30116	0.286031	0.277595	0.28485	0.303993	0.286324	0.257176	0.274971	0.278655	0.257773	0.293208	0.301343	0.27904	0.269341	0.30368
Glycerolipid Metabolism	0.605287	0.61481	0.617949	0.616655	0.592425	0.621459	0.610373	0.611905	0.607088	0.622793	0.604933	0.606726	0.615621	0.616404	0.609726	0.613686	0.610624	0.620423	0.597776
Glycerophospholipid Metabolism	0.618016	0.63401	0.634038	0.633818	0.612896	0.633876	0.627327	0.624496	0.626189	0.637404	0.621575	0.619957	0.634062	0.635768	0.623891	0.63139	0.626088	0.633156	0.621103
Ether Lipid Metabolism	0.576867	0.56964	0.560379	0.555038	0.54456	0.548132	0.56168	0.569361	0.565223	0.551937	0.567213	0.549612	0.568392	0.565796	0.546956	0.551898	0.568641	0.5637	0.591246
Shingolipid Metabolism	0.639542	0.634483	0.642249	0.649327	0.588656	0.626455	0.631148	0.632282	0.603381	0.627308	0.623014	0.630316	0.630028	0.637	0.589843	0.620305	0.640659	0.640718	0.641459
Arachidonic Acid Metabolism	0.433428	0.413578	0.415663	0.405196	0.456016	0.406486	0.424626	0.436596	0.4177	0.411951	0.410655	0.422371	0.417787	0.400499	0.445725	0.422489	0.427783	0.40302	0.464594
Linoleic Acid Metabolism	0.340945	0.354264	0.346507	0.344745	0.387228	0.333835	0.346753	0.33097	0.354353	0.356629	0.356538	0.341772	0.347551	0.320025	0.38555	0.353964	0.348101	0.329088	0.366895
alpha-Linoleic Acid Metabolism	0.447929	0.467301	0.455463	0.444238	0.477622	0.449251	0.452496	0.447221	0.466475	0.468818	0.468739	0.454415	0.453867	0.434788	0.485564	0.468735	0.461114	0.441109	0.479083
Biosynthesis of Unsaturated Fatty Acids	0.694291	0.691943	0.68094	0.667775	0.663167	0.693039	0.69172	0.67926	0.676138	0.671512	0.67353	0.689857	0.68203	0.679288	0.627176	0.671202	0.715587	0.712814	0.684302
Purine Metabolism	0.627949	0.625771	0.630648	0.626811	0.615725	0.630769	0.62597	0.627524	0.620396	0.623887	0.608357	0.616875	0.627611	0.634016	0.602208	0.619532	0.634011	0.632645	0.607314
Pyrimidine Metabolism	0.626358	0.618808	0.622704	0.630355	0.620247	0.628585	0.620256	0.631488	0.616308	0.62586	0.604334	0.624009	0.628834	0.633238	0.609734	0.620847	0.63754	0.640188	0.604216
Alanine, Aspartate and Glutamate Metabolism	0.578375	0.607268	0.609792	0.605814	0.577908	0.605978	0.596782	0.586847	0.617855	0.604336	0.589355	0.581416	0.606547	0.599933	0.590162	0.606103	0.592958	0.584999	0.566336
Glycine, Serine and Threonine Metabolism	0.604065	0.609988	0.593036	0.596077	0.63835	0.610469	0.559816	0.575315	0.591158	0.605379	0.597069	0.588349	0.605169	0.593884	0.589349	0.589073	0.582666	0.586151	0.582067
Cysteine and Methionine Metabolism	0.648538	0.661847	0.664153	0.665171	0.656745	0.661995	0.642615	0.653646	0.662727	0.669259	0.655285	0.655808	0.658501	0.658805	0.668793	0.65962	0.647251	0.648453	0.632274
Valine, Leucine and Isoleucine Degradation	0.784343	0.830563	0.842709	0.835643	0.763663	0.831622	0.780416	0.806781	0.824974	0.843054	0.811035	0.794332	0.839611	0.827142	0.76377	0.826054	0.748007	0.793129	0.728767
Valine, Leucine and Isoleucine Biosynthesis	0.417943	0.433395	0.43322	0.468997	0.553095	0.447316	0.378827	0.360038	0.440443	0.491549	0.433882	0.413692	0.450494	0.409878	0.502468	0.433667	0.391034	0.44197	0.423786
Lysine Degradation	0.726669	0.765663	0.76114	0.745627	0.721576	0.749906	0.754475	0.756533	0.757247	0.753599	0.760568	0.757378	0.7589	0.759391	0.749396	0.760711	0.742484	0.756547	0.7346
Arginine Biosynthesis	0.593959	0.574983	0.577899	0.575256	0.613822	0.596791	0.569499	0.572784	0.5878	0.583438	0.583386	0.581449	0.587401	0.597685	0.607642	0.601198	0.636947	0.616285	0.589061
Arginine and Proline Metabolism	0.724284	0.718021	0.722231	0.719577	0.699953	0.719167	0.697768	0.712775	0.717401	0.716084	0.715761	0.726415	0.728406	0.714583	0.738529	0.723032	0.721836	0.727219	0.705203
Histidine Metabolism	0.559982	0.570419	0.560668	0.549427	0.538901	0.562215	0.529593	0.541045	0.562225	0.561976	0.55453	0.549644	0.573367	0.570848	0.54918	0.548788	0.523698	0.540026	0.546387
Tyrosine Metabolism	0.51498	0.513186	0.49444	0.50066	0.521995	0.498204	0.505965	0.497983	0.494826	0.508538	0.507136	0.515237	0.517682	0.505996	0.523183	0.513839	0.49971	0.498417	0.467628
Phenylalanine Metabolism	0.550504	0.539038	0.530773	0.537634	0.574806	0.542781	0.532721	0.51861	0.538786	0.557253	0.549679	0.534664	0.540318	0.538244	0.59049	0.546649	0.533814	0.54358	0.560111
Tryptophan Metabolism	0.598614	0.611934	0.610412	0.605942	0.577863	0.606299	0.603367	0.602747	0.619359	0.616885	0.607504	0.615432	0.624571	0.612454	0.612687	0.632013	0.584997	0.605571	0.580962
Phenylalanine, Tyrosine and Tryptophan Biosynthesis	0.638447	0.625413	0.626209	0.638361	0.645774	0.633001	0.625575	0.631384	0.632772	0.637428	0.629063	0.631931	0.630168	0.619632	0.665684	0.637776	0.635575	0.63082	0.625565
Beta-Alanine Metabolism	0.654482	0.68169	0.682898	0.669377	0.652495	0.688861	0.651632	0.657811	0.683629	0.687931	0.683174	0.664484	0.689486	0.687025	0.672372	0.67709	0.624569	0.659347	0.648902
Taurine and Hypotaurine Metabolism	0.358468	0.426976	0.394059	0.3726	0.434904	0.419167	0.453518	0.419915	0.384322	0.408327	0.398041	0.405772	0.420774	0.415617	0.486435	0.410528	0.432842	0.411938	0.401383
Selenocompound Metabolism	0.682949	0.699332	0.68994	0.690885	0.639931	0.687204	0.677565	0.68936	0.699257	0.695596	0.686884	0.670129	0.6904	0.713116	0.668652	0.692911	0.68965	0.684896	0.66855
D-Glutamine and D-Glutamate Metabolism	0.501117	0.507667	0.507842	0.496203	0.519315	0.499654	0.501058	0.499339	0.486666	0.487068	0.499451	0.497364	0.504222	0.509886	0.486572	0.510203	0.49476	0.491972	0.504216
Glutathione Metabolism	0.692897	0.672019	0.696687	0.676494	0.695009	0.675924	0.705227	0.685865	0.676067	0.689931	0.673877	0.709644	0.690527	0.690201	0.660545	0.687613	0.684332	0.688825	0.667279
N-Glycan Biosynthesis	0.76055	0.746505	0.751323	0.759835	0.739012	0.759384	0.751817	0.746699	0.748938	0.748715	0.740114	0.745222	0.751955	0.756428	0.7153	0.75302	0.765124	0.76423	0.763533
Mucin Type O-Glycan Biosynthesis	0.443185	0.445772	0.456032	0.468141	0.413756	0.451308	0.469673	0.457533	0.458618	0.470974	0.448945	0.460915	0.468781	0.466547	0.463662	0.457517	0.474287	0.461541	0.444719
Other Types of O-Glycan Biosynthesis	0.622939	0.632665	0.616325	0.638141	0.627107	0.623451	0.629788	0.643269	0.61725	0.619428	0.603322	0.635505	0.626745	0.618116	0.648257	0.639138	0.640927	0.645168	0.631306
Glycosaminoglycan Biosynthesis	0.613481	0.562845	0.57518	0.580098	0.59074	0.581601	0.602099	0.596026	0.578098	0.575784	0.576422	0.582215	0.585001	0.587279	0.640056	0.584415	0.609834	0.606334	0.638719
Glycosaminoglycan Degradation	0.715286	0.696017	0.709351	0.703935	0.705417	0.722005	0.696534	0.699362	0.694408	0.691632	0.696977	0.709462	0.710333	0.698265	0.75737	0.71207	0.694679	0.708408	0.733394
Glycosphosphatidylinositol	0.55833	0.569014	0.586438	0.589805	0.54908	0.585877	0.596427	0.583957	0.576505	0.557535	0.568714	0.589768	0.58514	0.576816	0.446656	0.553338	0.605972	0.608566	0.550519
Glycosphingolipid Biosynthesis	0.523573	0.515537	0.514206	0.532048	0.531042	0.536582	0.509918	0.524341	0.5157	0.513269	0.510851	0.527797	0.517089	0.516795	0.531081	0.521549	0.505077	0.520247	0.522657
Other Glycan Degradation	0.680316	0.672387	0.681863	0.690638	0.673998	0.687316	0.670862	0.677036	0.668274	0.674171	0.670411	0.683565	0.671387	0.682588	0.694006	0.68226	0.679396	0.690161	0.688981
Thiamine Metabolism	0.621483	0.64366	0.669003	0.674493	0.657594	0.653181	0.621072	0.652285	0.653289	0.653971	0.594953	0.673437	0.645576	0.634264	0.613314	0.659944	0.620186	0.592329	0.600149
Riboflavin Metabolism	0.627015	0.578473	0.594576	0.626562	0.741376	0.58616	0.534773	0.560315	0.580713	0.617172	0.561684	0.568729	0.605343	0.624206	0.579414	0.633444	0.577623	0.571417	0.563426
Vitamin B6 Metabolism	0.501091	0.523516	0.524653	0.549575	0.514128	0.546335	0.520046	0.520027	0.525634	0.536318	0.535455	0.515864	0.529647	0.543998	0.544628	0.523998	0.591405	0.540356	0.502611
Pantothenate and CoA Biosynthesis	0.469559	0.466881	0.488386	0.4843	0.454356	0.479845	0.43988	0.452194	0.472637	0.467241	0.449604	0.456396	0.464207	0.475684	0.440474	0.465946	0.465585	0.476809	0.441597
Biotin Metabolism	0.518966	0.558948	0.548832	0.598673	0.440159	0.479179	0.476964	0.537111	0.445072	0.522733	0.489224	0.543921	0.582391	0.573387	0.366391	0.540985	0.53672	0.52288	0.422525
Lipoic Acid Metabolism	0.464195	0.531176	0.522562	0.571953	0.503305	0.473365	0.544534	0.567007	0.515662	0.564599	0.523314	0.465879	0.501534	0.511019	0.289976	0.54231	0.523504	0.516558	0.391015
Porphyrin and Chlorophyll Metabolism	0.623683	0.602694	0.642326	0.63505	0.634713	0.633071	0.595156	0.600888	0.619851	0.639511	0.605006	0.614813	0.641093	0.603296	0.61795	0.634443	0.592347	0.573324	0.582671
Ubiquinone and other Terpenoid-Quinone Biosynthesis	0.605411	0.604745	0.60566	0.60887	0.612963	0.603994	0.561799	0.614228	0.593323	0.619083	0.599658	0.586879	0.62099	0.630383	0.573671	0.605406	0.567832	0.581143	0.501295
Terpenoid Backbone Biosynthesis	0.678207	0.673128	0.684383	0.71029	0.65386	0.667063	0.664207	0.696254	0.668223	0.699529	0.650469	0.667619	0.693551	0.699305	0.599458	0.68396	0.652145	0.681624	0.630353
Caffiene Metabolism	0.0619841	0.0633236	0.0489718	0.0455868	0.152455	0.0648494	0.0652811	0.0346224	0.0644658	0.0809405	0.0509086	0.0289675	0.0391374	0.0470848	0.107777	0.0531801	0	0.0649076	0.056702
Neomycin, Kanamysin and Gentamicin Biosynthesis	0.439579	0.440916	0.465876	0.461192	0.394372	0.464004	0.465622	0.404697	0.452177	0.438919	0.421865	0.391614	0.440645	0.445831	0.499692	0.446749	0.526591	0.475933	0.450708
Metabolism of Xenobiotics by Cytochrome P450	0.474485	0.438165	0.463599	0.436395	0.490978	0.439808	0.477124	0.45073	0.456445	0.455523	0.44969	0.473493	0.457102	0.458117	0.471583	0.468624	0.450209	0.445125	0.441288
Drug Metabolism by Cytochrome P450	0.500246	0.475108	0.508761	0.475644	0.504446	0.467303	0.507519	0.470965	0.483358	0.491623	0.485153	0.499428	0.500677	0.49616	0.464348	0.489079	0.4784	0.477277	0.440154
Drug Metabolism by other enzymes	0.469977	0.417698	0.464874	0.441076	0.475574	0.445763	0.413943	0.423528	0.445344	0.466018	0.414635	0.415481	0.444905	0.430865	0.4612	0.464136	0.437613	0.426783	0.423867
