# Supplementary material for: Potential molecular and cellular mechanisms of the effects of cuproptosis-related genes in the cardiomyocytes of patients with diabetic heart failure: a bioinformatics analysis
Source: Front Endocrinol (Lausanne). 2024 May 31;15:1370387. doi: 10.3389/fendo.2024.1370387 (PMC11176466; doi:10.3389/fendo.2024.1370387)
Supplement: Supplementary Table 1 — The list of diabetic heart failure-related genes obtained from the Gene Expression Omnibus (GEO) database. [file DataSheet_1.zip › supplements/Supplement Table 6.xlsx]

## Sheet: Sheet1
Acc	Tissue	variable	value
GSM662170	Cluster1	B cells naive	0
GSM662171	Cluster1	B cells naive	0
GSM662172	Cluster1	B cells naive	0
GSM662173	Cluster1	B cells naive	0.073738
GSM662175	Cluster1	B cells naive	0
GSM662177	Cluster1	B cells naive	0
GSM662178	Cluster1	B cells naive	0
GSM662179	Cluster1	B cells naive	0
GSM662180	Cluster1	B cells naive	0.00384503
GSM662163	Cluster1	B cells naive	0.0283429
GSM662164	Cluster1	B cells naive	0
GSM662166	Cluster1	B cells naive	0
GSM662168	Cluster1	B cells naive	0
GSM662174	Cluster2	B cells naive	0
GSM662165	Cluster2	B cells naive	0
GSM662169	Cluster2	B cells naive	0.0260181
GSM662176	Cluster3	B cells naive	0.126971
GSM662181	Cluster3	B cells naive	0
GSM662167	Cluster3	B cells naive	0.0625857
GSM662170	Cluster1	B cells memory	0.0225929
GSM662171	Cluster1	B cells memory	0.0163639
GSM662172	Cluster1	B cells memory	0
GSM662173	Cluster1	B cells memory	0
GSM662175	Cluster1	B cells memory	0
GSM662177	Cluster1	B cells memory	0
GSM662178	Cluster1	B cells memory	0.0694163
GSM662179	Cluster1	B cells memory	0.146512
GSM662180	Cluster1	B cells memory	0
GSM662163	Cluster1	B cells memory	0
GSM662164	Cluster1	B cells memory	0
GSM662166	Cluster1	B cells memory	0
GSM662168	Cluster1	B cells memory	0.0121304
GSM662174	Cluster2	B cells memory	0.110968
GSM662165	Cluster2	B cells memory	0
GSM662169	Cluster2	B cells memory	0
GSM662176	Cluster3	B cells memory	0
GSM662181	Cluster3	B cells memory	0
GSM662167	Cluster3	B cells memory	0
GSM662170	Cluster1	Plasma cells	0.128468
GSM662171	Cluster1	Plasma cells	0.128989
GSM662172	Cluster1	Plasma cells	0.0695405
GSM662173	Cluster1	Plasma cells	0.0754088
GSM662175	Cluster1	Plasma cells	0.0559212
GSM662177	Cluster1	Plasma cells	0.150619
GSM662178	Cluster1	Plasma cells	0.0852482
GSM662179	Cluster1	Plasma cells	0.104144
GSM662180	Cluster1	Plasma cells	0.0705472
GSM662163	Cluster1	Plasma cells	0.0696244
GSM662164	Cluster1	Plasma cells	0.167479
GSM662166	Cluster1	Plasma cells	0.200498
GSM662168	Cluster1	Plasma cells	0.0674023
GSM662174	Cluster2	Plasma cells	0.0935533
GSM662165	Cluster2	Plasma cells	0.0821793
GSM662169	Cluster2	Plasma cells	0.0448182
GSM662176	Cluster3	Plasma cells	0.0879709
GSM662181	Cluster3	Plasma cells	0.0705387
GSM662167	Cluster3	Plasma cells	0.118209
GSM662170	Cluster1	T cells CD8	0.168087
GSM662171	Cluster1	T cells CD8	0.201265
GSM662172	Cluster1	T cells CD8	0.2291
GSM662173	Cluster1	T cells CD8	0.222493
GSM662175	Cluster1	T cells CD8	0.341093
GSM662177	Cluster1	T cells CD8	0.0952436
GSM662178	Cluster1	T cells CD8	0.285833
GSM662179	Cluster1	T cells CD8	0.209388
GSM662180	Cluster1	T cells CD8	0.236992
GSM662163	Cluster1	T cells CD8	0.14094
GSM662164	Cluster1	T cells CD8	0.21357
GSM662166	Cluster1	T cells CD8	0.222113
GSM662168	Cluster1	T cells CD8	0.167585
GSM662174	Cluster2	T cells CD8	0.264509
GSM662165	Cluster2	T cells CD8	0.21164
GSM662169	Cluster2	T cells CD8	0.272908
GSM662176	Cluster3	T cells CD8	0.207902
GSM662181	Cluster3	T cells CD8	0.159058
GSM662167	Cluster3	T cells CD8	0.141124
GSM662170	Cluster1	T cells CD4 naive	0.00330238
GSM662171	Cluster1	T cells CD4 naive	0.00299229
GSM662172	Cluster1	T cells CD4 naive	0
GSM662173	Cluster1	T cells CD4 naive	0
GSM662175	Cluster1	T cells CD4 naive	0
GSM662177	Cluster1	T cells CD4 naive	0
GSM662178	Cluster1	T cells CD4 naive	0
GSM662179	Cluster1	T cells CD4 naive	0
GSM662180	Cluster1	T cells CD4 naive	0
GSM662163	Cluster1	T cells CD4 naive	0
GSM662164	Cluster1	T cells CD4 naive	0
GSM662166	Cluster1	T cells CD4 naive	0
GSM662168	Cluster1	T cells CD4 naive	0
GSM662174	Cluster2	T cells CD4 naive	0
GSM662165	Cluster2	T cells CD4 naive	0
GSM662169	Cluster2	T cells CD4 naive	0
GSM662176	Cluster3	T cells CD4 naive	0
GSM662181	Cluster3	T cells CD4 naive	0
GSM662167	Cluster3	T cells CD4 naive	0
GSM662170	Cluster1	T cells CD4 memory resting	0
GSM662171	Cluster1	T cells CD4 memory resting	0
GSM662172	Cluster1	T cells CD4 memory resting	0.026579
GSM662173	Cluster1	T cells CD4 memory resting	0
GSM662175	Cluster1	T cells CD4 memory resting	0
GSM662177	Cluster1	T cells CD4 memory resting	0.11243
GSM662178	Cluster1	T cells CD4 memory resting	0
GSM662179	Cluster1	T cells CD4 memory resting	0
GSM662180	Cluster1	T cells CD4 memory resting	0
GSM662163	Cluster1	T cells CD4 memory resting	0.0871628
GSM662164	Cluster1	T cells CD4 memory resting	0.0196706
GSM662166	Cluster1	T cells CD4 memory resting	0
GSM662168	Cluster1	T cells CD4 memory resting	0.0609376
GSM662174	Cluster2	T cells CD4 memory resting	0
GSM662165	Cluster2	T cells CD4 memory resting	0.0978902
GSM662169	Cluster2	T cells CD4 memory resting	0
GSM662176	Cluster3	T cells CD4 memory resting	0
GSM662181	Cluster3	T cells CD4 memory resting	0.0820036
GSM662167	Cluster3	T cells CD4 memory resting	0.0630598
GSM662170	Cluster1	T cells CD4 memory activated	0
GSM662171	Cluster1	T cells CD4 memory activated	0
GSM662172	Cluster1	T cells CD4 memory activated	0
GSM662173	Cluster1	T cells CD4 memory activated	0
GSM662175	Cluster1	T cells CD4 memory activated	0
GSM662177	Cluster1	T cells CD4 memory activated	0
GSM662178	Cluster1	T cells CD4 memory activated	0
GSM662179	Cluster1	T cells CD4 memory activated	0
GSM662180	Cluster1	T cells CD4 memory activated	0
GSM662163	Cluster1	T cells CD4 memory activated	0
GSM662164	Cluster1	T cells CD4 memory activated	0
GSM662166	Cluster1	T cells CD4 memory activated	0
GSM662168	Cluster1	T cells CD4 memory activated	0
GSM662174	Cluster2	T cells CD4 memory activated	0
GSM662165	Cluster2	T cells CD4 memory activated	0
GSM662169	Cluster2	T cells CD4 memory activated	0
GSM662176	Cluster3	T cells CD4 memory activated	0
GSM662181	Cluster3	T cells CD4 memory activated	0
GSM662167	Cluster3	T cells CD4 memory activated	0
GSM662170	Cluster1	T cells follicular helper	0
GSM662171	Cluster1	T cells follicular helper	0
GSM662172	Cluster1	T cells follicular helper	0
GSM662173	Cluster1	T cells follicular helper	0
GSM662175	Cluster1	T cells follicular helper	0
GSM662177	Cluster1	T cells follicular helper	0
GSM662178	Cluster1	T cells follicular helper	0
GSM662179	Cluster1	T cells follicular helper	0
GSM662180	Cluster1	T cells follicular helper	0
GSM662163	Cluster1	T cells follicular helper	0
GSM662164	Cluster1	T cells follicular helper	0
GSM662166	Cluster1	T cells follicular helper	0
GSM662168	Cluster1	T cells follicular helper	0
GSM662174	Cluster2	T cells follicular helper	0
GSM662165	Cluster2	T cells follicular helper	0
GSM662169	Cluster2	T cells follicular helper	0
GSM662176	Cluster3	T cells follicular helper	0
GSM662181	Cluster3	T cells follicular helper	0
GSM662167	Cluster3	T cells follicular helper	0
GSM662170	Cluster1	T cells regulatory (Tregs)	0.0799423
GSM662171	Cluster1	T cells regulatory (Tregs)	0.114402
GSM662172	Cluster1	T cells regulatory (Tregs)	0.171194
GSM662173	Cluster1	T cells regulatory (Tregs)	0.15985
GSM662175	Cluster1	T cells regulatory (Tregs)	0.127606
GSM662177	Cluster1	T cells regulatory (Tregs)	0.107783
GSM662178	Cluster1	T cells regulatory (Tregs)	0.169232
GSM662179	Cluster1	T cells regulatory (Tregs)	0.128769
GSM662180	Cluster1	T cells regulatory (Tregs)	0.192294
GSM662163	Cluster1	T cells regulatory (Tregs)	0.146032
GSM662164	Cluster1	T cells regulatory (Tregs)	0.148005
GSM662166	Cluster1	T cells regulatory (Tregs)	0.0985733
GSM662168	Cluster1	T cells regulatory (Tregs)	0.148008
GSM662174	Cluster2	T cells regulatory (Tregs)	0.119541
GSM662165	Cluster2	T cells regulatory (Tregs)	0.181423
GSM662169	Cluster2	T cells regulatory (Tregs)	0.139764
GSM662176	Cluster3	T cells regulatory (Tregs)	0.169909
GSM662181	Cluster3	T cells regulatory (Tregs)	0.120473
GSM662167	Cluster3	T cells regulatory (Tregs)	0.0759431
GSM662170	Cluster1	T cells gamma delta	0
GSM662171	Cluster1	T cells gamma delta	0
GSM662172	Cluster1	T cells gamma delta	0
GSM662173	Cluster1	T cells gamma delta	0
GSM662175	Cluster1	T cells gamma delta	0
GSM662177	Cluster1	T cells gamma delta	0
GSM662178	Cluster1	T cells gamma delta	0
GSM662179	Cluster1	T cells gamma delta	0
GSM662180	Cluster1	T cells gamma delta	0
GSM662163	Cluster1	T cells gamma delta	0
GSM662164	Cluster1	T cells gamma delta	0
GSM662166	Cluster1	T cells gamma delta	0
GSM662168	Cluster1	T cells gamma delta	0
GSM662174	Cluster2	T cells gamma delta	0
GSM662165	Cluster2	T cells gamma delta	0
GSM662169	Cluster2	T cells gamma delta	0
GSM662176	Cluster3	T cells gamma delta	0
GSM662181	Cluster3	T cells gamma delta	0
GSM662167	Cluster3	T cells gamma delta	0
GSM662170	Cluster1	NK cells resting	0
GSM662171	Cluster1	NK cells resting	0
GSM662172	Cluster1	NK cells resting	0
GSM662173	Cluster1	NK cells resting	0.0187351
GSM662175	Cluster1	NK cells resting	0
GSM662177	Cluster1	NK cells resting	0.0278925
GSM662178	Cluster1	NK cells resting	0.0261715
GSM662179	Cluster1	NK cells resting	0
GSM662180	Cluster1	NK cells resting	0
GSM662163	Cluster1	NK cells resting	0.0180406
GSM662164	Cluster1	NK cells resting	0
GSM662166	Cluster1	NK cells resting	0
GSM662168	Cluster1	NK cells resting	0
GSM662174	Cluster2	NK cells resting	0
GSM662165	Cluster2	NK cells resting	0
GSM662169	Cluster2	NK cells resting	0
GSM662176	Cluster3	NK cells resting	9.32e-05
GSM662181	Cluster3	NK cells resting	0
GSM662167	Cluster3	NK cells resting	0
GSM662170	Cluster1	NK cells activated	0.0641331
GSM662171	Cluster1	NK cells activated	0.122125
GSM662172	Cluster1	NK cells activated	0.109259
GSM662173	Cluster1	NK cells activated	0.0784401
GSM662175	Cluster1	NK cells activated	0.138858
GSM662177	Cluster1	NK cells activated	0.130787
GSM662178	Cluster1	NK cells activated	0.0898441
GSM662179	Cluster1	NK cells activated	0.181873
GSM662180	Cluster1	NK cells activated	0.127649
GSM662163	Cluster1	NK cells activated	0.123468
GSM662164	Cluster1	NK cells activated	0.126338
GSM662166	Cluster1	NK cells activated	0.0871713
GSM662168	Cluster1	NK cells activated	0.1616
GSM662174	Cluster2	NK cells activated	0.112617
GSM662165	Cluster2	NK cells activated	0.12856
GSM662169	Cluster2	NK cells activated	0.114917
GSM662176	Cluster3	NK cells activated	0.0819935
GSM662181	Cluster3	NK cells activated	0.127052
GSM662167	Cluster3	NK cells activated	0.10946
GSM662170	Cluster1	Monocytes	0.0450899
GSM662171	Cluster1	Monocytes	0.0467977
GSM662172	Cluster1	Monocytes	0.150562
GSM662173	Cluster1	Monocytes	0.134224
GSM662175	Cluster1	Monocytes	0.107023
GSM662177	Cluster1	Monocytes	0.0945425
GSM662178	Cluster1	Monocytes	0.079119
GSM662179	Cluster1	Monocytes	0
GSM662180	Cluster1	Monocytes	0.140449
GSM662163	Cluster1	Monocytes	0.126833
GSM662164	Cluster1	Monocytes	0.0724891
GSM662166	Cluster1	Monocytes	0.146216
GSM662168	Cluster1	Monocytes	0.118933
GSM662174	Cluster2	Monocytes	0.0818303
GSM662165	Cluster2	Monocytes	0.132722
GSM662169	Cluster2	Monocytes	0.138972
GSM662176	Cluster3	Monocytes	0.104958
GSM662181	Cluster3	Monocytes	0.103463
GSM662167	Cluster3	Monocytes	0.154233
GSM662170	Cluster1	Macrophages M0	0
GSM662171	Cluster1	Macrophages M0	0.0137826
GSM662172	Cluster1	Macrophages M0	0
GSM662173	Cluster1	Macrophages M0	0
GSM662175	Cluster1	Macrophages M0	0
GSM662177	Cluster1	Macrophages M0	0
GSM662178	Cluster1	Macrophages M0	0.021385
GSM662179	Cluster1	Macrophages M0	0.00308995
GSM662180	Cluster1	Macrophages M0	0.021293
GSM662163	Cluster1	Macrophages M0	0.00925237
GSM662164	Cluster1	Macrophages M0	0
GSM662166	Cluster1	Macrophages M0	0.0123565
GSM662168	Cluster1	Macrophages M0	0
GSM662174	Cluster2	Macrophages M0	0
GSM662165	Cluster2	Macrophages M0	0.0355503
GSM662169	Cluster2	Macrophages M0	0
GSM662176	Cluster3	Macrophages M0	0
GSM662181	Cluster3	Macrophages M0	0
GSM662167	Cluster3	Macrophages M0	0.0264481
GSM662170	Cluster1	Macrophages M1	0.0422846
GSM662171	Cluster1	Macrophages M1	0.0542424
GSM662172	Cluster1	Macrophages M1	0
GSM662173	Cluster1	Macrophages M1	0.0139261
GSM662175	Cluster1	Macrophages M1	0
GSM662177	Cluster1	Macrophages M1	0.0406177
GSM662178	Cluster1	Macrophages M1	0
GSM662179	Cluster1	Macrophages M1	0
GSM662180	Cluster1	Macrophages M1	0
GSM662163	Cluster1	Macrophages M1	0.0192318
GSM662164	Cluster1	Macrophages M1	0.0327191
GSM662166	Cluster1	Macrophages M1	0
GSM662168	Cluster1	Macrophages M1	0.0434302
GSM662174	Cluster2	Macrophages M1	0
GSM662165	Cluster2	Macrophages M1	0
GSM662169	Cluster2	Macrophages M1	0.00698522
GSM662176	Cluster3	Macrophages M1	0.00567748
GSM662181	Cluster3	Macrophages M1	0.0323192
GSM662167	Cluster3	Macrophages M1	0.0567353
GSM662170	Cluster1	Macrophages M2	0.366086
GSM662171	Cluster1	Macrophages M2	0.162223
GSM662172	Cluster1	Macrophages M2	0.163718
GSM662173	Cluster1	Macrophages M2	0.12603
GSM662175	Cluster1	Macrophages M2	0.148254
GSM662177	Cluster1	Macrophages M2	0.185244
GSM662178	Cluster1	Macrophages M2	0.0709175
GSM662179	Cluster1	Macrophages M2	0.0548731
GSM662180	Cluster1	Macrophages M2	0.0964038
GSM662163	Cluster1	Macrophages M2	0.129155
GSM662164	Cluster1	Macrophages M2	0.191245
GSM662166	Cluster1	Macrophages M2	0.213885
GSM662168	Cluster1	Macrophages M2	0.134191
GSM662174	Cluster2	Macrophages M2	0.138484
GSM662165	Cluster2	Macrophages M2	0.083799
GSM662169	Cluster2	Macrophages M2	0.1764
GSM662176	Cluster3	Macrophages M2	0.156933
GSM662181	Cluster3	Macrophages M2	0.193474
GSM662167	Cluster3	Macrophages M2	0.124925
GSM662170	Cluster1	Dendritic cells resting	0
GSM662171	Cluster1	Dendritic cells resting	0
GSM662172	Cluster1	Dendritic cells resting	0
GSM662173	Cluster1	Dendritic cells resting	0
GSM662175	Cluster1	Dendritic cells resting	0
GSM662177	Cluster1	Dendritic cells resting	0
GSM662178	Cluster1	Dendritic cells resting	0
GSM662179	Cluster1	Dendritic cells resting	0
GSM662180	Cluster1	Dendritic cells resting	0
GSM662163	Cluster1	Dendritic cells resting	0
GSM662164	Cluster1	Dendritic cells resting	0
GSM662166	Cluster1	Dendritic cells resting	0
GSM662168	Cluster1	Dendritic cells resting	0
GSM662174	Cluster2	Dendritic cells resting	0
GSM662165	Cluster2	Dendritic cells resting	0
GSM662169	Cluster2	Dendritic cells resting	0
GSM662176	Cluster3	Dendritic cells resting	0
GSM662181	Cluster3	Dendritic cells resting	0
GSM662167	Cluster3	Dendritic cells resting	0
GSM662170	Cluster1	Dendritic cells activated	0
GSM662171	Cluster1	Dendritic cells activated	0
GSM662172	Cluster1	Dendritic cells activated	0
GSM662173	Cluster1	Dendritic cells activated	0.00775441
GSM662175	Cluster1	Dendritic cells activated	0
GSM662177	Cluster1	Dendritic cells activated	0
GSM662178	Cluster1	Dendritic cells activated	0.0428554
GSM662179	Cluster1	Dendritic cells activated	0.0663547
GSM662180	Cluster1	Dendritic cells activated	0
GSM662163	Cluster1	Dendritic cells activated	0
GSM662164	Cluster1	Dendritic cells activated	0
GSM662166	Cluster1	Dendritic cells activated	0
GSM662168	Cluster1	Dendritic cells activated	0
GSM662174	Cluster2	Dendritic cells activated	0.0151918
GSM662165	Cluster2	Dendritic cells activated	0
GSM662169	Cluster2	Dendritic cells activated	0
GSM662176	Cluster3	Dendritic cells activated	0
GSM662181	Cluster3	Dendritic cells activated	0.00392801
GSM662167	Cluster3	Dendritic cells activated	0
GSM662170	Cluster1	Mast cells resting	0.080014
GSM662171	Cluster1	Mast cells resting	0.136818
GSM662172	Cluster1	Mast cells resting	0.0800477
GSM662173	Cluster1	Mast cells resting	0.0894005
GSM662175	Cluster1	Mast cells resting	0.0812458
GSM662177	Cluster1	Mast cells resting	0.0548408
GSM662178	Cluster1	Mast cells resting	0.0599771
GSM662179	Cluster1	Mast cells resting	0.104995
GSM662180	Cluster1	Mast cells resting	0.110527
GSM662163	Cluster1	Mast cells resting	0.101918
GSM662164	Cluster1	Mast cells resting	0.0284829
GSM662166	Cluster1	Mast cells resting	0.0183023
GSM662168	Cluster1	Mast cells resting	0.0857819
GSM662174	Cluster2	Mast cells resting	0.0633063
GSM662165	Cluster2	Mast cells resting	0.0462355
GSM662169	Cluster2	Mast cells resting	0.0792163
GSM662176	Cluster3	Mast cells resting	0.0575916
GSM662181	Cluster3	Mast cells resting	0.107691
GSM662167	Cluster3	Mast cells resting	0.0672774
GSM662170	Cluster1	Mast cells activated	0
GSM662171	Cluster1	Mast cells activated	0
GSM662172	Cluster1	Mast cells activated	0
GSM662173	Cluster1	Mast cells activated	0
GSM662175	Cluster1	Mast cells activated	0
GSM662177	Cluster1	Mast cells activated	0
GSM662178	Cluster1	Mast cells activated	0
GSM662179	Cluster1	Mast cells activated	0
GSM662180	Cluster1	Mast cells activated	0
GSM662163	Cluster1	Mast cells activated	0
GSM662164	Cluster1	Mast cells activated	0
GSM662166	Cluster1	Mast cells activated	0.000884428
GSM662168	Cluster1	Mast cells activated	0
GSM662174	Cluster2	Mast cells activated	0
GSM662165	Cluster2	Mast cells activated	0
GSM662169	Cluster2	Mast cells activated	0
GSM662176	Cluster3	Mast cells activated	0
GSM662181	Cluster3	Mast cells activated	0
GSM662167	Cluster3	Mast cells activated	0
GSM662170	Cluster1	Eosinophils	0
GSM662171	Cluster1	Eosinophils	0
GSM662172	Cluster1	Eosinophils	0
GSM662173	Cluster1	Eosinophils	0
GSM662175	Cluster1	Eosinophils	0
GSM662177	Cluster1	Eosinophils	0
GSM662178	Cluster1	Eosinophils	0
GSM662179	Cluster1	Eosinophils	0
GSM662180	Cluster1	Eosinophils	0
GSM662163	Cluster1	Eosinophils	0
GSM662164	Cluster1	Eosinophils	0
GSM662166	Cluster1	Eosinophils	0
GSM662168	Cluster1	Eosinophils	0
GSM662174	Cluster2	Eosinophils	0
GSM662165	Cluster2	Eosinophils	0
GSM662169	Cluster2	Eosinophils	0
GSM662176	Cluster3	Eosinophils	0
GSM662181	Cluster3	Eosinophils	0
GSM662167	Cluster3	Eosinophils	0
GSM662170	Cluster1	Neutrophils	0
GSM662171	Cluster1	Neutrophils	0
GSM662172	Cluster1	Neutrophils	0
GSM662173	Cluster1	Neutrophils	0
GSM662175	Cluster1	Neutrophils	0
GSM662177	Cluster1	Neutrophils	0
GSM662178	Cluster1	Neutrophils	0
GSM662179	Cluster1	Neutrophils	0
GSM662180	Cluster1	Neutrophils	0
GSM662163	Cluster1	Neutrophils	0
GSM662164	Cluster1	Neutrophils	0
GSM662166	Cluster1	Neutrophils	0
GSM662168	Cluster1	Neutrophils	0
GSM662174	Cluster2	Neutrophils	0
GSM662165	Cluster2	Neutrophils	0
GSM662169	Cluster2	Neutrophils	0
GSM662176	Cluster3	Neutrophils	0
GSM662181	Cluster3	Neutrophils	0
GSM662167	Cluster3	Neutrophils	0
