# Supplementary material for: Potential molecular and cellular mechanisms of the effects of cuproptosis-related genes in the cardiomyocytes of patients with diabetic heart failure: a bioinformatics analysis
Source: Front Endocrinol (Lausanne). 2024 May 31;15:1370387. doi: 10.3389/fendo.2024.1370387 (PMC11176466; doi:10.3389/fendo.2024.1370387)
Supplement: Supplementary Table 1 — The list of diabetic heart failure-related genes obtained from the Gene Expression Omnibus (GEO) database. [file DataSheet_1.zip › supplements/Supplement Table 7.xlsx]

## Sheet: Sheet1
gene	pValue
1	CCL1	0.149508
2	CCL11	0.457518
3	CCL13	0.00373986
4	CCL14	0.0035225
5	CCL16	0.404126
6	CCL17	0.0169894
7	CCL18	0.255748
8	CCL19	0.18236
9	CCL2	0.0300876
10	CCL20	0.352746
11	CCL21	0.0733276
12	CCL22	0.00941289
13	CCL23	0.122154
14	CCL24	0.563508
15	CCL25	0.0206407
16	CCL26	0.0152281
17	CCL27	0.033563
18	CCL28	0.286514
19	CCL3	0.203427
20	CCL4	0.673585
21	CCL5	0.280621
22	CCL7	0.0922741
23	CCL8	0.0433389
24	CX3CL1	0.601834
25	CXCL1	0.861241
26	CXCL10	0.192322
27	CXCL11	0.0989273
28	CXCL12	0.427529
29	CXCL13	0.389939
30	CXCL14	0.60237
31	CXCL16	0.0177176
32	CXCL17	0.0856966
33	CXCL2	0.405091
34	CXCL3	0.0115103
35	CXCL5	0.0227803
36	CXCL6	0.0461882
37	CXCL8	0.130953
38	CXCL9	0.119102
39	XCL1	0.465626
40	XCL2	0.211885
