# Supplementary material for: Potential molecular and cellular mechanisms of the effects of cuproptosis-related genes in the cardiomyocytes of patients with diabetic heart failure: a bioinformatics analysis
Source: Front Endocrinol (Lausanne). 2024 May 31;15:1370387. doi: 10.3389/fendo.2024.1370387 (PMC11176466; doi:10.3389/fendo.2024.1370387)
Supplement: Supplementary Table 1 — The list of diabetic heart failure-related genes obtained from the Gene Expression Omnibus (GEO) database. [file DataSheet_1.zip › supplements/Supplement Table 8.xlsx]

## Sheet: Sheet1
gene	pValue
1	ADORA2A	0.294646
2	BTLA	0.0327002
3	CD160	0.0414966
4	CD244	0.0219556
5	CD274	0.0909539
6	CD96	0.905859
7	CSF1R	0.517882
8	CTLA4	0.0511817
9	HAVCR2	0.146404
10	IDO1	0.261613
11	IL10	0.0568017
12	IL10RB	0.0788918
13	KDR	0.400206
14	KIR2DL1	0.108511
15	LAG3	0.0107079
16	LGALS9	0.374548
17	PDCD1	0.00681029
18	PDCD1LG2	0.0548611
19	TGFB1	0.019917
20	TGFBR1	0.131107
21	TIGIT	0.0196124
22	VTCN1	0.203712
