# Supplementary material for: Potential molecular and cellular mechanisms of the effects of cuproptosis-related genes in the cardiomyocytes of patients with diabetic heart failure: a bioinformatics analysis
Source: Front Endocrinol (Lausanne). 2024 May 31;15:1370387. doi: 10.3389/fendo.2024.1370387 (PMC11176466; doi:10.3389/fendo.2024.1370387)
Supplement: Supplementary Table 1 — The list of diabetic heart failure-related genes obtained from the Gene Expression Omnibus (GEO) database. [file DataSheet_1.zip › supplements/Supplement Table 9.xlsx]

## Sheet: Sheet1
gene	pValue
1	BTNL2	0.0358786
2	C10orf54	0.921836
3	CD27	0.0290619
4	CD276	0.0635029
5	CD28	0.264943
6	CD40	0.0881174
7	CD40LG	0.469115
8	CD48	0.386488
9	CD70	0.00231469
10	CD80	0.0920063
11	CD86	0.706043
12	CXCR4	0.161201
13	ENTPD1	0.225176
14	HHLA2	0.00767616
15	ICOS	0.84167
16	ICOSLG	0.00997116
17	IL2RA	0.955786
18	IL6	0.0885586
19	IL6R	0.984706
20	KLRC1	0.145328
21	LTA	0.0470055
22	MICB	0.436263
23	NT5E	0.034978
24	PVR	0.0842465
25	RAET1E	0.556391
26	TMEM173	0.426571
27	TMIGD2	0.00330004
28	TNFRSF13B	0.00565944
29	TNFRSF13C	0.0234154
30	TNFRSF14	0.293061
31	TNFRSF17	0.105989
32	TNFRSF18	0.0150742
33	TNFRSF25	0.0876652
34	TNFRSF4	0.0255287
35	TNFRSF8	0.00941289
36	TNFRSF9	0.0415731
37	TNFSF13	0.0397043
38	TNFSF13B	0.0264329
39	TNFSF14	0.00985032
40	TNFSF15	0.0798082
41	TNFSF18	0.146493
42	TNFSF4	0.875544
43	TNFSF9	0.00764341
44	ULBP1	0.0284593
